# Supplementary material for: Simultaneous Inference of Multiple Binary Endpoints in Biomedical Research: Small Sample Properties of Multiple Marginal Models and a Resampling Approach
Source: Biom J. 2024 Jul 2;66(5):e202300197. doi: 10.1002/bimj.202300197 (PMC12859538; doi:10.1002/bimj.202300197)
Supplement: Supplementary file 1 — Data S1 [file BIMJ-66-e202300197-s001.zip]

Archive with 146 entries (134 files):
- Code_and_Data/
- Code_and_Data/Example/
- Code_and_Data/Example/data/
- Code_and_Data/Example/data/miceF.rda
- Code_and_Data/Example/Example_Analysis_NTP_CAS NO. 93-15-2.R
- Code_and_Data/Example/results/
- Code_and_Data/Example/results/Example_Analysis_NTP_GroupComparisons_Effect_sizes_and_SEs.csv
- Code_and_Data/Example/results/Example_Analysis_NTP_GroupComparisons_pvalues.csv
- Code_and_Data/Example/results/Example_Analysis_NTP_Regression_Effect_sizes_and_SEs.csv
- Code_and_Data/Example/results/Table_1_Example_Analysis_NTP_Regression_pvalues.csv
- Code_and_Data/Figures/
- Code_and_Data/Figures/bin_figures.R
- Code_and_Data/Figures/bin_figures_source.R
- Code_and_Data/Figures/bin_run_create_figures.bat
- Code_and_Data/Figures/Budig_Figure_1.eps
- Code_and_Data/Figures/Budig_Figure_2.eps
- Code_and_Data/Figures/Budig_Figure_3.eps
- Code_and_Data/Figures/Budig_Figure_4.eps
- Code_and_Data/Figures/Budig_Figure_5.eps
- Code_and_Data/Figures/Budig_Figure_6.eps
- Code_and_Data/Figures/Budig_Figure_7.eps
- Code_and_Data/README.txt
- Code_and_Data/Simulations/
- Code_and_Data/Simulations/Sim_Group_comparison/
- Code_and_Data/Simulations/Sim_Group_comparison/bin_gc_source.R
- Code_and_Data/Simulations/Sim_Group_comparison/bin_gc_ss_2x001_2x0125_2x025_2x0375_2x05.R
- Code_and_Data/Simulations/Sim_Group_comparison/bin_gc_ss_4x001_3x025_3x05.R
- Code_and_Data/Simulations/Sim_Group_comparison/bin_gc_ss_4x01_3x03_3x05.R
- Code_and_Data/Simulations/Sim_Group_comparison/bin_gc_ss_h02_002_ha8_04.R
- Code_and_Data/Simulations/Sim_Group_comparison/bin_gc_ss_h02_002_ha8_04_d01.R
- Code_and_Data/Simulations/Sim_Group_comparison/bin_gc_ss_h02_002_ha8_04_d02.R
- Code_and_Data/Simulations/Sim_Group_comparison/bin_gc_ss_h02_002_ha8_04_s01.R
- Code_and_Data/Simulations/Sim_Group_comparison/bin_gc_ss_h02_002_ha8_04_s02.R
- Code_and_Data/Simulations/Sim_Group_comparison/bin_gc_ss_h02_01_ha8_04.R
- Code_and_Data/Simulations/Sim_Group_comparison/bin_gc_ss_h02_01_ha8_04_d01.R
- Code_and_Data/Simulations/Sim_Group_comparison/bin_gc_ss_h02_01_ha8_04_d02.R
- Code_and_Data/Simulations/Sim_Group_comparison/bin_gc_ss_h02_01_ha8_04_s01.R
- Code_and_Data/Simulations/Sim_Group_comparison/bin_gc_ss_h02_01_ha8_04_s02.R
- Code_and_Data/Simulations/Sim_Group_comparison/bin_gc_ss_h02_04_ha8_002.R
- Code_and_Data/Simulations/Sim_Group_comparison/bin_gc_ss_h02_04_ha8_002_d01.R
- Code_and_Data/Simulations/Sim_Group_comparison/bin_gc_ss_h02_04_ha8_002_d02.R
- Code_and_Data/Simulations/Sim_Group_comparison/bin_gc_ss_h02_04_ha8_002_s01.R
- Code_and_Data/Simulations/Sim_Group_comparison/bin_gc_ss_h02_04_ha8_002_s02.R
- Code_and_Data/Simulations/Sim_Group_comparison/bin_gc_ss_h02_04_ha8_01.R
- Code_and_Data/Simulations/Sim_Group_comparison/bin_gc_ss_h02_04_ha8_01_d01.R
- Code_and_Data/Simulations/Sim_Group_comparison/bin_gc_ss_h02_04_ha8_01_d02.R
- Code_and_Data/Simulations/Sim_Group_comparison/bin_gc_ss_h02_04_ha8_01_s01.R
- Code_and_Data/Simulations/Sim_Group_comparison/bin_gc_ss_h02_04_ha8_01_s02.R
- Code_and_Data/Simulations/Sim_Group_comparison/bin_gc_ss_h08_002_ha2_04.R
- Code_and_Data/Simulations/Sim_Group_comparison/bin_gc_ss_h08_002_ha2_04_d01.R
- Code_and_Data/Simulations/Sim_Group_comparison/bin_gc_ss_h08_002_ha2_04_d02.R
- Code_and_Data/Simulations/Sim_Group_comparison/bin_gc_ss_h08_002_ha2_04_s01.R
- Code_and_Data/Simulations/Sim_Group_comparison/bin_gc_ss_h08_002_ha2_04_s02.R
- Code_and_Data/Simulations/Sim_Group_comparison/bin_gc_ss_h08_01_ha2_04.R
- Code_and_Data/Simulations/Sim_Group_comparison/bin_gc_ss_h08_01_ha2_04_d01.R
- Code_and_Data/Simulations/Sim_Group_comparison/bin_gc_ss_h08_01_ha2_04_d02.R
- Code_and_Data/Simulations/Sim_Group_comparison/bin_gc_ss_h08_01_ha2_04_s01.R
- Code_and_Data/Simulations/Sim_Group_comparison/bin_gc_ss_h08_01_ha2_04_s02.R
- Code_and_Data/Simulations/Sim_Group_comparison/bin_gc_ss_h08_04_ha2_002.R
- Code_and_Data/Simulations/Sim_Group_comparison/bin_gc_ss_h08_04_ha2_002_d01.R
- Code_and_Data/Simulations/Sim_Group_comparison/bin_gc_ss_h08_04_ha2_002_d02.R
- Code_and_Data/Simulations/Sim_Group_comparison/bin_gc_ss_h08_04_ha2_002_s01.R
- Code_and_Data/Simulations/Sim_Group_comparison/bin_gc_ss_h08_04_ha2_002_s02.R
- Code_and_Data/Simulations/Sim_Group_comparison/bin_gc_ss_h08_04_ha2_01.R
- Code_and_Data/Simulations/Sim_Group_comparison/bin_gc_ss_h08_04_ha2_01_d01.R
- Code_and_Data/Simulations/Sim_Group_comparison/bin_gc_ss_h08_04_ha2_01_d02.R
- Code_and_Data/Simulations/Sim_Group_comparison/bin_gc_ss_h08_04_ha2_01_s01.R
- Code_and_Data/Simulations/Sim_Group_comparison/bin_gc_ss_h08_04_ha2_01_s02.R
- Code_and_Data/Simulations/Sim_Group_comparison/bin_run_groupcomparison_simulation.bat
- Code_and_Data/Simulations/Sim_Group_comparison/intermediate_results/
- Code_and_Data/Simulations/Sim_Group_comparison/intermediate_results/bin_gc_ss_2x001_2x0125_2x025_2x0375_2x05_1.csv
- Code_and_Data/Simulations/Sim_Group_comparison/intermediate_results/bin_gc_ss_4x001_3x025_3x05_1.csv
- Code_and_Data/Simulations/Sim_Group_comparison/intermediate_results/bin_gc_ss_4x01_3x03_3x05_1.csv
- Code_and_Data/Simulations/Sim_Group_comparison/intermediate_results/bin_gc_ss_h02_002_ha8_04_1.csv
- Code_and_Data/Simulations/Sim_Group_comparison/intermediate_results/bin_gc_ss_h02_002_ha8_04_d01_1.csv
- Code_and_Data/Simulations/Sim_Group_comparison/intermediate_results/bin_gc_ss_h02_002_ha8_04_d02_1.csv
- Code_and_Data/Simulations/Sim_Group_comparison/intermediate_results/bin_gc_ss_h02_002_ha8_04_s01_1.csv
- Code_and_Data/Simulations/Sim_Group_comparison/intermediate_results/bin_gc_ss_h02_002_ha8_04_s02_1.csv
- Code_and_Data/Simulations/Sim_Group_comparison/intermediate_results/bin_gc_ss_h02_01_ha8_04_1.csv
- Code_and_Data/Simulations/Sim_Group_comparison/intermediate_results/bin_gc_ss_h02_01_ha8_04_d01_1.csv
- Code_and_Data/Simulations/Sim_Group_comparison/intermediate_results/bin_gc_ss_h02_01_ha8_04_d02_1.csv
- Code_and_Data/Simulations/Sim_Group_comparison/intermediate_results/bin_gc_ss_h02_01_ha8_04_s01_1.csv
- Code_and_Data/Simulations/Sim_Group_comparison/intermediate_results/bin_gc_ss_h02_01_ha8_04_s02_1.csv
- Code_and_Data/Simulations/Sim_Group_comparison/intermediate_results/bin_gc_ss_h02_04_ha8_002_1.csv
- Code_and_Data/Simulations/Sim_Group_comparison/intermediate_results/bin_gc_ss_h02_04_ha8_002_d01_1.csv
- Code_and_Data/Simulations/Sim_Group_comparison/intermediate_results/bin_gc_ss_h02_04_ha8_002_d02_1.csv
- Code_and_Data/Simulations/Sim_Group_comparison/intermediate_results/bin_gc_ss_h02_04_ha8_002_s01_1.csv
- Code_and_Data/Simulations/Sim_Group_comparison/intermediate_results/bin_gc_ss_h02_04_ha8_002_s02_1.csv
- Code_and_Data/Simulations/Sim_Group_comparison/intermediate_results/bin_gc_ss_h02_04_ha8_01_1.csv
- Code_and_Data/Simulations/Sim_Group_comparison/intermediate_results/bin_gc_ss_h02_04_ha8_01_d01_1.csv
- Code_and_Data/Simulations/Sim_Group_comparison/intermediate_results/bin_gc_ss_h02_04_ha8_01_d02_1.csv
- Code_and_Data/Simulations/Sim_Group_comparison/intermediate_results/bin_gc_ss_h02_04_ha8_01_s01_1.csv
- Code_and_Data/Simulations/Sim_Group_comparison/intermediate_results/bin_gc_ss_h02_04_ha8_01_s02_1.csv
- Code_and_Data/Simulations/Sim_Group_comparison/intermediate_results/bin_gc_ss_h08_002_ha2_04_1.csv
- Code_and_Data/Simulations/Sim_Group_comparison/intermediate_results/bin_gc_ss_h08_002_ha2_04_d01_1.csv
- Code_and_Data/Simulations/Sim_Group_comparison/intermediate_results/bin_gc_ss_h08_002_ha2_04_d02_1.csv
- Code_and_Data/Simulations/Sim_Group_comparison/intermediate_results/bin_gc_ss_h08_002_ha2_04_s01_1.csv
- Code_and_Data/Simulations/Sim_Group_comparison/intermediate_results/bin_gc_ss_h08_002_ha2_04_s02_1.csv
- Code_and_Data/Simulations/Sim_Group_comparison/intermediate_results/bin_gc_ss_h08_01_ha2_04_1.csv
- Code_and_Data/Simulations/Sim_Group_comparison/intermediate_results/bin_gc_ss_h08_01_ha2_04_d01_1.csv
- Code_and_Data/Simulations/Sim_Group_comparison/intermediate_results/bin_gc_ss_h08_01_ha2_04_d02_1.csv
- Code_and_Data/Simulations/Sim_Group_comparison/intermediate_results/bin_gc_ss_h08_01_ha2_04_s01_1.csv
- Code_and_Data/Simulations/Sim_Group_comparison/intermediate_results/bin_gc_ss_h08_01_ha2_04_s02_1.csv
- Code_and_Data/Simulations/Sim_Group_comparison/intermediate_results/bin_gc_ss_h08_04_ha2_002_1.csv
- Code_and_Data/Simulations/Sim_Group_comparison/intermediate_results/bin_gc_ss_h08_04_ha2_002_d01_1.csv
- Code_and_Data/Simulations/Sim_Group_comparison/intermediate_results/bin_gc_ss_h08_04_ha2_002_d02_1.csv
- Code_and_Data/Simulations/Sim_Group_comparison/intermediate_results/bin_gc_ss_h08_04_ha2_002_s01_1.csv
- Code_and_Data/Simulations/Sim_Group_comparison/intermediate_results/bin_gc_ss_h08_04_ha2_002_s02_1.csv
- Code_and_Data/Simulations/Sim_Group_comparison/intermediate_results/bin_gc_ss_h08_04_ha2_01_1.csv
- Code_and_Data/Simulations/Sim_Group_comparison/intermediate_results/bin_gc_ss_h08_04_ha2_01_d01_1.csv
- Code_and_Data/Simulations/Sim_Group_comparison/intermediate_results/bin_gc_ss_h08_04_ha2_01_d02_1.csv
- Code_and_Data/Simulations/Sim_Group_comparison/intermediate_results/bin_gc_ss_h08_04_ha2_01_s01_1.csv
- Code_and_Data/Simulations/Sim_Group_comparison/intermediate_results/bin_gc_ss_h08_04_ha2_01_s02_1.csv
- Code_and_Data/Simulations/Sim_Park_cor_bin_dat/
- Code_and_Data/Simulations/Sim_Park_cor_bin_dat/bin_checkPark_correlation_endpoints.R
- Code_and_Data/Simulations/Sim_Park_cor_bin_dat/bin_run_checkPark_simulation.bat
- Code_and_Data/Simulations/Sim_Park_cor_bin_dat/intermediate_results/
- Code_and_Data/Simulations/Sim_Park_cor_bin_dat/intermediate_results/bin_cor_endpoints.csv
- Code_and_Data/Simulations/Sim_Regression/
- Code_and_Data/Simulations/Sim_Regression/bin_reg_FWER_bonf_bglm.R
- Code_and_Data/Simulations/Sim_Regression/bin_reg_FWER_bonf_glm.R
- Code_and_Data/Simulations/Sim_Regression/bin_reg_FWER_bt_bglm.R
- Code_and_Data/Simulations/Sim_Regression/bin_reg_FWER_bt_glm.R
- Code_and_Data/Simulations/Sim_Regression/bin_reg_FWER_mmm_bglm.R
- Code_and_Data/Simulations/Sim_Regression/bin_reg_FWER_mmm_glm.R
- Code_and_Data/Simulations/Sim_Regression/bin_reg_POWER_bonf_bglm.R
- Code_and_Data/Simulations/Sim_Regression/bin_reg_POWER_bonf_glm.R
- Code_and_Data/Simulations/Sim_Regression/bin_reg_POWER_bt_bglm.R
- Code_and_Data/Simulations/Sim_Regression/bin_reg_POWER_bt_glm.R
- Code_and_Data/Simulations/Sim_Regression/bin_reg_POWER_mmm_bglm.R
- Code_and_Data/Simulations/Sim_Regression/bin_reg_POWER_mmm_glm.R
- Code_and_Data/Simulations/Sim_Regression/bin_reg_source.R
- Code_and_Data/Simulations/Sim_Regression/bin_run_regression_simulation.bat
- Code_and_Data/Simulations/Sim_Regression/intermediate_results/
- Code_and_Data/Simulations/Sim_Regression/intermediate_results/bin_reg_FWER_bonf_bglm_1.csv
- Code_and_Data/Simulations/Sim_Regression/intermediate_results/bin_reg_FWER_bonf_glm_1.csv
- Code_and_Data/Simulations/Sim_Regression/intermediate_results/bin_reg_FWER_bt_bglm_1.csv
- Code_and_Data/Simulations/Sim_Regression/intermediate_results/bin_reg_FWER_bt_glm_1.csv
- Code_and_Data/Simulations/Sim_Regression/intermediate_results/bin_reg_FWER_mmm_bglm_1.csv
- Code_and_Data/Simulations/Sim_Regression/intermediate_results/bin_reg_FWER_mmm_glm_1.csv
- Code_and_Data/Simulations/Sim_Regression/intermediate_results/bin_reg_POWER_bonf_bglm_1.csv
- Code_and_Data/Simulations/Sim_Regression/intermediate_results/bin_reg_POWER_bonf_glm_1.csv
- Code_and_Data/Simulations/Sim_Regression/intermediate_results/bin_reg_POWER_bt_bglm_1.csv
- Code_and_Data/Simulations/Sim_Regression/intermediate_results/bin_reg_POWER_bt_glm_1.csv
- Code_and_Data/Simulations/Sim_Regression/intermediate_results/bin_reg_POWER_mmm_bglm_1.csv
- Code_and_Data/Simulations/Sim_Regression/intermediate_results/bin_reg_POWER_mmm_glm_1.csv
