# Supplementary material for: Simultaneous Inference of Multiple Binary Endpoints in Biomedical Research: Small Sample Properties of Multiple Marginal Models and a Resampling Approach
Source: Biom J. 2024 Jul 2;66(5):e202300197. doi: 10.1002/bimj.202300197 (PMC12859538; doi:10.1002/bimj.202300197)
Supplement: Supplementary file 1 — Data S1 [file BIMJ-66-e202300197-s001.zip › Code_and_Data/Example/results/Example_Analysis_NTP_GroupComparisons_Effect_sizes_and_SEs.csv]

Endpoint	Modelclass	Coefficients	Estimate	Std. Error
t24	GLM	37 vs 0	17.5736383538588	1520.8471617239
t24	GLM	75 vs 0	18.3004021452177	1520.84713777546
t24	GLM	150 vs 0	18.3004021452177	1520.84713777547
t26	GLM	37 vs 0	-0.363667979432314	0.495126538888389
t26	GLM	75 vs 0	-0.50554856666776	0.508388105645606
t26	GLM	150 vs 0	-0.363667979432313	0.495126538888388
t27	GLM	37 vs 0	2.92389444993357	0.515130568958334
t27	GLM	75 vs 0	2.81090758653929	0.508388105645605
t27	GLM	150 vs 0	2.23359222150707	0.485401966276386
t28	GLM	37 vs 0	0.769321411458344	0.519675663407399
t28	GLM	75 vs 0	1.23992582173452	0.502909944356761
t28	GLM	150 vs 0	0.298942477269961	0.54919415003566
t29	GLM	37 vs 0	18.4860258021936	922.440440834814
t29	GLM	75 vs 0	18.8888419021302	922.440441904584
t29	GLM	150 vs 0	19.7187480198055	922.440456836343
t36	GLM	37 vs 0	-0.24512245803298	0.702823841838732
t36	GLM	75 vs 0	-1.69459571300853	1.11467743773807
t36	GLM	150 vs 0	-1.69459571300853	1.11467743773807
t41	GLM	37 vs 0	-5.25252559890052e-11	3546.0739822393
t41	GLM	75 vs 0	17.8145332085968	2507.45303011707
t41	GLM	150 vs 0	18.1237214862695	2507.45301359218
t42	GLM	37 vs 0	2.07653032370653	1.08921830905962
t42	GLM	75 vs 0	3.7314776402696	1.04918962341736
t42	GLM	150 vs 0	3.97186299801831	1.04900513492941
t59	GLM	37 vs 0	-0.810930216216334	0.494011760029678
t59	GLM	75 vs 0	-0.810930216216312	0.494011760029676
t59	GLM	150 vs 0	-3.04452242995755	1.05618258990486
t71	GLM	37 vs 0	-1.69459572077441	1.11473332483045
t71	GLM	75 vs 0	-18.3688439443479	2507.45300376586
t71	GLM	150 vs 0	-18.3688439443603	2507.4530037715
t24	BGLM	37 vs 0	1.72774375263415	0.881942732021658
t24	BGLM	75 vs 0	2.47624014518033	0.853607380271239
t24	BGLM	150 vs 0	2.47624014518033	0.85360738027124
t26	BGLM	37 vs 0	-0.31452075656386	0.472218873749297
t26	BGLM	75 vs 0	-0.449359913368714	0.483696964601891
t26	BGLM	150 vs 0	-0.314520756563861	0.472218873749298
t27	BGLM	37 vs 0	2.71422326656212	0.483113301430186
t27	BGLM	75 vs 0	2.60375607470586	0.476636488160512
t27	BGLM	150 vs 0	2.03588900686158	0.454150854952108
t28	BGLM	37 vs 0	0.661423867817864	0.481670302309878
t28	BGLM	75 vs 0	1.12652240475577	0.466510632682434
t28	BGLM	150 vs 0	0.202786172399509	0.508035116204392
t29	BGLM	37 vs 0	3.77747327361925	0.941217220957184
t29	BGLM	75 vs 0	4.18076658684337	0.942783526562239
t29	BGLM	150 vs 0	5.00479531205924	0.956372738120586
t36	BGLM	37 vs 0	-0.0924667673971698	0.65745057202731
t36	BGLM	75 vs 0	-1.27844845160335	0.904590525492032
t36	BGLM	150 vs 0	-1.27844845160335	0.904590525492032
t41	BGLM	37 vs 0	-0.919572430445577	1.65027180558245
t41	BGLM	75 vs 0	1.71428440247639	1.13178060786232
t41	BGLM	150 vs 0	2.04514931030866	1.11298919587895
t42	BGLM	37 vs 0	1.27720683938591	0.735634160698079
t42	BGLM	75 vs 0	2.95211887129589	0.691705003608239
t42	BGLM	150 vs 0	3.19310359135271	0.691843709540112
t59	BGLM	37 vs 0	-0.704986295321686	0.474029561021711
t59	BGLM	75 vs 0	-0.704986295321684	0.474029561021713
t59	BGLM	150 vs 0	-2.63419165809935	0.862988649938877
t71	BGLM	37 vs 0	-1.19625154421431	0.915944545825901
t71	BGLM	75 vs 0	-2.49885084427032	1.4654521250939
t71	BGLM	150 vs 0	-2.49885084427032	1.46545212509391
