# Supplementary material for: Simultaneous Inference of Multiple Binary Endpoints in Biomedical Research: Small Sample Properties of Multiple Marginal Models and a Resampling Approach
Source: Biom J. 2024 Jul 2;66(5):e202300197. doi: 10.1002/bimj.202300197 (PMC12859538; doi:10.1002/bimj.202300197)
Supplement: Supplementary file 1 — Data S1 [file BIMJ-66-e202300197-s001.zip › Code_and_Data/Example/results/Example_Analysis_NTP_GroupComparisons_pvalues.csv]

Endpoint	Comparison	Bonferroni	B_Bonferroni	B_MMM	Bootstrap	B_Bootstrap
t24	37 vs 0	1	1	0.7271	0.019	0.0205
t24	75 vs 0	1	0.1116	0.098	1	1
t24	150 vs 0	1	0.1116	0.0975	0.0017	0.0018
t26	37 vs 0	1	1	1	1	1
t26	75 vs 0	1	1	1	0	0
t26	150 vs 0	1	1	1	0.6762	0.7142
t27	37 vs 0	0	0	0	0.2955	0.2996
t27	75 vs 0	0	0	0	0	0
t27	150 vs 0	1e-04	2e-04	3e-04	0.0042	0.0035
t28	37 vs 0	1	1	0.9889	0.4936	0.2591
t28	75 vs 0	0.4105	0.4723	0.3433	0.019	0.0205
t28	150 vs 0	1	1	1	1	1
t29	37 vs 0	1	0.0018	0.0017	0.0017	0.0018
t29	75 vs 0	1	3e-04	3e-04	1	1
t29	150 vs 0	1	0	0	0	0
t36	37 vs 0	1	1	1	0.6762	0.7142
t36	75 vs 0	1	1	0.9844	0.2955	0.2996
t36	150 vs 0	1	1	0.9843	0	0
t41	37 vs 0	1	1	1	0.0042	0.0035
t41	75 vs 0	1	1	0.9663	0.4936	0.2591
t41	150 vs 0	1	1	0.8187	0.019	0.0205
t42	37 vs 0	1	1	0.8814	1	1
t42	75 vs 0	0.0113	6e-04	6e-04	0.0017	0.0018
t42	150 vs 0	0.0046	1e-04	1e-04	1	1
t59	37 vs 0	1	1	0.9722	0	0
t59	75 vs 0	1	1	0.9722	0.6762	0.7142
t59	150 vs 0	0.1183	0.0681	0.0618	0.2955	0.2996
t71	37 vs 0	1	1	0.9941	0	0
t71	75 vs 0	1	1	0.8977	0.0042	0.0035
t71	150 vs 0	1	1	0.8976	0.4936	0.2591
