# Supplementary material for: Simultaneous Inference of Multiple Binary Endpoints in Biomedical Research: Small Sample Properties of Multiple Marginal Models and a Resampling Approach
Source: Biom J. 2024 Jul 2;66(5):e202300197. doi: 10.1002/bimj.202300197 (PMC12859538; doi:10.1002/bimj.202300197)
Supplement: Supplementary file 1 — Data S1 [file BIMJ-66-e202300197-s001.zip › Code_and_Data/Example/results/Example_Analysis_NTP_Regression_Effect_sizes_and_SEs.csv]

Endpoint	Modelclass	Coefficients	Estimate	Std. Error
t24	GLM	intercept	-2.70268633158041	0.396646727935945
t24	GLM	dose slope	0.0113503136260129	0.00371807096326895
t26	GLM	intercept	-1.30972183204255	0.271709589894729
t26	GLM	dose slope	-0.00221303624167573	0.00331419558888771
t27	GLM	intercept	-0.294324808902981	0.223444198089173
t27	GLM	dose slope	0.0102366009612977	0.00284359682337196
t28	GLM	intercept	-1.24121088280916	0.260567472532803
t28	GLM	dose slope	0.00091955058956498	0.00298769069892409
t29	GLM	intercept	-1.61185921807236	0.270850827279197
t29	GLM	dose slope	0.021778528127094	0.00338068148376319
t36	GLM	intercept	-2.1714869935611	0.408577876223826
t36	GLM	dose slope	-0.0137276738436548	0.00745558801838057
t41	GLM	intercept	-4.96926023710756	1.00411844492578
t41	GLM	dose slope	0.0179968170308154	0.00796536151990326
t42	GLM	intercept	-2.29823646534472	0.322797384827157
t42	GLM	dose slope	0.0181220876002421	0.00320541629332872
t59	GLM	intercept	-0.844331851560107	0.266695954984491
t59	GLM	dose slope	-0.0162631599081502	0.00477579343957423
t71	GLM	intercept	-2.17233393614194	0.462699899532523
t71	GLM	dose slope	-0.0532907160287732	0.0263789272169948
t24	BGLM	intercept	-2.65761718926484	0.385616634699054
t24	BGLM	dose slope	0.010867754030948	0.00362072532415779
t26	BGLM	intercept	-1.31437504133924	0.268763123117553
t26	BGLM	dose slope	-0.00212208424133869	0.00324216397669004
t27	BGLM	intercept	-0.279034248507541	0.221569894700891
t27	BGLM	dose slope	0.00997356278523314	0.00279509554379576
t28	BGLM	intercept	-1.23847608743296	0.257803462172945
t28	BGLM	dose slope	0.000888368104553132	0.00293704668198754
t29	BGLM	intercept	-1.58014911844284	0.266808258395807
t29	BGLM	dose slope	0.0212820491529623	0.00330292943332796
t36	BGLM	intercept	-2.23560335098323	0.401780758952459
t36	BGLM	dose slope	-0.0118303766985689	0.00659963952880336
t41	BGLM	intercept	-4.67795482900952	0.862845883350812
t41	BGLM	dose slope	0.0155030319396353	0.00700256234072681
t42	BGLM	intercept	-2.26032254867927	0.316953814330437
t42	BGLM	dose slope	0.0176817569766791	0.00314344311514884
t59	BGLM	intercept	-0.877394934779755	0.263803512361236
t59	BGLM	dose slope	-0.0153420540046714	0.00452978414099532
t71	BGLM	intercept	-2.33612288598216	0.468976522554033
t71	BGLM	dose slope	-0.0348007182236061	0.0152108451728266
