# Supplementary material for: Simultaneous Inference of Multiple Binary Endpoints in Biomedical Research: Small Sample Properties of Multiple Marginal Models and a Resampling Approach
Source: Biom J. 2024 Jul 2;66(5):e202300197. doi: 10.1002/bimj.202300197 (PMC12859538; doi:10.1002/bimj.202300197)
Supplement: Supplementary file 1 — Data S1 [file BIMJ-66-e202300197-s001.zip › Code_and_Data/Example/results/Table_1_Example_Analysis_NTP_Regression_pvalues.csv]

Endpoint	Bonferroni	B_Bonferroni	MMM	B_MMM	Bootstrap	B_Bootstrap
t24	0.0227	0.0269	0.022	0.026	0.0117	0.0154
t26	1	1	0.9987	0.9989	0.9988	0.9985
t27	0.0032	0.0036	0.0032	0.0036	0.0011	8e-04
t28	1	1	1	1	1	1
t29	0	0	0	0	0	0
t36	0.6558	0.7304	0.473	0.5107	0.4483	0.4534
t41	0.2386	0.2684	0.2066	0.229	0.1703	0.1746
t42	0	0	0	0	0	0
t59	0.0066	0.0071	0.0065	0.007	0.0027	0.0032
t71	0.4336	0.2214	0.3437	0.1932	0.3073	0.143
