# Supplementary material for: Simultaneous Inference of Multiple Binary Endpoints in Biomedical Research: Small Sample Properties of Multiple Marginal Models and a Resampling Approach
Source: Biom J. 2024 Jul 2;66(5):e202300197. doi: 10.1002/bimj.202300197 (PMC12859538; doi:10.1002/bimj.202300197)
Supplement: Supplementary file 1 — Data S1 [file BIMJ-66-e202300197-s001.zip › Code_and_Data/Simulations/Sim_Group_comparison/intermediate_results/bin_gc_ss_2x001_2x0125_2x025_2x0375_2x05_1.csv]

method	model	nsim	ntrt	corr	nfail	nerror	nrej	nreji	nrejcor	npow	npowi	npowcor
mmm	bglm	1000	25	0	0	0	9	9	991	0	0	0
mmm	bglm	1000	50	0	0	0	24	22	978	0	0	0
mmm	bglm	1000	25	0.5	0	0	18	17	983	0	0	0
mmm	bglm	1000	50	0.5	0	0	21	17	983	0	0	0
mmm	bglm	1000	25	0.9	0	0	12	10	990	0	0	0
mmm	bglm	1000	50	0.9	0	0	26	20	980	0	0	0
mmm	bglm	1000	25	0	0	0	4	4	996	0	0	0
mmm	bglm	1000	50	0	0	0	14	14	986	0	0	0
mmm	bglm	1000	25	0.5	0	0	11	8	992	0	0	0
mmm	bglm	1000	50	0.5	0	0	17	15	985	0	0	0
mmm	bglm	1000	25	0.9	0	0	12	10	990	0	0	0
mmm	bglm	1000	50	0.9	0	0	31	23	977	0	0	0
mmm	bglm	1000	25	0	0	0	13	13	987	0	0	0
mmm	bglm	1000	50	0	0	0	14	14	986	0	0	0
mmm	bglm	1000	25	0.5	0	0	7	7	993	0	0	0
mmm	bglm	1000	50	0.5	0	0	10	10	990	0	0	0
mmm	bglm	1000	25	0.9	0	0	6	5	995	0	0	0
mmm	bglm	1000	50	0.9	0	0	28	22	978	0	0	0
mmm	bglm	1000	25	0	0	0	13	12	988	0	0	0
mmm	bglm	1000	50	0	0	0	17	16	984	0	0	0
mmm	bglm	1000	25	0.5	0	0	8	8	992	0	0	0
mmm	bglm	1000	50	0.5	0	0	12	11	989	0	0	0
mmm	bglm	1000	25	0.9	0	0	10	8	992	0	0	0
mmm	bglm	1000	50	0.9	0	0	22	16	984	0	0	0
mmm	bglm	1000	25	0	0	0	10	10	990	0	0	0
mmm	bglm	1000	50	0	0	0	16	15	985	0	0	0
mmm	bglm	1000	25	0.5	0	0	6	6	994	0	0	0
mmm	bglm	1000	50	0.5	0	0	12	11	989	0	0	0
mmm	bglm	1000	25	0.9	0	0	9	7	993	0	0	0
mmm	bglm	1000	50	0.9	0	0	26	21	979	0	0	0
mmm	bglm	1000	25	0	0	0	12	12	988	0	0	0
mmm	bglm	1000	50	0	0	0	20	19	981	0	0	0
mmm	bglm	1000	25	0.5	0	0	12	12	988	0	0	0
mmm	bglm	1000	50	0.5	0	0	28	26	974	0	0	0
mmm	bglm	1000	25	0.9	0	0	8	7	993	0	0	0
mmm	bglm	1000	50	0.9	0	0	29	21	979	0	0	0
mmm	bglm	1000	25	0	0	0	12	12	988	0	0	0
mmm	bglm	1000	50	0	0	0	12	11	989	0	0	0
mmm	bglm	1000	25	0.5	0	0	15	13	987	0	0	0
mmm	bglm	1000	50	0.5	0	0	13	13	987	0	0	0
mmm	bglm	1000	25	0.9	0	0	10	8	992	0	0	0
mmm	bglm	1000	50	0.9	0	0	27	19	981	0	0	0
mmm	bglm	1000	25	0	0	0	14	13	987	0	0	0
mmm	bglm	1000	50	0	0	0	20	20	980	0	0	0
mmm	bglm	1000	25	0.5	0	0	8	8	992	0	0	0
mmm	bglm	1000	50	0.5	0	0	15	15	985	0	0	0
mmm	bglm	1000	25	0.9	0	0	8	5	995	0	0	0
mmm	bglm	1000	50	0.9	0	0	28	21	979	0	0	0
mmm	bglm	1000	25	0	0	0	9	8	992	0	0	0
mmm	bglm	1000	50	0	0	0	17	16	984	0	0	0
mmm	bglm	1000	25	0.5	0	0	10	9	991	0	0	0
mmm	bglm	1000	50	0.5	0	0	28	26	974	0	0	0
mmm	bglm	1000	25	0.9	0	0	9	8	992	0	0	0
mmm	bglm	1000	50	0.9	0	0	22	15	985	0	0	0
mmm	bglm	1000	25	0	0	0	10	10	990	0	0	0
mmm	bglm	1000	50	0	0	0	21	21	979	0	0	0
mmm	bglm	1000	25	0.5	0	0	11	10	990	0	0	0
mmm	bglm	1000	50	0.5	0	0	17	16	984	0	0	0
mmm	bglm	1000	25	0.9	0	0	12	8	992	0	0	0
mmm	bglm	1000	50	0.9	0	0	24	20	980	0	0	0
bonf	glm	1000	25	0	0	0	9	9	991	0	0	0
bt	glm	1000	25	0	0	0	36	34	966	0	0	0
bonf	bglm	1000	25	0	0	0	4	4	996	0	0	0
bt	bglm	1000	25	0	0	0	41	39	961	0	0	0
bonf	glm	1000	50	0	0	0	19	18	982	0	0	0
bt	glm	1000	50	0	0	0	56	49	951	0	0	0
bonf	bglm	1000	50	0	0	0	15	15	985	0	0	0
bt	bglm	1000	50	0	0	0	41	40	960	0	0	0
bonf	glm	1000	25	0.5	0	0	12	12	988	0	0	0
bt	glm	1000	25	0.5	0	0	72	63	937	0	0	0
bonf	bglm	1000	25	0.5	0	0	7	7	993	0	0	0
bt	bglm	1000	25	0.5	0	0	36	33	967	0	0	0
bonf	glm	1000	50	0.5	0	0	24	23	977	0	0	0
bt	glm	1000	50	0.5	0	0	53	46	954	0	0	0
bonf	bglm	1000	50	0.5	0	0	19	19	981	0	0	0
bt	bglm	1000	50	0.5	0	0	41	36	964	0	0	0
bonf	glm	1000	25	0.9	0	0	6	4	996	0	0	0
bt	glm	1000	25	0.9	0	0	72	49	951	0	0	0
bonf	bglm	1000	25	0.9	0	0	5	5	995	0	0	0
bt	bglm	1000	25	0.9	0	0	57	44	956	0	0	0
bonf	glm	1000	50	0.9	0	0	16	13	987	0	0	0
bt	glm	1000	50	0.9	0	0	77	56	944	0	0	0
bonf	bglm	1000	50	0.9	0	0	17	14	986	0	0	0
bt	bglm	1000	50	0.9	0	0	66	46	954	0	0	0
bonf	glm	1000	25	0	0	0	9	9	991	0	0	0
bt	glm	1000	25	0	0	0	47	45	955	0	0	0
bonf	bglm	1000	25	0	0	0	6	6	994	0	0	0
bt	bglm	1000	25	0	0	0	41	38	962	0	0	0
bonf	glm	1000	50	0	0	0	21	19	981	0	0	0
bt	glm	1000	50	0	0	0	65	58	942	0	0	0
bonf	bglm	1000	50	0	0	0	14	14	986	0	0	0
bt	bglm	1000	50	0	0	0	55	50	950	0	0	0
bonf	glm	1000	25	0.5	0	0	9	9	991	0	0	0
bt	glm	1000	25	0.5	0	0	47	45	955	0	0	0
bonf	bglm	1000	25	0.5	0	0	6	6	994	0	0	0
bt	bglm	1000	25	0.5	0	0	44	42	958	0	0	0
bonf	glm	1000	50	0.5	0	0	31	27	973	0	0	0
bt	glm	1000	50	0.5	0	0	51	47	953	0	0	0
bonf	bglm	1000	50	0.5	0	0	10	10	990	0	0	0
bt	bglm	1000	50	0.5	0	0	58	52	948	0	0	0
bonf	glm	1000	25	0.9	0	0	6	6	994	0	0	0
bt	glm	1000	25	0.9	0	0	69	53	947	0	0	0
bonf	bglm	1000	25	0.9	0	0	7	5	995	0	0	0
bt	bglm	1000	25	0.9	0	0	56	41	959	0	0	0
bonf	glm	1000	50	0.9	0	0	21	14	986	0	0	0
bt	glm	1000	50	0.9	0	0	82	52	948	0	0	0
bonf	bglm	1000	50	0.9	0	0	12	10	990	0	0	0
bt	bglm	1000	50	0.9	0	0	53	45	955	0	0	0
bonf	glm	1000	25	0	0	0	12	11	989	0	0	0
bt	glm	1000	25	0	0	0	46	42	958	0	0	0
bonf	bglm	1000	25	0	0	0	13	12	988	0	0	0
bt	bglm	1000	25	0	0	0	35	35	965	0	0	0
bonf	glm	1000	50	0	0	0	18	17	983	0	0	0
bt	glm	1000	50	0	0	0	72	65	935	0	0	0
bonf	bglm	1000	50	0	0	0	18	18	982	0	0	0
bt	bglm	1000	50	0	0	0	47	45	955	0	0	0
bonf	glm	1000	25	0.5	0	0	11	11	989	0	0	0
bt	glm	1000	25	0.5	0	0	47	41	959	0	0	0
bonf	bglm	1000	25	0.5	0	0	12	12	988	0	0	0
bt	bglm	1000	25	0.5	0	0	33	32	968	0	0	0
bonf	glm	1000	50	0.5	0	0	17	16	984	0	0	0
bt	glm	1000	50	0.5	0	0	56	48	952	0	0	0
bonf	bglm	1000	50	0.5	0	0	19	17	983	0	0	0
bt	bglm	1000	50	0.5	0	0	54	50	950	0	0	0
bonf	glm	1000	25	0.9	0	0	11	9	991	0	0	0
bt	glm	1000	25	0.9	0	0	75	48	952	0	0	0
bonf	bglm	1000	25	0.9	0	0	5	5	995	0	0	0
bt	bglm	1000	25	0.9	0	0	49	38	962	0	0	0
bonf	glm	1000	50	0.9	0	0	16	13	987	0	0	0
bt	glm	1000	50	0.9	0	0	67	48	952	0	0	0
bonf	bglm	1000	50	0.9	0	0	16	11	989	0	0	0
bt	bglm	1000	50	0.9	0	0	79	49	951	0	0	0
bonf	glm	1000	25	0	0	0	10	9	991	0	0	0
bt	glm	1000	25	0	0	0	70	62	938	0	0	0
bonf	bglm	1000	25	0	0	0	6	6	994	0	0	0
bt	bglm	1000	25	0	0	0	55	50	950	0	0	0
bonf	glm	1000	50	0	0	0	18	18	982	0	0	0
bt	glm	1000	50	0	0	0	61	50	950	0	0	0
bonf	bglm	1000	50	0	0	0	13	13	987	0	0	0
bt	bglm	1000	50	0	0	0	29	26	974	0	0	0
bonf	glm	1000	25	0.5	0	0	20	17	983	0	0	0
bt	glm	1000	25	0.5	0	0	61	52	948	0	0	0
bonf	bglm	1000	25	0.5	0	0	7	7	993	0	0	0
bt	bglm	1000	25	0.5	0	0	35	34	966	0	0	0
bonf	glm	1000	50	0.5	0	0	21	19	981	0	0	0
bt	glm	1000	50	0.5	0	0	69	63	937	0	0	0
bonf	bglm	1000	50	0.5	0	0	12	11	989	0	0	0
bt	bglm	1000	50	0.5	0	0	60	54	946	0	0	0
bonf	glm	1000	25	0.9	0	0	14	10	990	0	0	0
bt	glm	1000	25	0.9	0	0	86	56	944	0	0	0
bonf	bglm	1000	25	0.9	0	0	9	8	992	0	0	0
bt	bglm	1000	25	0.9	0	0	51	39	961	0	0	0
bonf	glm	1000	50	0.9	0	0	26	16	984	0	0	0
bt	glm	1000	50	0.9	0	0	89	56	944	0	0	0
bonf	bglm	1000	50	0.9	0	0	8	6	994	0	0	0
bt	bglm	1000	50	0.9	0	0	57	43	957	0	0	0
bonf	glm	1000	25	0	0	0	13	13	987	0	0	0
bt	glm	1000	25	0	0	0	64	60	940	0	0	0
bonf	bglm	1000	25	0	0	0	8	8	992	0	0	0
bt	bglm	1000	25	0	0	0	41	35	965	0	0	0
bonf	glm	1000	50	0	0	0	19	19	981	0	0	0
bt	glm	1000	50	0	0	0	58	52	948	0	0	0
bonf	bglm	1000	50	0	0	0	18	16	984	0	0	0
bt	bglm	1000	50	0	0	0	43	40	960	0	0	0
bonf	glm	1000	25	0.5	0	0	6	6	994	0	0	0
bt	glm	1000	25	0.5	0	0	46	38	962	0	0	0
bonf	bglm	1000	25	0.5	0	0	7	7	993	0	0	0
bt	bglm	1000	25	0.5	0	0	37	32	968	0	0	0
bonf	glm	1000	50	0.5	0	0	23	22	978	0	0	0
bt	glm	1000	50	0.5	0	0	58	55	945	0	0	0
bonf	bglm	1000	50	0.5	0	0	12	11	989	0	0	0
bt	bglm	1000	50	0.5	0	0	35	33	967	0	0	0
bonf	glm	1000	25	0.9	0	0	9	5	995	0	0	0
bt	glm	1000	25	0.9	0	0	61	47	953	0	0	0
bonf	bglm	1000	25	0.9	0	0	1	1	999	0	0	0
bt	bglm	1000	25	0.9	0	0	56	41	959	0	0	0
bonf	glm	1000	50	0.9	0	0	20	16	984	0	0	0
bt	glm	1000	50	0.9	0	0	93	63	937	0	0	0
bonf	bglm	1000	50	0.9	0	0	10	8	992	0	0	0
bt	bglm	1000	50	0.9	0	0	50	37	963	0	0	0
bonf	glm	1000	25	0	0	0	12	10	990	0	0	0
bt	glm	1000	25	0	0	0	54	50	950	0	0	0
bonf	bglm	1000	25	0	0	0	3	3	997	0	0	0
bt	bglm	1000	25	0	0	0	37	35	965	0	0	0
bonf	glm	1000	50	0	0	0	25	23	977	0	0	0
bt	glm	1000	50	0	0	0	45	43	957	0	0	0
bonf	bglm	1000	50	0	0	0	15	15	985	0	0	0
bt	bglm	1000	50	0	0	0	48	46	954	0	0	0
bonf	glm	1000	25	0.5	0	0	10	9	991	0	0	0
bt	glm	1000	25	0.5	0	0	39	35	965	0	0	0
bonf	bglm	1000	25	0.5	0	0	8	8	992	0	0	0
bt	bglm	1000	25	0.5	0	0	50	45	955	0	0	0
bonf	glm	1000	50	0.5	0	0	30	27	973	0	0	0
bt	glm	1000	50	0.5	0	0	54	49	951	0	0	0
bonf	bglm	1000	50	0.5	0	0	12	11	989	0	0	0
bt	bglm	1000	50	0.5	0	0	52	45	955	0	0	0
bonf	glm	1000	25	0.9	0	0	3	2	998	0	0	0
bt	glm	1000	25	0.9	0	0	70	45	955	0	0	0
bonf	bglm	1000	25	0.9	0	0	9	8	992	0	0	0
bt	bglm	1000	25	0.9	0	0	77	55	945	0	0	0
bonf	glm	1000	50	0.9	0	0	47	29	971	0	0	0
bt	glm	1000	50	0.9	0	0	62	45	955	0	0	0
bonf	bglm	1000	50	0.9	0	0	11	8	992	0	0	0
bt	bglm	1000	50	0.9	0	0	51	37	963	0	0	0
bonf	glm	1000	25	0	0	0	7	7	993	0	0	0
bt	glm	1000	25	0	0	0	45	41	959	0	0	0
bonf	bglm	1000	25	0	0	0	6	6	994	0	0	0
bt	bglm	1000	25	0	0	0	35	33	967	0	0	0
bonf	glm	1000	50	0	0	0	26	25	975	0	0	0
bt	glm	1000	50	0	0	0	41	40	960	0	0	0
bonf	bglm	1000	50	0	0	0	10	10	990	0	0	0
bt	bglm	1000	50	0	0	0	61	58	942	0	0	0
bonf	glm	1000	25	0.5	0	0	6	5	995	0	0	0
bt	glm	1000	25	0.5	0	0	72	62	938	0	0	0
bonf	bglm	1000	25	0.5	0	0	4	4	996	0	0	0
bt	bglm	1000	25	0.5	0	0	35	33	967	0	0	0
bonf	glm	1000	50	0.5	0	0	15	15	985	0	0	0
bt	glm	1000	50	0.5	0	0	48	43	957	0	0	0
bonf	bglm	1000	50	0.5	0	0	8	8	992	0	0	0
bt	bglm	1000	50	0.5	0	0	48	43	957	0	0	0
bonf	glm	1000	25	0.9	0	0	11	8	992	0	0	0
bt	glm	1000	25	0.9	0	0	94	64	936	0	0	0
bonf	bglm	1000	25	0.9	0	0	2	1	999	0	0	0
bt	bglm	1000	25	0.9	0	0	42	32	968	0	0	0
bonf	glm	1000	50	0.9	0	0	26	18	982	0	0	0
bt	glm	1000	50	0.9	0	0	70	51	949	0	0	0
bonf	bglm	1000	50	0.9	0	0	14	10	990	0	0	0
bt	bglm	1000	50	0.9	0	0	69	49	951	0	0	0
bonf	glm	1000	25	0	0	0	9	9	991	0	0	0
bt	glm	1000	25	0	0	0	63	60	940	0	0	0
bonf	bglm	1000	25	0	0	0	5	5	995	0	0	0
bt	bglm	1000	25	0	0	0	38	35	965	0	0	0
bonf	glm	1000	50	0	0	0	20	20	980	0	0	0
bt	glm	1000	50	0	0	0	31	31	969	0	0	0
bonf	bglm	1000	50	0	0	0	13	12	988	0	0	0
bt	bglm	1000	50	0	0	0	52	48	952	0	0	0
bonf	glm	1000	25	0.5	0	0	10	10	990	0	0	0
bt	glm	1000	25	0.5	0	0	41	40	960	0	0	0
bonf	bglm	1000	25	0.5	0	0	8	7	993	0	0	0
bt	bglm	1000	25	0.5	0	0	34	30	970	0	0	0
bonf	glm	1000	50	0.5	0	0	20	20	980	0	0	0
bt	glm	1000	50	0.5	0	0	61	57	943	0	0	0
bonf	bglm	1000	50	0.5	0	0	13	13	987	0	0	0
bt	bglm	1000	50	0.5	0	0	60	50	950	0	0	0
bonf	glm	1000	25	0.9	0	0	11	7	993	0	0	0
bt	glm	1000	25	0.9	0	0	81	59	941	0	0	0
bonf	bglm	1000	25	0.9	0	0	7	6	994	0	0	0
bt	bglm	1000	25	0.9	0	0	71	48	952	0	0	0
bonf	glm	1000	50	0.9	0	0	24	16	984	0	0	0
bt	glm	1000	50	0.9	0	0	59	40	960	0	0	0
bonf	bglm	1000	50	0.9	0	0	15	14	986	0	0	0
bt	bglm	1000	50	0.9	0	0	72	49	951	0	0	0
bonf	glm	1000	25	0	0	0	8	7	993	0	0	0
bt	glm	1000	25	0	0	0	51	47	953	0	0	0
bonf	bglm	1000	25	0	0	0	8	8	992	0	0	0
bt	bglm	1000	25	0	0	0	38	35	965	0	0	0
bonf	glm	1000	50	0	0	0	29	24	976	0	0	0
bt	glm	1000	50	0	0	0	47	44	956	0	0	0
bonf	bglm	1000	50	0	0	0	7	5	995	0	0	0
bt	bglm	1000	50	0	0	0	45	41	959	0	0	0
bonf	glm	1000	25	0.5	0	0	14	13	987	0	0	0
bt	glm	1000	25	0.5	0	0	51	47	953	0	0	0
bonf	bglm	1000	25	0.5	0	0	3	3	997	0	0	0
bt	bglm	1000	25	0.5	0	0	38	36	964	0	0	0
bonf	glm	1000	50	0.5	0	0	22	20	980	0	0	0
bt	glm	1000	50	0.5	0	0	48	42	958	0	0	0
bonf	bglm	1000	50	0.5	0	0	13	13	987	0	0	0
bt	bglm	1000	50	0.5	0	0	51	47	953	0	0	0
bonf	glm	1000	25	0.9	0	0	6	5	995	0	0	0
bt	glm	1000	25	0.9	0	0	71	56	944	0	0	0
bonf	bglm	1000	25	0.9	0	0	6	5	995	0	0	0
bt	bglm	1000	25	0.9	0	0	48	33	967	0	0	0
bonf	glm	1000	50	0.9	0	0	18	12	988	0	0	0
bt	glm	1000	50	0.9	0	0	72	49	951	0	0	0
bonf	bglm	1000	50	0.9	0	0	21	15	985	0	0	0
bt	bglm	1000	50	0.9	0	0	56	40	960	0	0	0
bonf	glm	1000	25	0	0	0	12	10	990	0	0	0
bt	glm	1000	25	0	0	0	48	47	953	0	0	0
bonf	bglm	1000	25	0	0	0	7	7	993	0	0	0
bt	bglm	1000	25	0	0	0	31	29	971	0	0	0
bonf	glm	1000	50	0	0	0	24	22	978	0	0	0
bt	glm	1000	50	0	0	0	56	53	947	0	0	0
bonf	bglm	1000	50	0	0	0	20	20	980	0	0	0
bt	bglm	1000	50	0	0	0	40	40	960	0	0	0
bonf	glm	1000	25	0.5	0	0	13	12	988	0	0	0
bt	glm	1000	25	0.5	0	0	61	49	951	0	0	0
bonf	bglm	1000	25	0.5	0	0	7	7	993	0	0	0
bt	bglm	1000	25	0.5	0	0	43	40	960	0	0	0
bonf	glm	1000	50	0.5	0	0	20	19	981	0	0	0
bt	glm	1000	50	0.5	0	0	62	60	940	0	0	0
bonf	bglm	1000	50	0.5	0	0	12	12	988	0	0	0
bt	bglm	1000	50	0.5	0	0	48	42	958	0	0	0
bonf	glm	1000	25	0.9	0	0	12	11	989	0	0	0
bt	glm	1000	25	0.9	0	0	82	54	946	0	0	0
bonf	bglm	1000	25	0.9	0	0	6	4	996	0	0	0
bt	bglm	1000	25	0.9	0	0	57	43	957	0	0	0
bonf	glm	1000	50	0.9	0	0	18	15	985	0	0	0
bt	glm	1000	50	0.9	0	0	58	39	961	0	0	0
bonf	bglm	1000	50	0.9	0	0	23	15	985	0	0	0
bt	bglm	1000	50	0.9	0	0	43	29	971	0	0	0
mmm	glm	10000	25	0	0	4287	42	42	5671	0	0	0
mmm	glm	10000	50	0	0	5532	87	87	4381	0	0	0
mmm	glm	10000	25	0.5	0	3796	52	52	6152	0	0	0
mmm	glm	10000	50	0.5	0	4923	126	119	4958	0	0	0
mmm	glm	10000	25	0.9	0	2840	129	91	7069	0	0	0
mmm	glm	10000	50	0.9	0	3892	148	104	6004	0	0	0
