# Supplementary material for: Simultaneous Inference of Multiple Binary Endpoints in Biomedical Research: Small Sample Properties of Multiple Marginal Models and a Resampling Approach
Source: Biom J. 2024 Jul 2;66(5):e202300197. doi: 10.1002/bimj.202300197 (PMC12859538; doi:10.1002/bimj.202300197)
Supplement: Supplementary file 1 — Data S1 [file BIMJ-66-e202300197-s001.zip › Code_and_Data/Simulations/Sim_Group_comparison/intermediate_results/bin_gc_ss_4x001_3x025_3x05_1.csv]

method	model	nsim	ntrt	corr	nfail	nerror	nrej	nreji	nrejcor	npow	npowi	npowcor
mmm	bglm	1000	25	0	0	0	8	8	992	0	0	0
mmm	bglm	1000	50	0	0	0	16	16	984	0	0	0
mmm	bglm	1000	25	0.5	0	0	10	9	991	0	0	0
mmm	bglm	1000	50	0.5	0	0	26	23	977	0	0	0
mmm	bglm	1000	25	0.9	0	0	15	8	992	0	0	0
mmm	bglm	1000	50	0.9	0	0	44	28	972	0	0	0
mmm	bglm	1000	25	0	0	0	7	7	993	0	0	0
mmm	bglm	1000	50	0	0	0	17	17	983	0	0	0
mmm	bglm	1000	25	0.5	0	0	11	9	991	0	0	0
mmm	bglm	1000	50	0.5	0	0	29	23	977	0	0	0
mmm	bglm	1000	25	0.9	0	0	26	10	990	0	0	0
mmm	bglm	1000	50	0.9	0	0	30	20	980	0	0	0
mmm	bglm	1000	25	0	0	0	12	12	988	0	0	0
mmm	bglm	1000	50	0	0	0	14	13	987	0	0	0
mmm	bglm	1000	25	0.5	0	0	15	14	986	0	0	0
mmm	bglm	1000	50	0.5	0	0	16	15	985	0	0	0
mmm	bglm	1000	25	0.9	0	0	32	21	979	0	0	0
mmm	bglm	1000	50	0.9	0	0	26	18	982	0	0	0
mmm	bglm	1000	25	0	0	0	8	8	992	0	0	0
mmm	bglm	1000	50	0	0	0	23	21	979	0	0	0
mmm	bglm	1000	25	0.5	0	0	12	12	988	0	0	0
mmm	bglm	1000	50	0.5	0	0	29	27	973	0	0	0
mmm	bglm	1000	25	0.9	0	0	11	10	990	0	0	0
mmm	bglm	1000	50	0.9	0	0	38	24	976	0	0	0
mmm	bglm	1000	25	0	0	0	5	4	996	0	0	0
mmm	bglm	1000	50	0	0	0	22	21	979	0	0	0
mmm	bglm	1000	25	0.5	0	0	6	6	994	0	0	0
mmm	bglm	1000	50	0.5	0	0	20	16	984	0	0	0
mmm	bglm	1000	25	0.9	0	0	28	14	986	0	0	0
mmm	bglm	1000	50	0.9	0	0	37	23	977	0	0	0
mmm	bglm	1000	25	0	0	0	13	13	987	0	0	0
mmm	bglm	1000	50	0	0	0	18	18	982	0	0	0
mmm	bglm	1000	25	0.5	0	0	12	12	988	0	0	0
mmm	bglm	1000	50	0.5	0	0	24	22	978	0	0	0
mmm	bglm	1000	25	0.9	0	0	29	17	983	0	0	0
mmm	bglm	1000	50	0.9	0	0	33	22	978	0	0	0
mmm	bglm	1000	25	0	0	0	5	5	995	0	0	0
mmm	bglm	1000	50	0	0	0	15	14	986	0	0	0
mmm	bglm	1000	25	0.5	0	0	6	6	994	0	0	0
mmm	bglm	1000	50	0.5	0	0	20	20	980	0	0	0
mmm	bglm	1000	25	0.9	0	0	23	15	985	0	0	0
mmm	bglm	1000	50	0.9	0	0	41	24	976	0	0	0
mmm	bglm	1000	25	0	0	0	5	4	996	0	0	0
mmm	bglm	1000	50	0	0	0	13	13	987	0	0	0
mmm	bglm	1000	25	0.5	0	0	10	9	991	0	0	0
mmm	bglm	1000	50	0.5	0	0	24	23	977	0	0	0
mmm	bglm	1000	25	0.9	0	0	31	20	980	0	0	0
mmm	bglm	1000	50	0.9	0	0	29	18	982	0	0	0
mmm	bglm	1000	25	0	0	0	12	12	988	0	0	0
mmm	bglm	1000	50	0	0	0	14	14	986	0	0	0
mmm	bglm	1000	25	0.5	0	0	2	2	998	0	0	0
mmm	bglm	1000	50	0.5	0	0	21	18	982	0	0	0
mmm	bglm	1000	25	0.9	0	0	28	18	982	0	0	0
mmm	bglm	1000	50	0.9	0	0	40	25	975	0	0	0
mmm	bglm	1000	25	0	0	0	15	14	986	0	0	0
mmm	bglm	1000	50	0	0	0	18	18	982	0	0	0
mmm	bglm	1000	25	0.5	0	0	8	8	992	0	0	0
mmm	bglm	1000	50	0.5	0	0	30	26	974	0	0	0
mmm	bglm	1000	25	0.9	0	0	23	14	986	0	0	0
mmm	bglm	1000	50	0.9	0	0	27	17	983	0	0	0
bonf	glm	1000	25	0	0	0	8	8	992	0	0	0
bt	glm	1000	25	0	0	0	51	46	954	0	0	0
bonf	bglm	1000	25	0	0	0	7	7	993	0	0	0
bt	bglm	1000	25	0	0	0	37	37	963	0	0	0
bonf	glm	1000	50	0	0	0	20	20	980	0	0	0
bt	glm	1000	50	0	0	0	44	39	961	0	0	0
bonf	bglm	1000	50	0	0	0	19	18	982	0	0	0
bt	bglm	1000	50	0	0	0	56	50	950	0	0	0
bonf	glm	1000	25	0.5	0	0	10	9	991	0	0	0
bt	glm	1000	25	0.5	0	0	66	58	942	0	0	0
bonf	bglm	1000	25	0.5	0	0	3	3	997	0	0	0
bt	bglm	1000	25	0.5	0	0	36	30	970	0	0	0
bonf	glm	1000	50	0.5	0	0	25	23	977	0	0	0
bt	glm	1000	50	0.5	0	0	72	60	940	0	0	0
bonf	bglm	1000	50	0.5	0	0	13	13	987	0	0	0
bt	bglm	1000	50	0.5	0	0	44	38	962	0	0	0
bonf	glm	1000	25	0.9	0	0	8	4	996	0	0	0
bt	glm	1000	25	0.9	0	0	90	48	952	0	0	0
bonf	bglm	1000	25	0.9	0	0	3	3	997	0	0	0
bt	bglm	1000	25	0.9	0	0	89	55	945	0	0	0
bonf	glm	1000	50	0.9	0	0	14	13	987	0	0	0
bt	glm	1000	50	0.9	0	0	97	57	943	0	0	0
bonf	bglm	1000	50	0.9	0	0	19	11	989	0	0	0
bt	bglm	1000	50	0.9	0	0	58	39	961	0	0	0
bonf	glm	1000	25	0	0	0	8	8	992	0	0	0
bt	glm	1000	25	0	0	0	46	41	959	0	0	0
bonf	bglm	1000	25	0	0	0	4	4	996	0	0	0
bt	bglm	1000	25	0	0	0	38	34	966	0	0	0
bonf	glm	1000	50	0	0	0	20	19	981	0	0	0
bt	glm	1000	50	0	0	0	62	57	943	0	0	0
bonf	bglm	1000	50	0	0	0	4	4	996	0	0	0
bt	bglm	1000	50	0	0	0	48	43	957	0	0	0
bonf	glm	1000	25	0.5	0	0	8	8	992	0	0	0
bt	glm	1000	25	0.5	0	0	62	49	951	0	0	0
bonf	bglm	1000	25	0.5	0	0	4	4	996	0	0	0
bt	bglm	1000	25	0.5	0	0	36	28	972	0	0	0
bonf	glm	1000	50	0.5	0	0	26	24	976	0	0	0
bt	glm	1000	50	0.5	0	0	64	55	945	0	0	0
bonf	bglm	1000	50	0.5	0	0	11	9	991	0	0	0
bt	bglm	1000	50	0.5	0	0	60	52	948	0	0	0
bonf	glm	1000	25	0.9	0	0	7	6	994	0	0	0
bt	glm	1000	25	0.9	0	0	74	44	956	0	0	0
bonf	bglm	1000	25	0.9	0	0	3	3	997	0	0	0
bt	bglm	1000	25	0.9	0	0	85	49	951	0	0	0
bonf	glm	1000	50	0.9	0	0	11	10	990	0	0	0
bt	glm	1000	50	0.9	0	0	71	46	954	0	0	0
bonf	bglm	1000	50	0.9	0	0	22	14	986	0	0	0
bt	bglm	1000	50	0.9	0	0	58	34	966	0	0	0
bonf	glm	1000	25	0	0	0	8	7	993	0	0	0
bt	glm	1000	25	0	0	0	47	40	960	0	0	0
bonf	bglm	1000	25	0	0	0	10	9	991	0	0	0
bt	bglm	1000	25	0	0	0	28	28	972	0	0	0
bonf	glm	1000	50	0	0	0	25	23	977	0	0	0
bt	glm	1000	50	0	0	0	43	42	958	0	0	0
bonf	bglm	1000	50	0	0	0	12	12	988	0	0	0
bt	bglm	1000	50	0	0	0	49	47	953	0	0	0
bonf	glm	1000	25	0.5	0	0	6	6	994	0	0	0
bt	glm	1000	25	0.5	0	0	79	67	933	0	0	0
bonf	bglm	1000	25	0.5	0	0	5	5	995	0	0	0
bt	bglm	1000	25	0.5	0	0	37	31	969	0	0	0
bonf	glm	1000	50	0.5	0	0	18	17	983	0	0	0
bt	glm	1000	50	0.5	0	0	69	51	949	0	0	0
bonf	bglm	1000	50	0.5	0	0	18	13	987	0	0	0
bt	bglm	1000	50	0.5	0	0	60	53	947	0	0	0
bonf	glm	1000	25	0.9	0	0	5	4	996	0	0	0
bt	glm	1000	25	0.9	0	0	106	64	936	0	0	0
bonf	bglm	1000	25	0.9	0	0	6	5	995	0	0	0
bt	bglm	1000	25	0.9	0	0	69	42	958	0	0	0
bonf	glm	1000	50	0.9	0	0	18	12	988	0	0	0
bt	glm	1000	50	0.9	0	0	87	49	951	0	0	0
bonf	bglm	1000	50	0.9	0	0	1	1	999	0	0	0
bt	bglm	1000	50	0.9	0	0	55	37	963	0	0	0
bonf	glm	1000	25	0	0	0	11	11	989	0	0	0
bt	glm	1000	25	0	0	0	65	58	942	0	0	0
bonf	bglm	1000	25	0	0	0	7	7	993	0	0	0
bt	bglm	1000	25	0	0	0	32	31	969	0	0	0
bonf	glm	1000	50	0	0	0	18	18	982	0	0	0
bt	glm	1000	50	0	0	0	50	43	957	0	0	0
bonf	bglm	1000	50	0	0	0	8	8	992	0	0	0
bt	bglm	1000	50	0	0	0	28	26	974	0	0	0
bonf	glm	1000	25	0.5	0	0	13	13	987	0	0	0
bt	glm	1000	25	0.5	0	0	59	51	949	0	0	0
bonf	bglm	1000	25	0.5	0	0	7	6	994	0	0	0
bt	bglm	1000	25	0.5	0	0	38	35	965	0	0	0
bonf	glm	1000	50	0.5	0	0	14	14	986	0	0	0
bt	glm	1000	50	0.5	0	0	69	61	939	0	0	0
bonf	bglm	1000	50	0.5	0	0	14	14	986	0	0	0
bt	bglm	1000	50	0.5	0	0	63	53	947	0	0	0
bonf	glm	1000	25	0.9	0	0	4	2	998	0	0	0
bt	glm	1000	25	0.9	0	0	106	55	945	0	0	0
bonf	bglm	1000	25	0.9	0	0	8	5	995	0	0	0
bt	bglm	1000	25	0.9	0	0	56	35	965	0	0	0
bonf	glm	1000	50	0.9	0	0	18	9	991	0	0	0
bt	glm	1000	50	0.9	0	0	96	54	946	0	0	0
bonf	bglm	1000	50	0.9	0	0	9	6	994	0	0	0
bt	bglm	1000	50	0.9	0	0	86	48	952	0	0	0
bonf	glm	1000	25	0	0	0	13	13	987	0	0	0
bt	glm	1000	25	0	0	0	64	52	948	0	0	0
bonf	bglm	1000	25	0	0	0	7	7	993	0	0	0
bt	bglm	1000	25	0	0	0	33	33	967	0	0	0
bonf	glm	1000	50	0	0	0	23	21	979	0	0	0
bt	glm	1000	50	0	0	0	53	50	950	0	0	0
bonf	bglm	1000	50	0	0	0	14	14	986	0	0	0
bt	bglm	1000	50	0	0	0	46	40	960	0	0	0
bonf	glm	1000	25	0.5	0	0	8	8	992	0	0	0
bt	glm	1000	25	0.5	0	0	66	49	951	0	0	0
bonf	bglm	1000	25	0.5	0	0	6	6	994	0	0	0
bt	bglm	1000	25	0.5	0	0	41	35	965	0	0	0
bonf	glm	1000	50	0.5	0	0	30	26	974	0	0	0
bt	glm	1000	50	0.5	0	0	68	60	940	0	0	0
bonf	bglm	1000	50	0.5	0	0	10	10	990	0	0	0
bt	bglm	1000	50	0.5	0	0	58	43	957	0	0	0
bonf	glm	1000	25	0.9	0	0	9	6	994	0	0	0
bt	glm	1000	25	0.9	0	0	81	51	949	0	0	0
bonf	bglm	1000	25	0.9	0	0	4	3	997	0	0	0
bt	bglm	1000	25	0.9	0	0	85	44	956	0	0	0
bonf	glm	1000	50	0.9	0	0	17	11	989	0	0	0
bt	glm	1000	50	0.9	0	0	86	49	951	0	0	0
bonf	bglm	1000	50	0.9	0	0	9	7	993	0	0	0
bt	bglm	1000	50	0.9	0	0	92	48	952	0	0	0
bonf	glm	1000	25	0	0	0	6	6	994	0	0	0
bt	glm	1000	25	0	0	0	57	51	949	0	0	0
bonf	bglm	1000	25	0	0	0	7	7	993	0	0	0
bt	bglm	1000	25	0	0	0	25	24	976	0	0	0
bonf	glm	1000	50	0	0	0	13	13	987	0	0	0
bt	glm	1000	50	0	0	0	52	46	954	0	0	0
bonf	bglm	1000	50	0	0	0	9	9	991	0	0	0
bt	bglm	1000	50	0	0	0	48	43	957	0	0	0
bonf	glm	1000	25	0.5	0	0	6	6	994	0	0	0
bt	glm	1000	25	0.5	0	0	64	53	947	0	0	0
bonf	bglm	1000	25	0.5	0	0	5	5	995	0	0	0
bt	bglm	1000	25	0.5	0	0	46	42	958	0	0	0
bonf	glm	1000	50	0.5	0	0	20	19	981	0	0	0
bt	glm	1000	50	0.5	0	0	56	45	955	0	0	0
bonf	bglm	1000	50	0.5	0	0	9	8	992	0	0	0
bt	bglm	1000	50	0.5	0	0	58	49	951	0	0	0
bonf	glm	1000	25	0.9	0	0	6	4	996	0	0	0
bt	glm	1000	25	0.9	0	0	75	49	951	0	0	0
bonf	bglm	1000	25	0.9	0	0	16	11	989	0	0	0
bt	bglm	1000	25	0.9	0	0	91	54	946	0	0	0
bonf	glm	1000	50	0.9	0	0	15	11	989	0	0	0
bt	glm	1000	50	0.9	0	0	84	54	946	0	0	0
bonf	bglm	1000	50	0.9	0	0	20	14	986	0	0	0
bt	bglm	1000	50	0.9	0	0	53	29	971	0	0	0
bonf	glm	1000	25	0	0	0	11	11	989	0	0	0
bt	glm	1000	25	0	0	0	57	53	947	0	0	0
bonf	bglm	1000	25	0	0	0	5	4	996	0	0	0
bt	bglm	1000	25	0	0	0	40	38	962	0	0	0
bonf	glm	1000	50	0	0	0	20	20	980	0	0	0
bt	glm	1000	50	0	0	0	55	53	947	0	0	0
bonf	bglm	1000	50	0	0	0	11	10	990	0	0	0
bt	bglm	1000	50	0	0	0	54	50	950	0	0	0
bonf	glm	1000	25	0.5	0	0	6	6	994	0	0	0
bt	glm	1000	25	0.5	0	0	63	54	946	0	0	0
bonf	bglm	1000	25	0.5	0	0	11	8	992	0	0	0
bt	bglm	1000	25	0.5	0	0	47	42	958	0	0	0
bonf	glm	1000	50	0.5	0	0	34	25	975	0	0	0
bt	glm	1000	50	0.5	0	0	54	49	951	0	0	0
bonf	bglm	1000	50	0.5	0	0	16	15	985	0	0	0
bt	bglm	1000	50	0.5	0	0	52	41	959	0	0	0
bonf	glm	1000	25	0.9	0	0	17	9	991	0	0	0
bt	glm	1000	25	0.9	0	0	91	45	955	0	0	0
bonf	bglm	1000	25	0.9	0	0	5	5	995	0	0	0
bt	bglm	1000	25	0.9	0	0	85	48	952	0	0	0
bonf	glm	1000	50	0.9	0	0	19	10	990	0	0	0
bt	glm	1000	50	0.9	0	0	91	50	950	0	0	0
bonf	bglm	1000	50	0.9	0	0	9	7	993	0	0	0
bt	bglm	1000	50	0.9	0	0	92	49	951	0	0	0
bonf	glm	1000	25	0	0	0	7	7	993	0	0	0
bt	glm	1000	25	0	0	0	45	41	959	0	0	0
bonf	bglm	1000	25	0	0	0	6	6	994	0	0	0
bt	bglm	1000	25	0	0	0	46	46	954	0	0	0
bonf	glm	1000	50	0	0	0	28	27	973	0	0	0
bt	glm	1000	50	0	0	0	51	49	951	0	0	0
bonf	bglm	1000	50	0	0	0	9	9	991	0	0	0
bt	bglm	1000	50	0	0	0	38	35	965	0	0	0
bonf	glm	1000	25	0.5	0	0	17	13	987	0	0	0
bt	glm	1000	25	0.5	0	0	48	39	961	0	0	0
bonf	bglm	1000	25	0.5	0	0	9	9	991	0	0	0
bt	bglm	1000	25	0.5	0	0	37	34	966	0	0	0
bonf	glm	1000	50	0.5	0	0	14	14	986	0	0	0
bt	glm	1000	50	0.5	0	0	61	49	951	0	0	0
bonf	bglm	1000	50	0.5	0	0	13	12	988	0	0	0
bt	bglm	1000	50	0.5	0	0	49	44	956	0	0	0
bonf	glm	1000	25	0.9	0	0	10	7	993	0	0	0
bt	glm	1000	25	0.9	0	0	94	53	947	0	0	0
bonf	bglm	1000	25	0.9	0	0	7	6	994	0	0	0
bt	bglm	1000	25	0.9	0	0	81	50	950	0	0	0
bonf	glm	1000	50	0.9	0	0	14	12	988	0	0	0
bt	glm	1000	50	0.9	0	0	109	63	937	0	0	0
bonf	bglm	1000	50	0.9	0	0	20	10	990	0	0	0
bt	bglm	1000	50	0.9	0	0	59	34	966	0	0	0
bonf	glm	1000	25	0	0	0	15	12	988	0	0	0
bt	glm	1000	25	0	0	0	46	40	960	0	0	0
bonf	bglm	1000	25	0	0	0	8	8	992	0	0	0
bt	bglm	1000	25	0	0	0	33	33	967	0	0	0
bonf	glm	1000	50	0	0	0	24	23	977	0	0	0
bt	glm	1000	50	0	0	0	65	62	938	0	0	0
bonf	bglm	1000	50	0	0	0	14	13	987	0	0	0
bt	bglm	1000	50	0	0	0	46	44	956	0	0	0
bonf	glm	1000	25	0.5	0	0	13	12	988	0	0	0
bt	glm	1000	25	0.5	0	0	63	53	947	0	0	0
bonf	bglm	1000	25	0.5	0	0	4	4	996	0	0	0
bt	bglm	1000	25	0.5	0	0	28	26	974	0	0	0
bonf	glm	1000	50	0.5	0	0	24	19	981	0	0	0
bt	glm	1000	50	0.5	0	0	60	50	950	0	0	0
bonf	bglm	1000	50	0.5	0	0	12	10	990	0	0	0
bt	bglm	1000	50	0.5	0	0	42	39	961	0	0	0
bonf	glm	1000	25	0.9	0	0	14	7	993	0	0	0
bt	glm	1000	25	0.9	0	0	95	47	953	0	0	0
bonf	bglm	1000	25	0.9	0	0	2	2	998	0	0	0
bt	bglm	1000	25	0.9	0	0	75	41	959	0	0	0
bonf	glm	1000	50	0.9	0	0	17	15	985	0	0	0
bt	glm	1000	50	0.9	0	0	85	46	954	0	0	0
bonf	bglm	1000	50	0.9	0	0	11	9	991	0	0	0
bt	bglm	1000	50	0.9	0	0	45	28	972	0	0	0
bonf	glm	1000	25	0	0	0	12	12	988	0	0	0
bt	glm	1000	25	0	0	0	57	54	946	0	0	0
bonf	bglm	1000	25	0	0	0	4	4	996	0	0	0
bt	bglm	1000	25	0	0	0	33	32	968	0	0	0
bonf	glm	1000	50	0	0	0	30	27	973	0	0	0
bt	glm	1000	50	0	0	0	67	60	940	0	0	0
bonf	bglm	1000	50	0	0	0	16	16	984	0	0	0
bt	bglm	1000	50	0	0	0	45	40	960	0	0	0
bonf	glm	1000	25	0.5	0	0	4	4	996	0	0	0
bt	glm	1000	25	0.5	0	0	59	50	950	0	0	0
bonf	bglm	1000	25	0.5	0	0	5	5	995	0	0	0
bt	bglm	1000	25	0.5	0	0	30	24	976	0	0	0
bonf	glm	1000	50	0.5	0	0	30	27	973	0	0	0
bt	glm	1000	50	0.5	0	0	67	55	945	0	0	0
bonf	bglm	1000	50	0.5	0	0	14	12	988	0	0	0
bt	bglm	1000	50	0.5	0	0	37	33	967	0	0	0
bonf	glm	1000	25	0.9	0	0	11	6	994	0	0	0
bt	glm	1000	25	0.9	0	0	81	44	956	0	0	0
bonf	bglm	1000	25	0.9	0	0	1	1	999	0	0	0
bt	bglm	1000	25	0.9	0	0	44	24	976	0	0	0
bonf	glm	1000	50	0.9	0	0	23	15	985	0	0	0
bt	glm	1000	50	0.9	0	0	89	55	945	0	0	0
bonf	bglm	1000	50	0.9	0	0	10	7	993	0	0	0
bt	bglm	1000	50	0.9	0	0	81	38	962	0	0	0
mmm	glm	10000	25	0	0	6681	17	17	3302	0	0	0
mmm	glm	10000	50	0	0	8048	24	22	1930	0	0	0
mmm	glm	10000	25	0.5	0	5055	56	53	4892	0	0	0
mmm	glm	10000	50	0.5	0	6543	55	51	3406	0	0	0
mmm	glm	10000	25	0.9	0	2982	187	117	6901	0	0	0
mmm	glm	10000	50	0.9	0	4227	224	138	5635	0	0	0
