# Supplementary material for: Simultaneous Inference of Multiple Binary Endpoints in Biomedical Research: Small Sample Properties of Multiple Marginal Models and a Resampling Approach
Source: Biom J. 2024 Jul 2;66(5):e202300197. doi: 10.1002/bimj.202300197 (PMC12859538; doi:10.1002/bimj.202300197)
Supplement: Supplementary file 1 — Data S1 [file BIMJ-66-e202300197-s001.zip › Code_and_Data/Simulations/Sim_Group_comparison/intermediate_results/bin_gc_ss_4x01_3x03_3x05_1.csv]

method	model	nsim	ntrt	corr	nfail	nerror	nrej	nreji	nrejcor	npow	npowi	npowcor
mmm	bglm	1000	25	0	0	0	13	13	987	0	0	0
mmm	bglm	1000	50	0	0	0	18	17	983	0	0	0
mmm	bglm	1000	25	0.5	0	0	11	9	991	0	0	0
mmm	bglm	1000	50	0.5	0	0	21	17	983	0	0	0
mmm	bglm	1000	25	0.9	0	0	26	16	984	0	0	0
mmm	bglm	1000	50	0.9	0	0	33	22	978	0	0	0
mmm	bglm	1000	25	0	0	0	9	9	991	0	0	0
mmm	bglm	1000	50	0	0	0	12	12	988	0	0	0
mmm	bglm	1000	25	0.5	0	0	16	15	985	0	0	0
mmm	bglm	1000	50	0.5	0	0	19	16	984	0	0	0
mmm	bglm	1000	25	0.9	0	0	20	14	986	0	0	0
mmm	bglm	1000	50	0.9	0	0	41	22	978	0	0	0
mmm	bglm	1000	25	0	0	0	5	5	995	0	0	0
mmm	bglm	1000	50	0	0	0	20	20	980	0	0	0
mmm	bglm	1000	25	0.5	0	0	14	14	986	0	0	0
mmm	bglm	1000	50	0.5	0	0	21	18	982	0	0	0
mmm	bglm	1000	25	0.9	0	0	5	4	996	0	0	0
mmm	bglm	1000	50	0.9	0	0	31	17	983	0	0	0
mmm	bglm	1000	25	0	0	0	8	8	992	0	0	0
mmm	bglm	1000	50	0	0	0	14	14	986	0	0	0
mmm	bglm	1000	25	0.5	0	0	13	11	989	0	0	0
mmm	bglm	1000	50	0.5	0	0	19	14	986	0	0	0
mmm	bglm	1000	25	0.9	0	0	6	5	995	0	0	0
mmm	bglm	1000	50	0.9	0	0	31	18	982	0	0	0
mmm	bglm	1000	25	0	0	0	7	7	993	0	0	0
mmm	bglm	1000	50	0	0	0	10	10	990	0	0	0
mmm	bglm	1000	25	0.5	0	0	17	16	984	0	0	0
mmm	bglm	1000	50	0.5	0	0	23	22	978	0	0	0
mmm	bglm	1000	25	0.9	0	0	16	11	989	0	0	0
mmm	bglm	1000	50	0.9	0	0	41	25	975	0	0	0
mmm	bglm	125	25	0	0	0	4	4	121	0	0	0
mmm	bglm	125	50	0	0	0	1	1	124	0	0	0
mmm	bglm	125	25	0.5	0	0	0	0	125	0	0	0
mmm	bglm	125	50	0.5	0	0	1	1	124	0	0	0
mmm	bglm	125	25	0.9	0	0	3	1	124	0	0	0
mmm	bglm	125	50	0.9	0	0	0	0	125	0	0	0
mmm	bglm	125	25	0	0	0	1	1	124	0	0	0
mmm	bglm	125	50	0	0	0	2	2	123	0	0	0
mmm	bglm	125	25	0.5	0	0	1	1	124	0	0	0
mmm	bglm	125	50	0.5	0	0	1	1	124	0	0	0
mmm	bglm	125	25	0.9	0	0	2	1	124	0	0	0
mmm	bglm	125	50	0.9	0	0	0	0	125	0	0	0
mmm	bglm	125	25	0	0	0	0	0	125	0	0	0
mmm	bglm	125	50	0	0	0	2	2	123	0	0	0
mmm	bglm	125	25	0.5	0	0	0	0	125	0	0	0
mmm	bglm	125	50	0.5	0	0	2	2	123	0	0	0
mmm	bglm	125	25	0.9	0	0	2	2	123	0	0	0
mmm	bglm	125	50	0.9	0	0	3	3	122	0	0	0
mmm	bglm	125	25	0	0	0	0	0	125	0	0	0
mmm	bglm	125	50	0	0	0	4	4	121	0	0	0
mmm	bglm	125	25	0.5	0	0	3	2	123	0	0	0
mmm	bglm	125	50	0.5	0	0	2	2	123	0	0	0
mmm	bglm	125	25	0.9	0	0	3	1	124	0	0	0
mmm	bglm	125	50	0.9	0	0	5	3	122	0	0	0
mmm	bglm	125	25	0	0	0	0	0	125	0	0	0
mmm	bglm	125	50	0	0	0	1	1	124	0	0	0
mmm	bglm	125	25	0.5	0	0	3	3	122	0	0	0
mmm	bglm	125	50	0.5	0	0	4	4	121	0	0	0
mmm	bglm	125	25	0.9	0	0	2	2	123	0	0	0
mmm	bglm	125	50	0.9	0	0	5	4	121	0	0	0
mmm	bglm	1000	25	0	0	0	12	12	988	0	0	0
mmm	bglm	1000	50	0	0	0	20	18	982	0	0	0
mmm	bglm	1000	25	0.5	0	0	9	8	992	0	0	0
mmm	bglm	1000	50	0.5	0	0	14	11	989	0	0	0
mmm	bglm	1000	25	0.9	0	0	23	15	985	0	0	0
mmm	bglm	1000	50	0.9	0	0	43	25	975	0	0	0
mmm	bglm	125	25	0	0	0	0	0	125	0	0	0
mmm	bglm	125	50	0	0	0	1	1	124	0	0	0
mmm	bglm	125	25	0.5	0	0	1	1	124	0	0	0
mmm	bglm	125	50	0.5	0	0	1	1	124	0	0	0
mmm	bglm	125	25	0.9	0	0	0	0	125	0	0	0
mmm	bglm	125	50	0.9	0	0	5	3	122	0	0	0
mmm	bglm	1000	25	0	0	0	7	7	993	0	0	0
mmm	bglm	1000	50	0	0	0	17	16	984	0	0	0
mmm	bglm	1000	25	0.5	0	0	9	7	993	0	0	0
mmm	bglm	1000	50	0.5	0	0	17	15	985	0	0	0
mmm	bglm	1000	25	0.9	0	0	17	14	986	0	0	0
mmm	bglm	1000	50	0.9	0	0	36	22	978	0	0	0
mmm	bglm	1000	25	0	0	0	8	8	992	0	0	0
mmm	bglm	1000	50	0	0	0	17	16	984	0	0	0
mmm	bglm	1000	25	0.5	0	0	11	10	990	0	0	0
mmm	bglm	1000	50	0.5	0	0	16	16	984	0	0	0
mmm	bglm	1000	25	0.9	0	0	8	6	994	0	0	0
mmm	bglm	1000	50	0.9	0	0	49	30	970	0	0	0
mmm	bglm	1000	25	0	0	0	9	9	991	0	0	0
mmm	bglm	1000	50	0	0	0	12	12	988	0	0	0
mmm	bglm	1000	25	0.5	0	0	12	11	989	0	0	0
mmm	bglm	1000	50	0.5	0	0	15	14	986	0	0	0
mmm	bglm	1000	25	0.9	0	0	15	11	989	0	0	0
mmm	bglm	1000	50	0.9	0	0	36	22	978	0	0	0
mmm	bglm	125	25	0	0	0	2	2	123	0	0	0
mmm	bglm	125	50	0	0	0	4	4	121	0	0	0
mmm	bglm	125	25	0.5	0	0	2	2	123	0	0	0
mmm	bglm	125	50	0.5	0	0	0	0	125	0	0	0
mmm	bglm	125	25	0.9	0	0	2	2	123	0	0	0
mmm	bglm	125	50	0.9	0	0	1	1	124	0	0	0
mmm	bglm	125	25	0	0	0	2	2	123	0	0	0
mmm	bglm	125	50	0	0	0	2	2	123	0	0	0
mmm	bglm	125	25	0.5	0	0	1	1	124	0	0	0
mmm	bglm	125	50	0.5	0	0	2	2	123	0	0	0
mmm	bglm	125	25	0.9	0	0	2	1	124	0	0	0
mmm	bglm	125	50	0.9	0	0	4	3	122	0	0	0
bonf	glm	1000	25	0	0	0	8	8	992	0	0	0
bt	glm	1000	25	0	0	0	66	60	940	0	0	0
bonf	bglm	1000	25	0	0	0	4	4	996	0	0	0
bt	bglm	1000	25	0	0	0	47	46	954	0	0	0
bonf	glm	1000	50	0	0	0	19	18	982	0	0	0
bt	glm	1000	50	0	0	0	51	46	954	0	0	0
bonf	bglm	1000	50	0	0	0	15	15	985	0	0	0
bt	bglm	1000	50	0	0	0	57	55	945	0	0	0
bonf	glm	1000	25	0.5	0	0	15	13	987	0	0	0
bt	glm	1000	25	0.5	0	0	57	47	953	0	0	0
bonf	bglm	1000	25	0.5	0	0	14	12	988	0	0	0
bt	bglm	1000	25	0.5	0	0	30	29	971	0	0	0
bonf	glm	1000	50	0.5	0	0	19	19	981	0	0	0
bt	glm	1000	50	0.5	0	0	60	55	945	0	0	0
bonf	bglm	1000	50	0.5	0	0	23	21	979	0	0	0
bt	bglm	1000	50	0.5	0	0	66	57	943	0	0	0
bonf	glm	1000	25	0.9	0	0	6	4	996	0	0	0
bt	glm	1000	25	0.9	0	0	95	56	944	0	0	0
bonf	bglm	1000	25	0.9	0	0	2	2	998	0	0	0
bt	bglm	1000	25	0.9	0	0	95	52	948	0	0	0
bonf	glm	1000	50	0.9	0	0	20	15	985	0	0	0
bt	glm	1000	50	0.9	0	0	87	52	948	0	0	0
bonf	bglm	1000	50	0.9	0	0	7	7	993	0	0	0
bt	bglm	1000	50	0.9	0	0	77	46	954	0	0	0
bonf	glm	1000	25	0	0	0	9	9	991	0	0	0
bt	glm	1000	25	0	0	0	42	41	959	0	0	0
bonf	bglm	1000	25	0	0	0	7	7	993	0	0	0
bt	bglm	1000	25	0	0	0	46	41	959	0	0	0
bonf	glm	1000	50	0	0	0	25	23	977	0	0	0
bt	glm	1000	50	0	0	0	60	50	950	0	0	0
bonf	bglm	1000	50	0	0	0	12	12	988	0	0	0
bt	bglm	1000	50	0	0	0	50	42	958	0	0	0
bonf	glm	1000	25	0.5	0	0	12	12	988	0	0	0
bt	glm	1000	25	0.5	0	0	63	57	943	0	0	0
bonf	bglm	1000	25	0.5	0	0	11	10	990	0	0	0
bt	bglm	1000	25	0.5	0	0	47	42	958	0	0	0
bonf	glm	1000	50	0.5	0	0	15	13	987	0	0	0
bt	glm	1000	50	0.5	0	0	62	50	950	0	0	0
bonf	bglm	1000	50	0.5	0	0	19	15	985	0	0	0
bt	bglm	1000	50	0.5	0	0	48	44	956	0	0	0
bonf	glm	1000	25	0.9	0	0	5	4	996	0	0	0
bt	glm	1000	25	0.9	0	0	71	45	955	0	0	0
bonf	bglm	1000	25	0.9	0	0	7	5	995	0	0	0
bt	bglm	1000	25	0.9	0	0	73	44	956	0	0	0
bonf	glm	1000	50	0.9	0	0	25	17	983	0	0	0
bt	glm	1000	50	0.9	0	0	114	57	943	0	0	0
bonf	bglm	1000	50	0.9	0	0	27	16	984	0	0	0
bt	bglm	1000	50	0.9	0	0	51	32	968	0	0	0
bonf	glm	1000	25	0	0	0	15	14	986	0	0	0
bt	glm	1000	25	0	0	0	62	55	945	0	0	0
bonf	bglm	1000	25	0	0	0	6	6	994	0	0	0
bt	bglm	1000	25	0	0	0	28	26	974	0	0	0
bonf	glm	1000	50	0	0	0	23	22	978	0	0	0
bt	glm	1000	50	0	0	0	50	48	952	0	0	0
bonf	bglm	1000	50	0	0	0	20	19	981	0	0	0
bt	bglm	1000	50	0	0	0	42	38	962	0	0	0
bonf	glm	1000	25	0.5	0	0	11	11	989	0	0	0
bt	glm	1000	25	0.5	0	0	41	38	962	0	0	0
bonf	bglm	1000	25	0.5	0	0	6	6	994	0	0	0
bt	bglm	1000	25	0.5	0	0	47	41	959	0	0	0
bonf	glm	1000	50	0.5	0	0	17	16	984	0	0	0
bt	glm	1000	50	0.5	0	0	69	58	942	0	0	0
bonf	bglm	1000	50	0.5	0	0	11	9	991	0	0	0
bt	bglm	1000	50	0.5	0	0	41	38	962	0	0	0
bonf	glm	1000	25	0.9	0	0	13	8	992	0	0	0
bt	glm	1000	25	0.9	0	0	103	58	942	0	0	0
bonf	bglm	1000	25	0.9	0	0	8	6	994	0	0	0
bt	bglm	1000	25	0.9	0	0	77	46	954	0	0	0
bonf	glm	1000	50	0.9	0	0	29	16	984	0	0	0
bt	glm	1000	50	0.9	0	0	85	52	948	0	0	0
bonf	bglm	1000	50	0.9	0	0	13	9	991	0	0	0
bt	bglm	1000	50	0.9	0	0	56	34	966	0	0	0
bonf	glm	1000	25	0	0	0	4	4	996	0	0	0
bt	glm	1000	25	0	0	0	45	40	960	0	0	0
bonf	bglm	1000	25	0	0	0	5	5	995	0	0	0
bt	bglm	1000	25	0	0	0	36	31	969	0	0	0
bonf	glm	1000	50	0	0	0	25	23	977	0	0	0
bt	glm	1000	50	0	0	0	54	51	949	0	0	0
bonf	bglm	1000	50	0	0	0	14	13	987	0	0	0
bt	bglm	1000	50	0	0	0	45	44	956	0	0	0
bonf	glm	1000	25	0.5	0	0	15	13	987	0	0	0
bt	glm	1000	25	0.5	0	0	59	55	945	0	0	0
bonf	bglm	1000	25	0.5	0	0	7	7	993	0	0	0
bt	bglm	1000	25	0.5	0	0	49	45	955	0	0	0
bonf	glm	1000	50	0.5	0	0	31	28	972	0	0	0
bt	glm	1000	50	0.5	0	0	58	49	951	0	0	0
bonf	bglm	1000	50	0.5	0	0	15	15	985	0	0	0
bt	bglm	1000	50	0.5	0	0	46	40	960	0	0	0
bonf	glm	1000	25	0.9	0	0	17	8	992	0	0	0
bt	glm	1000	25	0.9	0	0	110	72	928	0	0	0
bonf	bglm	1000	25	0.9	0	0	12	6	994	0	0	0
bt	bglm	1000	25	0.9	0	0	58	36	964	0	0	0
bonf	glm	1000	50	0.9	0	0	17	10	990	0	0	0
bt	glm	1000	50	0.9	0	0	62	34	966	0	0	0
bonf	bglm	1000	50	0.9	0	0	9	5	995	0	0	0
bt	bglm	1000	50	0.9	0	0	80	48	952	0	0	0
bonf	glm	1000	25	0	0	0	14	13	987	0	0	0
bt	glm	1000	25	0	0	0	56	50	950	0	0	0
bonf	bglm	1000	25	0	0	0	3	3	997	0	0	0
bt	bglm	1000	25	0	0	0	38	37	963	0	0	0
bonf	glm	1000	50	0	0	0	21	21	979	0	0	0
bt	glm	1000	50	0	0	0	68	59	941	0	0	0
bonf	bglm	1000	50	0	0	0	11	10	990	0	0	0
bt	bglm	1000	50	0	0	0	44	43	957	0	0	0
bonf	glm	1000	25	0.5	0	0	9	8	992	0	0	0
bt	glm	1000	25	0.5	0	0	69	57	943	0	0	0
bonf	bglm	1000	25	0.5	0	0	12	11	989	0	0	0
bt	bglm	1000	25	0.5	0	0	45	42	958	0	0	0
bonf	glm	1000	50	0.5	0	0	19	19	981	0	0	0
bt	glm	1000	50	0.5	0	0	61	53	947	0	0	0
bonf	bglm	1000	50	0.5	0	0	17	14	986	0	0	0
bt	bglm	1000	50	0.5	0	0	46	42	958	0	0	0
bonf	glm	1000	25	0.9	0	0	8	6	994	0	0	0
bt	glm	1000	25	0.9	0	0	76	40	960	0	0	0
bonf	bglm	1000	25	0.9	0	0	2	2	998	0	0	0
bt	bglm	1000	25	0.9	0	0	80	42	958	0	0	0
bonf	glm	1000	50	0.9	0	0	22	11	989	0	0	0
bt	glm	1000	50	0.9	0	0	67	43	957	0	0	0
bonf	bglm	1000	50	0.9	0	0	7	4	996	0	0	0
bt	bglm	1000	50	0.9	0	0	61	37	963	0	0	0
bonf	glm	125	25	0	0	0	1	1	124	0	0	0
bt	glm	125	25	0	0	0	3	3	122	0	0	0
bonf	bglm	125	25	0	0	0	0	0	125	0	0	0
bt	bglm	125	25	0	0	0	9	8	117	0	0	0
bonf	glm	125	50	0	0	0	3	3	122	0	0	0
bt	glm	125	50	0	0	0	5	5	120	0	0	0
bonf	bglm	125	50	0	0	0	1	1	124	0	0	0
bt	bglm	125	50	0	0	0	5	5	120	0	0	0
bonf	glm	125	25	0.5	0	0	2	2	123	0	0	0
bt	glm	125	25	0.5	0	0	9	8	117	0	0	0
bonf	bglm	125	25	0.5	0	0	1	1	124	0	0	0
bt	bglm	125	25	0.5	0	0	3	3	122	0	0	0
bonf	glm	125	50	0.5	0	0	1	1	124	0	0	0
bt	glm	125	50	0.5	0	0	2	2	123	0	0	0
bonf	bglm	125	50	0.5	0	0	3	2	123	0	0	0
bt	bglm	125	50	0.5	0	0	3	3	122	0	0	0
bonf	glm	125	25	0.9	0	0	0	0	125	0	0	0
bt	glm	125	25	0.9	0	0	5	2	123	0	0	0
bonf	bglm	125	25	0.9	0	0	2	2	123	0	0	0
bt	bglm	125	25	0.9	0	0	15	8	117	0	0	0
bonf	glm	125	50	0.9	0	0	0	0	125	0	0	0
bt	glm	125	50	0.9	0	0	15	7	118	0	0	0
bonf	bglm	125	50	0.9	0	0	0	0	125	0	0	0
bt	bglm	125	50	0.9	0	0	7	4	121	0	0	0
bonf	glm	125	25	0	0	0	2	2	123	0	0	0
bt	glm	125	25	0	0	0	12	11	114	0	0	0
bonf	bglm	125	25	0	0	0	1	1	124	0	0	0
bt	bglm	125	25	0	0	0	7	5	120	0	0	0
bonf	glm	125	50	0	0	0	1	1	124	0	0	0
bt	glm	125	50	0	0	0	5	5	120	0	0	0
bonf	bglm	125	50	0	0	0	3	3	122	0	0	0
bt	bglm	125	50	0	0	0	7	6	119	0	0	0
bonf	glm	125	25	0.5	0	0	2	2	123	0	0	0
bt	glm	125	25	0.5	0	0	6	4	121	0	0	0
bonf	bglm	125	25	0.5	0	0	0	0	125	0	0	0
bt	bglm	125	25	0.5	0	0	4	4	121	0	0	0
bonf	glm	125	50	0.5	0	0	2	2	123	0	0	0
bt	glm	125	50	0.5	0	0	9	7	118	0	0	0
bonf	bglm	125	50	0.5	0	0	3	3	122	0	0	0
bt	bglm	125	50	0.5	0	0	9	7	118	0	0	0
bonf	glm	125	25	0.9	0	0	0	0	125	0	0	0
bt	glm	125	25	0.9	0	0	8	5	120	0	0	0
bonf	bglm	125	25	0.9	0	0	1	1	124	0	0	0
bt	bglm	125	25	0.9	0	0	8	5	120	0	0	0
bonf	glm	125	50	0.9	0	0	2	1	124	0	0	0
bt	glm	125	50	0.9	0	0	3	2	123	0	0	0
bonf	bglm	125	50	0.9	0	0	1	1	124	0	0	0
bt	bglm	125	50	0.9	0	0	15	8	117	0	0	0
bonf	glm	125	25	0	0	0	1	1	124	0	0	0
bt	glm	125	25	0	0	0	5	5	120	0	0	0
bonf	bglm	125	25	0	0	0	2	2	123	0	0	0
bt	bglm	125	25	0	0	0	4	4	121	0	0	0
bonf	glm	125	50	0	0	0	3	3	122	0	0	0
bt	glm	125	50	0	0	0	6	6	119	0	0	0
bonf	bglm	125	50	0	0	0	0	0	125	0	0	0
bt	bglm	125	50	0	0	0	4	4	121	0	0	0
bonf	glm	125	25	0.5	0	0	6	6	119	0	0	0
bt	glm	125	25	0.5	0	0	12	11	114	0	0	0
bonf	bglm	125	25	0.5	0	0	0	0	125	0	0	0
bt	bglm	125	25	0.5	0	0	7	7	118	0	0	0
bonf	glm	125	50	0.5	0	0	3	3	122	0	0	0
bt	glm	125	50	0.5	0	0	11	8	117	0	0	0
bonf	bglm	125	50	0.5	0	0	0	0	125	0	0	0
bt	bglm	125	50	0.5	0	0	6	5	120	0	0	0
bonf	glm	125	25	0.9	0	0	0	0	125	0	0	0
bt	glm	125	25	0.9	0	0	5	4	121	0	0	0
bonf	bglm	125	25	0.9	0	0	1	1	124	0	0	0
bt	bglm	125	25	0.9	0	0	15	9	116	0	0	0
bonf	glm	125	50	0.9	0	0	5	3	122	0	0	0
bt	glm	125	50	0.9	0	0	17	6	119	0	0	0
bonf	bglm	125	50	0.9	0	0	0	0	125	0	0	0
bt	bglm	125	50	0.9	0	0	2	2	123	0	0	0
bonf	glm	125	25	0	0	0	4	4	121	0	0	0
bt	glm	125	25	0	0	0	6	6	119	0	0	0
bonf	bglm	125	25	0	0	0	2	2	123	0	0	0
bt	bglm	125	25	0	0	0	5	4	121	0	0	0
bonf	glm	125	50	0	0	0	1	1	124	0	0	0
bt	glm	125	50	0	0	0	5	5	120	0	0	0
bonf	bglm	125	50	0	0	0	1	1	124	0	0	0
bt	bglm	125	50	0	0	0	1	1	124	0	0	0
bonf	glm	125	25	0.5	0	0	3	3	122	0	0	0
bt	glm	125	25	0.5	0	0	13	9	116	0	0	0
bonf	bglm	125	25	0.5	0	0	2	2	123	0	0	0
bt	bglm	125	25	0.5	0	0	6	5	120	0	0	0
bonf	glm	125	50	0.5	0	0	4	3	122	0	0	0
bt	glm	125	50	0.5	0	0	2	2	123	0	0	0
bonf	bglm	125	50	0.5	0	0	4	2	123	0	0	0
bt	bglm	125	50	0.5	0	0	7	7	118	0	0	0
bonf	glm	125	25	0.9	0	0	2	1	124	0	0	0
bt	glm	125	25	0.9	0	0	10	5	120	0	0	0
bonf	bglm	125	25	0.9	0	0	1	1	124	0	0	0
bt	bglm	125	25	0.9	0	0	9	6	119	0	0	0
bonf	glm	125	50	0.9	0	0	4	2	123	0	0	0
bt	glm	125	50	0.9	0	0	21	6	119	0	0	0
bonf	bglm	125	50	0.9	0	0	5	5	120	0	0	0
bt	bglm	125	50	0.9	0	0	4	3	122	0	0	0
bonf	glm	125	25	0	0	0	1	1	124	0	0	0
bt	glm	125	25	0	0	0	5	5	120	0	0	0
bonf	bglm	125	25	0	0	0	1	1	124	0	0	0
bt	bglm	125	25	0	0	0	4	4	121	0	0	0
bonf	glm	125	50	0	0	0	4	3	122	0	0	0
bt	glm	125	50	0	0	0	6	6	119	0	0	0
bonf	bglm	125	50	0	0	0	1	1	124	0	0	0
bt	bglm	125	50	0	0	0	5	5	120	0	0	0
bonf	glm	125	25	0.5	0	0	2	2	123	0	0	0
bt	glm	125	25	0.5	0	0	9	8	117	0	0	0
bonf	bglm	125	25	0.5	0	0	1	1	124	0	0	0
bt	bglm	125	25	0.5	0	0	7	7	118	0	0	0
bonf	glm	125	50	0.5	0	0	8	5	120	0	0	0
bt	glm	125	50	0.5	0	0	7	7	118	0	0	0
bonf	bglm	125	50	0.5	0	0	4	4	121	0	0	0
bt	bglm	125	50	0.5	0	0	6	6	119	0	0	0
bonf	glm	125	25	0.9	0	0	2	1	124	0	0	0
bt	glm	125	25	0.9	0	0	9	5	120	0	0	0
bonf	bglm	125	25	0.9	0	0	0	0	125	0	0	0
bt	bglm	125	25	0.9	0	0	10	7	118	0	0	0
bonf	glm	125	50	0.9	0	0	3	2	123	0	0	0
bt	glm	125	50	0.9	0	0	13	6	119	0	0	0
bonf	bglm	125	50	0.9	0	0	0	0	125	0	0	0
bt	bglm	125	50	0.9	0	0	10	5	120	0	0	0
bonf	glm	1000	25	0	0	0	13	13	987	0	0	0
bt	glm	1000	25	0	0	0	62	57	943	0	0	0
bonf	bglm	1000	25	0	0	0	6	6	994	0	0	0
bt	bglm	1000	25	0	0	0	41	37	963	0	0	0
bonf	glm	1000	50	0	0	0	20	18	982	0	0	0
bt	glm	1000	50	0	0	0	56	52	948	0	0	0
bonf	bglm	1000	50	0	0	0	17	16	984	0	0	0
bt	bglm	1000	50	0	0	0	45	42	958	0	0	0
bonf	glm	1000	25	0.5	0	0	12	12	988	0	0	0
bt	glm	1000	25	0.5	0	0	52	46	954	0	0	0
bonf	bglm	1000	25	0.5	0	0	4	4	996	0	0	0
bt	bglm	1000	25	0.5	0	0	46	39	961	0	0	0
bonf	glm	1000	50	0.5	0	0	24	22	978	0	0	0
bt	glm	1000	50	0.5	0	0	57	44	956	0	0	0
bonf	bglm	1000	50	0.5	0	0	14	12	988	0	0	0
bt	bglm	1000	50	0.5	0	0	59	52	948	0	0	0
bonf	glm	1000	25	0.9	0	0	10	6	994	0	0	0
bt	glm	1000	25	0.9	0	0	98	48	952	0	0	0
bonf	bglm	1000	25	0.9	0	0	6	5	995	0	0	0
bt	bglm	1000	25	0.9	0	0	83	55	945	0	0	0
bonf	glm	1000	50	0.9	0	0	28	13	987	0	0	0
bt	glm	1000	50	0.9	0	0	90	53	947	0	0	0
bonf	bglm	1000	50	0.9	0	0	7	4	996	0	0	0
bt	bglm	1000	50	0.9	0	0	67	38	962	0	0	0
bonf	glm	125	25	0	0	0	1	1	124	0	0	0
bt	glm	125	25	0	0	0	8	7	118	0	0	0
bonf	bglm	125	25	0	0	0	1	1	124	0	0	0
bt	bglm	125	25	0	0	0	7	6	119	0	0	0
bonf	glm	125	50	0	0	0	2	2	123	0	0	0
bt	glm	125	50	0	0	0	5	5	120	0	0	0
bonf	bglm	125	50	0	0	0	0	0	125	0	0	0
bt	bglm	125	50	0	0	0	6	5	120	0	0	0
bonf	glm	125	25	0.5	0	0	3	3	122	0	0	0
bt	glm	125	25	0.5	0	0	5	4	121	0	0	0
bonf	bglm	125	25	0.5	0	0	1	1	124	0	0	0
bt	bglm	125	25	0.5	0	0	6	6	119	0	0	0
bonf	glm	125	50	0.5	0	0	3	3	122	0	0	0
bt	glm	125	50	0.5	0	0	5	5	120	0	0	0
bonf	bglm	125	50	0.5	0	0	2	2	123	0	0	0
bt	bglm	125	50	0.5	0	0	4	4	121	0	0	0
bonf	glm	125	25	0.9	0	0	0	0	125	0	0	0
bt	glm	125	25	0.9	0	0	6	2	123	0	0	0
bonf	bglm	125	25	0.9	0	0	1	1	124	0	0	0
bt	bglm	125	25	0.9	0	0	12	7	118	0	0	0
bonf	glm	125	50	0.9	0	0	3	1	124	0	0	0
bt	glm	125	50	0.9	0	0	18	10	115	0	0	0
bonf	bglm	125	50	0.9	0	0	1	1	124	0	0	0
bt	bglm	125	50	0.9	0	0	10	7	118	0	0	0
bonf	glm	1000	25	0	0	0	14	13	987	0	0	0
bt	glm	1000	25	0	0	0	61	56	944	0	0	0
bonf	bglm	1000	25	0	0	0	6	6	994	0	0	0
bt	bglm	1000	25	0	0	0	43	41	959	0	0	0
bonf	glm	1000	50	0	0	0	19	19	981	0	0	0
bt	glm	1000	50	0	0	0	60	57	943	0	0	0
bonf	bglm	1000	50	0	0	0	13	13	987	0	0	0
bt	bglm	1000	50	0	0	0	44	42	958	0	0	0
bonf	glm	1000	25	0.5	0	0	12	11	989	0	0	0
bt	glm	1000	25	0.5	0	0	49	42	958	0	0	0
bonf	bglm	1000	25	0.5	0	0	6	6	994	0	0	0
bt	bglm	1000	25	0.5	0	0	50	41	959	0	0	0
bonf	glm	1000	50	0.5	0	0	26	22	978	0	0	0
bt	glm	1000	50	0.5	0	0	37	35	965	0	0	0
bonf	bglm	1000	50	0.5	0	0	26	23	977	0	0	0
bt	bglm	1000	50	0.5	0	0	48	44	956	0	0	0
bonf	glm	1000	25	0.9	0	0	9	6	994	0	0	0
bt	glm	1000	25	0.9	0	0	111	51	949	0	0	0
bonf	bglm	1000	25	0.9	0	0	10	6	994	0	0	0
bt	bglm	1000	25	0.9	0	0	99	54	946	0	0	0
bonf	glm	1000	50	0.9	0	0	24	14	986	0	0	0
bt	glm	1000	50	0.9	0	0	96	51	949	0	0	0
bonf	bglm	1000	50	0.9	0	0	8	6	994	0	0	0
bt	bglm	1000	50	0.9	0	0	69	41	959	0	0	0
bonf	glm	1000	25	0	0	0	11	10	990	0	0	0
bt	glm	1000	25	0	0	0	47	46	954	0	0	0
bonf	bglm	1000	25	0	0	0	12	12	988	0	0	0
bt	bglm	1000	25	0	0	0	36	33	967	0	0	0
bonf	glm	1000	50	0	0	0	15	14	986	0	0	0
bt	glm	1000	50	0	0	0	57	52	948	0	0	0
bonf	bglm	1000	50	0	0	0	15	14	986	0	0	0
bt	bglm	1000	50	0	0	0	45	40	960	0	0	0
bonf	glm	1000	25	0.5	0	0	10	10	990	0	0	0
bt	glm	1000	25	0.5	0	0	43	37	963	0	0	0
bonf	bglm	1000	25	0.5	0	0	4	4	996	0	0	0
bt	bglm	1000	25	0.5	0	0	44	42	958	0	0	0
bonf	glm	1000	50	0.5	0	0	26	23	977	0	0	0
bt	glm	1000	50	0.5	0	0	69	62	938	0	0	0
bonf	bglm	1000	50	0.5	0	0	18	18	982	0	0	0
bt	bglm	1000	50	0.5	0	0	48	38	962	0	0	0
bonf	glm	1000	25	0.9	0	0	11	6	994	0	0	0
bt	glm	1000	25	0.9	0	0	99	52	948	0	0	0
bonf	bglm	1000	25	0.9	0	0	14	10	990	0	0	0
bt	bglm	1000	25	0.9	0	0	73	40	960	0	0	0
bonf	glm	1000	50	0.9	0	0	11	7	993	0	0	0
bt	glm	1000	50	0.9	0	0	89	50	950	0	0	0
bonf	bglm	1000	50	0.9	0	0	15	8	992	0	0	0
bt	bglm	1000	50	0.9	0	0	93	48	952	0	0	0
bonf	glm	1000	25	0	0	0	6	6	994	0	0	0
bt	glm	1000	25	0	0	0	57	54	946	0	0	0
bonf	bglm	1000	25	0	0	0	6	6	994	0	0	0
bt	bglm	1000	25	0	0	0	48	45	955	0	0	0
bonf	glm	1000	50	0	0	0	19	19	981	0	0	0
bt	glm	1000	50	0	0	0	62	58	942	0	0	0
bonf	bglm	1000	50	0	0	0	20	19	981	0	0	0
bt	bglm	1000	50	0	0	0	43	41	959	0	0	0
bonf	glm	1000	25	0.5	0	0	10	8	992	0	0	0
bt	glm	1000	25	0.5	0	0	55	52	948	0	0	0
bonf	bglm	1000	25	0.5	0	0	7	7	993	0	0	0
bt	bglm	1000	25	0.5	0	0	35	33	967	0	0	0
bonf	glm	1000	50	0.5	0	0	23	22	978	0	0	0
bt	glm	1000	50	0.5	0	0	58	47	953	0	0	0
bonf	bglm	1000	50	0.5	0	0	15	15	985	0	0	0
bt	bglm	1000	50	0.5	0	0	37	36	964	0	0	0
bonf	glm	1000	25	0.9	0	0	15	10	990	0	0	0
bt	glm	1000	25	0.9	0	0	83	52	948	0	0	0
bonf	bglm	1000	25	0.9	0	0	12	6	994	0	0	0
bt	bglm	1000	25	0.9	0	0	75	42	958	0	0	0
bonf	glm	1000	50	0.9	0	0	29	16	984	0	0	0
bt	glm	1000	50	0.9	0	0	98	53	947	0	0	0
bonf	bglm	1000	50	0.9	0	0	18	13	987	0	0	0
bt	bglm	1000	50	0.9	0	0	52	30	970	0	0	0
bonf	glm	125	25	0	0	0	1	1	124	0	0	0
bt	glm	125	25	0	0	0	10	10	115	0	0	0
bonf	bglm	125	25	0	0	0	0	0	125	0	0	0
bt	bglm	125	25	0	0	0	8	8	117	0	0	0
bonf	glm	125	50	0	0	0	2	2	123	0	0	0
bt	glm	125	50	0	0	0	7	6	119	0	0	0
bonf	bglm	125	50	0	0	0	2	2	123	0	0	0
bt	bglm	125	50	0	0	0	4	4	121	0	0	0
bonf	glm	125	25	0.5	0	0	2	2	123	0	0	0
bt	glm	125	25	0.5	0	0	13	11	114	0	0	0
bonf	bglm	125	25	0.5	0	0	1	1	124	0	0	0
bt	bglm	125	25	0.5	0	0	2	1	124	0	0	0
bonf	glm	125	50	0.5	0	0	2	2	123	0	0	0
bt	glm	125	50	0.5	0	0	9	8	117	0	0	0
bonf	bglm	125	50	0.5	0	0	1	1	124	0	0	0
bt	bglm	125	50	0.5	0	0	10	8	117	0	0	0
bonf	glm	125	25	0.9	0	0	3	2	123	0	0	0
bt	glm	125	25	0.9	0	0	13	5	120	0	0	0
bonf	bglm	125	25	0.9	0	0	2	2	123	0	0	0
bt	bglm	125	25	0.9	0	0	4	3	122	0	0	0
bonf	glm	125	50	0.9	0	0	4	3	122	0	0	0
bt	glm	125	50	0.9	0	0	15	8	117	0	0	0
bonf	bglm	125	50	0.9	0	0	5	3	122	0	0	0
bt	bglm	125	50	0.9	0	0	6	4	121	0	0	0
bonf	glm	125	25	0	0	0	0	0	125	0	0	0
bt	glm	125	25	0	0	0	4	4	121	0	0	0
bonf	bglm	125	25	0	0	0	2	2	123	0	0	0
bt	bglm	125	25	0	0	0	6	6	119	0	0	0
bonf	glm	125	50	0	0	0	0	0	125	0	0	0
bt	glm	125	50	0	0	0	10	9	116	0	0	0
bonf	bglm	125	50	0	0	0	2	2	123	0	0	0
bt	bglm	125	50	0	0	0	1	1	124	0	0	0
bonf	glm	125	25	0.5	0	0	2	2	123	0	0	0
bt	glm	125	25	0.5	0	0	7	6	119	0	0	0
bonf	bglm	125	25	0.5	0	0	0	0	125	0	0	0
bt	bglm	125	25	0.5	0	0	6	6	119	0	0	0
bonf	glm	125	50	0.5	0	0	1	1	124	0	0	0
bt	glm	125	50	0.5	0	0	4	4	121	0	0	0
bonf	bglm	125	50	0.5	0	0	0	0	125	0	0	0
bt	bglm	125	50	0.5	0	0	6	5	120	0	0	0
bonf	glm	125	25	0.9	0	0	4	2	123	0	0	0
bt	glm	125	25	0.9	0	0	14	5	120	0	0	0
bonf	bglm	125	25	0.9	0	0	1	1	124	0	0	0
bt	bglm	125	25	0.9	0	0	11	5	120	0	0	0
bonf	glm	125	50	0.9	0	0	2	1	124	0	0	0
bt	glm	125	50	0.9	0	0	11	6	119	0	0	0
bonf	bglm	125	50	0.9	0	0	6	1	124	0	0	0
bt	bglm	125	50	0.9	0	0	21	11	114	0	0	0
mmm	glm	10000	25	0	0	1169	107	102	8729	0	0	0
mmm	glm	10000	50	0	0	88	253	246	9666	0	0	0
mmm	glm	10000	25	0.5	0	1104	83	76	8820	0	0	0
mmm	glm	10000	50	0.5	0	92	263	230	9678	0	0	0
mmm	glm	10000	25	0.9	0	763	293	171	9066	0	0	0
mmm	glm	10000	50	0.9	0	67	430	257	9676	0	0	0
