# Supplementary material for: Simultaneous Inference of Multiple Binary Endpoints in Biomedical Research: Small Sample Properties of Multiple Marginal Models and a Resampling Approach
Source: Biom J. 2024 Jul 2;66(5):e202300197. doi: 10.1002/bimj.202300197 (PMC12859538; doi:10.1002/bimj.202300197)
Supplement: Supplementary file 1 — Data S1 [file BIMJ-66-e202300197-s001.zip › Code_and_Data/Simulations/Sim_Group_comparison/intermediate_results/bin_gc_ss_h02_002_ha8_04_1.csv]

method	model	nsim	ntrt	corr	nfail	nerror	nrej	nreji	nrejcor	npow	npowi	npowcor
mmm	bglm	1000	25	0	0	1000	0	0	1000	345	282	0
mmm	bglm	1000	50	0	0	1000	0	0	1000	1380	724	0
mmm	bglm	1000	25	0.5	0	1000	0	0	1000	383	219	0
mmm	bglm	1000	50	0.5	0	1000	0	0	1000	1562	537	0
mmm	bglm	1000	25	0.9	0	1000	0	0	1000	821	180	0
mmm	bglm	1000	50	0.9	0	1000	0	0	1000	2493	433	0
mmm	bglm	1000	25	0	0	1000	0	0	1000	344	275	0
mmm	bglm	1000	50	0	0	1000	0	0	1000	1358	709	0
mmm	bglm	1000	25	0.5	0	1000	0	0	1000	376	208	0
mmm	bglm	1000	50	0.5	0	1000	0	0	1000	1602	556	0
mmm	bglm	1000	25	0.9	0	1000	0	0	1000	810	181	0
mmm	bglm	1000	50	0.9	0	1000	0	0	1000	2287	410	0
mmm	bglm	1000	25	0	0	1000	0	0	1000	377	304	0
mmm	bglm	1000	50	0	0	1000	0	0	1000	1329	741	0
mmm	bglm	1000	25	0.5	0	1000	0	0	1000	457	221	0
mmm	bglm	1000	50	0.5	0	1000	0	0	1000	1526	537	0
mmm	bglm	1000	25	0.9	0	1000	0	0	1000	676	180	0
mmm	bglm	1000	50	0.9	0	1000	0	0	1000	2566	419	0
mmm	bglm	1000	25	0	0	1000	0	0	1000	378	292	0
mmm	bglm	1000	50	0	0	1000	0	0	1000	1348	731	0
mmm	bglm	1000	25	0.5	0	1000	0	0	1000	488	238	0
mmm	bglm	1000	50	0.5	0	1000	0	0	1000	1679	567	0
mmm	bglm	1000	25	0.9	0	1000	0	0	1000	888	181	0
mmm	bglm	1000	50	0.9	0	1000	0	0	1000	2509	444	0
mmm	bglm	1000	25	0	0	1000	0	0	1000	355	294	0
mmm	bglm	1000	50	0	0	1000	0	0	1000	1365	722	0
mmm	bglm	1000	25	0.5	0	1000	0	0	1000	426	229	0
mmm	bglm	1000	50	0.5	0	1000	0	0	1000	1570	559	0
mmm	bglm	1000	25	0.9	0	1000	0	0	1000	684	165	0
mmm	bglm	1000	50	0.9	0	1000	0	0	1000	2303	408	0
mmm	bglm	1000	25	0	0	1000	0	0	1000	384	316	0
mmm	bglm	1000	50	0	0	1000	0	0	1000	1388	743	0
mmm	bglm	1000	25	0.5	0	1000	0	0	1000	431	225	0
mmm	bglm	1000	50	0.5	0	1000	0	0	1000	1590	547	0
mmm	bglm	1000	25	0.9	0	1000	0	0	1000	598	150	0
mmm	bglm	1000	50	0.9	0	1000	0	0	1000	2375	435	0
mmm	bglm	1000	25	0	0	1000	0	0	1000	361	293	0
mmm	bglm	1000	50	0	0	1000	0	0	1000	1329	727	0
mmm	bglm	1000	25	0.5	0	1000	0	0	1000	447	248	0
mmm	bglm	1000	50	0.5	0	1000	0	0	1000	1551	554	0
mmm	bglm	1000	25	0.9	0	1000	0	0	1000	722	170	0
mmm	bglm	1000	50	0.9	0	1000	0	0	1000	2289	414	0
mmm	bglm	1000	25	0	0	1000	0	0	1000	337	269	0
mmm	bglm	1000	50	0	0	1000	0	0	1000	1385	748	0
mmm	bglm	1000	25	0.5	0	1000	0	0	1000	473	224	0
mmm	bglm	1000	50	0.5	0	1000	0	0	1000	1555	533	0
mmm	bglm	1000	25	0.9	0	1000	0	0	1000	710	181	0
mmm	bglm	1000	50	0.9	0	1000	0	0	1000	2392	427	0
mmm	bglm	1000	25	0	0	1000	0	0	1000	348	294	0
mmm	bglm	1000	50	0	0	1000	0	0	1000	1400	738	0
mmm	bglm	1000	25	0.5	0	1000	0	0	1000	461	245	0
mmm	bglm	1000	50	0.5	0	1000	0	0	1000	1446	520	0
mmm	bglm	1000	25	0.9	0	1000	0	0	1000	673	174	0
mmm	bglm	1000	50	0.9	0	1000	0	0	1000	2359	430	0
mmm	bglm	1000	25	0	0	1000	0	0	1000	364	296	0
mmm	bglm	1000	50	0	0	1000	0	0	1000	1383	738	0
mmm	bglm	1000	25	0.5	0	1000	0	0	1000	368	198	0
mmm	bglm	1000	50	0.5	0	1000	0	0	1000	1700	563	0
mmm	bglm	1000	25	0.9	0	1000	0	0	1000	832	181	0
mmm	bglm	1000	50	0.9	0	1000	0	0	1000	2432	419	0
bonf	glm	1000	25	0	0	1000	0	0	1000	432	339	0
bt	glm	1000	25	0	0	1000	0	0	1000	741	496	0
bonf	bglm	1000	25	0	0	1000	0	0	1000	305	262	0
bt	bglm	1000	25	0	0	1000	0	0	1000	521	384	0
bonf	glm	1000	50	0	0	1000	0	0	1000	1854	834	0
bt	glm	1000	50	0	0	1000	0	0	1000	2115	868	0
bonf	bglm	1000	50	0	0	1000	0	0	1000	1347	748	0
bt	bglm	1000	50	0	0	1000	0	0	1000	1842	820	0
bonf	glm	1000	25	0.5	0	1000	0	0	1000	419	229	0
bt	glm	1000	25	0.5	0	1000	0	0	1000	912	395	0
bonf	bglm	1000	25	0.5	0	1000	0	0	1000	285	166	0
bt	bglm	1000	25	0.5	0	1000	0	0	1000	751	322	0
bonf	glm	1000	50	0.5	0	1000	0	0	1000	1829	577	0
bt	glm	1000	50	0.5	0	1000	0	0	1000	2355	657	0
bonf	bglm	1000	50	0.5	0	1000	0	0	1000	1413	494	0
bt	bglm	1000	50	0.5	0	1000	0	0	1000	2020	630	0
bonf	glm	1000	25	0.9	0	1000	0	0	1000	415	99	0
bt	glm	1000	25	0.9	0	1000	0	0	1000	1430	272	0
bonf	bglm	1000	25	0.9	0	1000	0	0	1000	239	69	0
bt	bglm	1000	25	0.9	0	1000	0	0	1000	1406	265	0
bonf	glm	1000	50	0.9	0	1000	0	0	1000	1846	348	0
bt	glm	1000	50	0.9	0	1000	0	0	1000	3583	531	0
bonf	bglm	1000	50	0.9	0	1000	0	0	1000	1355	271	0
bt	bglm	1000	50	0.9	0	1000	0	0	1000	2840	486	0
bonf	glm	1000	25	0	0	1000	0	0	1000	429	326	0
bt	glm	1000	25	0	0	1000	0	0	1000	737	486	0
bonf	bglm	1000	25	0	0	1000	0	0	1000	270	222	0
bt	bglm	1000	25	0	0	1000	0	0	1000	493	376	0
bonf	glm	1000	50	0	0	1000	0	0	1000	1822	835	0
bt	glm	1000	50	0	0	1000	0	0	1000	2111	871	0
bonf	bglm	1000	50	0	0	1000	0	0	1000	1324	720	0
bt	bglm	1000	50	0	0	1000	0	0	1000	1819	812	0
bonf	glm	1000	25	0.5	0	1000	0	0	1000	485	238	0
bt	glm	1000	25	0.5	0	1000	0	0	1000	765	334	0
bonf	bglm	1000	25	0.5	0	1000	0	0	1000	269	153	0
bt	bglm	1000	25	0.5	0	1000	0	0	1000	675	304	0
bonf	glm	1000	50	0.5	0	1000	0	0	1000	1884	604	0
bt	glm	1000	50	0.5	0	1000	0	0	1000	2490	657	0
bonf	bglm	1000	50	0.5	0	1000	0	0	1000	1291	493	0
bt	bglm	1000	50	0.5	0	1000	0	0	1000	2085	604	0
bonf	glm	1000	25	0.9	0	1000	0	0	1000	410	109	0
bt	glm	1000	25	0.9	0	1000	0	0	1000	1559	313	0
bonf	bglm	1000	25	0.9	0	1000	0	0	1000	310	90	0
bt	bglm	1000	25	0.9	0	1000	0	0	1000	1302	258	0
bonf	glm	1000	50	0.9	0	1000	0	0	1000	1696	341	0
bt	glm	1000	50	0.9	0	1000	0	0	1000	3410	513	0
bonf	bglm	1000	50	0.9	0	1000	0	0	1000	1448	298	0
bt	bglm	1000	50	0.9	0	1000	0	0	1000	3270	504	0
bonf	glm	1000	25	0	0	1000	0	0	1000	449	326	0
bt	glm	1000	25	0	0	1000	0	0	1000	778	492	0
bonf	bglm	1000	25	0	0	1000	0	0	1000	304	245	0
bt	bglm	1000	25	0	0	1000	0	0	1000	497	369	0
bonf	glm	1000	50	0	0	1000	0	0	1000	1817	819	0
bt	glm	1000	50	0	0	1000	0	0	1000	2129	880	0
bonf	bglm	1000	50	0	0	1000	0	0	1000	1355	736	0
bt	bglm	1000	50	0	0	1000	0	0	1000	1854	826	0
bonf	glm	1000	25	0.5	0	1000	0	0	1000	397	210	0
bt	glm	1000	25	0.5	0	1000	0	0	1000	768	347	0
bonf	bglm	1000	25	0.5	0	1000	0	0	1000	276	158	0
bt	bglm	1000	25	0.5	0	1000	0	0	1000	772	337	0
bonf	glm	1000	50	0.5	0	1000	0	0	1000	1946	588	0
bt	glm	1000	50	0.5	0	1000	0	0	1000	2181	664	0
bonf	bglm	1000	50	0.5	0	1000	0	0	1000	1475	532	0
bt	bglm	1000	50	0.5	0	1000	0	0	1000	2026	606	0
bonf	glm	1000	25	0.9	0	1000	0	0	1000	504	119	0
bt	glm	1000	25	0.9	0	1000	0	0	1000	1467	263	0
bonf	bglm	1000	25	0.9	0	1000	0	0	1000	219	66	0
bt	bglm	1000	25	0.9	0	1000	0	0	1000	1293	253	0
bonf	glm	1000	50	0.9	0	1000	0	0	1000	1707	329	0
bt	glm	1000	50	0.9	0	1000	0	0	1000	3610	541	0
bonf	bglm	1000	50	0.9	0	1000	0	0	1000	1369	283	0
bt	bglm	1000	50	0.9	0	1000	0	0	1000	3253	509	0
bonf	glm	1000	25	0	0	1000	0	0	1000	404	317	0
bt	glm	1000	25	0	0	1000	0	0	1000	763	513	0
bonf	bglm	1000	25	0	0	1000	0	0	1000	296	248	0
bt	bglm	1000	25	0	0	1000	0	0	1000	480	352	0
bonf	glm	1000	50	0	0	1000	0	0	1000	1817	833	0
bt	glm	1000	50	0	0	1000	0	0	1000	2137	855	0
bonf	bglm	1000	50	0	0	1000	0	0	1000	1303	725	0
bt	bglm	1000	50	0	0	1000	0	0	1000	1921	829	0
bonf	glm	1000	25	0.5	0	1000	0	0	1000	407	203	0
bt	glm	1000	25	0.5	0	1000	0	0	1000	840	364	0
bonf	bglm	1000	25	0.5	0	1000	0	0	1000	290	169	0
bt	bglm	1000	25	0.5	0	1000	0	0	1000	719	323	0
bonf	glm	1000	50	0.5	0	1000	0	0	1000	1924	599	0
bt	glm	1000	50	0.5	0	1000	0	0	1000	2358	651	0
bonf	bglm	1000	50	0.5	0	1000	0	0	1000	1382	497	0
bt	bglm	1000	50	0.5	0	1000	0	0	1000	1914	619	0
bonf	glm	1000	25	0.9	0	1000	0	0	1000	453	112	0
bt	glm	1000	25	0.9	0	1000	0	0	1000	1465	282	0
bonf	bglm	1000	25	0.9	0	1000	0	0	1000	264	59	0
bt	bglm	1000	25	0.9	0	1000	0	0	1000	1158	227	0
bonf	glm	1000	50	0.9	0	1000	0	0	1000	1776	351	0
bt	glm	1000	50	0.9	0	1000	0	0	1000	3408	510	0
bonf	bglm	1000	50	0.9	0	1000	0	0	1000	1357	280	0
bt	bglm	1000	50	0.9	0	1000	0	0	1000	3201	501	0
bonf	glm	1000	25	0	0	1000	0	0	1000	447	340	0
bt	glm	1000	25	0	0	1000	0	0	1000	753	508	0
bonf	bglm	1000	25	0	0	1000	0	0	1000	273	235	0
bt	bglm	1000	25	0	0	1000	0	0	1000	525	372	0
bonf	glm	1000	50	0	0	1000	0	0	1000	1855	845	0
bt	glm	1000	50	0	0	1000	0	0	1000	2111	865	0
bonf	bglm	1000	50	0	0	1000	0	0	1000	1389	731	0
bt	bglm	1000	50	0	0	1000	0	0	1000	1926	853	0
bonf	glm	1000	25	0.5	0	1000	0	0	1000	411	215	0
bt	glm	1000	25	0.5	0	1000	0	0	1000	894	363	0
bonf	bglm	1000	25	0.5	0	1000	0	0	1000	340	188	0
bt	bglm	1000	25	0.5	0	1000	0	0	1000	663	304	0
bonf	glm	1000	50	0.5	0	1000	0	0	1000	1701	579	0
bt	glm	1000	50	0.5	0	1000	0	0	1000	2314	632	0
bonf	bglm	1000	50	0.5	0	1000	0	0	1000	1317	487	0
bt	bglm	1000	50	0.5	0	1000	0	0	1000	2178	625	0
bonf	glm	1000	25	0.9	0	1000	0	0	1000	462	105	0
bt	glm	1000	25	0.9	0	1000	0	0	1000	1506	286	0
bonf	bglm	1000	25	0.9	0	1000	0	0	1000	363	97	0
bt	bglm	1000	25	0.9	0	1000	0	0	1000	1265	246	0
bonf	glm	1000	50	0.9	0	1000	0	0	1000	1926	365	0
bt	glm	1000	50	0.9	0	1000	0	0	1000	3297	509	0
bonf	bglm	1000	50	0.9	0	1000	0	0	1000	1464	291	0
bt	bglm	1000	50	0.9	0	1000	0	0	1000	3267	511	0
bonf	glm	1000	25	0	0	1000	0	0	1000	423	334	0
bt	glm	1000	25	0	0	1000	0	0	1000	784	521	0
bonf	bglm	1000	25	0	0	1000	0	0	1000	275	238	0
bt	bglm	1000	25	0	0	1000	0	0	1000	498	360	0
bonf	glm	1000	50	0	0	1000	0	0	1000	1816	839	0
bt	glm	1000	50	0	0	1000	0	0	1000	2090	871	0
bonf	bglm	1000	50	0	0	1000	0	0	1000	1383	730	0
bt	bglm	1000	50	0	0	1000	0	0	1000	1866	823	0
bonf	glm	1000	25	0.5	0	1000	0	0	1000	429	245	0
bt	glm	1000	25	0.5	0	1000	0	0	1000	875	377	0
bonf	bglm	1000	25	0.5	0	1000	0	0	1000	260	161	0
bt	bglm	1000	25	0.5	0	1000	0	0	1000	750	301	0
bonf	glm	1000	50	0.5	0	1000	0	0	1000	1728	560	0
bt	glm	1000	50	0.5	0	1000	0	0	1000	2386	648	0
bonf	bglm	1000	50	0.5	0	1000	0	0	1000	1268	479	0
bt	bglm	1000	50	0.5	0	1000	0	0	1000	1863	578	0
bonf	glm	1000	25	0.9	0	1000	0	0	1000	423	108	0
bt	glm	1000	25	0.9	0	1000	0	0	1000	1433	270	0
bonf	bglm	1000	25	0.9	0	1000	0	0	1000	314	93	0
bt	bglm	1000	25	0.9	0	1000	0	0	1000	1313	267	0
bonf	glm	1000	50	0.9	0	1000	0	0	1000	1904	367	0
bt	glm	1000	50	0.9	0	1000	0	0	1000	3484	543	0
bonf	bglm	1000	50	0.9	0	1000	0	0	1000	1316	283	0
bt	bglm	1000	50	0.9	0	1000	0	0	1000	3086	469	0
bonf	glm	1000	25	0	0	1000	0	0	1000	390	300	0
bt	glm	1000	25	0	0	1000	0	0	1000	761	491	0
bonf	bglm	1000	25	0	0	1000	0	0	1000	307	243	0
bt	bglm	1000	25	0	0	1000	0	0	1000	501	372	0
bonf	glm	1000	50	0	0	1000	0	0	1000	1811	827	0
bt	glm	1000	50	0	0	1000	0	0	1000	2083	851	0
bonf	bglm	1000	50	0	0	1000	0	0	1000	1341	715	0
bt	bglm	1000	50	0	0	1000	0	0	1000	1968	854	0
bonf	glm	1000	25	0.5	0	1000	0	0	1000	359	204	0
bt	glm	1000	25	0.5	0	1000	0	0	1000	835	365	0
bonf	bglm	1000	25	0.5	0	1000	0	0	1000	273	157	0
bt	bglm	1000	25	0.5	0	1000	0	0	1000	738	325	0
bonf	glm	1000	50	0.5	0	1000	0	0	1000	1869	575	0
bt	glm	1000	50	0.5	0	1000	0	0	1000	2383	677	0
bonf	bglm	1000	50	0.5	0	1000	0	0	1000	1348	498	0
bt	bglm	1000	50	0.5	0	1000	0	0	1000	1963	616	0
bonf	glm	1000	25	0.9	0	1000	0	0	1000	394	100	0
bt	glm	1000	25	0.9	0	1000	0	0	1000	1414	275	0
bonf	bglm	1000	25	0.9	0	1000	0	0	1000	282	73	0
bt	bglm	1000	25	0.9	0	1000	0	0	1000	1214	231	0
bonf	glm	1000	50	0.9	0	1000	0	0	1000	1749	348	0
bt	glm	1000	50	0.9	0	1000	0	0	1000	3701	527	0
bonf	bglm	1000	50	0.9	0	1000	0	0	1000	1450	284	0
bt	bglm	1000	50	0.9	0	1000	0	0	1000	3078	490	0
bonf	glm	1000	25	0	0	1000	0	0	1000	427	333	0
bt	glm	1000	25	0	0	1000	0	0	1000	739	478	0
bonf	bglm	1000	25	0	0	1000	0	0	1000	283	240	0
bt	bglm	1000	25	0	0	1000	0	0	1000	578	411	0
bonf	glm	1000	50	0	0	1000	0	0	1000	1802	798	0
bt	glm	1000	50	0	0	1000	0	0	1000	2063	844	0
bonf	bglm	1000	50	0	0	1000	0	0	1000	1437	758	0
bt	bglm	1000	50	0	0	1000	0	0	1000	2006	848	0
bonf	glm	1000	25	0.5	0	1000	0	0	1000	429	222	0
bt	glm	1000	25	0.5	0	1000	0	0	1000	810	346	0
bonf	bglm	1000	25	0.5	0	1000	0	0	1000	255	152	0
bt	bglm	1000	25	0.5	0	1000	0	0	1000	721	325	0
bonf	glm	1000	50	0.5	0	1000	0	0	1000	1719	572	0
bt	glm	1000	50	0.5	0	1000	0	0	1000	2382	671	0
bonf	bglm	1000	50	0.5	0	1000	0	0	1000	1257	475	0
bt	bglm	1000	50	0.5	0	1000	0	0	1000	1838	582	0
bonf	glm	1000	25	0.9	0	1000	0	0	1000	438	108	0
bt	glm	1000	25	0.9	0	1000	0	0	1000	1583	299	0
bonf	bglm	1000	25	0.9	0	1000	0	0	1000	289	85	0
bt	bglm	1000	25	0.9	0	1000	0	0	1000	1181	246	0
bonf	glm	1000	50	0.9	0	1000	0	0	1000	1776	316	0
bt	glm	1000	50	0.9	0	1000	0	0	1000	3723	554	0
bonf	bglm	1000	50	0.9	0	1000	0	0	1000	1222	270	0
bt	bglm	1000	50	0.9	0	1000	0	0	1000	3034	498	0
bonf	glm	1000	25	0	0	1000	0	0	1000	427	332	0
bt	glm	1000	25	0	0	1000	0	0	1000	720	469	0
bonf	bglm	1000	25	0	0	1000	0	0	1000	252	216	0
bt	bglm	1000	25	0	0	1000	0	0	1000	537	382	0
bonf	glm	1000	50	0	0	1000	0	0	1000	1871	835	0
bt	glm	1000	50	0	0	1000	0	0	1000	2201	870	0
bonf	bglm	1000	50	0	0	1000	0	0	1000	1368	714	0
bt	bglm	1000	50	0	0	1000	0	0	1000	1874	833	0
bonf	glm	1000	25	0.5	0	1000	0	0	1000	417	226	0
bt	glm	1000	25	0.5	0	1000	0	0	1000	1017	419	0
bonf	bglm	1000	25	0.5	0	1000	0	0	1000	256	168	0
bt	bglm	1000	25	0.5	0	1000	0	0	1000	817	352	0
bonf	glm	1000	50	0.5	0	1000	0	0	1000	1855	584	0
bt	glm	1000	50	0.5	0	1000	0	0	1000	2456	681	0
bonf	bglm	1000	50	0.5	0	1000	0	0	1000	1328	476	0
bt	bglm	1000	50	0.5	0	1000	0	0	1000	1954	614	0
bonf	glm	1000	25	0.9	0	1000	0	0	1000	489	117	0
bt	glm	1000	25	0.9	0	1000	0	0	1000	1634	309	0
bonf	bglm	1000	25	0.9	0	1000	0	0	1000	317	86	0
bt	bglm	1000	25	0.9	0	1000	0	0	1000	1278	261	0
bonf	glm	1000	50	0.9	0	1000	0	0	1000	1802	342	0
bt	glm	1000	50	0.9	0	1000	0	0	1000	3665	551	0
bonf	bglm	1000	50	0.9	0	1000	0	0	1000	1442	285	0
bt	bglm	1000	50	0.9	0	1000	0	0	1000	2914	507	0
bonf	glm	1000	25	0	0	1000	0	0	1000	429	330	0
bt	glm	1000	25	0	0	1000	0	0	1000	724	468	0
bonf	bglm	1000	25	0	0	1000	0	0	1000	297	255	0
bt	bglm	1000	25	0	0	1000	0	0	1000	572	399	0
bonf	glm	1000	50	0	0	1000	0	0	1000	1775	839	0
bt	glm	1000	50	0	0	1000	0	0	1000	2061	854	0
bonf	bglm	1000	50	0	0	1000	0	0	1000	1408	740	0
bt	bglm	1000	50	0	0	1000	0	0	1000	1893	835	0
bonf	glm	1000	25	0.5	0	1000	0	0	1000	379	205	0
bt	glm	1000	25	0.5	0	1000	0	0	1000	775	336	0
bonf	bglm	1000	25	0.5	0	1000	0	0	1000	263	161	0
bt	bglm	1000	25	0.5	0	1000	0	0	1000	648	311	0
bonf	glm	1000	50	0.5	0	1000	0	0	1000	1817	576	0
bt	glm	1000	50	0.5	0	1000	0	0	1000	2347	656	0
bonf	bglm	1000	50	0.5	0	1000	0	0	1000	1245	469	0
bt	bglm	1000	50	0.5	0	1000	0	0	1000	2055	609	0
bonf	glm	1000	25	0.9	0	1000	0	0	1000	495	114	0
bt	glm	1000	25	0.9	0	1000	0	0	1000	1404	296	0
bonf	bglm	1000	25	0.9	0	1000	0	0	1000	358	97	0
bt	bglm	1000	25	0.9	0	1000	0	0	1000	1352	256	0
bonf	glm	1000	50	0.9	0	1000	0	0	1000	1791	364	0
bt	glm	1000	50	0.9	0	1000	0	0	1000	3448	519	0
bonf	bglm	1000	50	0.9	0	1000	0	0	1000	1379	264	0
bt	bglm	1000	50	0.9	0	1000	0	0	1000	3111	483	0
mmm	glm	10000	25	0	0	4435	0	0	5565	2235	1721	0
mmm	glm	10000	50	0	0	4350	0	0	5650	10699	4714	4
mmm	glm	10000	25	0.5	0	4081	0	0	5919	2384	1188	10
mmm	glm	10000	50	0.5	0	3911	0	0	6089	10917	3526	75
mmm	glm	10000	25	0.9	0	3094	0	0	6906	5573	1179	125
mmm	glm	10000	50	0.9	0	3046	0	0	6954	17113	2866	499
