# Supplementary material for: Simultaneous Inference of Multiple Binary Endpoints in Biomedical Research: Small Sample Properties of Multiple Marginal Models and a Resampling Approach
Source: Biom J. 2024 Jul 2;66(5):e202300197. doi: 10.1002/bimj.202300197 (PMC12859538; doi:10.1002/bimj.202300197)
Supplement: Supplementary file 1 — Data S1 [file BIMJ-66-e202300197-s001.zip › Code_and_Data/Simulations/Sim_Group_comparison/intermediate_results/bin_gc_ss_h02_002_ha8_04_d01_1.csv]

method	model	nsim	ntrt	corr	nfail	nerror	nrej	nreji	nrejcor	npow	npowi	npowcor
mmm	bglm	1667	25	0	0	1667	0	0	1667	73	72	0
mmm	bglm	1667	50	0	0	1667	0	0	1667	179	169	0
mmm	bglm	1667	25	0.9	0	1667	0	0	1667	198	58	0
mmm	bglm	1667	50	0.9	0	1667	0	0	1667	405	112	0
mmm	bglm	1667	25	0	0	1667	0	0	1667	86	81	0
mmm	bglm	1667	50	0	0	1667	0	0	1667	176	166	0
mmm	bglm	1667	25	0.9	0	1667	0	0	1667	247	69	0
mmm	bglm	1667	50	0.9	0	1667	0	0	1667	349	105	0
mmm	bglm	1667	25	0	0	1667	0	0	1667	62	60	0
mmm	bglm	1667	50	0	0	1667	0	0	1667	183	175	0
mmm	bglm	1667	25	0.9	0	1667	0	0	1667	187	61	0
mmm	bglm	1667	50	0.9	0	1667	0	0	1667	411	129	0
mmm	bglm	1667	25	0.5	0	1667	0	0	1667	80	65	0
mmm	bglm	1667	50	0.5	0	1667	0	0	1667	242	160	0
mmm	bglm	1667	25	0.5	0	1667	0	0	1667	78	63	0
mmm	bglm	1667	50	0.5	0	1667	0	0	1667	240	153	0
mmm	bglm	1667	25	0.5	0	1667	0	0	1667	66	52	0
mmm	bglm	1667	50	0.5	0	1667	0	0	1667	230	149	0
mmm	bglm	1667	25	0	0	1667	0	0	1667	70	67	0
mmm	bglm	1667	50	0	0	1667	0	0	1667	171	164	0
mmm	bglm	1667	25	0.9	0	1667	0	0	1667	172	62	0
mmm	bglm	1667	50	0.9	0	1667	0	0	1667	373	121	0
mmm	bglm	1667	25	0	0	1667	0	0	1667	74	70	0
mmm	bglm	1667	50	0	0	1667	0	0	1667	192	177	0
mmm	bglm	1667	25	0.9	0	1667	0	0	1667	153	53	0
mmm	bglm	1667	50	0.9	0	1667	0	0	1667	469	135	0
mmm	bglm	1667	25	0	0	1667	0	0	1667	69	65	0
mmm	bglm	1667	50	0	0	1667	0	0	1667	177	162	0
mmm	bglm	1667	25	0.9	0	1667	0	0	1667	167	57	0
mmm	bglm	1667	50	0.9	0	1667	0	0	1667	458	141	0
mmm	bglm	1667	25	0.5	0	1667	0	0	1667	90	66	0
mmm	bglm	1667	50	0.5	0	1667	0	0	1667	218	153	0
mmm	bglm	1667	25	0.5	0	1667	0	0	1667	84	67	0
mmm	bglm	1667	50	0.5	0	1667	0	0	1667	255	171	0
mmm	bglm	1667	25	0.5	0	1667	0	0	1667	64	57	0
mmm	bglm	1667	50	0.5	0	1667	0	0	1667	255	162	0
bonf	glm	1667	25	0	0	1667	0	0	1667	68	66	0
bt	glm	1667	25	0	0	1667	0	0	1667	168	160	0
bonf	bglm	1667	25	0	0	1667	0	0	1667	73	72	0
bt	bglm	1667	25	0	0	1667	0	0	1667	157	146	0
bonf	glm	1667	50	0	0	1667	0	0	1667	261	249	0
bt	glm	1667	50	0	0	1667	0	0	1667	306	274	0
bonf	bglm	1667	50	0	0	1667	0	0	1667	160	151	0
bt	bglm	1667	50	0	0	1667	0	0	1667	249	227	0
bonf	glm	1667	25	0.9	0	1667	0	0	1667	53	25	0
bt	glm	1667	25	0.9	0	1667	0	0	1667	420	140	0
bonf	bglm	1667	25	0.9	0	1667	0	0	1667	64	23	0
bt	bglm	1667	25	0.9	0	1667	0	0	1667	378	127	0
bonf	glm	1667	50	0.9	0	1667	0	0	1667	217	70	0
bt	glm	1667	50	0.9	0	1667	0	0	1667	783	204	0
bonf	bglm	1667	50	0.9	0	1667	0	0	1667	132	43	0
bt	bglm	1667	50	0.9	0	1667	0	0	1667	687	183	0
bonf	glm	1667	25	0	0	1667	0	0	1667	66	62	0
bt	glm	1667	25	0	0	1667	0	0	1667	205	187	0
bonf	bglm	1667	25	0	0	1667	0	0	1667	63	61	0
bt	bglm	1667	25	0	0	1667	0	0	1667	148	139	0
bonf	glm	1667	50	0	0	1667	0	0	1667	239	219	0
bt	glm	1667	50	0	0	1667	0	0	1667	324	290	0
bonf	bglm	1667	50	0	0	1667	0	0	1667	135	128	0
bt	bglm	1667	50	0	0	1667	0	0	1667	265	243	0
bonf	glm	1667	25	0.9	0	1667	0	0	1667	46	20	0
bt	glm	1667	25	0.9	0	1667	0	0	1667	430	132	0
bonf	bglm	1667	25	0.9	0	1667	0	0	1667	84	31	0
bt	bglm	1667	25	0.9	0	1667	0	0	1667	384	111	0
bonf	glm	1667	50	0.9	0	1667	0	0	1667	182	68	0
bt	glm	1667	50	0.9	0	1667	0	0	1667	640	184	0
bonf	bglm	1667	50	0.9	0	1667	0	0	1667	196	61	0
bt	bglm	1667	50	0.9	0	1667	0	0	1667	567	160	0
bonf	glm	1667	25	0	0	1667	0	0	1667	73	72	0
bt	glm	1667	25	0	0	1667	0	0	1667	178	167	0
bonf	bglm	1667	25	0	0	1667	0	0	1667	57	57	0
bt	bglm	1667	25	0	0	1667	0	0	1667	144	132	0
bonf	glm	1667	50	0	0	1667	0	0	1667	237	219	0
bt	glm	1667	50	0	0	1667	0	0	1667	300	261	0
bonf	bglm	1667	50	0	0	1667	0	0	1667	153	144	0
bt	bglm	1667	50	0	0	1667	0	0	1667	264	246	0
bonf	glm	1667	25	0.9	0	1667	0	0	1667	68	23	0
bt	glm	1667	25	0.9	0	1667	0	0	1667	427	133	0
bonf	bglm	1667	25	0.9	0	1667	0	0	1667	72	26	0
bt	bglm	1667	25	0.9	0	1667	0	0	1667	504	130	0
bonf	glm	1667	50	0.9	0	1667	0	0	1667	222	70	0
bt	glm	1667	50	0.9	0	1667	0	0	1667	746	205	0
bonf	bglm	1667	50	0.9	0	1667	0	0	1667	215	69	0
bt	bglm	1667	50	0.9	0	1667	0	0	1667	631	190	0
bonf	glm	1667	25	0.5	0	1667	0	0	1667	83	66	0
bt	glm	1667	25	0.5	0	1667	0	0	1667	193	148	0
bonf	bglm	1667	25	0.5	0	1667	0	0	1667	73	59	0
bt	bglm	1667	25	0.5	0	1667	0	0	1667	186	139	0
bonf	glm	1667	50	0.5	0	1667	0	0	1667	289	172	0
bt	glm	1667	50	0.5	0	1667	0	0	1667	389	221	0
bonf	bglm	1667	50	0.5	0	1667	0	0	1667	142	106	0
bt	bglm	1667	50	0.5	0	1667	0	0	1667	350	216	0
bonf	glm	1667	25	0.5	0	1667	0	0	1667	93	65	0
bt	glm	1667	25	0.5	0	1667	0	0	1667	231	153	0
bonf	bglm	1667	25	0.5	0	1667	0	0	1667	62	52	0
bt	bglm	1667	25	0.5	0	1667	0	0	1667	173	125	0
bonf	glm	1667	50	0.5	0	1667	0	0	1667	227	147	0
bt	glm	1667	50	0.5	0	1667	0	0	1667	367	242	0
bonf	bglm	1667	50	0.5	0	1667	0	0	1667	174	118	0
bt	bglm	1667	50	0.5	0	1667	0	0	1667	275	171	0
bonf	glm	1667	25	0.5	0	1667	0	0	1667	95	73	0
bt	glm	1667	25	0.5	0	1667	0	0	1667	224	148	0
bonf	bglm	1667	25	0.5	0	1667	0	0	1667	74	62	0
bt	bglm	1667	25	0.5	0	1667	0	0	1667	176	137	0
bonf	glm	1667	50	0.5	0	1667	0	0	1667	285	172	0
bt	glm	1667	50	0.5	0	1667	0	0	1667	415	262	0
bonf	bglm	1667	50	0.5	0	1667	0	0	1667	184	126	0
bt	bglm	1667	50	0.5	0	1667	0	0	1667	331	219	0
bonf	glm	1667	25	0	0	1667	0	0	1667	78	72	0
bt	glm	1667	25	0	0	1667	0	0	1667	182	167	0
bonf	bglm	1667	25	0	0	1667	0	0	1667	70	68	0
bt	bglm	1667	25	0	0	1667	0	0	1667	153	143	0
bonf	glm	1667	50	0	0	1667	0	0	1667	233	213	0
bt	glm	1667	50	0	0	1667	0	0	1667	350	297	0
bonf	bglm	1667	50	0	0	1667	0	0	1667	167	152	0
bt	bglm	1667	50	0	0	1667	0	0	1667	246	222	0
bonf	glm	1667	25	0.9	0	1667	0	0	1667	61	26	0
bt	glm	1667	25	0.9	0	1667	0	0	1667	382	131	0
bonf	bglm	1667	25	0.9	0	1667	0	0	1667	73	30	0
bt	bglm	1667	25	0.9	0	1667	0	0	1667	346	102	0
bonf	glm	1667	50	0.9	0	1667	0	0	1667	307	83	0
bt	glm	1667	50	0.9	0	1667	0	0	1667	680	178	0
bonf	bglm	1667	50	0.9	0	1667	0	0	1667	183	56	0
bt	bglm	1667	50	0.9	0	1667	1	1	1666	693	178	0
bonf	glm	1667	25	0	0	1667	0	0	1667	68	65	0
bt	glm	1667	25	0	0	1667	0	0	1667	177	160	0
bonf	bglm	1667	25	0	0	1667	0	0	1667	75	73	0
bt	bglm	1667	25	0	0	1667	0	0	1667	149	137	0
bonf	glm	1667	50	0	0	1667	0	0	1667	250	227	0
bt	glm	1667	50	0	0	1667	0	0	1667	295	260	0
bonf	bglm	1667	50	0	0	1667	0	0	1667	142	134	0
bt	bglm	1667	50	0	0	1667	0	0	1667	265	245	0
bonf	glm	1667	25	0.9	0	1667	0	0	1667	70	27	0
bt	glm	1667	25	0.9	0	1667	0	0	1667	545	141	0
bonf	bglm	1667	25	0.9	0	1667	0	0	1667	65	25	0
bt	bglm	1667	25	0.9	0	1667	0	0	1667	410	126	0
bonf	glm	1667	50	0.9	0	1667	0	0	1667	229	81	0
bt	glm	1667	50	0.9	0	1667	0	0	1667	630	200	0
bonf	bglm	1667	50	0.9	0	1667	0	0	1667	141	50	0
bt	bglm	1667	50	0.9	0	1667	0	0	1667	605	162	0
bonf	glm	1667	25	0	0	1667	0	0	1667	82	79	0
bt	glm	1667	25	0	0	1667	0	0	1667	185	169	0
bonf	bglm	1667	25	0	0	1667	0	0	1667	70	66	0
bt	bglm	1667	25	0	0	1667	0	0	1667	148	141	0
bonf	glm	1667	50	0	0	1667	0	0	1667	254	228	0
bt	glm	1667	50	0	0	1667	0	0	1667	308	272	0
bonf	bglm	1667	50	0	0	1667	0	0	1667	151	140	0
bt	bglm	1667	50	0	0	1667	0	0	1667	259	240	0
bonf	glm	1667	25	0.9	0	1667	0	0	1667	105	32	0
bt	glm	1667	25	0.9	0	1667	0	0	1667	561	151	0
bonf	bglm	1667	25	0.9	0	1667	0	0	1667	69	28	0
bt	bglm	1667	25	0.9	0	1667	0	0	1667	402	115	0
bonf	glm	1667	50	0.9	0	1667	0	0	1667	234	70	0
bt	glm	1667	50	0.9	0	1667	0	0	1667	619	176	0
bonf	bglm	1667	50	0.9	0	1667	0	0	1667	139	47	0
bt	bglm	1667	50	0.9	0	1667	0	0	1667	681	181	0
bonf	glm	1667	25	0.5	0	1667	0	0	1667	91	68	0
bt	glm	1667	25	0.5	0	1667	0	0	1667	238	158	0
bonf	bglm	1667	25	0.5	0	1667	0	0	1667	42	35	0
bt	bglm	1667	25	0.5	0	1667	0	0	1667	186	124	0
bonf	glm	1667	50	0.5	0	1667	0	0	1667	204	154	0
bt	glm	1667	50	0.5	0	1667	0	0	1667	404	250	0
bonf	bglm	1667	50	0.5	0	1667	0	0	1667	131	89	0
bt	bglm	1667	50	0.5	0	1667	0	0	1667	286	199	0
bonf	glm	1667	25	0.5	0	1667	0	0	1667	82	64	0
bt	glm	1667	25	0.5	0	1667	0	0	1667	220	154	0
bonf	bglm	1667	25	0.5	0	1667	0	0	1667	63	55	0
bt	bglm	1667	25	0.5	0	1667	0	0	1667	161	127	0
bonf	glm	1667	50	0.5	0	1667	0	0	1667	234	157	0
bt	glm	1667	50	0.5	0	1667	0	0	1667	384	247	0
bonf	bglm	1667	50	0.5	0	1667	0	0	1667	158	114	0
bt	bglm	1667	50	0.5	0	1667	0	0	1667	286	201	0
bonf	glm	1667	25	0.5	0	1667	0	0	1667	89	70	0
bt	glm	1667	25	0.5	0	1667	0	0	1667	229	158	0
bonf	bglm	1667	25	0.5	0	1667	0	0	1667	76	52	0
bt	bglm	1667	25	0.5	0	1667	0	0	1667	180	131	0
bonf	glm	1667	50	0.5	0	1667	0	0	1667	266	175	0
bt	glm	1667	50	0.5	0	1667	0	0	1667	346	226	0
bonf	bglm	1667	50	0.5	0	1667	0	0	1667	138	99	0
bt	bglm	1667	50	0.5	0	1667	0	0	1667	293	191	0
mmm	glm	10000	25	0	0	4410	0	0	5590	236	226	0
mmm	glm	10000	50	0	0	4327	0	0	5673	859	789	0
mmm	glm	10000	25	0.5	0	4067	0	0	5933	298	229	0
mmm	glm	10000	50	0.5	0	3874	0	0	6126	895	609	2
mmm	glm	10000	25	0.9	0	3123	0	0	6877	688	231	14
mmm	glm	10000	50	0.9	0	2962	0	0	7038	1956	576	51
