# Supplementary material for: Simultaneous Inference of Multiple Binary Endpoints in Biomedical Research: Small Sample Properties of Multiple Marginal Models and a Resampling Approach
Source: Biom J. 2024 Jul 2;66(5):e202300197. doi: 10.1002/bimj.202300197 (PMC12859538; doi:10.1002/bimj.202300197)
Supplement: Supplementary file 1 — Data S1 [file BIMJ-66-e202300197-s001.zip › Code_and_Data/Simulations/Sim_Group_comparison/intermediate_results/bin_gc_ss_h02_002_ha8_04_d02_1.csv]

method	model	nsim	ntrt	corr	nfail	nerror	nrej	nreji	nrejcor	npow	npowi	npowcor
mmm	bglm	1667	25	0	0	1667	0	0	1667	401	359	0
mmm	bglm	1667	50	0	0	1667	0	0	1667	1476	1005	0
mmm	bglm	1667	25	0.9	0	1667	0	0	1667	698	203	0
mmm	bglm	1667	50	0.9	0	1667	0	0	1667	2572	567	0
mmm	bglm	1667	25	0	0	1667	0	0	1667	372	342	0
mmm	bglm	1667	50	0	0	1667	0	0	1667	1490	991	0
mmm	bglm	1667	25	0.9	0	1667	0	0	1667	729	197	0
mmm	bglm	1667	50	0.9	0	1667	0	0	1667	2540	561	0
mmm	bglm	1667	25	0	0	1667	0	0	1667	360	321	0
mmm	bglm	1667	50	0	0	1667	0	0	1667	1407	967	0
mmm	bglm	1667	25	0.9	0	1667	0	0	1667	687	196	0
mmm	bglm	1667	50	0.9	0	1667	0	0	1667	2518	536	0
mmm	bglm	1667	25	0.5	0	1667	0	0	1667	423	242	0
mmm	bglm	1667	50	0.5	0	1667	0	0	1667	1707	729	0
mmm	bglm	1667	25	0.5	0	1667	0	0	1667	384	242	0
mmm	bglm	1667	50	0.5	0	1667	0	0	1667	1545	696	0
mmm	bglm	1667	25	0.5	0	1667	0	0	1667	372	233	0
mmm	bglm	1667	50	0.5	0	1667	0	0	1667	1610	700	0
mmm	bglm	1667	25	0	0	1667	0	0	1667	386	342	0
mmm	bglm	1667	50	0	0	1667	0	0	1667	1436	980	0
mmm	bglm	1667	25	0.9	0	1667	0	0	1667	725	192	0
mmm	bglm	1667	50	0.9	0	1667	0	0	1667	2399	509	0
mmm	bglm	1667	25	0	0	1667	0	0	1667	369	339	0
mmm	bglm	1667	50	0	0	1667	0	0	1667	1495	1005	0
mmm	bglm	1667	25	0.9	0	1667	0	0	1667	729	205	0
mmm	bglm	1667	50	0.9	0	1667	0	0	1667	2476	546	0
mmm	bglm	1667	25	0	0	1667	0	0	1667	338	316	0
mmm	bglm	1667	50	0	0	1667	0	0	1667	1410	981	0
mmm	bglm	1667	25	0.9	0	1667	0	0	1667	843	215	0
mmm	bglm	1667	50	0.9	0	1667	0	0	1667	2503	544	0
mmm	bglm	1667	25	0.5	0	1667	0	0	1667	410	247	0
mmm	bglm	1667	50	0.5	0	1667	0	0	1667	1738	768	0
mmm	bglm	1667	25	0.5	0	1667	0	0	1667	456	261	0
mmm	bglm	1667	50	0.5	0	1667	0	0	1667	1714	726	0
mmm	bglm	1667	25	0.5	0	1667	0	0	1667	389	255	0
mmm	bglm	1667	50	0.5	0	1667	0	0	1667	1680	758	0
bonf	glm	1667	25	0	0	1667	0	0	1667	391	343	0
bt	glm	1667	25	0	0	1667	0	0	1667	713	571	0
bonf	bglm	1667	25	0	0	1667	0	0	1667	330	303	0
bt	bglm	1667	25	0	0	1667	0	0	1667	595	502	0
bonf	glm	1667	50	0	0	1667	0	0	1667	1687	1121	0
bt	glm	1667	50	0	0	1667	0	0	1667	1918	1172	0
bonf	bglm	1667	50	0	0	1667	0	0	1667	1288	925	0
bt	bglm	1667	50	0	0	1667	0	0	1667	1891	1164	0
bonf	glm	1667	25	0.9	0	1667	0	0	1667	400	114	0
bt	glm	1667	25	0.9	0	1667	0	0	1667	1552	370	0
bonf	bglm	1667	25	0.9	0	1667	0	0	1667	291	88	0
bt	bglm	1667	25	0.9	0	1667	0	0	1667	1359	329	0
bonf	glm	1667	50	0.9	0	1667	0	0	1667	1569	395	0
bt	glm	1667	50	0.9	0	1667	0	0	1667	3359	676	0
bonf	bglm	1667	50	0.9	0	1667	0	0	1667	1337	331	0
bt	bglm	1667	50	0.9	0	1667	0	0	1667	3121	651	0
bonf	glm	1667	25	0	0	1667	0	0	1667	387	357	0
bt	glm	1667	25	0	0	1667	0	0	1667	740	606	0
bonf	bglm	1667	25	0	0	1667	0	0	1667	382	338	0
bt	bglm	1667	25	0	0	1667	0	0	1667	590	485	0
bonf	glm	1667	50	0	0	1667	0	0	1667	1719	1102	0
bt	glm	1667	50	0	0	1667	0	0	1667	1913	1178	0
bonf	bglm	1667	50	0	0	1667	0	0	1667	1303	946	0
bt	bglm	1667	50	0	0	1667	0	0	1667	1812	1113	0
bonf	glm	1667	25	0.9	0	1667	0	0	1667	397	107	0
bt	glm	1667	25	0.9	0	1667	0	0	1667	1553	360	0
bonf	bglm	1667	25	0.9	0	1667	0	0	1667	380	114	0
bt	bglm	1667	25	0.9	0	1667	0	0	1667	1209	306	0
bonf	glm	1667	50	0.9	0	1667	0	0	1667	1744	424	0
bt	glm	1667	50	0.9	0	1667	0	0	1667	3594	708	0
bonf	bglm	1667	50	0.9	0	1667	0	0	1667	1209	299	0
bt	bglm	1667	50	0.9	0	1667	0	0	1667	2785	601	0
bonf	glm	1667	25	0	0	1667	0	0	1667	391	346	0
bt	glm	1667	25	0	0	1667	0	0	1667	737	597	0
bonf	bglm	1667	25	0	0	1667	0	0	1667	348	310	0
bt	bglm	1667	25	0	0	1667	0	0	1667	540	449	0
bonf	glm	1667	50	0	0	1667	0	0	1667	1714	1109	0
bt	glm	1667	50	0	0	1667	0	0	1667	1916	1162	0
bonf	bglm	1667	50	0	0	1667	0	0	1667	1335	951	0
bt	bglm	1667	50	0	0	1667	0	0	1667	1852	1135	0
bonf	glm	1667	25	0.9	0	1667	0	0	1667	386	109	0
bt	glm	1667	25	0.9	0	1667	0	0	1667	1580	367	0
bonf	bglm	1667	25	0.9	0	1667	0	0	1667	285	77	0
bt	bglm	1667	25	0.9	0	1667	0	0	1667	1353	305	0
bonf	glm	1667	50	0.9	0	1667	0	0	1667	1616	371	0
bt	glm	1667	50	0.9	0	1667	0	0	1667	3327	665	0
bonf	bglm	1667	50	0.9	0	1667	0	0	1667	1325	334	0
bt	bglm	1667	50	0.9	0	1667	0	0	1667	3015	641	0
bonf	glm	1667	25	0.5	0	1667	0	0	1667	357	225	0
bt	glm	1667	25	0.5	0	1667	0	0	1667	825	428	0
bonf	bglm	1667	25	0.5	0	1667	0	0	1667	350	214	0
bt	bglm	1667	25	0.5	0	1667	0	0	1667	669	349	0
bonf	glm	1667	50	0.5	0	1667	0	0	1667	1710	725	0
bt	glm	1667	50	0.5	0	1667	0	0	1667	2205	861	0
bonf	bglm	1667	50	0.5	0	1667	0	0	1667	1314	605	0
bt	bglm	1667	50	0.5	0	1667	0	0	1667	2042	823	0
bonf	glm	1667	25	0.5	0	1667	0	0	1667	393	240	0
bt	glm	1667	25	0.5	0	1667	0	0	1667	854	442	0
bonf	bglm	1667	25	0.5	0	1667	0	0	1667	355	225	0
bt	bglm	1667	25	0.5	0	1667	0	0	1667	713	394	0
bonf	glm	1667	50	0.5	0	1667	0	0	1667	1727	743	0
bt	glm	1667	50	0.5	0	1667	0	0	1667	2297	871	0
bonf	bglm	1667	50	0.5	0	1667	0	0	1667	1352	611	0
bt	bglm	1667	50	0.5	0	1667	0	0	1667	1903	797	0
bonf	glm	1667	25	0.5	0	1667	0	0	1667	389	247	0
bt	glm	1667	25	0.5	0	1667	0	0	1667	857	450	0
bonf	bglm	1667	25	0.5	0	1667	0	0	1667	415	239	0
bt	bglm	1667	25	0.5	0	1667	0	0	1667	729	379	0
bonf	glm	1667	50	0.5	0	1667	0	0	1667	1658	737	0
bt	glm	1667	50	0.5	0	1667	0	0	1667	2125	853	0
bonf	bglm	1667	50	0.5	0	1667	0	0	1667	1411	641	0
bt	bglm	1667	50	0.5	0	1667	0	0	1667	1918	790	0
bonf	glm	1667	25	0	0	1667	0	0	1667	399	351	0
bt	glm	1667	25	0	0	1667	0	0	1667	708	579	0
bonf	bglm	1667	25	0	0	1667	0	0	1667	390	353	0
bt	bglm	1667	25	0	0	1667	0	0	1667	553	471	0
bonf	glm	1667	50	0	0	1667	0	0	1667	1717	1108	0
bt	glm	1667	50	0	0	1667	0	0	1667	1914	1179	0
bonf	bglm	1667	50	0	0	1667	0	0	1667	1299	942	0
bt	bglm	1667	50	0	0	1667	0	0	1667	1840	1152	0
bonf	glm	1667	25	0.9	0	1667	0	0	1667	375	116	0
bt	glm	1667	25	0.9	0	1667	0	0	1667	1614	386	0
bonf	bglm	1667	25	0.9	0	1667	0	0	1667	356	99	0
bt	bglm	1667	25	0.9	0	1667	0	0	1667	1365	308	0
bonf	glm	1667	50	0.9	0	1667	0	0	1667	1751	400	0
bt	glm	1667	50	0.9	0	1667	0	0	1667	3560	718	0
bonf	bglm	1667	50	0.9	0	1667	0	0	1667	1338	336	0
bt	bglm	1667	50	0.9	0	1667	0	0	1667	3085	656	0
bonf	glm	1667	25	0	0	1667	0	0	1667	420	386	0
bt	glm	1667	25	0	0	1667	0	0	1667	733	605	0
bonf	bglm	1667	25	0	0	1667	0	0	1667	356	328	0
bt	bglm	1667	25	0	0	1667	0	0	1667	549	476	0
bonf	glm	1667	50	0	0	1667	0	0	1667	1630	1068	0
bt	glm	1667	50	0	0	1667	0	0	1667	1969	1197	0
bonf	bglm	1667	50	0	0	1667	0	0	1667	1286	936	0
bt	bglm	1667	50	0	0	1667	0	0	1667	1809	1137	0
bonf	glm	1667	25	0.9	0	1667	0	0	1667	291	107	0
bt	glm	1667	25	0.9	0	1667	0	0	1667	1592	374	0
bonf	bglm	1667	25	0.9	0	1667	0	0	1667	430	120	0
bt	bglm	1667	25	0.9	0	1667	0	0	1667	1285	320	0
bonf	glm	1667	50	0.9	0	1667	0	0	1667	1728	397	0
bt	glm	1667	50	0.9	0	1667	0	0	1667	3265	663	0
bonf	bglm	1667	50	0.9	0	1667	0	0	1667	1298	314	0
bt	bglm	1667	50	0.9	0	1667	0	0	1667	3360	666	0
bonf	glm	1667	25	0	0	1667	0	0	1667	388	339	0
bt	glm	1667	25	0	0	1667	0	0	1667	715	593	0
bonf	bglm	1667	25	0	0	1667	0	0	1667	368	334	0
bt	bglm	1667	25	0	0	1667	0	0	1667	548	463	0
bonf	glm	1667	50	0	0	1667	0	0	1667	1716	1100	0
bt	glm	1667	50	0	0	1667	0	0	1667	1916	1178	0
bonf	bglm	1667	50	0	0	1667	0	0	1667	1375	981	0
bt	bglm	1667	50	0	0	1667	0	0	1667	1881	1172	0
bonf	glm	1667	25	0.9	0	1667	0	0	1667	348	102	0
bt	glm	1667	25	0.9	0	1667	0	0	1667	1444	344	0
bonf	bglm	1667	25	0.9	0	1667	0	0	1667	323	94	0
bt	bglm	1667	25	0.9	0	1667	0	0	1667	1178	315	0
bonf	glm	1667	50	0.9	0	1667	0	0	1667	1736	415	0
bt	glm	1667	50	0.9	0	1667	0	0	1667	3502	695	0
bonf	bglm	1667	50	0.9	0	1667	0	0	1667	1304	301	0
bt	bglm	1667	50	0.9	0	1667	0	0	1667	3041	627	0
bonf	glm	1667	25	0.5	0	1667	0	0	1667	430	265	0
bt	glm	1667	25	0.5	0	1667	0	0	1667	825	447	0
bonf	bglm	1667	25	0.5	0	1667	0	0	1667	395	237	0
bt	bglm	1667	25	0.5	0	1667	0	0	1667	766	410	0
bonf	glm	1667	50	0.5	0	1667	0	0	1667	1690	726	0
bt	glm	1667	50	0.5	0	1667	0	0	1667	2147	879	0
bonf	bglm	1667	50	0.5	0	1667	0	0	1667	1323	619	0
bt	bglm	1667	50	0.5	0	1667	0	0	1667	2041	816	0
bonf	glm	1667	25	0.5	0	1667	0	0	1667	386	234	0
bt	glm	1667	25	0.5	0	1667	0	0	1667	798	429	0
bonf	bglm	1667	25	0.5	0	1667	0	0	1667	310	203	0
bt	bglm	1667	25	0.5	0	1667	0	0	1667	734	406	0
bonf	glm	1667	50	0.5	0	1667	0	0	1667	1632	700	0
bt	glm	1667	50	0.5	0	1667	0	0	1667	2056	836	0
bonf	bglm	1667	50	0.5	0	1667	0	0	1667	1285	598	0
bt	bglm	1667	50	0.5	0	1667	0	0	1667	2020	809	0
bonf	glm	1667	25	0.5	0	1667	0	0	1667	399	246	0
bt	glm	1667	25	0.5	0	1667	0	0	1667	861	451	0
bonf	bglm	1667	25	0.5	0	1667	0	0	1667	326	208	0
bt	bglm	1667	25	0.5	0	1667	0	0	1667	733	396	0
bonf	glm	1667	50	0.5	0	1667	0	0	1667	1632	706	0
bt	glm	1667	50	0.5	0	1667	0	0	1667	2238	879	0
bonf	bglm	1667	50	0.5	0	1667	0	0	1667	1338	615	0
bt	bglm	1667	50	0.5	0	1667	0	0	1667	2012	812	0
mmm	glm	10000	25	0	0	4507	0	0	5493	1243	1111	0
mmm	glm	10000	50	0	0	4291	0	0	5709	6148	3888	0
mmm	glm	10000	25	0.5	0	4143	0	0	5857	1368	818	0
mmm	glm	10000	50	0.5	0	3910	0	0	6090	6442	2709	26
mmm	glm	10000	25	0.9	0	3088	0	0	6912	2662	733	90
mmm	glm	10000	50	0.9	0	2973	0	0	7027	9660	2089	503
