# Supplementary material for: Simultaneous Inference of Multiple Binary Endpoints in Biomedical Research: Small Sample Properties of Multiple Marginal Models and a Resampling Approach
Source: Biom J. 2024 Jul 2;66(5):e202300197. doi: 10.1002/bimj.202300197 (PMC12859538; doi:10.1002/bimj.202300197)
Supplement: Supplementary file 1 — Data S1 [file BIMJ-66-e202300197-s001.zip › Code_and_Data/Simulations/Sim_Group_comparison/intermediate_results/bin_gc_ss_h02_002_ha8_04_s01_1.csv]

method	model	nsim	ntrt	corr	nfail	nerror	nrej	nreji	nrejcor	npow	npowi	npowcor
mmm	bglm	1667	25	0	0	1667	0	0	1667	61	60	0
mmm	bglm	1667	50	0	0	1667	0	0	1667	117	110	0
mmm	bglm	1667	25	0.9	0	1667	0	0	1667	162	47	0
mmm	bglm	1667	50	0.9	0	1667	0	0	1667	307	96	0
mmm	bglm	1667	25	0	0	1667	0	0	1667	62	58	0
mmm	bglm	1667	50	0	0	1667	0	0	1667	129	117	0
mmm	bglm	1667	25	0.9	0	1667	0	0	1667	172	55	0
mmm	bglm	1667	50	0.9	0	1667	0	0	1667	278	95	0
mmm	bglm	1667	25	0	0	1667	0	0	1667	63	57	0
mmm	bglm	1667	50	0	0	1667	0	0	1667	110	102	0
mmm	bglm	1667	25	0.9	0	1667	0	0	1667	165	50	0
mmm	bglm	1667	50	0.9	0	1667	0	0	1667	269	90	0
mmm	bglm	1667	25	0.5	0	1667	0	0	1667	79	60	0
mmm	bglm	1667	50	0.5	0	1667	0	0	1667	169	128	0
mmm	bglm	1667	25	0.5	0	1667	0	0	1667	75	57	0
mmm	bglm	1667	50	0.5	0	1667	0	0	1667	167	117	0
mmm	bglm	1667	25	0.5	0	1667	0	0	1667	66	57	0
mmm	bglm	1667	50	0.5	0	1667	0	0	1667	154	103	0
mmm	bglm	1667	25	0	0	1667	0	0	1667	60	55	0
mmm	bglm	1667	50	0	0	1667	0	0	1667	101	93	0
mmm	bglm	1667	25	0.9	0	1667	0	0	1667	143	54	0
mmm	bglm	1667	50	0.9	0	1667	0	0	1667	390	103	0
mmm	bglm	1667	25	0	0	1667	0	0	1667	54	51	0
mmm	bglm	1667	50	0	0	1667	0	0	1667	100	93	0
mmm	bglm	1667	25	0.9	0	1667	0	0	1667	136	52	0
mmm	bglm	1667	50	0.9	0	1667	0	0	1667	358	102	0
mmm	bglm	1667	25	0	0	1667	0	0	1667	66	64	0
mmm	bglm	1667	50	0	0	1667	0	0	1667	116	109	0
mmm	bglm	1667	25	0.9	0	1667	0	0	1667	147	50	0
mmm	bglm	1667	50	0.9	0	1667	0	0	1667	274	94	0
mmm	bglm	1667	25	0.5	0	1667	0	0	1667	66	54	0
mmm	bglm	1667	50	0.5	0	1667	0	0	1667	169	115	0
mmm	bglm	1667	25	0.5	0	1667	0	0	1667	73	56	0
mmm	bglm	1667	50	0.5	0	1667	0	0	1667	167	119	0
mmm	bglm	1667	25	0.5	0	1667	0	0	1667	54	44	0
mmm	bglm	1667	50	0.5	0	1667	0	0	1667	159	119	0
bonf	glm	1667	25	0	0	1667	0	0	1667	57	53	0
bt	glm	1667	25	0	0	1667	0	0	1667	163	147	0
bonf	bglm	1667	25	0	0	1667	0	0	1667	46	46	0
bt	bglm	1667	25	0	0	1667	0	0	1667	113	104	0
bonf	glm	1667	50	0	0	1667	0	0	1667	167	152	0
bt	glm	1667	50	0	0	1667	0	0	1667	263	225	0
bonf	bglm	1667	50	0	0	1667	0	0	1667	91	85	0
bt	bglm	1667	50	0	0	1667	0	0	1667	199	180	0
bonf	glm	1667	25	0.9	0	1667	0	0	1667	61	23	0
bt	glm	1667	25	0.9	0	1667	0	0	1667	448	130	0
bonf	bglm	1667	25	0.9	0	1667	0	0	1667	39	14	0
bt	bglm	1667	25	0.9	0	1667	0	0	1667	306	92	0
bonf	glm	1667	50	0.9	0	1667	0	0	1667	213	60	0
bt	glm	1667	50	0.9	0	1667	0	0	1667	616	154	0
bonf	bglm	1667	50	0.9	0	1667	0	0	1667	137	36	0
bt	bglm	1667	50	0.9	0	1667	0	0	1667	386	114	0
bonf	glm	1667	25	0	0	1667	0	0	1667	48	47	0
bt	glm	1667	25	0	0	1667	0	0	1667	167	147	0
bonf	bglm	1667	25	0	0	1667	0	0	1667	46	44	0
bt	bglm	1667	25	0	0	1667	0	0	1667	127	115	0
bonf	glm	1667	50	0	0	1667	0	0	1667	180	165	0
bt	glm	1667	50	0	0	1667	0	0	1667	269	223	0
bonf	bglm	1667	50	0	0	1667	0	0	1667	102	92	0
bt	bglm	1667	50	0	0	1667	0	0	1667	187	169	0
bonf	glm	1667	25	0.9	0	1667	0	0	1667	72	26	0
bt	glm	1667	25	0.9	0	1667	0	0	1667	469	129	0
bonf	bglm	1667	25	0.9	0	1667	0	0	1667	44	21	0
bt	bglm	1667	25	0.9	0	1667	0	0	1667	328	97	0
bonf	glm	1667	50	0.9	0	1667	0	0	1667	182	56	0
bt	glm	1667	50	0.9	0	1667	0	0	1667	659	185	0
bonf	bglm	1667	50	0.9	0	1667	0	0	1667	143	40	0
bt	bglm	1667	50	0.9	0	1667	0	0	1667	520	139	0
bonf	glm	1667	25	0	0	1667	0	0	1667	73	69	0
bt	glm	1667	25	0	0	1667	0	0	1667	179	166	0
bonf	bglm	1667	25	0	0	1667	0	0	1667	47	47	0
bt	bglm	1667	25	0	0	1667	0	0	1667	110	103	0
bonf	glm	1667	50	0	0	1667	0	0	1667	196	172	0
bt	glm	1667	50	0	0	1667	0	0	1667	261	219	0
bonf	bglm	1667	50	0	0	1667	0	0	1667	93	87	0
bt	bglm	1667	50	0	0	1667	0	0	1667	185	164	0
bonf	glm	1667	25	0.9	0	1667	0	0	1667	52	23	0
bt	glm	1667	25	0.9	0	1667	0	0	1667	384	111	0
bonf	bglm	1667	25	0.9	0	1667	0	0	1667	71	27	0
bt	bglm	1667	25	0.9	0	1667	0	0	1667	328	96	0
bonf	glm	1667	50	0.9	0	1667	0	0	1667	159	56	0
bt	glm	1667	50	0.9	0	1667	0	0	1667	676	166	0
bonf	bglm	1667	50	0.9	0	1667	0	0	1667	89	28	0
bt	bglm	1667	50	0.9	0	1667	0	0	1667	424	129	0
bonf	glm	1667	25	0.5	0	1667	0	0	1667	65	57	0
bt	glm	1667	25	0.5	0	1667	0	0	1667	181	106	0
bonf	bglm	1667	25	0.5	0	1667	0	0	1667	53	45	0
bt	bglm	1667	25	0.5	0	1667	0	0	1667	195	133	0
bonf	glm	1667	50	0.5	0	1667	0	0	1667	222	140	0
bt	glm	1667	50	0.5	0	1667	0	0	1667	256	173	0
bonf	bglm	1667	50	0.5	0	1667	0	0	1667	119	83	0
bt	bglm	1667	50	0.5	0	1667	0	0	1667	216	143	0
bonf	glm	1667	25	0.5	0	1667	0	0	1667	62	45	0
bt	glm	1667	25	0.5	0	1667	0	0	1667	172	129	0
bonf	bglm	1667	25	0.5	0	1667	0	0	1667	46	40	0
bt	bglm	1667	25	0.5	0	1667	0	0	1667	163	119	0
bonf	glm	1667	50	0.5	0	1667	0	0	1667	146	107	0
bt	glm	1667	50	0.5	0	1667	0	0	1667	311	209	0
bonf	bglm	1667	50	0.5	0	1667	0	0	1667	114	79	0
bt	bglm	1667	50	0.5	0	1667	0	0	1667	205	126	0
bonf	glm	1667	25	0.5	0	1667	0	0	1667	66	51	0
bt	glm	1667	25	0.5	0	1667	0	0	1667	179	127	0
bonf	bglm	1667	25	0.5	0	1667	0	0	1667	53	43	0
bt	bglm	1667	25	0.5	0	1667	0	0	1667	150	110	0
bonf	glm	1667	50	0.5	0	1667	0	0	1667	205	121	0
bt	glm	1667	50	0.5	0	1667	0	0	1667	320	189	0
bonf	bglm	1667	50	0.5	0	1667	0	0	1667	91	72	0
bt	bglm	1667	50	0.5	0	1667	0	0	1667	185	135	0
bonf	glm	1667	25	0	0	1667	0	0	1667	50	46	0
bt	glm	1667	25	0	0	1667	0	0	1667	146	139	0
bonf	bglm	1667	25	0	0	1667	0	0	1667	42	39	0
bt	bglm	1667	25	0	0	1667	0	0	1667	114	107	0
bonf	glm	1667	50	0	0	1667	0	0	1667	195	178	0
bt	glm	1667	50	0	0	1667	0	0	1667	231	199	0
bonf	bglm	1667	50	0	0	1667	0	0	1667	106	96	0
bt	bglm	1667	50	0	0	1667	0	0	1667	186	173	0
bonf	glm	1667	25	0.9	0	1667	0	0	1667	62	16	0
bt	glm	1667	25	0.9	0	1667	0	0	1667	399	113	0
bonf	bglm	1667	25	0.9	0	1667	0	0	1667	11	9	0
bt	bglm	1667	25	0.9	0	1667	0	0	1667	337	107	0
bonf	glm	1667	50	0.9	0	1667	0	0	1667	183	55	0
bt	glm	1667	50	0.9	0	1667	0	0	1667	745	172	0
bonf	bglm	1667	50	0.9	0	1667	0	0	1667	137	45	0
bt	bglm	1667	50	0.9	0	1667	0	0	1667	501	128	0
bonf	glm	1667	25	0	0	1667	0	0	1667	75	72	0
bt	glm	1667	25	0	0	1667	0	0	1667	155	144	0
bonf	bglm	1667	25	0	0	1667	0	0	1667	57	54	0
bt	bglm	1667	25	0	0	1667	0	0	1667	119	108	0
bonf	glm	1667	50	0	0	1667	0	0	1667	184	167	0
bt	glm	1667	50	0	0	1667	0	0	1667	256	222	0
bonf	bglm	1667	50	0	0	1667	0	0	1667	87	80	0
bt	bglm	1667	50	0	0	1667	0	0	1667	182	156	0
bonf	glm	1667	25	0.9	0	1667	0	0	1667	61	18	0
bt	glm	1667	25	0.9	0	1667	0	0	1667	444	132	0
bonf	bglm	1667	25	0.9	0	1667	0	0	1667	25	12	0
bt	bglm	1667	25	0.9	0	1667	0	0	1667	282	80	0
bonf	glm	1667	50	0.9	0	1667	0	0	1667	191	57	0
bt	glm	1667	50	0.9	0	1667	0	0	1667	702	167	0
bonf	bglm	1667	50	0.9	0	1667	0	0	1667	106	35	0
bt	bglm	1667	50	0.9	0	1667	0	0	1667	533	141	0
bonf	glm	1667	25	0	0	1667	0	0	1667	59	59	0
bt	glm	1667	25	0	0	1667	0	0	1667	150	139	0
bonf	bglm	1667	25	0	0	1667	0	0	1667	49	43	0
bt	bglm	1667	25	0	0	1667	0	0	1667	100	98	0
bonf	glm	1667	50	0	0	1667	0	0	1667	167	149	0
bt	glm	1667	50	0	0	1667	0	0	1667	279	240	0
bonf	bglm	1667	50	0	0	1667	0	0	1667	103	96	0
bt	bglm	1667	50	0	0	1667	0	0	1667	152	136	0
bonf	glm	1667	25	0.9	0	1667	0	0	1667	70	26	0
bt	glm	1667	25	0.9	0	1667	0	0	1667	441	123	0
bonf	bglm	1667	25	0.9	0	1667	0	0	1667	51	17	0
bt	bglm	1667	25	0.9	0	1667	0	0	1667	320	94	0
bonf	glm	1667	50	0.9	0	1667	0	0	1667	189	50	0
bt	glm	1667	50	0.9	0	1667	0	0	1667	617	162	0
bonf	bglm	1667	50	0.9	0	1667	0	0	1667	127	48	0
bt	bglm	1667	50	0.9	0	1667	0	0	1667	432	141	0
bonf	glm	1667	25	0.5	0	1667	0	0	1667	61	43	0
bt	glm	1667	25	0.5	0	1667	0	0	1667	212	150	0
bonf	bglm	1667	25	0.5	0	1667	0	0	1667	42	36	0
bt	bglm	1667	25	0.5	0	1667	0	0	1667	136	104	0
bonf	glm	1667	50	0.5	0	1667	0	0	1667	138	108	0
bt	glm	1667	50	0.5	0	1667	0	0	1667	299	191	0
bonf	bglm	1667	50	0.5	0	1667	0	0	1667	104	72	0
bt	bglm	1667	50	0.5	0	1667	0	0	1667	180	133	0
bonf	glm	1667	25	0.5	0	1667	0	0	1667	58	51	0
bt	glm	1667	25	0.5	0	1667	0	0	1667	180	130	0
bonf	bglm	1667	25	0.5	0	1667	0	0	1667	48	40	0
bt	bglm	1667	25	0.5	0	1667	0	0	1667	150	109	0
bonf	glm	1667	50	0.5	0	1667	0	0	1667	155	111	0
bt	glm	1667	50	0.5	0	1667	0	0	1667	288	196	0
bonf	bglm	1667	50	0.5	0	1667	0	0	1667	104	85	0
bt	bglm	1667	50	0.5	0	1667	0	0	1667	195	131	0
bonf	glm	1667	25	0.5	0	1667	0	0	1667	65	53	0
bt	glm	1667	25	0.5	0	1667	0	0	1667	193	126	0
bonf	bglm	1667	25	0.5	0	1667	0	0	1667	46	40	0
bt	bglm	1667	25	0.5	0	1667	0	0	1667	108	83	0
bonf	glm	1667	50	0.5	0	1667	0	0	1667	207	146	0
bt	glm	1667	50	0.5	0	1667	0	0	1667	279	185	0
bonf	bglm	1667	50	0.5	0	1667	0	0	1667	110	70	0
bt	bglm	1667	50	0.5	0	1667	0	0	1667	194	128	0
mmm	glm	10000	25	0	0	4371	0	0	5629	191	185	0
mmm	glm	10000	50	0	0	4347	0	0	5653	630	556	0
mmm	glm	10000	25	0.5	0	4108	0	0	5892	213	171	0
mmm	glm	10000	50	0.5	0	3819	0	0	6181	694	458	0
mmm	glm	10000	25	0.9	0	3091	0	0	6909	798	248	14
mmm	glm	10000	50	0.9	0	2885	0	0	7115	1652	455	33
