# Supplementary material for: Simultaneous Inference of Multiple Binary Endpoints in Biomedical Research: Small Sample Properties of Multiple Marginal Models and a Resampling Approach
Source: Biom J. 2024 Jul 2;66(5):e202300197. doi: 10.1002/bimj.202300197 (PMC12859538; doi:10.1002/bimj.202300197)
Supplement: Supplementary file 1 — Data S1 [file BIMJ-66-e202300197-s001.zip › Code_and_Data/Simulations/Sim_Group_comparison/intermediate_results/bin_gc_ss_h02_002_ha8_04_s02_1.csv]

method	model	nsim	ntrt	corr	nfail	nerror	nrej	nreji	nrejcor	npow	npowi	npowcor
mmm	bglm	1667	25	0	0	1667	0	0	1667	214	190	0
mmm	bglm	1667	50	0	0	1667	0	0	1667	637	485	0
mmm	bglm	1667	25	0.9	0	1667	0	0	1667	468	125	0
mmm	bglm	1667	50	0.9	0	1667	0	0	1667	1345	314	0
mmm	bglm	1667	25	0	0	1667	0	0	1667	192	176	0
mmm	bglm	1667	50	0	0	1667	0	0	1667	598	476	0
mmm	bglm	1667	25	0.9	0	1667	0	0	1667	502	132	0
mmm	bglm	1667	50	0.9	0	1667	0	0	1667	1278	287	0
mmm	bglm	1667	25	0	0	1667	0	0	1667	195	177	0
mmm	bglm	1667	50	0	0	1667	0	0	1667	588	484	0
mmm	bglm	1667	25	0.9	0	1667	0	0	1667	462	119	0
mmm	bglm	1667	50	0.9	0	1667	0	0	1667	1236	291	0
mmm	bglm	1667	25	0.5	0	1667	0	0	1667	241	156	0
mmm	bglm	1667	50	0.5	0	1667	0	0	1667	691	391	0
mmm	bglm	1667	25	0.5	0	1667	0	0	1667	216	140	0
mmm	bglm	1667	50	0.5	0	1667	0	0	1667	722	382	0
mmm	bglm	1667	25	0.5	0	1667	0	0	1667	243	154	0
mmm	bglm	1667	50	0.5	0	1667	0	0	1667	750	399	0
mmm	bglm	1667	25	0	0	1667	0	0	1667	179	161	0
mmm	bglm	1667	50	0	0	1667	0	0	1667	600	489	0
mmm	bglm	1667	25	0.9	0	1667	0	0	1667	384	116	0
mmm	bglm	1667	50	0.9	0	1667	0	0	1667	1385	307	0
mmm	bglm	1667	25	0	0	1667	0	0	1667	196	179	0
mmm	bglm	1667	50	0	0	1667	0	0	1667	608	491	0
mmm	bglm	1667	25	0.9	0	1667	0	0	1667	490	135	0
mmm	bglm	1667	50	0.9	0	1667	0	0	1667	1398	317	0
mmm	bglm	1667	25	0	0	1667	0	0	1667	207	185	0
mmm	bglm	1667	50	0	0	1667	0	0	1667	601	483	0
mmm	bglm	1667	25	0.9	0	1667	0	0	1667	555	141	0
mmm	bglm	1667	50	0.9	0	1667	0	0	1667	1410	307	0
mmm	bglm	1667	25	0.5	0	1667	0	0	1667	218	159	0
mmm	bglm	1667	50	0.5	0	1667	0	0	1667	753	382	0
mmm	bglm	1667	25	0.5	0	1667	0	0	1667	218	147	0
mmm	bglm	1667	50	0.5	0	1667	0	0	1667	788	415	0
mmm	bglm	1667	25	0.5	0	1667	0	0	1667	238	151	0
mmm	bglm	1667	50	0.5	0	1667	0	0	1667	708	395	0
bonf	glm	1667	25	0	0	1667	0	0	1667	240	213	0
bt	glm	1667	25	0	0	1667	0	0	1667	455	363	0
bonf	bglm	1667	25	0	0	1667	0	0	1667	183	170	0
bt	bglm	1667	25	0	0	1667	0	0	1667	273	237	0
bonf	glm	1667	50	0	0	1667	0	0	1667	911	661	0
bt	glm	1667	50	0	0	1667	0	0	1667	1098	739	0
bonf	bglm	1667	50	0	0	1667	0	0	1667	587	468	0
bt	bglm	1667	50	0	0	1667	0	0	1667	945	670	0
bonf	glm	1667	25	0.9	0	1667	0	0	1667	207	60	0
bt	glm	1667	25	0.9	0	1667	0	0	1667	987	238	0
bonf	bglm	1667	25	0.9	0	1667	0	0	1667	165	53	0
bt	bglm	1667	25	0.9	0	1667	0	0	1667	853	201	0
bonf	glm	1667	50	0.9	0	1667	0	0	1667	904	211	0
bt	glm	1667	50	0.9	0	1667	0	0	1667	2217	437	0
bonf	bglm	1667	50	0.9	0	1667	0	0	1667	532	152	0
bt	bglm	1667	50	0.9	0	1667	0	0	1667	1899	389	0
bonf	glm	1667	25	0	0	1667	0	0	1667	251	220	0
bt	glm	1667	25	0	0	1667	0	0	1667	461	364	0
bonf	bglm	1667	25	0	0	1667	0	0	1667	169	156	0
bt	bglm	1667	25	0	0	1667	0	0	1667	295	257	0
bonf	glm	1667	50	0	0	1667	0	0	1667	871	660	0
bt	glm	1667	50	0	0	1667	0	0	1667	1088	744	0
bonf	bglm	1667	50	0	0	1667	0	0	1667	568	465	0
bt	bglm	1667	50	0	0	1667	0	0	1667	905	656	0
bonf	glm	1667	25	0.9	0	1667	0	0	1667	215	63	0
bt	glm	1667	25	0.9	0	1667	0	0	1667	1093	240	0
bonf	bglm	1667	25	0.9	0	1667	0	0	1667	155	53	0
bt	bglm	1667	25	0.9	0	1667	0	0	1667	925	230	0
bonf	glm	1667	50	0.9	0	1667	0	0	1667	783	205	0
bt	glm	1667	50	0.9	0	1667	0	0	1667	2078	415	0
bonf	bglm	1667	50	0.9	0	1667	0	0	1667	621	162	0
bt	bglm	1667	50	0.9	0	1667	0	0	1667	1671	367	0
bonf	glm	1667	25	0	0	1667	0	0	1667	211	189	0
bt	glm	1667	25	0	0	1667	0	0	1667	464	373	0
bonf	bglm	1667	25	0	0	1667	0	0	1667	142	131	0
bt	bglm	1667	25	0	0	1667	0	0	1667	301	256	0
bonf	glm	1667	50	0	0	1667	0	0	1667	866	633	0
bt	glm	1667	50	0	0	1667	0	0	1667	1056	760	0
bonf	bglm	1667	50	0	0	1667	0	0	1667	587	467	0
bt	bglm	1667	50	0	0	1667	0	0	1667	930	670	0
bonf	glm	1667	25	0.9	0	1667	0	0	1667	281	73	0
bt	glm	1667	25	0.9	0	1667	0	0	1667	1012	243	0
bonf	bglm	1667	25	0.9	0	1667	0	0	1667	234	60	0
bt	bglm	1667	25	0.9	0	1667	0	0	1667	738	182	0
bonf	glm	1667	50	0.9	0	1667	0	0	1667	968	242	0
bt	glm	1667	50	0.9	0	1667	0	0	1667	2139	418	0
bonf	bglm	1667	50	0.9	0	1667	0	0	1667	633	157	0
bt	bglm	1667	50	0.9	0	1667	0	0	1667	1943	407	0
bonf	glm	1667	25	0.5	0	1667	0	0	1667	214	143	0
bt	glm	1667	25	0.5	0	1667	0	0	1667	527	296	0
bonf	bglm	1667	25	0.5	0	1667	0	0	1667	166	120	0
bt	bglm	1667	25	0.5	0	1667	0	0	1667	437	280	0
bonf	glm	1667	50	0.5	0	1667	0	0	1667	892	445	0
bt	glm	1667	50	0.5	0	1667	0	0	1667	1095	518	0
bonf	bglm	1667	50	0.5	0	1667	0	0	1667	601	326	0
bt	bglm	1667	50	0.5	0	1667	0	0	1667	891	436	0
bonf	glm	1667	25	0.5	0	1667	0	0	1667	216	144	0
bt	glm	1667	25	0.5	0	1667	0	0	1667	595	328	0
bonf	bglm	1667	25	0.5	0	1667	0	0	1667	142	98	0
bt	bglm	1667	25	0.5	0	1667	0	0	1667	531	283	0
bonf	glm	1667	50	0.5	0	1667	0	0	1667	911	443	0
bt	glm	1667	50	0.5	0	1667	0	0	1667	1197	533	0
bonf	bglm	1667	50	0.5	0	1667	0	0	1667	602	331	0
bt	bglm	1667	50	0.5	0	1667	0	0	1667	914	464	0
bonf	glm	1667	25	0.5	0	1667	0	0	1667	248	159	0
bt	glm	1667	25	0.5	0	1667	0	0	1667	543	293	0
bonf	bglm	1667	25	0.5	0	1667	0	0	1667	170	116	0
bt	bglm	1667	25	0.5	0	1667	0	0	1667	438	250	0
bonf	glm	1667	50	0.5	0	1667	0	0	1667	914	440	0
bt	glm	1667	50	0.5	0	1667	0	0	1667	1285	546	0
bonf	bglm	1667	50	0.5	0	1667	0	0	1667	530	305	0
bt	bglm	1667	50	0.5	0	1667	0	0	1667	1045	479	0
bonf	glm	1667	25	0	0	1667	0	0	1667	231	198	0
bt	glm	1667	25	0	0	1667	0	0	1667	436	354	0
bonf	bglm	1667	25	0	0	1667	0	0	1667	160	151	0
bt	bglm	1667	25	0	0	1667	0	0	1667	293	248	0
bonf	glm	1667	50	0	0	1667	0	0	1667	881	643	0
bt	glm	1667	50	0	0	1667	0	0	1667	1111	730	0
bonf	bglm	1667	50	0	0	1667	0	0	1667	601	477	0
bt	bglm	1667	50	0	0	1667	0	0	1667	900	650	0
bonf	glm	1667	25	0.9	0	1667	0	0	1667	203	70	0
bt	glm	1667	25	0.9	0	1667	0	0	1667	1150	268	0
bonf	bglm	1667	25	0.9	0	1667	0	0	1667	140	49	0
bt	bglm	1667	25	0.9	0	1667	0	0	1667	751	187	0
bonf	glm	1667	50	0.9	0	1667	0	0	1667	918	224	0
bt	glm	1667	50	0.9	0	1667	0	0	1667	2163	433	0
bonf	bglm	1667	50	0.9	0	1667	0	0	1667	535	136	0
bt	bglm	1667	50	0.9	0	1667	0	0	1667	1899	407	0
bonf	glm	1667	25	0	0	1667	0	0	1667	223	203	0
bt	glm	1667	25	0	0	1667	0	0	1667	468	385	0
bonf	bglm	1667	25	0	0	1667	0	0	1667	165	152	0
bt	bglm	1667	25	0	0	1667	0	0	1667	321	275	0
bonf	glm	1667	50	0	0	1667	0	0	1667	898	658	0
bt	glm	1667	50	0	0	1667	0	0	1667	1041	732	0
bonf	bglm	1667	50	0	0	1667	0	0	1667	552	446	0
bt	bglm	1667	50	0	0	1667	0	0	1667	945	677	0
bonf	glm	1667	25	0.9	0	1667	0	0	1667	243	69	0
bt	glm	1667	25	0.9	0	1667	0	0	1667	1070	257	0
bonf	bglm	1667	25	0.9	0	1667	0	0	1667	213	60	0
bt	bglm	1667	25	0.9	0	1667	0	0	1667	800	198	0
bonf	glm	1667	50	0.9	0	1667	0	0	1667	895	217	0
bt	glm	1667	50	0.9	0	1667	0	0	1667	2236	437	0
bonf	bglm	1667	50	0.9	0	1667	0	0	1667	553	139	0
bt	bglm	1667	50	0.9	0	1667	0	0	1667	1795	378	0
bonf	glm	1667	25	0	0	1667	0	0	1667	234	203	0
bt	glm	1667	25	0	0	1667	0	0	1667	430	337	0
bonf	bglm	1667	25	0	0	1667	0	0	1667	165	156	0
bt	bglm	1667	25	0	0	1667	0	0	1667	343	298	0
bonf	glm	1667	50	0	0	1667	0	0	1667	882	663	0
bt	glm	1667	50	0	0	1667	0	0	1667	1052	737	0
bonf	bglm	1667	50	0	0	1667	0	0	1667	544	440	0
bt	bglm	1667	50	0	0	1667	0	0	1667	907	678	0
bonf	glm	1667	25	0.9	0	1667	0	0	1667	246	72	0
bt	glm	1667	25	0.9	0	1667	0	0	1667	1139	250	0
bonf	bglm	1667	25	0.9	0	1667	0	0	1667	119	42	0
bt	bglm	1667	25	0.9	0	1667	0	0	1667	985	234	0
bonf	glm	1667	50	0.9	0	1667	0	0	1667	726	188	0
bt	glm	1667	50	0.9	0	1667	0	0	1667	2325	439	0
bonf	bglm	1667	50	0.9	0	1667	0	0	1667	567	155	0
bt	bglm	1667	50	0.9	0	1667	0	0	1667	1842	398	0
bonf	glm	1667	25	0.5	0	1667	0	0	1667	200	138	0
bt	glm	1667	25	0.5	0	1667	0	0	1667	477	286	0
bonf	bglm	1667	25	0.5	0	1667	0	0	1667	163	120	0
bt	bglm	1667	25	0.5	0	1667	0	0	1667	469	267	0
bonf	glm	1667	50	0.5	0	1667	0	0	1667	852	451	0
bt	glm	1667	50	0.5	0	1667	0	0	1667	1191	526	0
bonf	bglm	1667	50	0.5	0	1667	0	0	1667	557	311	0
bt	bglm	1667	50	0.5	0	1667	0	0	1667	960	454	0
bonf	glm	1667	25	0.5	0	1667	0	0	1667	220	157	0
bt	glm	1667	25	0.5	0	1667	0	0	1667	556	299	0
bonf	bglm	1667	25	0.5	0	1667	0	0	1667	140	90	0
bt	bglm	1667	25	0.5	0	1667	0	0	1667	425	244	0
bonf	glm	1667	50	0.5	0	1667	0	0	1667	813	407	0
bt	glm	1667	50	0.5	0	1667	0	0	1667	1254	539	0
bonf	bglm	1667	50	0.5	0	1667	0	0	1667	535	304	0
bt	bglm	1667	50	0.5	0	1667	0	0	1667	965	464	0
bonf	glm	1667	25	0.5	0	1667	0	0	1667	210	145	0
bt	glm	1667	25	0.5	0	1667	0	0	1667	490	279	0
bonf	bglm	1667	25	0.5	0	1667	0	0	1667	175	115	0
bt	bglm	1667	25	0.5	0	1667	0	0	1667	467	272	0
bonf	glm	1667	50	0.5	0	1667	0	0	1667	801	404	0
bt	glm	1667	50	0.5	0	1667	0	0	1667	1195	536	0
bonf	bglm	1667	50	0.5	0	1667	0	0	1667	581	310	0
bt	bglm	1667	50	0.5	0	1667	0	0	1667	925	455	0
mmm	glm	2000	25	0	0	861	0	0	1139	143	129	0
mmm	glm	2000	50	0	0	839	0	0	1161	653	476	0
mmm	glm	2000	25	0.5	0	816	0	0	1184	149	94	0
mmm	glm	2000	50	0.5	0	770	0	0	1230	608	323	1
mmm	glm	2000	25	0.9	0	619	0	0	1381	398	94	9
mmm	glm	2000	50	0.9	0	633	0	0	1367	1014	235	25
mmm	glm	2000	25	0	0	898	0	0	1102	133	118	0
mmm	glm	2000	50	0	0	900	0	0	1100	595	425	0
mmm	glm	2000	25	0.5	0	795	0	0	1205	184	116	0
mmm	glm	2000	50	0.5	0	749	0	0	1251	702	311	3
mmm	glm	2000	25	0.9	0	604	0	0	1396	449	121	10
mmm	glm	2000	50	0.9	0	584	0	0	1416	1174	245	30
mmm	glm	2000	25	0	0	900	0	0	1100	164	142	0
mmm	glm	2000	50	0	0	872	0	0	1128	648	467	0
mmm	glm	2000	25	0.5	0	809	0	0	1191	165	106	0
mmm	glm	2000	50	0.5	0	756	0	0	1244	709	318	3
mmm	glm	2000	25	0.9	0	610	0	0	1390	480	110	9
mmm	glm	2000	50	0.9	0	585	0	0	1415	1363	266	27
mmm	glm	2000	25	0	0	922	0	0	1078	130	113	0
mmm	glm	2000	50	0	0	860	0	0	1140	650	471	0
mmm	glm	2000	25	0.5	0	856	0	0	1144	156	100	0
mmm	glm	2000	50	0.5	0	750	0	0	1250	648	343	3
mmm	glm	2000	25	0.9	0	621	0	0	1379	404	105	6
mmm	glm	2000	50	0.9	0	635	0	0	1365	1096	227	31
mmm	glm	2000	25	0	0	848	0	0	1152	144	130	0
mmm	glm	2000	50	0	0	851	0	0	1149	587	434	0
mmm	glm	2000	25	0.5	0	860	0	0	1140	132	85	0
mmm	glm	2000	50	0.5	0	760	0	0	1240	670	309	4
mmm	glm	2000	25	0.9	0	581	0	0	1419	431	101	9
mmm	glm	2000	50	0.9	0	560	0	0	1440	1158	255	23
