# Supplementary material for: Simultaneous Inference of Multiple Binary Endpoints in Biomedical Research: Small Sample Properties of Multiple Marginal Models and a Resampling Approach
Source: Biom J. 2024 Jul 2;66(5):e202300197. doi: 10.1002/bimj.202300197 (PMC12859538; doi:10.1002/bimj.202300197)
Supplement: Supplementary file 1 — Data S1 [file BIMJ-66-e202300197-s001.zip › Code_and_Data/Simulations/Sim_Group_comparison/intermediate_results/bin_gc_ss_h02_01_ha8_04_1.csv]

method	model	nsim	ntrt	corr	nfail	nerror	nrej	nreji	nrejcor	npow	npowi	npowcor
mmm	bglm	1000	25	0	0	1000	0	0	1000	343	282	0
mmm	bglm	1000	50	0	0	1000	0	0	1000	1355	728	0
mmm	bglm	1000	25	0.5	0	1000	0	0	1000	398	229	0
mmm	bglm	1000	50	0.5	0	1000	0	0	1000	1432	520	0
mmm	bglm	1000	25	0.9	0	1000	0	0	1000	581	137	0
mmm	bglm	1000	50	0.9	0	1000	3	2	998	2545	433	0
mmm	bglm	1000	25	0	0	1000	0	0	1000	353	288	0
mmm	bglm	1000	50	0	0	1000	0	0	1000	1409	755	0
mmm	bglm	1000	25	0.5	0	1000	0	0	1000	418	209	0
mmm	bglm	1000	50	0.5	0	1000	0	0	1000	1552	530	0
mmm	bglm	1000	25	0.9	0	1000	0	0	1000	654	161	0
mmm	bglm	1000	50	0.9	0	1000	0	0	1000	2549	425	0
mmm	bglm	1000	25	0	0	1000	0	0	1000	371	297	0
mmm	bglm	1000	50	0	0	1000	0	0	1000	1441	753	0
mmm	bglm	1000	25	0.5	0	1000	0	0	1000	432	219	0
mmm	bglm	1000	50	0.5	0	1000	0	0	1000	1448	508	0
mmm	bglm	1000	25	0.9	0	1000	0	0	1000	732	161	0
mmm	bglm	1000	50	0.9	0	1000	4	3	997	2148	400	0
mmm	bglm	1000	25	0	0	1000	0	0	1000	348	280	0
mmm	bglm	1000	50	0	0	1000	1	1	999	1369	730	0
mmm	bglm	1000	25	0.5	0	1000	0	0	1000	423	220	0
mmm	bglm	1000	50	0.5	0	1000	0	0	1000	1466	511	0
mmm	bglm	1000	25	0.9	0	1000	0	0	1000	650	165	0
mmm	bglm	1000	50	0.9	0	1000	1	1	999	2257	412	0
mmm	bglm	1000	25	0	0	1000	0	0	1000	354	297	0
mmm	bglm	1000	50	0	0	1000	0	0	1000	1438	743	0
mmm	bglm	1000	25	0.5	0	1000	0	0	1000	385	195	0
mmm	bglm	1000	50	0.5	0	1000	0	0	1000	1401	523	0
mmm	bglm	1000	25	0.9	0	1000	0	0	1000	621	147	0
mmm	bglm	1000	50	0.9	0	1000	1	1	999	2274	396	0
mmm	bglm	1000	25	0	0	1000	0	0	1000	315	258	0
mmm	bglm	1000	50	0	0	1000	0	0	1000	1381	725	0
mmm	bglm	1000	25	0.5	0	1000	0	0	1000	449	224	0
mmm	bglm	1000	50	0.5	0	1000	0	0	1000	1439	525	0
mmm	bglm	1000	25	0.9	0	1000	0	0	1000	660	156	0
mmm	bglm	1000	50	0.9	0	1000	0	0	1000	2175	402	0
mmm	bglm	1000	25	0	0	1000	0	0	1000	316	259	0
mmm	bglm	1000	50	0	0	1000	0	0	1000	1364	728	0
mmm	bglm	1000	25	0.5	0	1000	0	0	1000	407	213	0
mmm	bglm	1000	50	0.5	0	1000	0	0	1000	1533	533	0
mmm	bglm	1000	25	0.9	0	1000	0	0	1000	675	146	0
mmm	bglm	1000	50	0.9	0	1000	0	0	1000	2493	436	0
mmm	bglm	1000	25	0	0	1000	0	0	1000	335	282	0
mmm	bglm	1000	50	0	0	1000	0	0	1000	1369	729	0
mmm	bglm	1000	25	0.5	0	1000	0	0	1000	390	205	0
mmm	bglm	1000	50	0.5	0	1000	1	1	999	1520	526	0
mmm	bglm	1000	25	0.9	0	1000	0	0	1000	763	169	0
mmm	bglm	1000	50	0.9	0	1000	3	2	998	2411	423	0
mmm	bglm	1000	25	0	0	1000	0	0	1000	345	281	0
mmm	bglm	1000	50	0	0	1000	1	1	999	1340	750	0
mmm	bglm	1000	25	0.5	0	1000	0	0	1000	390	198	0
mmm	bglm	1000	50	0.5	0	1000	1	1	999	1463	520	0
mmm	bglm	1000	25	0.9	0	1000	0	0	1000	716	174	0
mmm	bglm	1000	50	0.9	0	1000	1	1	999	2197	406	0
mmm	bglm	1000	25	0	0	1000	0	0	1000	334	275	0
mmm	bglm	1000	50	0	0	1000	0	0	1000	1404	730	0
mmm	bglm	1000	25	0.5	0	1000	0	0	1000	383	216	0
mmm	bglm	1000	50	0.5	0	1000	0	0	1000	1481	525	0
mmm	bglm	1000	25	0.9	0	1000	0	0	1000	710	174	0
mmm	bglm	1000	50	0.9	0	1000	2	2	998	2410	430	0
bonf	glm	1000	25	0	0	1000	0	0	1000	423	328	0
bt	glm	1000	25	0	0	1000	0	0	1000	792	525	0
bonf	bglm	1000	25	0	0	1000	0	0	1000	282	240	0
bt	bglm	1000	25	0	0	1000	0	0	1000	549	390	0
bonf	glm	1000	50	0	0	1000	0	0	1000	1845	834	0
bt	glm	1000	50	0	0	1000	0	0	1000	2080	875	0
bonf	bglm	1000	50	0	0	1000	0	0	1000	1372	737	0
bt	bglm	1000	50	0	0	1000	0	0	1000	1934	843	0
bonf	glm	1000	25	0.5	0	1000	0	0	1000	440	241	0
bt	glm	1000	25	0.5	0	1000	0	0	1000	848	343	0
bonf	bglm	1000	25	0.5	0	1000	0	0	1000	296	180	0
bt	bglm	1000	25	0.5	0	1000	0	0	1000	709	313	0
bonf	glm	1000	50	0.5	0	1000	0	0	1000	1828	581	0
bt	glm	1000	50	0.5	0	1000	0	0	1000	2451	673	0
bonf	bglm	1000	50	0.5	0	1000	0	0	1000	1293	493	0
bt	bglm	1000	50	0.5	0	1000	0	0	1000	2027	610	0
bonf	glm	1000	25	0.9	0	1000	0	0	1000	398	102	0
bt	glm	1000	25	0.9	0	1000	0	0	1000	1441	296	0
bonf	bglm	1000	25	0.9	0	1000	0	0	1000	273	70	0
bt	bglm	1000	25	0.9	0	1000	2	2	998	1110	247	0
bonf	glm	1000	50	0.9	0	1000	0	0	1000	1838	341	0
bt	glm	1000	50	0.9	0	1000	0	0	1000	3407	519	0
bonf	bglm	1000	50	0.9	0	1000	0	0	1000	1530	285	0
bt	bglm	1000	50	0.9	0	1000	6	6	994	2990	478	0
bonf	glm	1000	25	0	0	1000	0	0	1000	417	322	0
bt	glm	1000	25	0	0	1000	0	0	1000	799	524	0
bonf	bglm	1000	25	0	0	1000	0	0	1000	303	251	0
bt	bglm	1000	25	0	0	1000	0	0	1000	548	395	0
bonf	glm	1000	50	0	0	1000	0	0	1000	1860	832	0
bt	glm	1000	50	0	0	1000	0	0	1000	2171	869	0
bonf	bglm	1000	50	0	0	1000	0	0	1000	1333	729	0
bt	bglm	1000	50	0	0	1000	1	1	999	1984	840	0
bonf	glm	1000	25	0.5	0	1000	0	0	1000	390	203	0
bt	glm	1000	25	0.5	0	1000	0	0	1000	864	358	0
bonf	bglm	1000	25	0.5	0	1000	0	0	1000	259	164	0
bt	bglm	1000	25	0.5	0	1000	1	1	999	740	336	0
bonf	glm	1000	50	0.5	0	1000	0	0	1000	1900	579	0
bt	glm	1000	50	0.5	0	1000	0	0	1000	2389	649	0
bonf	bglm	1000	50	0.5	0	1000	0	0	1000	1436	513	0
bt	bglm	1000	50	0.5	0	1000	0	0	1000	2029	627	0
bonf	glm	1000	25	0.9	0	1000	0	0	1000	467	119	0
bt	glm	1000	25	0.9	0	1000	0	0	1000	1477	292	0
bonf	bglm	1000	25	0.9	0	1000	0	0	1000	270	79	0
bt	bglm	1000	25	0.9	0	1000	4	3	997	1110	241	0
bonf	glm	1000	50	0.9	0	1000	0	0	1000	1728	344	0
bt	glm	1000	50	0.9	0	1000	1	1	999	3490	526	0
bonf	bglm	1000	50	0.9	0	1000	0	0	1000	1217	279	0
bt	bglm	1000	50	0.9	0	1000	3	2	998	3331	513	0
bonf	glm	1000	25	0	0	1000	0	0	1000	442	339	0
bt	glm	1000	25	0	0	1000	0	0	1000	714	494	0
bonf	bglm	1000	25	0	0	1000	0	0	1000	336	273	0
bt	bglm	1000	25	0	0	1000	0	0	1000	536	384	0
bonf	glm	1000	50	0	0	1000	0	0	1000	1838	822	0
bt	glm	1000	50	0	0	1000	0	0	1000	2206	873	0
bonf	bglm	1000	50	0	0	1000	0	0	1000	1416	742	0
bt	bglm	1000	50	0	0	1000	1	1	999	1883	818	0
bonf	glm	1000	25	0.5	0	1000	0	0	1000	399	207	0
bt	glm	1000	25	0.5	0	1000	0	0	1000	930	380	0
bonf	bglm	1000	25	0.5	0	1000	0	0	1000	304	175	0
bt	bglm	1000	25	0.5	0	1000	1	1	999	716	319	0
bonf	glm	1000	50	0.5	0	1000	0	0	1000	1776	558	0
bt	glm	1000	50	0.5	0	1000	0	0	1000	2422	664	0
bonf	bglm	1000	50	0.5	0	1000	0	0	1000	1425	492	0
bt	bglm	1000	50	0.5	0	1000	0	0	1000	1966	621	0
bonf	glm	1000	25	0.9	0	1000	0	0	1000	425	106	0
bt	glm	1000	25	0.9	0	1000	0	0	1000	1549	278	0
bonf	bglm	1000	25	0.9	0	1000	0	0	1000	257	74	0
bt	bglm	1000	25	0.9	0	1000	1	1	999	1354	264	0
bonf	glm	1000	50	0.9	0	1000	0	0	1000	1756	344	0
bt	glm	1000	50	0.9	0	1000	1	1	999	3635	556	0
bonf	bglm	1000	50	0.9	0	1000	0	0	1000	1217	257	0
bt	bglm	1000	50	0.9	0	1000	3	3	997	3112	496	0
bonf	glm	1000	25	0	0	1000	0	0	1000	438	344	0
bt	glm	1000	25	0	0	1000	0	0	1000	735	483	0
bonf	bglm	1000	25	0	0	1000	0	0	1000	291	241	0
bt	bglm	1000	25	0	0	1000	1	1	999	544	397	0
bonf	glm	1000	50	0	0	1000	0	0	1000	1874	836	0
bt	glm	1000	50	0	0	1000	0	0	1000	2142	869	0
bonf	bglm	1000	50	0	0	1000	1	1	999	1338	738	0
bt	bglm	1000	50	0	0	1000	0	0	1000	1821	834	0
bonf	glm	1000	25	0.5	0	1000	0	0	1000	355	198	0
bt	glm	1000	25	0.5	0	1000	0	0	1000	875	363	0
bonf	bglm	1000	25	0.5	0	1000	0	0	1000	302	179	0
bt	bglm	1000	25	0.5	0	1000	0	0	1000	598	283	0
bonf	glm	1000	50	0.5	0	1000	0	0	1000	1712	576	0
bt	glm	1000	50	0.5	0	1000	0	0	1000	2241	641	0
bonf	bglm	1000	50	0.5	0	1000	0	0	1000	1462	526	0
bt	bglm	1000	50	0.5	0	1000	0	0	1000	1905	604	0
bonf	glm	1000	25	0.9	0	1000	0	0	1000	379	103	0
bt	glm	1000	25	0.9	0	1000	0	0	1000	1376	273	0
bonf	bglm	1000	25	0.9	0	1000	0	0	1000	341	91	0
bt	bglm	1000	25	0.9	0	1000	0	0	1000	1190	239	0
bonf	glm	1000	50	0.9	0	1000	0	0	1000	1646	339	0
bt	glm	1000	50	0.9	0	1000	1	1	999	3522	526	0
bonf	bglm	1000	50	0.9	0	1000	0	0	1000	1366	268	0
bt	bglm	1000	50	0.9	0	1000	3	2	998	3114	483	0
bonf	glm	1000	25	0	0	1000	0	0	1000	413	320	0
bt	glm	1000	25	0	0	1000	0	0	1000	758	505	0
bonf	bglm	1000	25	0	0	1000	0	0	1000	301	260	0
bt	bglm	1000	25	0	0	1000	0	0	1000	510	366	0
bonf	glm	1000	50	0	0	1000	0	0	1000	1827	831	0
bt	glm	1000	50	0	0	1000	0	0	1000	2049	850	0
bonf	bglm	1000	50	0	0	1000	0	0	1000	1360	747	0
bt	bglm	1000	50	0	0	1000	0	0	1000	1886	828	0
bonf	glm	1000	25	0.5	0	1000	0	0	1000	376	207	0
bt	glm	1000	25	0.5	0	1000	0	0	1000	767	349	0
bonf	bglm	1000	25	0.5	0	1000	0	0	1000	279	162	0
bt	bglm	1000	25	0.5	0	1000	0	0	1000	695	330	0
bonf	glm	1000	50	0.5	0	1000	0	0	1000	1831	565	0
bt	glm	1000	50	0.5	0	1000	0	0	1000	2347	644	0
bonf	bglm	1000	50	0.5	0	1000	0	0	1000	1343	494	0
bt	bglm	1000	50	0.5	0	1000	0	0	1000	1790	589	0
bonf	glm	1000	25	0.9	0	1000	0	0	1000	395	109	0
bt	glm	1000	25	0.9	0	1000	0	0	1000	1458	284	0
bonf	bglm	1000	25	0.9	0	1000	0	0	1000	235	66	0
bt	bglm	1000	25	0.9	0	1000	2	2	998	1171	246	0
bonf	glm	1000	50	0.9	0	1000	0	0	1000	1693	348	0
bt	glm	1000	50	0.9	0	1000	1	1	999	3449	518	0
bonf	bglm	1000	50	0.9	0	1000	2	1	999	1232	267	0
bt	bglm	1000	50	0.9	0	1000	4	3	997	2940	485	0
bonf	glm	1000	25	0	0	1000	0	0	1000	446	351	0
bt	glm	1000	25	0	0	1000	0	0	1000	771	511	0
bonf	bglm	1000	25	0	0	1000	0	0	1000	276	245	0
bt	bglm	1000	25	0	0	1000	0	0	1000	566	399	0
bonf	glm	1000	50	0	0	1000	0	0	1000	1975	862	0
bt	glm	1000	50	0	0	1000	0	0	1000	2144	862	0
bonf	bglm	1000	50	0	0	1000	1	1	999	1446	742	0
bt	bglm	1000	50	0	0	1000	0	0	1000	1920	833	0
bonf	glm	1000	25	0.5	0	1000	0	0	1000	397	218	0
bt	glm	1000	25	0.5	0	1000	0	0	1000	837	366	0
bonf	bglm	1000	25	0.5	0	1000	0	0	1000	320	172	0
bt	bglm	1000	25	0.5	0	1000	0	0	1000	796	350	0
bonf	glm	1000	50	0.5	0	1000	0	0	1000	1808	572	0
bt	glm	1000	50	0.5	0	1000	0	0	1000	2336	671	0
bonf	bglm	1000	50	0.5	0	1000	0	0	1000	1399	499	0
bt	bglm	1000	50	0.5	0	1000	0	0	1000	1921	573	0
bonf	glm	1000	25	0.9	0	1000	0	0	1000	481	122	0
bt	glm	1000	25	0.9	0	1000	0	0	1000	1337	256	0
bonf	bglm	1000	25	0.9	0	1000	0	0	1000	301	74	0
bt	bglm	1000	25	0.9	0	1000	6	5	995	1250	241	0
bonf	glm	1000	50	0.9	0	1000	0	0	1000	1631	320	0
bt	glm	1000	50	0.9	0	1000	0	0	1000	3429	505	0
bonf	bglm	1000	50	0.9	0	1000	0	0	1000	1308	254	0
bt	bglm	1000	50	0.9	0	1000	6	6	994	2922	483	0
bonf	glm	1000	25	0	0	1000	0	0	1000	433	342	0
bt	glm	1000	25	0	0	1000	0	0	1000	718	487	0
bonf	bglm	1000	25	0	0	1000	0	0	1000	294	252	0
bt	bglm	1000	25	0	0	1000	0	0	1000	554	416	0
bonf	glm	1000	50	0	0	1000	1	1	999	1880	839	0
bt	glm	1000	50	0	0	1000	0	0	1000	2037	866	0
bonf	bglm	1000	50	0	0	1000	0	0	1000	1350	728	0
bt	bglm	1000	50	0	0	1000	1	1	999	1826	825	0
bonf	glm	1000	25	0.5	0	1000	0	0	1000	473	229	0
bt	glm	1000	25	0.5	0	1000	0	0	1000	865	360	0
bonf	bglm	1000	25	0.5	0	1000	0	0	1000	299	175	0
bt	bglm	1000	25	0.5	0	1000	2	2	998	728	335	0
bonf	glm	1000	50	0.5	0	1000	0	0	1000	1824	570	0
bt	glm	1000	50	0.5	0	1000	0	0	1000	2392	649	0
bonf	bglm	1000	50	0.5	0	1000	1	1	999	1327	491	0
bt	bglm	1000	50	0.5	0	1000	1	1	999	1921	583	0
bonf	glm	1000	25	0.9	0	1000	0	0	1000	406	102	0
bt	glm	1000	25	0.9	0	1000	0	0	1000	1667	299	0
bonf	bglm	1000	25	0.9	0	1000	0	0	1000	292	71	0
bt	bglm	1000	25	0.9	0	1000	0	0	1000	1155	233	0
bonf	glm	1000	50	0.9	0	1000	0	0	1000	1885	354	0
bt	glm	1000	50	0.9	0	1000	1	1	999	3626	516	0
bonf	bglm	1000	50	0.9	0	1000	0	0	1000	1393	304	0
bt	bglm	1000	50	0.9	0	1000	7	5	995	2950	483	0
bonf	glm	1000	25	0	0	1000	0	0	1000	448	348	0
bt	glm	1000	25	0	0	1000	0	0	1000	717	471	0
bonf	bglm	1000	25	0	0	1000	0	0	1000	263	225	0
bt	bglm	1000	25	0	0	1000	0	0	1000	486	364	0
bonf	glm	1000	50	0	0	1000	0	0	1000	1840	833	0
bt	glm	1000	50	0	0	1000	0	0	1000	2121	861	0
bonf	bglm	1000	50	0	0	1000	0	0	1000	1313	704	0
bt	bglm	1000	50	0	0	1000	1	1	999	1891	839	0
bonf	glm	1000	25	0.5	0	1000	0	0	1000	441	231	0
bt	glm	1000	25	0.5	0	1000	0	0	1000	800	342	0
bonf	bglm	1000	25	0.5	0	1000	0	0	1000	252	155	0
bt	bglm	1000	25	0.5	0	1000	0	0	1000	665	324	0
bonf	glm	1000	50	0.5	0	1000	0	0	1000	1882	600	0
bt	glm	1000	50	0.5	0	1000	0	0	1000	2215	633	0
bonf	bglm	1000	50	0.5	0	1000	0	0	1000	1367	491	0
bt	bglm	1000	50	0.5	0	1000	0	0	1000	2007	616	0
bonf	glm	1000	25	0.9	0	1000	0	0	1000	522	123	0
bt	glm	1000	25	0.9	0	1000	0	0	1000	1447	268	0
bonf	bglm	1000	25	0.9	0	1000	0	0	1000	266	73	0
bt	bglm	1000	25	0.9	0	1000	5	3	997	1226	249	0
bonf	glm	1000	50	0.9	0	1000	0	0	1000	1793	347	0
bt	glm	1000	50	0.9	0	1000	0	0	1000	3379	518	0
bonf	bglm	1000	50	0.9	0	1000	0	0	1000	1606	298	0
bt	bglm	1000	50	0.9	0	1000	1	1	999	3246	515	0
bonf	glm	1000	25	0	0	1000	0	0	1000	433	336	0
bt	glm	1000	25	0	0	1000	0	0	1000	730	496	0
bonf	bglm	1000	25	0	0	1000	0	0	1000	289	242	0
bt	bglm	1000	25	0	0	1000	0	0	1000	523	383	0
bonf	glm	1000	50	0	0	1000	0	0	1000	1736	829	0
bt	glm	1000	50	0	0	1000	0	0	1000	2129	874	0
bonf	bglm	1000	50	0	0	1000	0	0	1000	1361	741	0
bt	bglm	1000	50	0	0	1000	1	1	999	1928	822	0
bonf	glm	1000	25	0.5	0	1000	0	0	1000	396	208	0
bt	glm	1000	25	0.5	0	1000	0	0	1000	882	371	0
bonf	bglm	1000	25	0.5	0	1000	0	0	1000	309	187	0
bt	bglm	1000	25	0.5	0	1000	0	0	1000	669	323	0
bonf	glm	1000	50	0.5	0	1000	0	0	1000	1804	586	0
bt	glm	1000	50	0.5	0	1000	0	0	1000	2337	654	0
bonf	bglm	1000	50	0.5	0	1000	0	0	1000	1344	482	0
bt	bglm	1000	50	0.5	0	1000	1	1	999	1878	593	0
bonf	glm	1000	25	0.9	0	1000	0	0	1000	330	95	0
bt	glm	1000	25	0.9	0	1000	0	0	1000	1523	294	0
bonf	bglm	1000	25	0.9	0	1000	0	0	1000	274	73	0
bt	bglm	1000	25	0.9	0	1000	0	0	1000	1207	241	0
bonf	glm	1000	50	0.9	0	1000	0	0	1000	1861	340	0
bt	glm	1000	50	0.9	0	1000	0	0	1000	3672	537	0
bonf	bglm	1000	50	0.9	0	1000	0	0	1000	1440	274	0
bt	bglm	1000	50	0.9	0	1000	1	1	999	2906	475	0
bonf	glm	1000	25	0	0	1000	0	0	1000	365	296	0
bt	glm	1000	25	0	0	1000	0	0	1000	757	507	0
bonf	bglm	1000	25	0	0	1000	0	0	1000	296	241	0
bt	bglm	1000	25	0	0	1000	0	0	1000	520	387	0
bonf	glm	1000	50	0	0	1000	0	0	1000	1853	829	0
bt	glm	1000	50	0	0	1000	0	0	1000	2146	859	0
bonf	bglm	1000	50	0	0	1000	0	0	1000	1347	735	0
bt	bglm	1000	50	0	0	1000	2	2	998	1964	855	0
bonf	glm	1000	25	0.5	0	1000	0	0	1000	393	216	0
bt	glm	1000	25	0.5	0	1000	0	0	1000	803	364	0
bonf	bglm	1000	25	0.5	0	1000	0	0	1000	287	165	0
bt	bglm	1000	25	0.5	0	1000	0	0	1000	721	319	0
bonf	glm	1000	50	0.5	0	1000	0	0	1000	1805	553	0
bt	glm	1000	50	0.5	0	1000	0	0	1000	2230	646	0
bonf	bglm	1000	50	0.5	0	1000	0	0	1000	1341	490	0
bt	bglm	1000	50	0.5	0	1000	1	1	999	2062	616	0
bonf	glm	1000	25	0.9	0	1000	0	0	1000	456	119	0
bt	glm	1000	25	0.9	0	1000	0	0	1000	1416	273	0
bonf	bglm	1000	25	0.9	0	1000	0	0	1000	257	71	0
bt	bglm	1000	25	0.9	0	1000	4	4	996	1260	254	0
bonf	glm	1000	50	0.9	0	1000	0	0	1000	1699	320	0
bt	glm	1000	50	0.9	0	1000	0	0	1000	3334	514	0
bonf	bglm	1000	50	0.9	0	1000	0	0	1000	1271	279	0
bt	bglm	1000	50	0.9	0	1000	12	9	991	3107	489	0
mmm	glm	250	25	0	0	24	0	0	226	107	80	0
mmm	glm	250	50	0	0	0	0	0	250	458	200	1
mmm	glm	250	25	0.5	0	17	0	0	233	107	50	1
mmm	glm	250	50	0.5	0	1	0	0	249	468	145	7
mmm	glm	250	25	0.9	0	14	0	0	236	206	42	7
mmm	glm	250	50	0.9	0	2	0	0	248	781	114	16
mmm	glm	250	25	0	0	17	0	0	233	97	79	0
mmm	glm	250	50	0	0	1	0	0	249	487	213	0
mmm	glm	250	25	0.5	0	13	0	0	237	97	49	0
mmm	glm	250	50	0.5	0	1	0	0	249	552	151	4
mmm	glm	250	25	0.9	0	15	0	0	235	146	40	3
mmm	glm	250	50	0.9	0	0	0	0	250	685	111	15
mmm	glm	250	25	0	0	13	0	0	237	98	75	0
mmm	glm	250	50	0	0	1	0	0	249	480	210	0
mmm	glm	250	25	0.5	0	24	0	0	226	109	55	0
mmm	glm	250	50	0.5	0	1	0	0	249	502	147	1
mmm	glm	250	25	0.9	0	6	0	0	244	220	51	5
mmm	glm	250	50	0.9	0	1	0	0	249	674	112	22
mmm	glm	250	25	0	0	18	0	0	232	106	78	0
mmm	glm	250	50	0	0	2	0	0	248	442	200	0
mmm	glm	250	25	0.5	0	11	0	0	239	103	56	1
mmm	glm	250	50	0.5	0	1	0	0	249	410	140	3
mmm	glm	250	25	0.9	0	10	0	0	240	215	48	4
mmm	glm	250	50	0.9	0	2	0	0	248	699	106	17
mmm	glm	250	25	0	0	16	0	0	234	92	75	0
mmm	glm	250	50	0	0	0	0	0	250	480	219	0
mmm	glm	250	25	0.5	0	17	0	0	233	85	46	0
mmm	glm	250	50	0.5	0	1	0	0	249	465	146	6
mmm	glm	250	25	0.9	0	10	0	0	240	161	38	1
mmm	glm	250	50	0.9	0	0	0	0	250	806	134	29
mmm	glm	250	25	0	0	16	0	0	234	93	75	0
mmm	glm	250	50	0	0	0	0	0	250	447	208	0
mmm	glm	250	25	0.5	0	14	0	0	236	97	56	0
mmm	glm	250	50	0.5	0	1	0	0	249	485	153	7
mmm	glm	250	25	0.9	0	8	0	0	242	216	44	10
mmm	glm	250	50	0.9	0	1	0	0	249	710	120	22
mmm	glm	250	25	0	0	20	0	0	230	76	67	0
mmm	glm	250	50	0	0	3	0	0	247	442	197	0
mmm	glm	250	25	0.5	0	24	0	0	226	90	46	1
mmm	glm	250	50	0.5	0	1	0	0	249	520	153	1
mmm	glm	250	25	0.9	0	14	0	0	236	215	45	7
mmm	glm	250	50	0.9	0	0	0	0	250	640	108	18
mmm	glm	250	25	0	0	14	0	0	236	108	87	0
mmm	glm	250	50	0	0	1	0	0	249	498	218	0
mmm	glm	250	25	0.5	0	20	0	0	230	114	56	0
mmm	glm	250	50	0.5	0	1	0	0	249	480	144	5
mmm	glm	250	25	0.9	0	8	0	0	242	208	46	7
mmm	glm	250	50	0.9	0	1	0	0	249	646	116	21
mmm	glm	250	25	0	0	20	0	0	230	90	76	0
mmm	glm	250	50	0	0	0	0	0	250	475	204	0
mmm	glm	250	25	0.5	0	16	0	0	234	96	48	1
mmm	glm	250	50	0.5	0	0	0	0	250	456	150	5
mmm	glm	250	25	0.9	0	16	0	0	234	224	46	10
mmm	glm	250	50	0.9	0	2	2	1	247	727	119	26
mmm	glm	250	25	0	0	15	0	0	235	113	81	0
mmm	glm	250	50	0	0	3	0	0	247	440	206	0
mmm	glm	250	25	0.5	0	11	0	0	239	91	53	0
mmm	glm	250	50	0.5	0	3	0	0	247	506	160	4
mmm	glm	250	25	0.9	0	9	0	0	241	202	35	4
mmm	glm	250	50	0.9	0	3	0	0	247	666	106	31
mmm	glm	250	25	0	0	15	0	0	235	128	93	0
mmm	glm	250	50	0	0	2	0	0	248	500	204	0
mmm	glm	250	25	0.5	0	10	0	0	240	101	57	0
mmm	glm	250	50	0.5	0	0	0	0	250	535	156	4
mmm	glm	250	25	0.9	0	13	0	0	237	232	47	5
mmm	glm	250	50	0.9	0	0	0	0	250	687	115	16
mmm	glm	250	25	0	0	14	0	0	236	102	77	0
mmm	glm	250	50	0	0	0	0	0	250	487	210	1
mmm	glm	250	25	0.5	0	14	0	0	236	91	46	0
mmm	glm	250	50	0.5	0	1	0	0	249	568	167	5
mmm	glm	250	25	0.9	0	8	0	0	242	147	37	3
mmm	glm	250	50	0.9	0	1	0	0	249	684	111	22
mmm	glm	250	25	0	0	19	0	0	231	127	88	0
mmm	glm	250	50	0	0	3	0	0	247	471	203	0
mmm	glm	250	25	0.5	0	18	0	0	232	92	51	0
mmm	glm	250	50	0.5	0	0	0	0	250	454	152	6
mmm	glm	250	25	0.9	0	12	0	0	238	193	49	3
mmm	glm	250	50	0.9	0	1	0	0	249	664	119	26
mmm	glm	250	25	0	0	14	0	0	236	108	80	0
mmm	glm	250	50	0	0	0	0	0	250	487	210	0
mmm	glm	250	25	0.5	0	14	0	0	236	124	66	0
mmm	glm	250	50	0.5	0	0	0	0	250	470	143	4
mmm	glm	250	25	0.9	0	14	0	0	236	211	47	9
mmm	glm	250	50	0.9	0	2	0	0	248	655	103	17
mmm	glm	250	25	0	0	16	0	0	234	108	83	0
mmm	glm	250	50	0	0	1	0	0	249	485	202	1
mmm	glm	250	25	0.5	0	14	0	0	236	95	41	0
mmm	glm	250	50	0.5	0	1	0	0	249	441	141	4
mmm	glm	250	25	0.9	0	8	0	0	242	185	39	6
mmm	glm	250	50	0.9	0	0	0	0	250	658	117	16
mmm	glm	250	25	0	0	8	0	0	242	97	81	0
mmm	glm	250	50	0	0	1	0	0	249	492	210	0
mmm	glm	250	25	0.5	0	20	0	0	230	76	44	0
mmm	glm	250	50	0.5	0	3	0	0	247	497	155	6
mmm	glm	250	25	0.9	0	12	0	0	238	218	47	6
mmm	glm	250	50	0.9	0	0	0	0	250	649	105	19
mmm	glm	250	25	0	0	13	0	0	237	109	84	0
mmm	glm	250	50	0	0	0	0	0	250	487	218	1
mmm	glm	250	25	0.5	0	12	0	0	238	87	54	0
mmm	glm	250	50	0.5	0	0	0	0	250	506	158	6
mmm	glm	250	25	0.9	0	11	0	0	239	200	46	3
mmm	glm	250	50	0.9	0	1	0	0	249	695	118	18
mmm	glm	250	25	0	0	17	0	0	233	101	84	0
mmm	glm	250	50	0	0	0	0	0	250	480	207	0
mmm	glm	250	25	0.5	0	18	0	0	232	104	45	0
mmm	glm	250	50	0.5	0	2	0	0	248	442	152	1
mmm	glm	250	25	0.9	0	13	0	0	237	179	40	4
mmm	glm	250	50	0.9	0	1	0	0	249	686	116	19
mmm	glm	250	25	0	0	22	0	0	228	110	81	0
mmm	glm	250	50	0	0	3	0	0	247	460	203	0
mmm	glm	250	25	0.5	0	18	0	0	232	92	47	0
mmm	glm	250	50	0.5	0	1	0	0	249	469	147	2
mmm	glm	250	25	0.9	0	13	0	0	237	194	47	5
mmm	glm	250	50	0.9	0	2	0	0	248	541	96	19
mmm	glm	250	25	0	0	17	0	0	233	95	65	0
mmm	glm	250	50	0	0	3	0	0	247	467	213	0
mmm	glm	250	25	0.5	0	15	0	0	235	110	54	0
mmm	glm	250	50	0.5	0	0	0	0	250	500	156	5
mmm	glm	250	25	0.9	0	15	0	0	235	190	44	4
mmm	glm	250	50	0.9	0	0	0	0	250	632	99	14
mmm	glm	250	25	0	0	15	0	0	235	92	73	0
mmm	glm	250	50	0	0	1	0	0	249	474	207	0
mmm	glm	250	25	0.5	0	9	0	0	241	89	45	0
mmm	glm	250	50	0.5	0	1	0	0	249	434	151	6
mmm	glm	250	25	0.9	0	16	0	0	234	209	50	7
mmm	glm	250	50	0.9	0	1	0	0	249	697	117	26
mmm	glm	250	25	0	0	16	0	0	234	97	81	0
mmm	glm	250	50	0	0	1	0	0	249	485	205	0
mmm	glm	250	25	0.5	0	18	0	0	232	103	53	0
mmm	glm	250	50	0.5	0	0	0	0	250	524	168	5
mmm	glm	250	25	0.9	0	15	0	0	235	198	44	5
mmm	glm	250	50	0.9	0	0	0	0	250	755	115	23
mmm	glm	250	25	0	0	14	0	0	236	112	81	0
mmm	glm	250	50	0	0	0	0	0	250	438	212	0
mmm	glm	250	25	0.5	0	15	0	0	235	84	48	0
mmm	glm	250	50	0.5	0	1	0	0	249	408	144	0
mmm	glm	250	25	0.9	0	16	0	0	234	208	47	4
mmm	glm	250	50	0.9	0	0	0	0	250	657	105	21
mmm	glm	250	25	0	0	11	0	0	239	117	83	0
mmm	glm	250	50	0	0	1	0	0	249	486	203	0
mmm	glm	250	25	0.5	0	13	0	0	237	96	44	0
mmm	glm	250	50	0.5	0	2	0	0	248	526	157	7
mmm	glm	250	25	0.9	0	16	0	0	234	212	42	5
mmm	glm	250	50	0.9	0	1	0	0	249	592	102	24
mmm	glm	250	25	0	0	13	0	0	237	84	72	0
mmm	glm	250	50	0	0	0	0	0	250	454	205	0
mmm	glm	250	25	0.5	0	13	0	0	237	105	50	0
mmm	glm	250	50	0.5	0	0	0	0	250	492	160	3
mmm	glm	250	25	0.9	0	14	0	0	236	158	36	2
mmm	glm	250	50	0.9	0	1	0	0	249	749	117	23
mmm	glm	250	25	0	0	13	0	0	237	98	82	0
mmm	glm	250	50	0	0	3	0	0	247	453	210	0
mmm	glm	250	25	0.5	0	18	0	0	232	76	38	0
mmm	glm	250	50	0.5	0	0	0	0	250	435	142	2
mmm	glm	250	25	0.9	0	13	0	0	237	227	46	3
mmm	glm	250	50	0.9	0	1	0	0	249	652	109	16
mmm	glm	250	25	0	0	15	0	0	235	92	68	0
mmm	glm	250	50	0	0	3	0	0	247	478	214	0
mmm	glm	250	25	0.5	0	15	0	0	235	89	48	0
mmm	glm	250	50	0.5	0	3	0	0	247	447	139	2
mmm	glm	250	25	0.9	0	18	0	0	232	263	45	4
mmm	glm	250	50	0.9	0	0	0	0	250	744	131	17
mmm	glm	250	25	0	0	9	0	0	241	101	81	0
mmm	glm	250	50	0	0	2	0	0	248	483	212	0
mmm	glm	250	25	0.5	0	22	0	0	228	116	53	0
mmm	glm	250	50	0.5	0	1	0	0	249	446	144	3
mmm	glm	250	25	0.9	0	17	0	0	233	181	46	3
mmm	glm	250	50	0.9	0	1	0	0	249	616	108	17
mmm	glm	250	25	0	0	12	0	0	238	92	79	0
mmm	glm	250	50	0	0	1	0	0	249	481	212	1
mmm	glm	250	25	0.5	0	9	0	0	241	113	58	0
mmm	glm	250	50	0.5	0	1	0	0	249	467	142	2
mmm	glm	250	25	0.9	0	14	0	0	236	140	39	3
mmm	glm	250	50	0.9	0	4	0	0	246	731	121	24
mmm	glm	250	25	0	0	15	0	0	235	98	76	0
mmm	glm	250	50	0	0	2	0	0	248	480	204	0
mmm	glm	250	25	0.5	0	17	0	0	233	100	60	0
mmm	glm	250	50	0.5	0	1	0	0	249	394	142	3
mmm	glm	250	25	0.9	0	15	0	0	235	230	42	5
mmm	glm	250	50	0.9	0	0	0	0	250	641	111	22
mmm	glm	250	25	0	0	23	0	0	227	117	95	0
mmm	glm	250	50	0	0	0	0	0	250	500	212	1
mmm	glm	250	25	0.5	0	12	0	0	238	101	56	0
mmm	glm	250	50	0.5	0	1	0	0	249	539	155	6
mmm	glm	250	25	0.9	0	19	0	0	231	158	31	5
mmm	glm	250	50	0.9	0	2	0	0	248	707	120	14
mmm	glm	250	25	0	0	12	0	0	238	94	78	0
mmm	glm	250	50	0	0	4	0	0	246	465	210	0
mmm	glm	250	25	0.5	0	16	0	0	234	88	51	0
mmm	glm	250	50	0.5	0	0	0	0	250	436	136	6
mmm	glm	250	25	0.9	0	12	0	0	238	213	48	2
mmm	glm	250	50	0.9	0	0	2	1	249	657	101	19
mmm	glm	250	25	0	0	20	0	0	230	111	83	0
mmm	glm	250	50	0	0	2	0	0	248	468	211	0
mmm	glm	250	25	0.5	0	18	0	0	232	111	60	0
mmm	glm	250	50	0.5	0	1	0	0	249	459	144	4
mmm	glm	250	25	0.9	0	12	0	0	238	130	34	2
mmm	glm	250	50	0.9	0	0	0	0	250	668	112	17
mmm	glm	250	25	0	0	18	0	0	232	103	79	0
mmm	glm	250	50	0	0	0	0	0	250	458	207	0
mmm	glm	250	25	0.5	0	23	0	0	227	127	60	1
mmm	glm	250	50	0.5	0	2	0	0	248	483	161	4
mmm	glm	250	25	0.9	0	8	0	0	242	247	54	6
mmm	glm	250	50	0.9	0	1	1	1	248	592	111	14
mmm	glm	250	25	0	0	18	0	0	232	97	76	0
mmm	glm	250	50	0	0	1	0	0	249	498	210	1
mmm	glm	250	25	0.5	0	20	0	0	230	83	52	0
mmm	glm	250	50	0.5	0	3	0	0	247	494	160	4
mmm	glm	250	25	0.9	0	12	0	0	238	206	41	3
mmm	glm	250	50	0.9	0	1	0	0	249	677	125	19
mmm	glm	250	25	0	0	12	0	0	238	105	76	0
mmm	glm	250	50	0	0	0	0	0	250	449	202	0
mmm	glm	250	25	0.5	0	16	0	0	234	92	55	0
mmm	glm	250	50	0.5	0	1	0	0	249	472	133	5
mmm	glm	250	25	0.9	0	17	0	0	233	257	47	9
mmm	glm	250	50	0.9	0	0	0	0	250	748	116	20
mmm	glm	250	25	0	0	10	0	0	240	127	90	0
mmm	glm	250	50	0	0	2	0	0	248	494	216	0
mmm	glm	250	25	0.5	0	13	0	0	237	108	55	0
mmm	glm	250	50	0.5	0	0	0	0	250	480	147	2
mmm	glm	250	25	0.9	0	21	0	0	229	155	35	5
mmm	glm	250	50	0.9	0	2	0	0	248	668	112	19
mmm	glm	250	25	0	0	17	0	0	233	86	73	0
mmm	glm	250	50	0	0	2	0	0	248	483	213	0
mmm	glm	250	25	0.5	0	11	0	0	239	95	56	0
mmm	glm	250	50	0.5	0	2	0	0	248	485	161	0
mmm	glm	250	25	0.9	0	7	0	0	243	193	39	2
mmm	glm	250	50	0.9	0	0	0	0	250	684	118	27
mmm	glm	250	25	0	0	12	0	0	238	119	87	0
mmm	glm	250	50	0	0	2	0	0	248	501	213	1
mmm	glm	250	25	0.5	0	11	0	0	239	111	51	1
mmm	glm	250	50	0.5	0	0	0	0	250	388	137	4
mmm	glm	250	25	0.9	0	13	0	0	237	188	44	7
mmm	glm	250	50	0.9	0	1	0	0	249	628	116	19
mmm	glm	250	25	0	0	23	0	0	227	92	69	0
mmm	glm	250	50	0	0	0	0	0	250	511	216	0
mmm	glm	250	25	0.5	0	16	0	0	234	100	47	0
mmm	glm	250	50	0.5	0	1	0	0	249	508	146	3
mmm	glm	250	25	0.9	0	13	0	0	237	228	54	8
mmm	glm	250	50	0.9	0	1	0	0	249	701	115	20
