# Supplementary material for: Simultaneous Inference of Multiple Binary Endpoints in Biomedical Research: Small Sample Properties of Multiple Marginal Models and a Resampling Approach
Source: Biom J. 2024 Jul 2;66(5):e202300197. doi: 10.1002/bimj.202300197 (PMC12859538; doi:10.1002/bimj.202300197)
Supplement: Supplementary file 1 — Data S1 [file BIMJ-66-e202300197-s001.zip › Code_and_Data/Simulations/Sim_Group_comparison/intermediate_results/bin_gc_ss_h02_01_ha8_04_d01_1.csv]

method	model	nsim	ntrt	corr	nfail	nerror	nrej	nreji	nrejcor	npow	npowi	npowcor
mmm	bglm	1667	25	0	0	1667	0	0	1667	67	64	0
mmm	bglm	1667	50	0	0	1667	1	1	1666	185	173	0
mmm	bglm	1667	25	0.9	0	1667	0	0	1667	195	68	0
mmm	bglm	1667	50	0.9	0	1667	2	1	1666	399	126	0
mmm	bglm	1667	25	0	0	1667	0	0	1667	76	73	0
mmm	bglm	1667	50	0	0	1667	0	0	1667	152	145	0
mmm	bglm	1667	25	0.9	0	1667	0	0	1667	206	64	0
mmm	bglm	1667	50	0.9	0	1667	2	2	1665	364	121	0
mmm	bglm	1667	25	0	0	1667	0	0	1667	68	64	0
mmm	bglm	1667	50	0	0	1667	0	0	1667	152	144	0
mmm	bglm	1667	25	0.9	0	1667	0	0	1667	256	78	0
mmm	bglm	1667	50	0.9	0	1667	4	4	1663	445	133	0
mmm	bglm	1667	25	0.5	0	1667	0	0	1667	94	64	0
mmm	bglm	1667	50	0.5	0	1667	0	0	1667	197	150	0
mmm	bglm	1667	25	0.5	0	1667	0	0	1667	66	52	0
mmm	bglm	1667	50	0.5	0	1667	0	0	1667	261	183	0
mmm	bglm	1667	25	0.5	0	1667	0	0	1667	81	57	0
mmm	bglm	1667	50	0.5	0	1667	0	0	1667	246	169	0
mmm	bglm	1667	25	0	0	1667	0	0	1667	62	60	0
mmm	bglm	1667	50	0	0	1667	1	1	1666	151	144	0
mmm	bglm	1667	25	0.9	0	1667	0	0	1667	161	57	0
mmm	bglm	1667	50	0.9	0	1667	3	2	1665	473	147	0
mmm	bglm	1667	25	0	0	1667	0	0	1667	80	79	0
mmm	bglm	1667	50	0	0	1667	0	0	1667	207	196	0
mmm	bglm	1667	25	0.9	0	1667	1	1	1666	177	52	0
mmm	bglm	1667	50	0.9	0	1667	1	1	1666	459	129	0
mmm	bglm	1667	25	0	0	1667	0	0	1667	64	62	0
mmm	bglm	1667	50	0	0	1667	1	1	1666	177	167	0
mmm	bglm	1667	25	0.9	0	1667	1	1	1666	212	62	0
mmm	bglm	1667	50	0.9	0	1667	2	1	1666	425	121	0
mmm	bglm	1667	25	0.5	0	1667	0	0	1667	87	62	0
mmm	bglm	1667	50	0.5	0	1667	0	0	1667	242	164	0
mmm	bglm	1667	25	0.5	0	1667	0	0	1667	58	53	0
mmm	bglm	1667	50	0.5	0	1667	2	2	1665	232	162	0
mmm	bglm	1667	25	0.5	0	1667	0	0	1667	77	55	0
mmm	bglm	1667	50	0.5	0	1667	0	0	1667	245	166	0
bonf	glm	1667	25	0	0	1667	0	0	1667	79	78	0
bt	glm	1667	25	0	0	1667	0	0	1667	183	171	0
bonf	bglm	1667	25	0	0	1667	0	0	1667	74	68	0
bt	bglm	1667	25	0	0	1667	2	2	1665	143	138	0
bonf	glm	1667	50	0	0	1667	0	0	1667	251	236	0
bt	glm	1667	50	0	0	1667	0	0	1667	335	291	0
bonf	bglm	1667	50	0	0	1667	0	0	1667	151	144	0
bt	bglm	1667	50	0	0	1667	1	1	1666	264	238	0
bonf	glm	1667	25	0.9	0	1667	0	0	1667	86	28	0
bt	glm	1667	25	0.9	0	1667	0	0	1667	408	126	0
bonf	bglm	1667	25	0.9	0	1667	0	0	1667	64	29	0
bt	bglm	1667	25	0.9	0	1667	2	2	1665	469	121	0
bonf	glm	1667	50	0.9	0	1667	0	0	1667	231	74	0
bt	glm	1667	50	0.9	0	1667	1	1	1666	685	177	0
bonf	bglm	1667	50	0.9	0	1667	0	0	1667	158	49	0
bt	bglm	1667	50	0.9	0	1667	10	6	1661	639	185	0
bonf	glm	1667	25	0	0	1667	0	0	1667	96	91	0
bt	glm	1667	25	0	0	1667	0	0	1667	187	175	0
bonf	bglm	1667	25	0	0	1667	0	0	1667	59	58	0
bt	bglm	1667	25	0	0	1667	0	0	1667	150	140	0
bonf	glm	1667	50	0	0	1667	0	0	1667	246	225	0
bt	glm	1667	50	0	0	1667	0	0	1667	303	263	0
bonf	bglm	1667	50	0	0	1667	0	0	1667	142	136	0
bt	bglm	1667	50	0	0	1667	2	2	1665	252	230	0
bonf	glm	1667	25	0.9	0	1667	0	0	1667	61	21	0
bt	glm	1667	25	0.9	0	1667	0	0	1667	472	137	0
bonf	bglm	1667	25	0.9	0	1667	0	0	1667	59	28	0
bt	bglm	1667	25	0.9	0	1667	4	2	1665	416	127	0
bonf	glm	1667	50	0.9	0	1667	0	0	1667	222	68	0
bt	glm	1667	50	0.9	0	1667	2	1	1666	808	221	0
bonf	bglm	1667	50	0.9	0	1667	1	1	1666	210	59	0
bt	bglm	1667	50	0.9	0	1667	8	5	1662	636	176	0
bonf	glm	1667	25	0	0	1667	0	0	1667	78	76	0
bt	glm	1667	25	0	0	1667	0	0	1667	200	184	0
bonf	bglm	1667	25	0	0	1667	0	0	1667	78	76	0
bt	bglm	1667	25	0	0	1667	0	0	1667	156	143	0
bonf	glm	1667	50	0	0	1667	0	0	1667	240	214	0
bt	glm	1667	50	0	0	1667	0	0	1667	342	308	0
bonf	bglm	1667	50	0	0	1667	0	0	1667	137	132	0
bt	bglm	1667	50	0	0	1667	0	0	1667	261	239	0
bonf	glm	1667	25	0.9	0	1667	0	0	1667	55	24	0
bt	glm	1667	25	0.9	0	1667	0	0	1667	436	132	0
bonf	bglm	1667	25	0.9	0	1667	0	0	1667	69	29	0
bt	bglm	1667	25	0.9	0	1667	2	2	1665	488	124	0
bonf	glm	1667	50	0.9	0	1667	0	0	1667	247	79	0
bt	glm	1667	50	0.9	0	1667	3	2	1665	673	180	0
bonf	bglm	1667	50	0.9	0	1667	0	0	1667	129	49	0
bt	bglm	1667	50	0.9	0	1667	9	6	1661	535	152	0
bonf	glm	1667	25	0.5	0	1667	0	0	1667	87	61	0
bt	glm	1667	25	0.5	0	1667	0	0	1667	223	152	0
bonf	bglm	1667	25	0.5	0	1667	0	0	1667	54	46	0
bt	bglm	1667	25	0.5	0	1667	1	1	1666	191	133	0
bonf	glm	1667	50	0.5	0	1667	0	0	1667	248	163	0
bt	glm	1667	50	0.5	0	1667	0	0	1667	370	248	0
bonf	bglm	1667	50	0.5	0	1667	0	0	1667	207	138	0
bt	bglm	1667	50	0.5	0	1667	0	0	1667	321	205	0
bonf	glm	1667	25	0.5	0	1667	0	0	1667	59	47	0
bt	glm	1667	25	0.5	0	1667	0	0	1667	205	151	0
bonf	bglm	1667	25	0.5	0	1667	0	0	1667	51	47	0
bt	bglm	1667	25	0.5	0	1667	0	0	1667	183	140	0
bonf	glm	1667	50	0.5	0	1667	0	0	1667	268	173	0
bt	glm	1667	50	0.5	0	1667	0	0	1667	393	238	0
bonf	bglm	1667	50	0.5	0	1667	0	0	1667	159	121	0
bt	bglm	1667	50	0.5	0	1667	2	2	1665	350	219	0
bonf	glm	1667	25	0.5	0	1667	0	0	1667	84	69	0
bt	glm	1667	25	0.5	0	1667	0	0	1667	227	148	0
bonf	bglm	1667	25	0.5	0	1667	0	0	1667	55	49	0
bt	bglm	1667	25	0.5	0	1667	0	0	1667	143	107	0
bonf	glm	1667	50	0.5	0	1667	0	0	1667	239	157	0
bt	glm	1667	50	0.5	0	1667	0	0	1667	327	227	0
bonf	bglm	1667	50	0.5	0	1667	1	1	1666	126	87	0
bt	bglm	1667	50	0.5	0	1667	0	0	1667	306	201	0
bonf	glm	1667	25	0	0	1667	0	0	1667	72	72	0
bt	glm	1667	25	0	0	1667	0	0	1667	183	170	0
bonf	bglm	1667	25	0	0	1667	0	0	1667	67	66	0
bt	bglm	1667	25	0	0	1667	0	0	1667	151	141	0
bonf	glm	1667	50	0	0	1667	0	0	1667	251	232	0
bt	glm	1667	50	0	0	1667	0	0	1667	313	268	0
bonf	bglm	1667	50	0	0	1667	0	0	1667	149	142	0
bt	bglm	1667	50	0	0	1667	0	0	1667	231	217	0
bonf	glm	1667	25	0.9	0	1667	0	0	1667	82	29	0
bt	glm	1667	25	0.9	0	1667	0	0	1667	497	134	0
bonf	bglm	1667	25	0.9	0	1667	0	0	1667	64	31	0
bt	bglm	1667	25	0.9	0	1667	2	1	1666	373	112	0
bonf	glm	1667	50	0.9	0	1667	0	0	1667	241	76	0
bt	glm	1667	50	0.9	0	1667	2	2	1665	934	229	0
bonf	bglm	1667	50	0.9	0	1667	0	0	1667	146	44	0
bt	bglm	1667	50	0.9	0	1667	10	7	1660	604	178	0
bonf	glm	1667	25	0	0	1667	0	0	1667	76	73	0
bt	glm	1667	25	0	0	1667	0	0	1667	202	180	0
bonf	bglm	1667	25	0	0	1667	0	0	1667	56	56	0
bt	bglm	1667	25	0	0	1667	0	0	1667	126	124	0
bonf	glm	1667	50	0	0	1667	0	0	1667	241	221	0
bt	glm	1667	50	0	0	1667	0	0	1667	355	307	0
bonf	bglm	1667	50	0	0	1667	0	0	1667	145	139	0
bt	bglm	1667	50	0	0	1667	1	1	1666	252	231	0
bonf	glm	1667	25	0.9	0	1667	0	0	1667	123	39	0
bt	glm	1667	25	0.9	0	1667	0	0	1667	563	152	0
bonf	bglm	1667	25	0.9	0	1667	0	0	1667	33	17	0
bt	bglm	1667	25	0.9	0	1667	2	1	1666	383	114	0
bonf	glm	1667	50	0.9	0	1667	0	0	1667	252	80	0
bt	glm	1667	50	0.9	0	1667	3	3	1664	835	206	0
bonf	bglm	1667	50	0.9	0	1667	0	0	1667	236	64	0
bt	bglm	1667	50	0.9	0	1667	15	9	1658	621	164	0
bonf	glm	1667	25	0	0	1667	0	0	1667	80	77	0
bt	glm	1667	25	0	0	1667	0	0	1667	182	164	0
bonf	bglm	1667	25	0	0	1667	0	0	1667	63	62	0
bt	bglm	1667	25	0	0	1667	1	1	1666	141	133	0
bonf	glm	1667	50	0	0	1667	0	0	1667	250	226	0
bt	glm	1667	50	0	0	1667	0	0	1667	344	304	0
bonf	bglm	1667	50	0	0	1667	1	1	1666	138	131	0
bt	bglm	1667	50	0	0	1667	3	3	1664	273	243	0
bonf	glm	1667	25	0.9	0	1667	0	0	1667	72	24	0
bt	glm	1667	25	0.9	0	1667	1	1	1666	480	135	0
bonf	bglm	1667	25	0.9	0	1667	0	0	1667	76	23	0
bt	bglm	1667	25	0.9	0	1667	3	3	1664	440	122	0
bonf	glm	1667	50	0.9	0	1667	0	0	1667	209	61	0
bt	glm	1667	50	0.9	0	1667	1	1	1666	639	178	0
bonf	bglm	1667	50	0.9	0	1667	0	0	1667	141	61	0
bt	bglm	1667	50	0.9	0	1667	6	4	1663	655	165	0
bonf	glm	1667	25	0.5	0	1667	0	0	1667	84	66	0
bt	glm	1667	25	0.5	0	1667	0	0	1667	217	147	0
bonf	bglm	1667	25	0.5	0	1667	0	0	1667	67	47	0
bt	bglm	1667	25	0.5	0	1667	0	0	1667	178	139	0
bonf	glm	1667	50	0.5	0	1667	0	0	1667	271	185	0
bt	glm	1667	50	0.5	0	1667	0	0	1667	385	258	0
bonf	bglm	1667	50	0.5	0	1667	0	0	1667	161	121	0
bt	bglm	1667	50	0.5	0	1667	0	0	1667	283	189	0
bonf	glm	1667	25	0.5	0	1667	0	0	1667	89	68	0
bt	glm	1667	25	0.5	0	1667	0	0	1667	247	174	0
bonf	bglm	1667	25	0.5	0	1667	0	0	1667	75	60	0
bt	bglm	1667	25	0.5	0	1667	0	0	1667	161	114	0
bonf	glm	1667	50	0.5	0	1667	0	0	1667	237	152	0
bt	glm	1667	50	0.5	0	1667	0	0	1667	389	249	0
bonf	bglm	1667	50	0.5	0	1667	0	0	1667	128	92	0
bt	bglm	1667	50	0.5	0	1667	0	0	1667	304	202	0
bonf	glm	1667	25	0.5	0	1667	0	0	1667	76	65	0
bt	glm	1667	25	0.5	0	1667	0	0	1667	224	152	0
bonf	bglm	1667	25	0.5	0	1667	0	0	1667	71	52	0
bt	bglm	1667	25	0.5	0	1667	1	1	1666	206	148	0
bonf	glm	1667	50	0.5	0	1667	0	0	1667	245	154	0
bt	glm	1667	50	0.5	0	1667	1	1	1666	331	221	0
bonf	bglm	1667	50	0.5	0	1667	1	1	1666	141	103	0
bt	bglm	1667	50	0.5	0	1667	0	0	1667	286	200	0
mmm	glm	10000	25	0	0	597	0	0	9403	466	454	0
mmm	glm	10000	50	0	0	48	0	0	9952	1478	1355	0
mmm	glm	10000	25	0.5	0	586	0	0	9414	468	351	1
mmm	glm	10000	50	0.5	0	44	0	0	9956	1494	990	2
mmm	glm	10000	25	0.9	0	567	0	0	9433	1151	366	18
mmm	glm	10000	50	0.9	0	42	2	1	9957	2719	788	69
