# Supplementary material for: Simultaneous Inference of Multiple Binary Endpoints in Biomedical Research: Small Sample Properties of Multiple Marginal Models and a Resampling Approach
Source: Biom J. 2024 Jul 2;66(5):e202300197. doi: 10.1002/bimj.202300197 (PMC12859538; doi:10.1002/bimj.202300197)
Supplement: Supplementary file 1 — Data S1 [file BIMJ-66-e202300197-s001.zip › Code_and_Data/Simulations/Sim_Group_comparison/intermediate_results/bin_gc_ss_h02_01_ha8_04_d02_1.csv]

method	model	nsim	ntrt	corr	nfail	nerror	nrej	nreji	nrejcor	npow	npowi	npowcor
mmm	bglm	1667	25	0	0	1667	0	0	1667	373	339	0
mmm	bglm	1667	50	0	0	1667	0	0	1667	1351	950	0
mmm	bglm	1667	25	0.9	0	1667	1	1	1666	802	207	0
mmm	bglm	1667	50	0.9	0	1667	3	3	1664	2334	526	0
mmm	bglm	1667	25	0	0	1667	0	0	1667	394	360	0
mmm	bglm	1667	50	0	0	1667	0	0	1667	1374	963	0
mmm	bglm	1667	25	0.9	0	1667	0	0	1667	743	208	0
mmm	bglm	1667	50	0.9	0	1667	1	1	1666	2415	534	0
mmm	bglm	1667	25	0	0	1667	0	0	1667	399	354	0
mmm	bglm	1667	50	0	0	1667	0	0	1667	1388	990	0
mmm	bglm	1667	25	0.9	0	1667	0	0	1667	680	194	0
mmm	bglm	1667	50	0.9	0	1667	1	1	1666	2564	553	0
mmm	bglm	1667	25	0.5	0	1667	1	1	1666	329	213	0
mmm	bglm	1667	50	0.5	0	1667	0	0	1667	1796	750	0
mmm	bglm	1667	25	0.5	0	1667	0	0	1667	391	262	0
mmm	bglm	1667	50	0.5	0	1667	1	1	1666	1667	730	0
mmm	bglm	1667	25	0.5	0	1667	0	0	1667	377	238	0
mmm	bglm	1667	50	0.5	0	1667	0	0	1667	1856	755	0
mmm	bglm	1667	25	0	0	1667	0	0	1667	405	367	0
mmm	bglm	1667	50	0	0	1667	0	0	1667	1396	981	0
mmm	bglm	1667	25	0.9	0	1667	1	1	1666	795	220	0
mmm	bglm	1667	50	0.9	0	1667	4	4	1663	2487	537	0
mmm	bglm	1667	25	0	0	1667	0	0	1667	389	347	0
mmm	bglm	1667	50	0	0	1667	1	1	1666	1404	969	0
mmm	bglm	1667	25	0.9	0	1667	0	0	1667	744	190	0
mmm	bglm	1667	50	0.9	0	1667	3	2	1665	2339	492	0
mmm	bglm	1667	25	0	0	1667	0	0	1667	391	357	0
mmm	bglm	1667	50	0	0	1667	0	0	1667	1310	948	0
mmm	bglm	1667	25	0.9	0	1667	0	0	1667	805	201	0
mmm	bglm	1667	50	0.9	0	1667	3	2	1665	2275	522	0
mmm	bglm	1667	25	0.5	0	1667	0	0	1667	403	254	0
mmm	bglm	1667	50	0.5	0	1667	1	1	1666	1759	747	0
mmm	bglm	1667	25	0.5	0	1667	0	0	1667	427	256	0
mmm	bglm	1667	50	0.5	0	1667	0	0	1667	1575	709	0
mmm	bglm	1667	25	0.5	0	1667	0	0	1667	420	256	0
mmm	bglm	1667	50	0.5	0	1667	3	3	1664	1641	719	0
bonf	glm	1667	25	0	0	1667	0	0	1667	435	379	0
bt	glm	1667	25	0	0	1667	0	0	1667	737	587	0
bonf	bglm	1667	25	0	0	1667	0	0	1667	392	365	0
bt	bglm	1667	25	0	0	1667	0	0	1667	600	507	0
bonf	glm	1667	50	0	0	1667	0	0	1667	1717	1109	0
bt	glm	1667	50	0	0	1667	0	0	1667	1975	1182	0
bonf	bglm	1667	50	0	0	1667	0	0	1667	1363	957	0
bt	bglm	1667	50	0	0	1667	1	1	1666	1838	1140	0
bonf	glm	1667	25	0.9	0	1667	0	0	1667	388	111	0
bt	glm	1667	25	0.9	0	1667	0	0	1667	1533	360	0
bonf	bglm	1667	25	0.9	0	1667	0	0	1667	338	107	0
bt	bglm	1667	25	0.9	0	1667	3	3	1664	1213	294	0
bonf	glm	1667	50	0.9	0	1667	0	0	1667	1718	405	0
bt	glm	1667	50	0.9	0	1667	5	4	1663	3432	682	0
bonf	bglm	1667	50	0.9	0	1667	0	0	1667	1471	359	0
bt	bglm	1667	50	0.9	0	1667	11	8	1659	2973	588	0
bonf	glm	1667	25	0	0	1667	0	0	1667	362	317	0
bt	glm	1667	25	0	0	1667	0	0	1667	706	577	0
bonf	bglm	1667	25	0	0	1667	0	0	1667	396	367	0
bt	bglm	1667	25	0	0	1667	0	0	1667	597	491	0
bonf	glm	1667	50	0	0	1667	0	0	1667	1640	1085	0
bt	glm	1667	50	0	0	1667	0	0	1667	1904	1195	0
bonf	bglm	1667	50	0	0	1667	0	0	1667	1275	907	0
bt	bglm	1667	50	0	0	1667	1	1	1666	1848	1144	0
bonf	glm	1667	25	0.9	0	1667	0	0	1667	365	104	0
bt	glm	1667	25	0.9	0	1667	2	1	1666	1450	325	0
bonf	bglm	1667	25	0.9	0	1667	0	0	1667	385	106	0
bt	bglm	1667	25	0.9	0	1667	0	0	1667	1470	325	0
bonf	glm	1667	50	0.9	0	1667	0	0	1667	1789	425	0
bt	glm	1667	50	0.9	0	1667	2	2	1665	3239	640	0
bonf	bglm	1667	50	0.9	0	1667	0	0	1667	1281	330	0
bt	bglm	1667	50	0.9	0	1667	5	4	1663	3146	625	0
bonf	glm	1667	25	0	0	1667	0	0	1667	385	342	0
bt	glm	1667	25	0	0	1667	0	0	1667	700	563	0
bonf	bglm	1667	25	0	0	1667	0	0	1667	381	345	0
bt	bglm	1667	25	0	0	1667	0	0	1667	588	490	0
bonf	glm	1667	50	0	0	1667	1	1	1666	1644	1084	0
bt	glm	1667	50	0	0	1667	0	0	1667	1946	1196	0
bonf	bglm	1667	50	0	0	1667	1	1	1666	1286	926	0
bt	bglm	1667	50	0	0	1667	2	2	1665	1847	1150	0
bonf	glm	1667	25	0.9	0	1667	0	0	1667	399	105	0
bt	glm	1667	25	0.9	0	1667	1	1	1666	1466	333	0
bonf	bglm	1667	25	0.9	0	1667	0	0	1667	384	107	0
bt	bglm	1667	25	0.9	0	1667	5	3	1664	1426	340	0
bonf	glm	1667	50	0.9	0	1667	0	0	1667	1772	409	0
bt	glm	1667	50	0.9	0	1667	0	0	1667	3419	694	0
bonf	bglm	1667	50	0.9	0	1667	0	0	1667	1402	343	0
bt	bglm	1667	50	0.9	0	1667	9	7	1660	3236	677	0
bonf	glm	1667	25	0.5	0	1667	0	0	1667	418	255	0
bt	glm	1667	25	0.5	0	1667	0	0	1667	849	444	0
bonf	bglm	1667	25	0.5	0	1667	0	0	1667	344	210	0
bt	bglm	1667	25	0.5	0	1667	0	0	1667	781	403	0
bonf	glm	1667	50	0.5	0	1667	0	0	1667	1802	751	0
bt	glm	1667	50	0.5	0	1667	0	0	1667	2124	868	0
bonf	bglm	1667	50	0.5	0	1667	0	0	1667	1319	633	0
bt	bglm	1667	50	0.5	0	1667	0	0	1667	2011	799	0
bonf	glm	1667	25	0.5	0	1667	0	0	1667	376	239	0
bt	glm	1667	25	0.5	0	1667	0	0	1667	811	442	0
bonf	bglm	1667	25	0.5	0	1667	0	0	1667	318	201	0
bt	bglm	1667	25	0.5	0	1667	1	1	1666	774	380	0
bonf	glm	1667	50	0.5	0	1667	0	0	1667	1678	751	0
bt	glm	1667	50	0.5	0	1667	0	0	1667	2143	862	0
bonf	bglm	1667	50	0.5	0	1667	0	0	1667	1257	607	0
bt	bglm	1667	50	0.5	0	1667	1	1	1666	1896	790	0
bonf	glm	1667	25	0.5	0	1667	0	0	1667	414	244	0
bt	glm	1667	25	0.5	0	1667	0	0	1667	883	432	0
bonf	bglm	1667	25	0.5	0	1667	0	0	1667	352	219	0
bt	bglm	1667	25	0.5	0	1667	1	1	1666	803	413	0
bonf	glm	1667	50	0.5	0	1667	0	0	1667	1730	730	0
bt	glm	1667	50	0.5	0	1667	0	0	1667	2220	866	0
bonf	bglm	1667	50	0.5	0	1667	0	0	1667	1338	595	0
bt	bglm	1667	50	0.5	0	1667	1	1	1666	1949	778	0
bonf	glm	1667	25	0	0	1667	0	0	1667	392	351	0
bt	glm	1667	25	0	0	1667	0	0	1667	720	596	0
bonf	bglm	1667	25	0	0	1667	0	0	1667	390	346	0
bt	bglm	1667	25	0	0	1667	2	2	1665	537	459	0
bonf	glm	1667	50	0	0	1667	0	0	1667	1660	1085	0
bt	glm	1667	50	0	0	1667	0	0	1667	1934	1177	0
bonf	bglm	1667	50	0	0	1667	0	0	1667	1318	960	0
bt	bglm	1667	50	0	0	1667	2	2	1665	1829	1135	0
bonf	glm	1667	25	0.9	0	1667	0	0	1667	474	131	0
bt	glm	1667	25	0.9	0	1667	0	0	1667	1396	323	0
bonf	bglm	1667	25	0.9	0	1667	0	0	1667	401	110	0
bt	bglm	1667	25	0.9	0	1667	5	4	1663	1372	320	0
bonf	glm	1667	50	0.9	0	1667	0	0	1667	1723	397	0
bt	glm	1667	50	0.9	0	1667	1	1	1666	3163	649	0
bonf	bglm	1667	50	0.9	0	1667	0	0	1667	1293	314	0
bt	bglm	1667	50	0.9	0	1667	6	4	1663	2964	646	0
bonf	glm	1667	25	0	0	1667	0	0	1667	402	367	0
bt	glm	1667	25	0	0	1667	0	0	1667	684	563	0
bonf	bglm	1667	25	0	0	1667	0	0	1667	403	374	0
bt	bglm	1667	25	0	0	1667	0	0	1667	550	459	0
bonf	glm	1667	50	0	0	1667	0	0	1667	1671	1071	0
bt	glm	1667	50	0	0	1667	0	0	1667	1987	1201	0
bonf	bglm	1667	50	0	0	1667	0	0	1667	1339	957	0
bt	bglm	1667	50	0	0	1667	1	1	1666	1840	1160	0
bonf	glm	1667	25	0.9	0	1667	0	0	1667	462	115	0
bt	glm	1667	25	0.9	0	1667	0	0	1667	1425	345	0
bonf	bglm	1667	25	0.9	0	1667	0	0	1667	292	85	0
bt	bglm	1667	25	0.9	0	1667	5	4	1663	1219	294	0
bonf	glm	1667	50	0.9	0	1667	0	0	1667	1684	408	0
bt	glm	1667	50	0.9	0	1667	4	4	1663	3168	643	0
bonf	bglm	1667	50	0.9	0	1667	0	0	1667	1240	298	0
bt	bglm	1667	50	0.9	0	1667	13	9	1658	3245	679	0
bonf	glm	1667	25	0	0	1667	0	0	1667	387	345	0
bt	glm	1667	25	0	0	1667	0	0	1667	758	614	0
bonf	bglm	1667	25	0	0	1667	0	0	1667	338	313	0
bt	bglm	1667	25	0	0	1667	0	0	1667	571	489	0
bonf	glm	1667	50	0	0	1667	0	0	1667	1659	1109	0
bt	glm	1667	50	0	0	1667	0	0	1667	1957	1173	0
bonf	bglm	1667	50	0	0	1667	0	0	1667	1453	1010	0
bt	bglm	1667	50	0	0	1667	2	2	1665	1826	1136	0
bonf	glm	1667	25	0.9	0	1667	0	0	1667	324	100	0
bt	glm	1667	25	0.9	0	1667	0	0	1667	1288	322	0
bonf	bglm	1667	25	0.9	0	1667	0	0	1667	439	112	0
bt	bglm	1667	25	0.9	0	1667	3	3	1664	1273	286	0
bonf	glm	1667	50	0.9	0	1667	0	0	1667	1685	377	0
bt	glm	1667	50	0.9	0	1667	3	2	1665	3394	672	0
bonf	bglm	1667	50	0.9	0	1667	0	0	1667	1389	322	0
bt	bglm	1667	50	0.9	0	1667	6	5	1662	3037	632	0
bonf	glm	1667	25	0.5	0	1667	0	0	1667	400	238	0
bt	glm	1667	25	0.5	0	1667	0	0	1667	811	437	0
bonf	bglm	1667	25	0.5	0	1667	0	0	1667	371	233	0
bt	bglm	1667	25	0.5	0	1667	1	1	1666	779	403	0
bonf	glm	1667	50	0.5	0	1667	0	0	1667	1750	730	0
bt	glm	1667	50	0.5	0	1667	1	1	1666	2101	847	0
bonf	bglm	1667	50	0.5	0	1667	0	0	1667	1290	598	0
bt	bglm	1667	50	0.5	0	1667	1	1	1666	1993	822	0
bonf	glm	1667	25	0.5	0	1667	0	0	1667	455	258	0
bt	glm	1667	25	0.5	0	1667	0	0	1667	784	425	0
bonf	bglm	1667	25	0.5	0	1667	0	0	1667	332	217	0
bt	bglm	1667	25	0.5	0	1667	0	0	1667	747	418	0
bonf	glm	1667	50	0.5	0	1667	0	0	1667	1622	706	0
bt	glm	1667	50	0.5	0	1667	0	0	1667	2152	833	0
bonf	bglm	1667	50	0.5	0	1667	0	0	1667	1308	597	0
bt	bglm	1667	50	0.5	0	1667	2	2	1665	1954	809	0
bonf	glm	1667	25	0.5	0	1667	0	0	1667	405	239	0
bt	glm	1667	25	0.5	0	1667	0	0	1667	821	448	0
bonf	bglm	1667	25	0.5	0	1667	0	0	1667	357	229	0
bt	bglm	1667	25	0.5	0	1667	0	0	1667	746	386	0
bonf	glm	1667	50	0.5	0	1667	0	0	1667	1632	707	0
bt	glm	1667	50	0.5	0	1667	0	0	1667	2114	859	0
bonf	bglm	1667	50	0.5	0	1667	1	1	1666	1233	601	0
bt	bglm	1667	50	0.5	0	1667	3	3	1664	2066	806	0
mmm	glm	10000	25	0	0	591	0	0	9409	2256	2008	0
mmm	glm	10000	50	0	0	34	0	0	9966	10603	6760	0
mmm	glm	10000	25	0.5	0	599	0	0	9401	2382	1437	1
mmm	glm	10000	50	0.5	0	49	0	0	9951	10562	4457	46
mmm	glm	10000	25	0.9	0	533	0	0	9467	4464	1146	135
mmm	glm	10000	50	0.9	0	39	4	3	9958	15058	3254	782
