# Supplementary material for: Simultaneous Inference of Multiple Binary Endpoints in Biomedical Research: Small Sample Properties of Multiple Marginal Models and a Resampling Approach
Source: Biom J. 2024 Jul 2;66(5):e202300197. doi: 10.1002/bimj.202300197 (PMC12859538; doi:10.1002/bimj.202300197)
Supplement: Supplementary file 1 — Data S1 [file BIMJ-66-e202300197-s001.zip › Code_and_Data/Simulations/Sim_Group_comparison/intermediate_results/bin_gc_ss_h02_01_ha8_04_s01_1.csv]

method	model	nsim	ntrt	corr	nfail	nerror	nrej	nreji	nrejcor	npow	npowi	npowcor
mmm	bglm	1667	25	0	0	1667	0	0	1667	59	55	0
mmm	bglm	1667	50	0	0	1667	0	0	1667	119	112	0
mmm	bglm	1667	25	0.9	0	1667	0	0	1667	141	46	0
mmm	bglm	1667	50	0.9	0	1667	2	2	1665	323	105	0
mmm	bglm	1667	25	0	0	1667	0	0	1667	55	53	0
mmm	bglm	1667	50	0	0	1667	0	0	1667	109	105	0
mmm	bglm	1667	25	0.9	0	1667	0	0	1667	148	57	0
mmm	bglm	1667	50	0.9	0	1667	1	1	1666	307	94	0
mmm	bglm	1667	25	0	0	1667	0	0	1667	64	61	0
mmm	bglm	1667	50	0	0	1667	0	0	1667	123	112	0
mmm	bglm	1667	25	0.9	0	1667	2	1	1666	138	48	0
mmm	bglm	1667	50	0.9	0	1667	0	0	1667	347	101	0
mmm	bglm	1667	25	0.5	0	1667	0	0	1667	66	57	0
mmm	bglm	1667	50	0.5	0	1667	0	0	1667	157	104	0
mmm	bglm	1667	25	0.5	0	1667	0	0	1667	54	42	0
mmm	bglm	1667	50	0.5	0	1667	0	0	1667	158	107	0
mmm	bglm	1667	25	0.5	0	1667	0	0	1667	63	50	0
mmm	bglm	1667	50	0.5	0	1667	0	0	1667	116	91	0
mmm	bglm	1667	25	0	0	1667	0	0	1667	50	46	0
mmm	bglm	1667	50	0	0	1667	0	0	1667	105	98	0
mmm	bglm	1667	25	0.9	0	1667	0	0	1667	119	43	0
mmm	bglm	1667	50	0.9	0	1667	3	2	1665	348	100	0
mmm	bglm	1667	25	0	0	1667	0	0	1667	43	41	0
mmm	bglm	1667	50	0	0	1667	1	1	1666	106	100	0
mmm	bglm	1667	25	0.9	0	1667	0	0	1667	129	52	0
mmm	bglm	1667	50	0.9	0	1667	1	1	1666	320	84	0
mmm	bglm	1667	25	0	0	1667	0	0	1667	59	54	0
mmm	bglm	1667	50	0	0	1667	1	1	1666	108	98	0
mmm	bglm	1667	25	0.9	0	1667	0	0	1667	170	55	0
mmm	bglm	1667	50	0.9	0	1667	2	2	1665	271	80	0
mmm	bglm	1667	25	0.5	0	1667	0	0	1667	67	48	0
mmm	bglm	1667	50	0.5	0	1667	0	0	1667	159	115	0
mmm	bglm	1667	25	0.5	0	1667	0	0	1667	77	56	0
mmm	bglm	1667	50	0.5	0	1667	0	0	1667	137	106	0
mmm	bglm	1667	25	0.5	0	1667	0	0	1667	55	47	0
mmm	bglm	1667	50	0.5	0	1667	0	0	1667	141	100	0
bonf	glm	1667	25	0	0	1667	0	0	1667	84	78	0
bt	glm	1667	25	0	0	1667	0	0	1667	175	155	0
bonf	bglm	1667	25	0	0	1667	0	0	1667	44	43	0
bt	bglm	1667	25	0	0	1667	1	1	1666	119	108	0
bonf	glm	1667	50	0	0	1667	0	0	1667	166	156	0
bt	glm	1667	50	0	0	1667	0	0	1667	251	220	0
bonf	bglm	1667	50	0	0	1667	1	1	1666	97	90	0
bt	bglm	1667	50	0	0	1667	2	2	1665	180	164	0
bonf	glm	1667	25	0.9	0	1667	0	0	1667	57	19	0
bt	glm	1667	25	0.9	0	1667	0	0	1667	363	111	0
bonf	bglm	1667	25	0.9	0	1667	0	0	1667	58	21	0
bt	bglm	1667	25	0.9	0	1667	2	1	1666	316	96	0
bonf	glm	1667	50	0.9	0	1667	0	0	1667	199	65	0
bt	glm	1667	50	0.9	0	1667	4	3	1664	571	152	0
bonf	bglm	1667	50	0.9	0	1667	0	0	1667	111	38	0
bt	bglm	1667	50	0.9	0	1667	7	4	1663	498	133	0
bonf	glm	1667	25	0	0	1667	0	0	1667	64	63	0
bt	glm	1667	25	0	0	1667	0	0	1667	178	163	0
bonf	bglm	1667	25	0	0	1667	0	0	1667	62	62	0
bt	bglm	1667	25	0	0	1667	1	1	1666	122	110	0
bonf	glm	1667	50	0	0	1667	0	0	1667	174	154	0
bt	glm	1667	50	0	0	1667	0	0	1667	247	214	0
bonf	bglm	1667	50	0	0	1667	0	0	1667	104	98	0
bt	bglm	1667	50	0	0	1667	2	2	1665	182	169	0
bonf	glm	1667	25	0.9	0	1667	0	0	1667	78	26	0
bt	glm	1667	25	0.9	0	1667	0	0	1667	384	137	0
bonf	bglm	1667	25	0.9	0	1667	0	0	1667	55	16	0
bt	bglm	1667	25	0.9	0	1667	7	5	1662	393	104	0
bonf	glm	1667	50	0.9	0	1667	0	0	1667	188	48	0
bt	glm	1667	50	0.9	0	1667	4	2	1665	590	162	0
bonf	bglm	1667	50	0.9	0	1667	1	1	1666	98	39	0
bt	bglm	1667	50	0.9	0	1667	9	7	1660	461	124	0
bonf	glm	1667	25	0	0	1667	0	0	1667	65	62	0
bt	glm	1667	25	0	0	1667	0	0	1667	165	141	0
bonf	bglm	1667	25	0	0	1667	0	0	1667	40	40	0
bt	bglm	1667	25	0	0	1667	0	0	1667	121	111	0
bonf	glm	1667	50	0	0	1667	0	0	1667	181	158	0
bt	glm	1667	50	0	0	1667	0	0	1667	255	216	0
bonf	bglm	1667	50	0	0	1667	1	1	1666	103	99	0
bt	bglm	1667	50	0	0	1667	1	1	1666	214	185	0
bonf	glm	1667	25	0.9	0	1667	0	0	1667	43	22	0
bt	glm	1667	25	0.9	0	1667	0	0	1667	458	122	0
bonf	bglm	1667	25	0.9	0	1667	0	0	1667	54	20	0
bt	bglm	1667	25	0.9	0	1667	2	1	1666	257	90	0
bonf	glm	1667	50	0.9	0	1667	0	0	1667	146	57	0
bt	glm	1667	50	0.9	0	1667	4	3	1664	776	173	0
bonf	bglm	1667	50	0.9	0	1667	0	0	1667	142	44	0
bt	bglm	1667	50	0.9	0	1667	4	4	1663	466	123	0
bonf	glm	1667	25	0.5	0	1667	0	0	1667	56	50	0
bt	glm	1667	25	0.5	0	1667	0	0	1667	182	131	0
bonf	bglm	1667	25	0.5	0	1667	0	0	1667	48	38	0
bt	bglm	1667	25	0.5	0	1667	0	0	1667	174	117	0
bonf	glm	1667	50	0.5	0	1667	0	0	1667	215	144	0
bt	glm	1667	50	0.5	0	1667	1	1	1666	348	206	0
bonf	bglm	1667	50	0.5	0	1667	0	0	1667	100	68	0
bt	bglm	1667	50	0.5	0	1667	1	1	1666	180	129	0
bonf	glm	1667	25	0.5	0	1667	0	0	1667	47	39	0
bt	glm	1667	25	0.5	0	1667	0	0	1667	205	142	0
bonf	bglm	1667	25	0.5	0	1667	0	0	1667	49	40	0
bt	bglm	1667	25	0.5	0	1667	0	0	1667	171	113	0
bonf	glm	1667	50	0.5	0	1667	0	0	1667	188	121	0
bt	glm	1667	50	0.5	0	1667	1	1	1666	315	199	0
bonf	bglm	1667	50	0.5	0	1667	0	0	1667	83	60	0
bt	bglm	1667	50	0.5	0	1667	3	3	1664	184	134	0
bonf	glm	1667	25	0.5	0	1667	0	0	1667	64	50	0
bt	glm	1667	25	0.5	0	1667	0	0	1667	215	144	0
bonf	bglm	1667	25	0.5	0	1667	0	0	1667	48	40	0
bt	bglm	1667	25	0.5	0	1667	0	0	1667	153	93	0
bonf	glm	1667	50	0.5	0	1667	0	0	1667	172	119	0
bt	glm	1667	50	0.5	0	1667	0	0	1667	327	200	0
bonf	bglm	1667	50	0.5	0	1667	0	0	1667	120	97	0
bt	bglm	1667	50	0.5	0	1667	1	1	1666	206	139	0
bonf	glm	1667	25	0	0	1667	0	0	1667	66	61	0
bt	glm	1667	25	0	0	1667	0	0	1667	149	131	0
bonf	bglm	1667	25	0	0	1667	0	0	1667	48	47	0
bt	bglm	1667	25	0	0	1667	1	1	1666	133	118	0
bonf	glm	1667	50	0	0	1667	0	0	1667	183	163	0
bt	glm	1667	50	0	0	1667	0	0	1667	273	223	0
bonf	bglm	1667	50	0	0	1667	0	0	1667	96	86	0
bt	bglm	1667	50	0	0	1667	1	1	1666	187	168	0
bonf	glm	1667	25	0.9	0	1667	0	0	1667	57	20	0
bt	glm	1667	25	0.9	0	1667	0	0	1667	387	114	0
bonf	bglm	1667	25	0.9	0	1667	0	0	1667	43	24	0
bt	bglm	1667	25	0.9	0	1667	4	2	1665	334	93	0
bonf	glm	1667	50	0.9	0	1667	0	0	1667	172	59	0
bt	glm	1667	50	0.9	0	1667	2	1	1666	572	152	0
bonf	bglm	1667	50	0.9	0	1667	0	0	1667	116	40	0
bt	bglm	1667	50	0.9	0	1667	6	4	1663	495	143	0
bonf	glm	1667	25	0	0	1667	0	0	1667	67	62	0
bt	glm	1667	25	0	0	1667	0	0	1667	170	146	0
bonf	bglm	1667	25	0	0	1667	0	0	1667	50	47	0
bt	bglm	1667	25	0	0	1667	0	0	1667	102	96	0
bonf	glm	1667	50	0	0	1667	0	0	1667	160	142	0
bt	glm	1667	50	0	0	1667	0	0	1667	263	214	0
bonf	bglm	1667	50	0	0	1667	2	2	1665	94	85	0
bt	bglm	1667	50	0	0	1667	0	0	1667	204	181	0
bonf	glm	1667	25	0.9	0	1667	0	0	1667	58	20	0
bt	glm	1667	25	0.9	0	1667	0	0	1667	483	136	0
bonf	bglm	1667	25	0.9	0	1667	0	0	1667	80	29	0
bt	bglm	1667	25	0.9	0	1667	9	6	1661	277	86	0
bonf	glm	1667	50	0.9	0	1667	0	0	1667	145	52	0
bt	glm	1667	50	0.9	0	1667	0	0	1667	449	129	0
bonf	bglm	1667	50	0.9	0	1667	0	0	1667	91	33	0
bt	bglm	1667	50	0.9	0	1667	4	3	1664	446	121	0
bonf	glm	1667	25	0	0	1667	0	0	1667	60	57	0
bt	glm	1667	25	0	0	1667	0	0	1667	158	137	0
bonf	bglm	1667	25	0	0	1667	0	0	1667	49	46	0
bt	bglm	1667	25	0	0	1667	0	0	1667	133	115	0
bonf	glm	1667	50	0	0	1667	0	0	1667	193	163	0
bt	glm	1667	50	0	0	1667	0	0	1667	264	222	0
bonf	bglm	1667	50	0	0	1667	1	1	1666	115	107	0
bt	bglm	1667	50	0	0	1667	0	0	1667	197	180	0
bonf	glm	1667	25	0.9	0	1667	0	0	1667	35	18	0
bt	glm	1667	25	0.9	0	1667	0	0	1667	381	112	0
bonf	bglm	1667	25	0.9	0	1667	0	0	1667	61	20	0
bt	bglm	1667	25	0.9	0	1667	9	4	1663	349	98	0
bonf	glm	1667	50	0.9	0	1667	0	0	1667	187	52	0
bt	glm	1667	50	0.9	0	1667	3	1	1666	551	161	0
bonf	bglm	1667	50	0.9	0	1667	1	1	1666	91	29	0
bt	bglm	1667	50	0.9	0	1667	3	3	1664	467	139	0
bonf	glm	1667	25	0.5	0	1667	0	0	1667	76	55	0
bt	glm	1667	25	0.5	0	1667	0	0	1667	164	112	0
bonf	bglm	1667	25	0.5	0	1667	0	0	1667	62	49	0
bt	bglm	1667	25	0.5	0	1667	0	0	1667	170	117	0
bonf	glm	1667	50	0.5	0	1667	0	0	1667	154	106	0
bt	glm	1667	50	0.5	0	1667	0	0	1667	231	151	0
bonf	bglm	1667	50	0.5	0	1667	1	1	1666	114	81	0
bt	bglm	1667	50	0.5	0	1667	4	4	1663	203	133	0
bonf	glm	1667	25	0.5	0	1667	0	0	1667	58	48	0
bt	glm	1667	25	0.5	0	1667	0	0	1667	181	126	0
bonf	bglm	1667	25	0.5	0	1667	0	0	1667	46	39	0
bt	bglm	1667	25	0.5	0	1667	0	0	1667	145	105	0
bonf	glm	1667	50	0.5	0	1667	0	0	1667	180	124	0
bt	glm	1667	50	0.5	0	1667	0	0	1667	272	175	0
bonf	bglm	1667	50	0.5	0	1667	0	0	1667	98	68	0
bt	bglm	1667	50	0.5	0	1667	0	0	1667	193	142	0
bonf	glm	1667	25	0.5	0	1667	0	0	1667	49	40	0
bt	glm	1667	25	0.5	0	1667	0	0	1667	162	113	0
bonf	bglm	1667	25	0.5	0	1667	0	0	1667	43	34	0
bt	bglm	1667	25	0.5	0	1667	0	0	1667	150	102	0
bonf	glm	1667	50	0.5	0	1667	0	0	1667	182	123	0
bt	glm	1667	50	0.5	0	1667	0	0	1667	286	196	0
bonf	bglm	1667	50	0.5	0	1667	2	2	1665	74	55	0
bt	bglm	1667	50	0.5	0	1667	1	1	1666	239	163	0
mmm	glm	10000	25	0	0	608	0	0	9392	386	363	0
mmm	glm	10000	50	0	0	48	0	0	9952	1129	1011	0
mmm	glm	10000	25	0.5	0	623	0	0	9377	393	296	0
mmm	glm	10000	50	0.5	0	35	0	0	9965	1120	732	0
mmm	glm	10000	25	0.9	0	526	0	0	9474	1077	319	24
mmm	glm	10000	50	0.9	0	36	1	1	9963	2174	621	38
