# Supplementary material for: Simultaneous Inference of Multiple Binary Endpoints in Biomedical Research: Small Sample Properties of Multiple Marginal Models and a Resampling Approach
Source: Biom J. 2024 Jul 2;66(5):e202300197. doi: 10.1002/bimj.202300197 (PMC12859538; doi:10.1002/bimj.202300197)
Supplement: Supplementary file 1 — Data S1 [file BIMJ-66-e202300197-s001.zip › Code_and_Data/Simulations/Sim_Group_comparison/intermediate_results/bin_gc_ss_h02_01_ha8_04_s02_1.csv]

method	model	nsim	ntrt	corr	nfail	nerror	nrej	nreji	nrejcor	npow	npowi	npowcor
mmm	bglm	1667	25	0	0	1667	0	0	1667	204	179	0
mmm	bglm	1667	50	0	0	1667	0	0	1667	621	490	0
mmm	bglm	1667	25	0.9	0	1667	0	0	1667	394	111	0
mmm	bglm	1667	50	0.9	0	1667	2	2	1665	1193	267	0
mmm	bglm	1667	25	0	0	1667	0	0	1667	223	202	0
mmm	bglm	1667	50	0	0	1667	0	0	1667	614	499	0
mmm	bglm	1667	25	0.9	0	1667	0	0	1667	363	109	0
mmm	bglm	1667	50	0.9	0	1667	6	4	1663	1370	313	0
mmm	bglm	1667	25	0	0	1667	0	0	1667	180	164	0
mmm	bglm	1667	50	0	0	1667	1	1	1666	588	471	0
mmm	bglm	1667	25	0.9	0	1667	0	0	1667	504	137	0
mmm	bglm	1667	50	0.9	0	1667	0	0	1667	1289	284	0
mmm	bglm	1667	25	0.5	0	1667	0	0	1667	212	151	0
mmm	bglm	1667	50	0.5	0	1667	0	0	1667	739	388	0
mmm	bglm	1667	25	0.5	0	1667	0	0	1667	279	178	0
mmm	bglm	1667	50	0.5	0	1667	1	1	1666	694	383	0
mmm	bglm	1667	25	0.5	0	1667	0	0	1667	251	159	0
mmm	bglm	1667	50	0.5	0	1667	0	0	1667	711	386	0
mmm	bglm	1667	25	0	0	1667	0	0	1667	202	180	0
mmm	bglm	1667	50	0	0	1667	0	0	1667	630	517	0
mmm	bglm	1667	25	0.9	0	1667	1	1	1666	439	114	0
mmm	bglm	1667	50	0.9	0	1667	5	3	1664	1225	299	0
mmm	bglm	1667	25	0	0	1667	0	0	1667	209	190	0
mmm	bglm	1667	50	0	0	1667	1	1	1666	591	467	0
mmm	bglm	1667	25	0.9	0	1667	0	0	1667	395	111	0
mmm	bglm	1667	50	0.9	0	1667	1	1	1666	1129	259	0
mmm	bglm	1667	25	0	0	1667	0	0	1667	211	189	0
mmm	bglm	1667	50	0	0	1667	0	0	1667	553	451	0
mmm	bglm	1667	25	0.9	0	1667	0	0	1667	411	109	0
mmm	bglm	1667	50	0.9	0	1667	2	2	1665	1343	298	0
mmm	bglm	1667	25	0.5	0	1667	0	0	1667	232	139	0
mmm	bglm	1667	50	0.5	0	1667	0	0	1667	781	386	0
mmm	bglm	1667	25	0.5	0	1667	0	0	1667	267	162	0
mmm	bglm	1667	50	0.5	0	1667	0	0	1667	703	374	0
mmm	bglm	1667	25	0.5	0	1667	0	0	1667	230	151	0
mmm	bglm	1667	50	0.5	0	1667	1	1	1666	658	352	0
bonf	glm	1667	25	0	0	1667	0	0	1667	221	197	0
bt	glm	1667	25	0	0	1667	0	0	1667	484	403	0
bonf	bglm	1667	25	0	0	1667	0	0	1667	151	138	0
bt	bglm	1667	25	0	0	1667	0	0	1667	304	265	0
bonf	glm	1667	50	0	0	1667	0	0	1667	886	671	0
bt	glm	1667	50	0	0	1667	1	1	1666	1087	736	0
bonf	bglm	1667	50	0	0	1667	0	0	1667	547	454	0
bt	bglm	1667	50	0	0	1667	0	0	1667	903	660	0
bonf	glm	1667	25	0.9	0	1667	0	0	1667	189	67	0
bt	glm	1667	25	0.9	0	1667	0	0	1667	1134	251	0
bonf	bglm	1667	25	0.9	0	1667	0	0	1667	174	57	0
bt	bglm	1667	25	0.9	0	1667	4	3	1664	759	206	0
bonf	glm	1667	50	0.9	0	1667	0	0	1667	918	235	0
bt	glm	1667	50	0.9	0	1667	4	4	1663	2032	423	0
bonf	bglm	1667	50	0.9	0	1667	0	0	1667	633	156	0
bt	bglm	1667	50	0.9	0	1667	9	6	1661	1721	377	0
bonf	glm	1667	25	0	0	1667	0	0	1667	243	210	0
bt	glm	1667	25	0	0	1667	0	0	1667	434	354	0
bonf	bglm	1667	25	0	0	1667	0	0	1667	174	164	0
bt	bglm	1667	25	0	0	1667	0	0	1667	314	262	0
bonf	glm	1667	50	0	0	1667	0	0	1667	868	643	0
bt	glm	1667	50	0	0	1667	0	0	1667	1131	766	0
bonf	bglm	1667	50	0	0	1667	0	0	1667	614	498	0
bt	bglm	1667	50	0	0	1667	3	3	1664	905	684	0
bonf	glm	1667	25	0.9	0	1667	0	0	1667	241	70	0
bt	glm	1667	25	0.9	0	1667	0	0	1667	979	238	0
bonf	bglm	1667	25	0.9	0	1667	0	0	1667	128	45	0
bt	bglm	1667	25	0.9	0	1667	2	1	1666	885	203	0
bonf	glm	1667	50	0.9	0	1667	0	0	1667	965	240	0
bt	glm	1667	50	0.9	0	1667	1	1	1666	2062	423	0
bonf	bglm	1667	50	0.9	0	1667	0	0	1667	657	173	0
bt	bglm	1667	50	0.9	0	1667	4	2	1665	1909	406	0
bonf	glm	1667	25	0	0	1667	0	0	1667	240	218	0
bt	glm	1667	25	0	0	1667	0	0	1667	489	393	0
bonf	bglm	1667	25	0	0	1667	0	0	1667	187	171	0
bt	bglm	1667	25	0	0	1667	0	0	1667	338	272	0
bonf	glm	1667	50	0	0	1667	0	0	1667	855	615	0
bt	glm	1667	50	0	0	1667	1	1	1666	1099	766	0
bonf	bglm	1667	50	0	0	1667	0	0	1667	563	470	0
bt	bglm	1667	50	0	0	1667	0	0	1667	902	673	0
bonf	glm	1667	25	0.9	0	1667	0	0	1667	264	76	0
bt	glm	1667	25	0.9	0	1667	0	0	1667	1028	234	0
bonf	bglm	1667	25	0.9	0	1667	0	0	1667	161	51	0
bt	bglm	1667	25	0.9	0	1667	4	4	1663	746	200	0
bonf	glm	1667	50	0.9	0	1667	0	0	1667	803	198	0
bt	glm	1667	50	0.9	0	1667	4	2	1665	2058	441	0
bonf	bglm	1667	50	0.9	0	1667	0	0	1667	596	159	0
bt	bglm	1667	50	0.9	0	1667	6	4	1663	1791	382	0
bonf	glm	1667	25	0.5	0	1667	0	0	1667	226	156	0
bt	glm	1667	25	0.5	0	1667	0	0	1667	539	303	0
bonf	bglm	1667	25	0.5	0	1667	0	0	1667	184	121	0
bt	bglm	1667	25	0.5	0	1667	2	2	1665	430	244	0
bonf	glm	1667	50	0.5	0	1667	0	0	1667	894	434	0
bt	glm	1667	50	0.5	0	1667	0	0	1667	1276	570	0
bonf	bglm	1667	50	0.5	0	1667	0	0	1667	553	302	0
bt	bglm	1667	50	0.5	0	1667	1	1	1666	902	453	0
bonf	glm	1667	25	0.5	0	1667	0	0	1667	296	173	0
bt	glm	1667	25	0.5	0	1667	0	0	1667	621	345	0
bonf	bglm	1667	25	0.5	0	1667	0	0	1667	164	114	0
bt	bglm	1667	25	0.5	0	1667	3	3	1664	405	244	0
bonf	glm	1667	50	0.5	0	1667	0	0	1667	944	467	0
bt	glm	1667	50	0.5	0	1667	0	0	1667	1285	561	0
bonf	bglm	1667	50	0.5	0	1667	0	0	1667	545	318	0
bt	bglm	1667	50	0.5	0	1667	1	1	1666	892	438	0
bonf	glm	1667	25	0.5	0	1667	0	0	1667	203	143	0
bt	glm	1667	25	0.5	0	1667	0	0	1667	471	281	0
bonf	bglm	1667	25	0.5	0	1667	0	0	1667	135	98	0
bt	bglm	1667	25	0.5	0	1667	1	1	1666	457	274	0
bonf	glm	1667	50	0.5	0	1667	0	0	1667	850	424	0
bt	glm	1667	50	0.5	0	1667	0	0	1667	1267	563	0
bonf	bglm	1667	50	0.5	0	1667	0	0	1667	552	305	0
bt	bglm	1667	50	0.5	0	1667	1	1	1666	990	463	0
bonf	glm	1667	25	0	0	1667	0	0	1667	263	239	0
bt	glm	1667	25	0	0	1667	0	0	1667	458	373	0
bonf	bglm	1667	25	0	0	1667	0	0	1667	175	160	0
bt	bglm	1667	25	0	0	1667	0	0	1667	319	273	0
bonf	glm	1667	50	0	0	1667	0	0	1667	850	639	0
bt	glm	1667	50	0	0	1667	0	0	1667	1106	741	0
bonf	bglm	1667	50	0	0	1667	0	0	1667	590	473	0
bt	bglm	1667	50	0	0	1667	1	1	1666	950	697	0
bonf	glm	1667	25	0.9	0	1667	0	0	1667	214	67	0
bt	glm	1667	25	0.9	0	1667	0	0	1667	1166	254	0
bonf	bglm	1667	25	0.9	0	1667	0	0	1667	186	51	0
bt	bglm	1667	25	0.9	0	1667	3	3	1664	958	222	0
bonf	glm	1667	50	0.9	0	1667	0	0	1667	948	234	0
bt	glm	1667	50	0.9	0	1667	0	0	1667	2009	407	0
bonf	bglm	1667	50	0.9	0	1667	0	0	1667	627	158	0
bt	bglm	1667	50	0.9	0	1667	7	4	1663	1741	378	0
bonf	glm	1667	25	0	0	1667	0	0	1667	203	183	0
bt	glm	1667	25	0	0	1667	0	0	1667	460	384	0
bonf	bglm	1667	25	0	0	1667	0	0	1667	165	152	0
bt	bglm	1667	25	0	0	1667	0	0	1667	300	271	0
bonf	glm	1667	50	0	0	1667	0	0	1667	900	662	0
bt	glm	1667	50	0	0	1667	0	0	1667	1092	734	0
bonf	bglm	1667	50	0	0	1667	0	0	1667	566	457	0
bt	bglm	1667	50	0	0	1667	0	0	1667	901	667	0
bonf	glm	1667	25	0.9	0	1667	0	0	1667	246	73	0
bt	glm	1667	25	0.9	0	1667	0	0	1667	1382	299	0
bonf	bglm	1667	25	0.9	0	1667	0	0	1667	199	48	0
bt	bglm	1667	25	0.9	0	1667	3	2	1665	844	214	0
bonf	glm	1667	50	0.9	0	1667	0	0	1667	932	224	0
bt	glm	1667	50	0.9	0	1667	1	1	1666	2107	405	0
bonf	bglm	1667	50	0.9	0	1667	0	0	1667	538	129	0
bt	bglm	1667	50	0.9	0	1667	10	7	1660	1808	380	0
bonf	glm	1667	25	0	0	1667	0	0	1667	205	189	0
bt	glm	1667	25	0	0	1667	0	0	1667	485	391	0
bonf	bglm	1667	25	0	0	1667	0	0	1667	144	136	0
bt	bglm	1667	25	0	0	1667	0	0	1667	295	251	0
bonf	glm	1667	50	0	0	1667	0	0	1667	906	656	0
bt	glm	1667	50	0	0	1667	0	0	1667	1087	752	0
bonf	bglm	1667	50	0	0	1667	0	0	1667	540	446	0
bt	bglm	1667	50	0	0	1667	0	0	1667	903	652	0
bonf	glm	1667	25	0.9	0	1667	0	0	1667	236	68	0
bt	glm	1667	25	0.9	0	1667	0	0	1667	1258	269	0
bonf	bglm	1667	25	0.9	0	1667	0	0	1667	173	56	0
bt	bglm	1667	25	0.9	0	1667	3	2	1665	965	215	0
bonf	glm	1667	50	0.9	0	1667	0	0	1667	874	222	0
bt	glm	1667	50	0.9	0	1667	1	1	1666	2320	440	0
bonf	bglm	1667	50	0.9	0	1667	0	0	1667	496	126	0
bt	bglm	1667	50	0.9	0	1667	4	3	1664	1481	342	0
bonf	glm	1667	25	0.5	0	1667	0	0	1667	222	145	0
bt	glm	1667	25	0.5	0	1667	0	0	1667	509	314	0
bonf	bglm	1667	25	0.5	0	1667	0	0	1667	169	121	0
bt	bglm	1667	25	0.5	0	1667	2	2	1665	505	277	0
bonf	glm	1667	50	0.5	0	1667	0	0	1667	936	420	0
bt	glm	1667	50	0.5	0	1667	0	0	1667	1272	556	0
bonf	bglm	1667	50	0.5	0	1667	0	0	1667	607	322	0
bt	bglm	1667	50	0.5	0	1667	3	3	1664	971	466	0
bonf	glm	1667	25	0.5	0	1667	0	0	1667	239	159	0
bt	glm	1667	25	0.5	0	1667	0	0	1667	570	320	0
bonf	bglm	1667	25	0.5	0	1667	0	0	1667	153	113	0
bt	bglm	1667	25	0.5	0	1667	1	1	1666	412	240	0
bonf	glm	1667	50	0.5	0	1667	0	0	1667	889	424	0
bt	glm	1667	50	0.5	0	1667	0	0	1667	1110	523	0
bonf	bglm	1667	50	0.5	0	1667	0	0	1667	579	331	0
bt	bglm	1667	50	0.5	0	1667	3	2	1665	1006	477	0
bonf	glm	1667	25	0.5	0	1667	0	0	1667	235	156	0
bt	glm	1667	25	0.5	0	1667	0	0	1667	582	305	0
bonf	bglm	1667	25	0.5	0	1667	0	0	1667	179	134	0
bt	bglm	1667	25	0.5	0	1667	0	0	1667	427	270	0
bonf	glm	1667	50	0.5	0	1667	0	0	1667	772	407	0
bt	glm	1667	50	0.5	0	1667	0	0	1667	1265	538	0
bonf	bglm	1667	50	0.5	0	1667	1	1	1666	564	322	0
bt	bglm	1667	50	0.5	0	1667	4	4	1663	984	476	0
mmm	glm	10000	25	0	0	600	0	0	9400	1315	1174	0
mmm	glm	10000	50	0	0	38	0	0	9962	5464	3985	0
mmm	glm	10000	25	0.5	0	561	0	0	9439	1325	842	3
mmm	glm	10000	50	0.5	0	46	0	0	9954	5804	2746	19
mmm	glm	10000	25	0.9	0	538	0	0	9462	3149	782	51
mmm	glm	10000	50	0.9	0	43	3	2	9955	9077	2040	207
