# Supplementary material for: Simultaneous Inference of Multiple Binary Endpoints in Biomedical Research: Small Sample Properties of Multiple Marginal Models and a Resampling Approach
Source: Biom J. 2024 Jul 2;66(5):e202300197. doi: 10.1002/bimj.202300197 (PMC12859538; doi:10.1002/bimj.202300197)
Supplement: Supplementary file 1 — Data S1 [file BIMJ-66-e202300197-s001.zip › Code_and_Data/Simulations/Sim_Group_comparison/intermediate_results/bin_gc_ss_h02_04_ha8_002_1.csv]

method	model	nsim	ntrt	corr	nfail	nerror	nrej	nreji	nrejcor	npow	npowi	npowcor
mmm	bglm	1000	25	0	0	1000	3	3	997	0	0	0
mmm	bglm	1000	50	0	0	1000	8	7	993	0	0	0
mmm	bglm	1000	25	0.5	0	1000	9	9	991	0	0	0
mmm	bglm	1000	50	0.5	0	1000	10	10	990	0	0	0
mmm	bglm	1000	25	0.9	0	1000	11	8	992	0	0	0
mmm	bglm	1000	50	0.9	0	1000	12	10	990	0	0	0
mmm	bglm	1000	25	0	0	1000	5	5	995	0	0	0
mmm	bglm	1000	50	0	0	1000	5	4	996	0	0	0
mmm	bglm	1000	25	0.5	0	1000	6	4	996	0	0	0
mmm	bglm	1000	50	0.5	0	1000	13	12	988	0	0	0
mmm	bglm	1000	25	0.9	0	1000	20	13	987	0	0	0
mmm	bglm	1000	50	0.9	0	1000	17	14	986	1	1	0
mmm	bglm	1000	25	0	0	1000	5	5	995	0	0	0
mmm	bglm	1000	50	0	0	1000	4	4	996	0	0	0
mmm	bglm	1000	25	0.5	0	1000	4	4	996	0	0	0
mmm	bglm	1000	50	0.5	0	1000	12	12	988	0	0	0
mmm	bglm	1000	25	0.9	0	1000	19	13	987	0	0	0
mmm	bglm	1000	50	0.9	0	1000	25	17	983	0	0	0
mmm	bglm	1000	25	0	0	1000	2	2	998	0	0	0
mmm	bglm	1000	50	0	0	1000	8	7	993	0	0	0
mmm	bglm	1000	25	0.5	0	1000	1	1	999	0	0	0
mmm	bglm	1000	50	0.5	0	1000	7	6	994	0	0	0
mmm	bglm	1000	25	0.9	0	1000	12	10	990	0	0	0
mmm	bglm	1000	50	0.9	0	1000	16	11	989	0	0	0
mmm	bglm	1000	25	0	0	1000	3	3	997	0	0	0
mmm	bglm	1000	50	0	0	1000	7	7	993	0	0	0
mmm	bglm	1000	25	0.5	0	1000	4	4	996	0	0	0
mmm	bglm	1000	50	0.5	0	1000	5	5	995	0	0	0
mmm	bglm	1000	25	0.9	0	1000	16	10	990	0	0	0
mmm	bglm	1000	50	0.9	0	1000	25	18	982	0	0	0
mmm	bglm	1000	25	0	0	1000	5	5	995	0	0	0
mmm	bglm	1000	50	0	0	1000	9	7	993	0	0	0
mmm	bglm	1000	25	0.5	0	1000	3	2	998	0	0	0
mmm	bglm	1000	50	0.5	0	1000	4	4	996	0	0	0
mmm	bglm	1000	25	0.9	0	1000	20	14	986	0	0	0
mmm	bglm	1000	50	0.9	0	1000	17	12	988	0	0	0
mmm	bglm	1000	25	0	0	1000	9	9	991	0	0	0
mmm	bglm	1000	50	0	0	1000	3	3	997	0	0	0
mmm	bglm	1000	25	0.5	0	1000	10	10	990	0	0	0
mmm	bglm	1000	50	0.5	0	1000	9	9	991	0	0	0
mmm	bglm	1000	25	0.9	0	1000	17	12	988	0	0	0
mmm	bglm	1000	50	0.9	0	1000	14	10	990	0	0	0
mmm	bglm	1000	25	0	0	1000	3	3	997	0	0	0
mmm	bglm	1000	50	0	0	1000	5	5	995	0	0	0
mmm	bglm	1000	25	0.5	0	1000	6	6	994	0	0	0
mmm	bglm	1000	50	0.5	0	1000	10	10	990	0	0	0
mmm	bglm	1000	25	0.9	0	1000	7	5	995	0	0	0
mmm	bglm	1000	50	0.9	0	1000	11	9	991	0	0	0
mmm	bglm	1000	25	0	0	1000	3	3	997	0	0	0
mmm	bglm	1000	50	0	0	1000	1	1	999	0	0	0
mmm	bglm	1000	25	0.5	0	1000	13	12	988	0	0	0
mmm	bglm	1000	50	0.5	0	1000	12	11	989	0	0	0
mmm	bglm	1000	25	0.9	0	1000	20	15	985	0	0	0
mmm	bglm	1000	50	0.9	0	1000	23	16	984	0	0	0
mmm	bglm	1000	25	0	0	1000	3	3	997	0	0	0
mmm	bglm	1000	50	0	0	1000	4	4	996	0	0	0
mmm	bglm	1000	25	0.5	0	1000	3	3	997	0	0	0
mmm	bglm	1000	50	0.5	0	1000	9	7	993	0	0	0
mmm	bglm	1000	25	0.9	0	1000	10	6	994	0	0	0
mmm	bglm	1000	50	0.9	0	1000	16	13	987	0	0	0
bonf	glm	1000	25	0	0	1000	2	2	998	0	0	0
bt	glm	1000	25	0	0	1000	64	59	941	0	0	0
bonf	bglm	1000	25	0	0	1000	1	1	999	0	0	0
bt	bglm	1000	25	0	0	1000	35	35	965	0	0	0
bonf	glm	1000	50	0	0	1000	3	3	997	0	0	0
bt	glm	1000	50	0	0	1000	53	51	949	0	0	0
bonf	bglm	1000	50	0	0	1000	3	3	997	0	0	0
bt	bglm	1000	50	0	0	1000	41	39	961	8	8	0
bonf	glm	1000	25	0.5	0	1000	3	3	997	0	0	0
bt	glm	1000	25	0.5	0	1000	67	56	944	0	0	0
bonf	bglm	1000	25	0.5	0	1000	5	5	995	0	0	0
bt	bglm	1000	25	0.5	0	1000	34	30	970	0	0	0
bonf	glm	1000	50	0.5	0	1000	8	8	992	0	0	0
bt	glm	1000	50	0.5	0	1000	60	52	948	0	0	0
bonf	bglm	1000	50	0.5	0	1000	4	4	996	0	0	0
bt	bglm	1000	50	0.5	0	1000	38	31	969	8	7	0
bonf	glm	1000	25	0.9	0	1000	2	2	998	0	0	0
bt	glm	1000	25	0.9	0	1000	64	46	954	0	0	0
bonf	bglm	1000	25	0.9	0	1000	3	2	998	0	0	0
bt	bglm	1000	25	0.9	0	1000	47	35	965	8	2	0
bonf	glm	1000	50	0.9	0	1000	12	7	993	0	0	0
bt	glm	1000	50	0.9	0	1000	80	55	945	0	0	0
bonf	bglm	1000	50	0.9	0	1000	4	4	996	0	0	0
bt	bglm	1000	50	0.9	0	1000	54	39	961	41	10	0
bonf	glm	1000	25	0	0	1000	2	2	998	0	0	0
bt	glm	1000	25	0	0	1000	46	43	957	0	0	0
bonf	bglm	1000	25	0	0	1000	4	4	996	0	0	0
bt	bglm	1000	25	0	0	1000	30	29	971	1	1	0
bonf	glm	1000	50	0	0	1000	16	15	985	0	0	0
bt	glm	1000	50	0	0	1000	55	49	951	0	0	0
bonf	bglm	1000	50	0	0	1000	8	8	992	0	0	0
bt	bglm	1000	50	0	0	1000	41	36	964	9	9	0
bonf	glm	1000	25	0.5	0	1000	9	8	992	0	0	0
bt	glm	1000	25	0.5	0	1000	71	61	939	0	0	0
bonf	bglm	1000	25	0.5	0	1000	5	5	995	0	0	0
bt	bglm	1000	25	0.5	0	1000	55	44	956	0	0	0
bonf	glm	1000	50	0.5	0	1000	9	9	991	0	0	0
bt	glm	1000	50	0.5	0	1000	66	55	945	0	0	0
bonf	bglm	1000	50	0.5	0	1000	4	4	996	0	0	0
bt	bglm	1000	50	0.5	0	1000	39	37	963	4	4	0
bonf	glm	1000	25	0.9	0	1000	4	4	996	0	0	0
bt	glm	1000	25	0.9	0	1000	67	46	954	0	0	0
bonf	bglm	1000	25	0.9	0	1000	8	6	994	0	0	0
bt	bglm	1000	25	0.9	0	1000	60	43	957	0	0	0
bonf	glm	1000	50	0.9	0	1000	8	7	993	0	0	0
bt	glm	1000	50	0.9	0	1000	86	49	951	0	0	0
bonf	bglm	1000	50	0.9	0	1000	8	7	993	0	0	0
bt	bglm	1000	50	0.9	0	1000	58	42	958	21	6	0
bonf	glm	1000	25	0	0	1000	4	4	996	0	0	0
bt	glm	1000	25	0	0	1000	60	55	945	0	0	0
bonf	bglm	1000	25	0	0	1000	4	4	996	0	0	0
bt	bglm	1000	25	0	0	1000	58	53	947	0	0	0
bonf	glm	1000	50	0	0	1000	9	9	991	0	0	0
bt	glm	1000	50	0	0	1000	62	53	947	0	0	0
bonf	bglm	1000	50	0	0	1000	5	5	995	0	0	0
bt	bglm	1000	50	0	0	1000	42	40	960	7	7	0
bonf	glm	1000	25	0.5	0	1000	8	8	992	0	0	0
bt	glm	1000	25	0.5	0	1000	61	53	947	0	0	0
bonf	bglm	1000	25	0.5	0	1000	7	7	993	0	0	0
bt	bglm	1000	25	0.5	0	1000	55	45	955	1	1	0
bonf	glm	1000	50	0.5	0	1000	7	7	993	0	0	0
bt	glm	1000	50	0.5	0	1000	66	57	943	0	0	0
bonf	bglm	1000	50	0.5	0	1000	4	4	996	0	0	0
bt	bglm	1000	50	0.5	0	1000	61	54	946	14	13	0
bonf	glm	1000	25	0.9	0	1000	5	4	996	0	0	0
bt	glm	1000	25	0.9	0	1000	82	58	942	0	0	0
bonf	bglm	1000	25	0.9	0	1000	10	7	993	0	0	0
bt	bglm	1000	25	0.9	0	1000	56	38	962	0	0	0
bonf	glm	1000	50	0.9	0	1000	12	8	992	0	0	0
bt	glm	1000	50	0.9	0	1000	62	44	956	0	0	0
bonf	bglm	1000	50	0.9	0	1000	11	8	992	0	0	0
bt	bglm	1000	50	0.9	0	1000	55	35	965	33	10	0
bonf	glm	1000	25	0	0	1000	6	6	994	0	0	0
bt	glm	1000	25	0	0	1000	67	59	941	0	0	0
bonf	bglm	1000	25	0	0	1000	7	7	993	0	0	0
bt	bglm	1000	25	0	0	1000	34	32	968	0	0	0
bonf	glm	1000	50	0	0	1000	3	3	997	0	0	0
bt	glm	1000	50	0	0	1000	49	43	957	0	0	0
bonf	bglm	1000	50	0	0	1000	2	2	998	0	0	0
bt	bglm	1000	50	0	0	1000	35	34	966	13	13	0
bonf	glm	1000	25	0.5	0	1000	3	3	997	0	0	0
bt	glm	1000	25	0.5	0	1000	68	58	942	0	0	0
bonf	bglm	1000	25	0.5	0	1000	4	4	996	0	0	0
bt	bglm	1000	25	0.5	0	1000	26	25	975	0	0	0
bonf	glm	1000	50	0.5	0	1000	12	12	988	0	0	0
bt	glm	1000	50	0.5	0	1000	49	45	955	0	0	0
bonf	bglm	1000	50	0.5	0	1000	8	7	993	0	0	0
bt	bglm	1000	50	0.5	0	1000	54	45	955	12	11	0
bonf	glm	1000	25	0.9	0	1000	3	2	998	0	0	0
bt	glm	1000	25	0.9	0	1000	88	52	948	0	0	0
bonf	bglm	1000	25	0.9	0	1000	5	3	997	0	0	0
bt	bglm	1000	25	0.9	0	1000	75	54	946	0	0	0
bonf	glm	1000	50	0.9	0	1000	7	7	993	0	0	0
bt	glm	1000	50	0.9	0	1000	79	52	948	0	0	0
bonf	bglm	1000	50	0.9	0	1000	3	3	997	0	0	0
bt	bglm	1000	50	0.9	0	1000	69	49	951	26	7	0
bonf	glm	1000	25	0	0	1000	6	6	994	0	0	0
bt	glm	1000	25	0	0	1000	47	45	955	0	0	0
bonf	bglm	1000	25	0	0	1000	6	6	994	0	0	0
bt	bglm	1000	25	0	0	1000	45	41	959	2	2	0
bonf	glm	1000	50	0	0	1000	7	7	993	0	0	0
bt	glm	1000	50	0	0	1000	52	47	953	0	0	0
bonf	bglm	1000	50	0	0	1000	9	9	991	0	0	0
bt	bglm	1000	50	0	0	1000	45	42	958	6	6	0
bonf	glm	1000	25	0.5	0	1000	9	8	992	0	0	0
bt	glm	1000	25	0.5	0	1000	60	48	952	0	0	0
bonf	bglm	1000	25	0.5	0	1000	2	2	998	0	0	0
bt	bglm	1000	25	0.5	0	1000	39	36	964	0	0	0
bonf	glm	1000	50	0.5	0	1000	8	8	992	0	0	0
bt	glm	1000	50	0.5	0	1000	64	55	945	0	0	0
bonf	bglm	1000	50	0.5	0	1000	6	5	995	0	0	0
bt	bglm	1000	50	0.5	0	1000	57	49	951	13	10	0
bonf	glm	1000	25	0.9	0	1000	2	2	998	0	0	0
bt	glm	1000	25	0.9	0	1000	97	59	941	0	0	0
bonf	bglm	1000	25	0.9	0	1000	1	1	999	0	0	0
bt	bglm	1000	25	0.9	0	1000	54	34	966	5	1	0
bonf	glm	1000	50	0.9	0	1000	10	7	993	0	0	0
bt	glm	1000	50	0.9	0	1000	92	56	944	0	0	0
bonf	bglm	1000	50	0.9	0	1000	4	4	996	0	0	0
bt	bglm	1000	50	0.9	0	1000	87	54	946	33	10	0
bonf	glm	1000	25	0	0	1000	3	3	997	0	0	0
bt	glm	1000	25	0	0	1000	53	51	949	0	0	0
bonf	bglm	1000	25	0	0	1000	5	5	995	0	0	0
bt	bglm	1000	25	0	0	1000	38	36	964	0	0	0
bonf	glm	1000	50	0	0	1000	12	11	989	0	0	0
bt	glm	1000	50	0	0	1000	48	41	959	0	0	0
bonf	bglm	1000	50	0	0	1000	4	4	996	0	0	0
bt	bglm	1000	50	0	0	1000	49	46	954	6	6	0
bonf	glm	1000	25	0.5	0	1000	5	5	995	0	0	0
bt	glm	1000	25	0.5	0	1000	56	51	949	0	0	0
bonf	bglm	1000	25	0.5	0	1000	3	3	997	0	0	0
bt	bglm	1000	25	0.5	0	1000	38	33	967	2	2	0
bonf	glm	1000	50	0.5	0	1000	9	9	991	0	0	0
bt	glm	1000	50	0.5	0	1000	61	52	948	0	0	0
bonf	bglm	1000	50	0.5	0	1000	4	3	997	0	0	0
bt	bglm	1000	50	0.5	0	1000	36	34	966	16	11	0
bonf	glm	1000	25	0.9	0	1000	6	5	995	0	0	0
bt	glm	1000	25	0.9	0	1000	85	52	948	0	0	0
bonf	bglm	1000	25	0.9	0	1000	2	1	999	0	0	0
bt	bglm	1000	25	0.9	0	1000	62	44	956	0	0	0
bonf	glm	1000	50	0.9	0	1000	8	6	994	0	0	0
bt	glm	1000	50	0.9	0	1000	108	66	934	0	0	0
bonf	bglm	1000	50	0.9	0	1000	9	6	994	0	0	0
bt	bglm	1000	50	0.9	0	1000	58	41	959	28	11	0
bonf	glm	1000	25	0	0	1000	3	3	997	0	0	0
bt	glm	1000	25	0	0	1000	52	46	954	0	0	0
bonf	bglm	1000	25	0	0	1000	1	1	999	0	0	0
bt	bglm	1000	25	0	0	1000	27	25	975	0	0	0
bonf	glm	1000	50	0	0	1000	7	7	993	0	0	0
bt	glm	1000	50	0	0	1000	59	51	949	0	0	0
bonf	bglm	1000	50	0	0	1000	3	3	997	0	0	0
bt	bglm	1000	50	0	0	1000	50	45	955	15	15	0
bonf	glm	1000	25	0.5	0	1000	4	4	996	0	0	0
bt	glm	1000	25	0.5	0	1000	68	59	941	0	0	0
bonf	bglm	1000	25	0.5	0	1000	4	4	996	0	0	0
bt	bglm	1000	25	0.5	0	1000	42	35	965	3	2	0
bonf	glm	1000	50	0.5	0	1000	11	10	990	0	0	0
bt	glm	1000	50	0.5	0	1000	62	48	952	0	0	0
bonf	bglm	1000	50	0.5	0	1000	3	3	997	0	0	0
bt	bglm	1000	50	0.5	0	1000	46	41	959	11	9	0
bonf	glm	1000	25	0.9	0	1000	11	7	993	0	0	0
bt	glm	1000	25	0.9	0	1000	74	45	955	0	0	0
bonf	bglm	1000	25	0.9	0	1000	6	4	996	0	0	0
bt	bglm	1000	25	0.9	0	1000	70	46	954	3	1	0
bonf	glm	1000	50	0.9	0	1000	8	6	994	0	0	0
bt	glm	1000	50	0.9	0	1000	65	45	955	0	0	0
bonf	bglm	1000	50	0.9	0	1000	10	7	993	0	0	0
bt	bglm	1000	50	0.9	0	1000	64	43	957	18	8	0
bonf	glm	1000	25	0	0	1000	4	4	996	0	0	0
bt	glm	1000	25	0	0	1000	52	50	950	0	0	0
bonf	bglm	1000	25	0	0	1000	2	2	998	0	0	0
bt	bglm	1000	25	0	0	1000	49	39	961	0	0	0
bonf	glm	1000	50	0	0	1000	10	10	990	0	0	0
bt	glm	1000	50	0	0	1000	62	53	947	0	0	0
bonf	bglm	1000	50	0	0	1000	3	3	997	0	0	0
bt	bglm	1000	50	0	0	1000	31	29	971	9	9	0
bonf	glm	1000	25	0.5	0	1000	7	5	995	0	0	0
bt	glm	1000	25	0.5	0	1000	62	49	951	0	0	0
bonf	bglm	1000	25	0.5	0	1000	4	4	996	0	0	0
bt	bglm	1000	25	0.5	0	1000	38	31	969	1	1	0
bonf	glm	1000	50	0.5	0	1000	12	11	989	0	0	0
bt	glm	1000	50	0.5	0	1000	56	51	949	0	0	0
bonf	bglm	1000	50	0.5	0	1000	6	6	994	0	0	0
bt	bglm	1000	50	0.5	0	1000	47	44	956	12	11	0
bonf	glm	1000	25	0.9	0	1000	2	1	999	0	0	0
bt	glm	1000	25	0.9	0	1000	95	63	937	0	0	0
bonf	bglm	1000	25	0.9	0	1000	7	5	995	0	0	0
bt	bglm	1000	25	0.9	0	1000	48	31	969	0	0	0
bonf	glm	1000	50	0.9	0	1000	3	3	997	0	0	0
bt	glm	1000	50	0.9	0	1000	69	47	953	0	0	0
bonf	bglm	1000	50	0.9	0	1000	1	1	999	0	0	0
bt	bglm	1000	50	0.9	0	1000	77	53	947	23	7	0
bonf	glm	1000	25	0	0	1000	5	5	995	0	0	0
bt	glm	1000	25	0	0	1000	62	55	945	0	0	0
bonf	bglm	1000	25	0	0	1000	2	2	998	0	0	0
bt	bglm	1000	25	0	0	1000	40	36	964	0	0	0
bonf	glm	1000	50	0	0	1000	7	7	993	0	0	0
bt	glm	1000	50	0	0	1000	64	59	941	0	0	0
bonf	bglm	1000	50	0	0	1000	4	4	996	0	0	0
bt	bglm	1000	50	0	0	1000	45	40	960	7	7	0
bonf	glm	1000	25	0.5	0	1000	11	10	990	0	0	0
bt	glm	1000	25	0.5	0	1000	70	58	942	0	0	0
bonf	bglm	1000	25	0.5	0	1000	8	8	992	0	0	0
bt	bglm	1000	25	0.5	0	1000	48	40	960	1	1	0
bonf	glm	1000	50	0.5	0	1000	7	6	994	0	0	0
bt	glm	1000	50	0.5	0	1000	55	49	951	0	0	0
bonf	bglm	1000	50	0.5	0	1000	6	6	994	0	0	0
bt	bglm	1000	50	0.5	0	1000	48	44	956	12	8	0
bonf	glm	1000	25	0.9	0	1000	4	3	997	0	0	0
bt	glm	1000	25	0.9	0	1000	76	52	948	0	0	0
bonf	bglm	1000	25	0.9	0	1000	6	5	995	0	0	0
bt	bglm	1000	25	0.9	0	1000	54	37	963	0	0	0
bonf	glm	1000	50	0.9	0	1000	5	3	997	0	0	0
bt	glm	1000	50	0.9	0	1000	76	49	951	0	0	0
bonf	bglm	1000	50	0.9	0	1000	2	1	999	0	0	0
bt	bglm	1000	50	0.9	0	1000	47	37	963	17	6	0
bonf	glm	1000	25	0	0	1000	4	4	996	0	0	0
bt	glm	1000	25	0	0	1000	54	47	953	0	0	0
bonf	bglm	1000	25	0	0	1000	2	2	998	0	0	0
bt	bglm	1000	25	0	0	1000	33	32	968	2	2	0
bonf	glm	1000	50	0	0	1000	10	10	990	0	0	0
bt	glm	1000	50	0	0	1000	59	53	947	0	0	0
bonf	bglm	1000	50	0	0	1000	7	7	993	0	0	0
bt	bglm	1000	50	0	0	1000	49	45	955	6	6	0
bonf	glm	1000	25	0.5	0	1000	5	5	995	0	0	0
bt	glm	1000	25	0.5	0	1000	69	63	937	0	0	0
bonf	bglm	1000	25	0.5	0	1000	3	3	997	0	0	0
bt	bglm	1000	25	0.5	0	1000	35	33	967	0	0	0
bonf	glm	1000	50	0.5	0	1000	8	8	992	0	0	0
bt	glm	1000	50	0.5	0	1000	73	58	942	0	0	0
bonf	bglm	1000	50	0.5	0	1000	4	4	996	0	0	0
bt	bglm	1000	50	0.5	0	1000	44	37	963	8	8	0
bonf	glm	1000	25	0.9	0	1000	4	4	996	0	0	0
bt	glm	1000	25	0.9	0	1000	64	46	954	0	0	0
bonf	bglm	1000	25	0.9	0	1000	1	1	999	0	0	0
bt	bglm	1000	25	0.9	0	1000	69	46	954	0	0	0
bonf	glm	1000	50	0.9	0	1000	6	6	994	0	0	0
bt	glm	1000	50	0.9	0	1000	80	51	949	0	0	0
bonf	bglm	1000	50	0.9	0	1000	1	1	999	0	0	0
bt	bglm	1000	50	0.9	0	1000	48	35	965	30	8	0
mmm	glm	10000	25	0	0	9297	2	2	701	0	0	0
mmm	glm	10000	50	0	0	8616	13	11	1373	0	0	0
mmm	glm	10000	25	0.5	0	8143	12	10	1847	0	0	0
mmm	glm	10000	50	0.5	0	6987	22	20	2993	0	0	0
mmm	glm	10000	25	0.9	0	5219	85	62	4719	0	0	0
mmm	glm	10000	50	0.9	0	4701	146	99	5200	0	0	0
