# Supplementary material for: Simultaneous Inference of Multiple Binary Endpoints in Biomedical Research: Small Sample Properties of Multiple Marginal Models and a Resampling Approach
Source: Biom J. 2024 Jul 2;66(5):e202300197. doi: 10.1002/bimj.202300197 (PMC12859538; doi:10.1002/bimj.202300197)
Supplement: Supplementary file 1 — Data S1 [file BIMJ-66-e202300197-s001.zip › Code_and_Data/Simulations/Sim_Group_comparison/intermediate_results/bin_gc_ss_h02_04_ha8_002_d01_1.csv]

method	model	nsim	ntrt	corr	nfail	nerror	nrej	nreji	nrejcor	npow	npowi	npowcor
mmm	bglm	1667	25	0	0	1667	4	4	1663	1	1	0
mmm	bglm	1667	50	0	0	1667	9	9	1658	73	72	0
mmm	bglm	1667	25	0.9	0	1667	23	16	1651	24	5	0
mmm	bglm	1667	50	0.9	0	1667	32	24	1643	549	131	0
mmm	bglm	1667	25	0	0	1667	10	9	1658	0	0	0
mmm	bglm	1667	50	0	0	1667	8	8	1659	75	71	0
mmm	bglm	1667	25	0.9	0	1667	27	22	1645	18	3	0
mmm	bglm	1667	50	0.9	0	1667	31	26	1641	567	131	0
mmm	bglm	1667	25	0	0	1667	3	3	1664	0	0	0
mmm	bglm	1667	50	0	0	1667	11	10	1657	84	81	0
mmm	bglm	1667	25	0.9	0	1667	19	15	1652	14	5	0
mmm	bglm	1667	50	0.9	0	1667	30	24	1643	513	134	0
mmm	bglm	1667	25	0.5	0	1667	8	7	1660	2	2	0
mmm	bglm	1667	50	0.5	0	1667	21	20	1647	180	115	0
mmm	bglm	1667	25	0.5	0	1667	10	10	1657	3	3	0
mmm	bglm	1667	50	0.5	0	1667	14	14	1653	130	91	0
mmm	bglm	1667	25	0.5	0	1667	17	16	1651	1	1	0
mmm	bglm	1667	50	0.5	0	1667	9	9	1658	153	99	0
mmm	bglm	1667	25	0	0	1667	8	8	1659	0	0	0
mmm	bglm	1667	50	0	0	1667	11	11	1656	61	61	0
mmm	bglm	1667	25	0.9	0	1667	20	15	1652	27	6	0
mmm	bglm	1667	50	0.9	0	1667	28	21	1646	630	152	0
mmm	bglm	1667	25	0	0	1667	11	11	1656	1	1	0
mmm	bglm	1667	50	0	0	1667	13	13	1654	64	64	0
mmm	bglm	1667	25	0.9	0	1667	24	19	1648	41	11	0
mmm	bglm	1667	50	0.9	0	1667	30	24	1643	549	132	0
mmm	bglm	1667	25	0	0	1667	1	1	1666	1	1	0
mmm	bglm	1667	50	0	0	1667	8	8	1659	72	72	0
mmm	bglm	1667	25	0.9	0	1667	34	21	1646	14	4	0
mmm	bglm	1667	50	0.9	0	1667	47	31	1636	572	134	0
mmm	bglm	1667	25	0.5	0	1667	8	8	1659	2	2	0
mmm	bglm	1667	50	0.5	0	1667	7	7	1660	159	115	0
mmm	bglm	1667	25	0.5	0	1667	12	12	1655	0	0	0
mmm	bglm	1667	50	0.5	0	1667	12	11	1656	192	121	0
mmm	bglm	1667	25	0.5	0	1667	8	8	1659	9	6	0
mmm	bglm	1667	50	0.5	0	1667	8	7	1660	169	112	0
bonf	glm	1667	25	0	0	1667	16	14	1653	0	0	0
bt	glm	1667	25	0	0	1667	105	90	1577	0	0	0
bonf	bglm	1667	25	0	0	1667	5	5	1662	1	1	0
bt	bglm	1667	25	0	0	1667	61	56	1611	174	160	0
bonf	glm	1667	50	0	0	1667	12	12	1655	0	0	0
bt	glm	1667	50	0	0	1667	100	90	1577	65	64	0
bonf	bglm	1667	50	0	0	1667	6	6	1661	57	55	0
bt	bglm	1667	50	0	0	1667	57	48	1619	1630	1075	0
bonf	glm	1667	25	0.9	0	1667	12	8	1659	0	0	0
bt	glm	1667	25	0.9	0	1667	136	88	1579	0	0	0
bonf	bglm	1667	25	0.9	0	1667	7	5	1662	0	0	0
bt	bglm	1667	25	0.9	0	1667	85	54	1613	283	66	0
bonf	glm	1667	50	0.9	0	1667	16	11	1656	0	0	0
bt	glm	1667	50	0.9	0	1667	154	98	1569	167	44	0
bonf	bglm	1667	50	0.9	0	1667	6	4	1663	72	18	0
bt	bglm	1667	50	0.9	0	1667	91	64	1603	2474	480	0
bonf	glm	1667	25	0	0	1667	4	4	1663	0	0	0
bt	glm	1667	25	0	0	1667	96	86	1581	0	0	0
bonf	bglm	1667	25	0	0	1667	2	2	1665	1	1	0
bt	bglm	1667	25	0	0	1667	63	55	1612	172	167	0
bonf	glm	1667	50	0	0	1667	16	16	1651	1	1	0
bt	glm	1667	50	0	0	1667	110	98	1569	66	66	0
bonf	bglm	1667	50	0	0	1667	12	12	1655	52	51	0
bt	bglm	1667	50	0	0	1667	49	48	1619	1693	1081	0
bonf	glm	1667	25	0.9	0	1667	8	5	1662	0	0	0
bt	glm	1667	25	0.9	0	1667	139	90	1577	6	2	0
bonf	bglm	1667	25	0.9	0	1667	2	1	1666	0	0	0
bt	bglm	1667	25	0.9	0	1667	119	71	1596	306	66	0
bonf	glm	1667	50	0.9	0	1667	9	7	1660	0	0	0
bt	glm	1667	50	0.9	0	1667	161	97	1570	178	42	0
bonf	bglm	1667	50	0.9	0	1667	6	5	1662	89	27	0
bt	bglm	1667	50	0.9	0	1667	96	63	1604	2263	443	0
bonf	glm	1667	25	0	0	1667	5	5	1662	0	0	0
bt	glm	1667	25	0	0	1667	89	80	1587	1	1	0
bonf	bglm	1667	25	0	0	1667	7	7	1660	0	0	0
bt	bglm	1667	25	0	0	1667	59	56	1611	156	150	0
bonf	glm	1667	50	0	0	1667	14	14	1653	0	0	0
bt	glm	1667	50	0	0	1667	97	89	1578	53	53	0
bonf	bglm	1667	50	0	0	1667	7	6	1661	54	51	0
bt	bglm	1667	50	0	0	1667	76	71	1596	1579	1029	0
bonf	glm	1667	25	0.9	0	1667	14	11	1656	0	0	0
bt	glm	1667	25	0.9	0	1667	147	93	1574	3	1	0
bonf	bglm	1667	25	0.9	0	1667	7	4	1663	5	1	0
bt	bglm	1667	25	0.9	0	1667	91	59	1608	381	82	0
bonf	glm	1667	50	0.9	0	1667	13	10	1657	0	0	0
bt	glm	1667	50	0.9	0	1667	103	71	1596	186	49	0
bonf	bglm	1667	50	0.9	0	1667	3	2	1665	65	22	0
bt	bglm	1667	50	0.9	0	1667	107	69	1598	2614	512	0
bonf	glm	1667	25	0.5	0	1667	5	5	1662	0	0	0
bt	glm	1667	25	0.5	0	1667	106	87	1580	1	1	0
bonf	bglm	1667	25	0.5	0	1667	2	2	1665	0	0	0
bt	bglm	1667	25	0.5	0	1667	62	55	1612	183	118	0
bonf	glm	1667	50	0.5	0	1667	20	18	1649	0	0	0
bt	glm	1667	50	0.5	0	1667	105	85	1582	69	55	0
bonf	bglm	1667	50	0.5	0	1667	15	15	1652	45	33	0
bt	bglm	1667	50	0.5	0	1667	56	53	1614	1791	743	0
bonf	glm	1667	25	0.5	0	1667	4	4	1663	0	0	0
bt	glm	1667	25	0.5	0	1667	108	88	1579	0	0	0
bonf	bglm	1667	25	0.5	0	1667	6	6	1661	0	0	0
bt	bglm	1667	25	0.5	0	1667	74	66	1601	164	118	0
bonf	glm	1667	50	0.5	0	1667	11	11	1656	0	0	0
bt	glm	1667	50	0.5	0	1667	108	93	1574	75	59	0
bonf	bglm	1667	50	0.5	0	1667	9	9	1658	75	53	0
bt	bglm	1667	50	0.5	0	1667	60	57	1610	1670	708	0
bonf	glm	1667	25	0.5	0	1667	7	7	1660	0	0	0
bt	glm	1667	25	0.5	0	1667	105	87	1580	3	2	0
bonf	bglm	1667	25	0.5	0	1667	5	5	1662	1	1	0
bt	bglm	1667	25	0.5	0	1667	84	72	1595	168	110	0
bonf	glm	1667	50	0.5	0	1667	14	13	1654	0	0	0
bt	glm	1667	50	0.5	0	1667	119	97	1570	64	51	0
bonf	bglm	1667	50	0.5	0	1667	7	7	1660	65	51	0
bt	bglm	1667	50	0.5	0	1667	84	73	1594	1739	703	0
bonf	glm	1667	25	0	0	1667	3	3	1664	0	0	0
bt	glm	1667	25	0	0	1667	88	80	1587	1	1	0
bonf	bglm	1667	25	0	0	1667	5	5	1662	0	0	0
bt	bglm	1667	25	0	0	1667	61	57	1610	177	169	0
bonf	glm	1667	50	0	0	1667	14	13	1654	0	0	0
bt	glm	1667	50	0	0	1667	97	85	1582	64	61	0
bonf	bglm	1667	50	0	0	1667	12	11	1656	62	61	0
bt	bglm	1667	50	0	0	1667	64	62	1605	1622	1066	0
bonf	glm	1667	25	0.9	0	1667	8	5	1662	0	0	0
bt	glm	1667	25	0.9	0	1667	118	77	1590	0	0	0
bonf	bglm	1667	25	0.9	0	1667	4	2	1665	0	0	0
bt	bglm	1667	25	0.9	0	1667	105	64	1603	372	80	0
bonf	glm	1667	50	0.9	0	1667	19	14	1653	0	0	0
bt	glm	1667	50	0.9	0	1667	124	79	1588	123	34	0
bonf	bglm	1667	50	0.9	0	1667	6	5	1662	78	17	0
bt	bglm	1667	50	0.9	0	1667	93	67	1600	2514	493	0
bonf	glm	1667	25	0	0	1667	8	8	1659	0	0	0
bt	glm	1667	25	0	0	1667	100	89	1578	0	0	0
bonf	bglm	1667	25	0	0	1667	4	4	1663	0	0	0
bt	bglm	1667	25	0	0	1667	66	62	1605	155	149	0
bonf	glm	1667	50	0	0	1667	13	12	1655	0	0	0
bt	glm	1667	50	0	0	1667	78	74	1593	49	47	0
bonf	bglm	1667	50	0	0	1667	8	8	1659	65	63	0
bt	bglm	1667	50	0	0	1667	60	58	1609	1605	1085	0
bonf	glm	1667	25	0.9	0	1667	6	4	1663	0	0	0
bt	glm	1667	25	0.9	0	1667	156	98	1569	0	0	0
bonf	bglm	1667	25	0.9	0	1667	4	2	1665	0	0	0
bt	bglm	1667	25	0.9	0	1667	87	58	1609	331	68	0
bonf	glm	1667	50	0.9	0	1667	8	7	1660	0	0	0
bt	glm	1667	50	0.9	0	1667	120	77	1590	153	41	0
bonf	bglm	1667	50	0.9	0	1667	8	6	1661	60	17	0
bt	bglm	1667	50	0.9	0	1667	95	67	1600	2327	472	0
bonf	glm	1667	25	0	0	1667	6	5	1662	0	0	0
bt	glm	1667	25	0	0	1667	100	87	1580	1	1	0
bonf	bglm	1667	25	0	0	1667	7	7	1660	0	0	0
bt	bglm	1667	25	0	0	1667	40	35	1632	176	162	0
bonf	glm	1667	50	0	0	1667	20	18	1649	0	0	0
bt	glm	1667	50	0	0	1667	78	70	1597	64	63	0
bonf	bglm	1667	50	0	0	1667	11	10	1657	60	59	0
bt	bglm	1667	50	0	0	1667	66	61	1606	1571	1049	0
bonf	glm	1667	25	0.9	0	1667	2	2	1665	0	0	0
bt	glm	1667	25	0.9	0	1667	121	73	1594	8	2	0
bonf	bglm	1667	25	0.9	0	1667	3	3	1664	0	0	0
bt	bglm	1667	25	0.9	0	1667	89	61	1606	359	75	0
bonf	glm	1667	50	0.9	0	1667	15	9	1658	0	0	0
bt	glm	1667	50	0.9	0	1667	130	86	1581	145	39	0
bonf	bglm	1667	50	0.9	0	1667	8	6	1661	29	9	0
bt	bglm	1667	50	0.9	0	1667	93	63	1604	2239	454	0
bonf	glm	1667	25	0.5	0	1667	7	6	1661	0	0	0
bt	glm	1667	25	0.5	0	1667	117	98	1569	1	1	0
bonf	bglm	1667	25	0.5	0	1667	4	4	1663	0	0	0
bt	bglm	1667	25	0.5	0	1667	47	40	1627	173	102	0
bonf	glm	1667	50	0.5	0	1667	6	6	1661	0	0	0
bt	glm	1667	50	0.5	0	1667	115	101	1566	69	53	0
bonf	bglm	1667	50	0.5	0	1667	8	7	1660	57	47	0
bt	bglm	1667	50	0.5	0	1667	74	63	1604	1723	701	0
bonf	glm	1667	25	0.5	0	1667	6	5	1662	0	0	0
bt	glm	1667	25	0.5	0	1667	109	87	1580	2	1	0
bonf	bglm	1667	25	0.5	0	1667	6	6	1661	0	0	0
bt	bglm	1667	25	0.5	0	1667	86	76	1591	192	122	0
bonf	glm	1667	50	0.5	0	1667	15	13	1654	0	0	0
bt	glm	1667	50	0.5	0	1667	101	82	1585	94	62	0
bonf	bglm	1667	50	0.5	0	1667	11	11	1656	83	62	0
bt	bglm	1667	50	0.5	0	1667	74	66	1601	1662	692	0
bonf	glm	1667	25	0.5	0	1667	6	6	1661	0	0	0
bt	glm	1667	25	0.5	0	1667	101	89	1578	0	0	0
bonf	bglm	1667	25	0.5	0	1667	9	9	1658	0	0	0
bt	bglm	1667	25	0.5	0	1667	67	56	1611	160	104	0
bonf	glm	1667	50	0.5	0	1667	12	10	1657	0	0	0
bt	glm	1667	50	0.5	0	1667	99	84	1583	73	59	0
bonf	bglm	1667	50	0.5	0	1667	5	5	1662	93	66	0
bt	bglm	1667	50	0.5	0	1667	80	69	1598	1735	696	0
mmm	glm	10000	25	0	0	9177	2	2	821	0	0	0
mmm	glm	10000	50	0	0	7344	25	24	2632	0	0	0
mmm	glm	10000	25	0.5	0	8111	10	9	1880	0	0	0
mmm	glm	10000	50	0.5	0	6335	35	32	3633	3	3	0
mmm	glm	10000	25	0.9	0	5326	65	44	4630	0	0	0
mmm	glm	10000	50	0.9	0	4226	175	116	5658	122	30	2
