# Supplementary material for: Simultaneous Inference of Multiple Binary Endpoints in Biomedical Research: Small Sample Properties of Multiple Marginal Models and a Resampling Approach
Source: Biom J. 2024 Jul 2;66(5):e202300197. doi: 10.1002/bimj.202300197 (PMC12859538; doi:10.1002/bimj.202300197)
Supplement: Supplementary file 1 — Data S1 [file BIMJ-66-e202300197-s001.zip › Code_and_Data/Simulations/Sim_Group_comparison/intermediate_results/bin_gc_ss_h02_04_ha8_002_d02_1.csv]

method	model	nsim	ntrt	corr	nfail	nerror	nrej	nreji	nrejcor	npow	npowi	npowcor
mmm	bglm	1667	25	0	0	1667	10	10	1657	117	115	0
mmm	bglm	1667	50	0	0	1667	5	5	1662	3482	1527	0
mmm	bglm	1667	25	0.9	0	1667	18	14	1653	729	156	0
mmm	bglm	1667	50	0.9	0	1667	39	28	1639	6649	1073	0
mmm	bglm	1667	25	0	0	1667	9	9	1658	113	112	0
mmm	bglm	1667	50	0	0	1667	10	10	1657	3482	1484	0
mmm	bglm	1667	25	0.9	0	1667	22	15	1652	794	153	0
mmm	bglm	1667	50	0.9	0	1667	35	29	1638	6631	1086	0
mmm	bglm	1667	25	0	0	1667	5	5	1662	103	103	0
mmm	bglm	1667	50	0	0	1667	9	9	1658	3479	1513	0
mmm	bglm	1667	25	0.9	0	1667	24	20	1647	723	153	0
mmm	bglm	1667	50	0.9	0	1667	25	17	1650	6979	1111	0
mmm	bglm	1667	25	0.5	0	1667	10	10	1657	244	158	0
mmm	bglm	1667	50	0.5	0	1667	10	10	1657	4486	1230	0
mmm	bglm	1667	25	0.5	0	1667	11	10	1657	311	191	0
mmm	bglm	1667	50	0.5	0	1667	13	11	1656	4310	1196	0
mmm	bglm	1667	25	0.5	0	1667	6	6	1661	225	146	0
mmm	bglm	1667	50	0.5	0	1667	15	13	1654	4153	1186	0
mmm	bglm	1667	25	0	0	1667	6	6	1661	133	128	0
mmm	bglm	1667	50	0	0	1667	9	8	1659	3419	1512	0
mmm	bglm	1667	25	0.9	0	1667	33	20	1647	820	169	0
mmm	bglm	1667	50	0.9	0	1667	24	18	1649	6720	1083	0
mmm	bglm	1667	25	0	0	1667	5	5	1662	113	112	0
mmm	bglm	1667	50	0	0	1667	8	8	1659	3561	1525	0
mmm	bglm	1667	25	0.9	0	1667	19	15	1652	742	153	0
mmm	bglm	1667	50	0.9	0	1667	28	21	1646	6646	1075	0
mmm	bglm	1667	25	0	0	1667	7	7	1660	129	125	0
mmm	bglm	1667	50	0	0	1667	9	9	1658	3460	1500	0
mmm	bglm	1667	25	0.9	0	1667	26	16	1651	758	156	0
mmm	bglm	1667	50	0.9	0	1667	29	23	1644	6601	1076	0
mmm	bglm	1667	25	0.5	0	1667	10	10	1657	246	155	0
mmm	bglm	1667	50	0.5	0	1667	20	17	1650	4265	1176	0
mmm	bglm	1667	25	0.5	0	1667	7	7	1660	239	149	0
mmm	bglm	1667	50	0.5	0	1667	20	19	1648	4465	1230	0
mmm	bglm	1667	25	0.5	0	1667	9	8	1659	230	145	0
mmm	bglm	1667	50	0.5	0	1667	16	15	1652	4295	1223	0
bonf	glm	1667	25	0	0	1667	9	9	1658	0	0	0
bt	glm	1667	25	0	0	1667	104	97	1570	96	94	0
bonf	bglm	1667	25	0	0	1667	7	7	1660	95	94	0
bt	bglm	1667	25	0	0	1667	44	41	1626	2530	1374	0
bonf	glm	1667	50	0	0	1667	15	13	1654	188	179	0
bt	glm	1667	50	0	0	1667	90	82	1585	2587	1356	0
bonf	bglm	1667	50	0	0	1667	10	10	1657	3162	1480	0
bt	bglm	1667	50	0	0	1667	70	59	1608	9291	1667	0
bonf	glm	1667	25	0.9	0	1667	4	4	1663	0	0	0
bt	glm	1667	25	0.9	0	1667	132	89	1578	139	35	0
bonf	bglm	1667	25	0.9	0	1667	3	2	1665	110	27	0
bt	bglm	1667	25	0.9	0	1667	94	63	1604	3704	629	0
bonf	glm	1667	50	0.9	0	1667	8	5	1662	157	41	0
bt	glm	1667	50	0.9	0	1667	102	64	1603	3545	620	0
bonf	bglm	1667	50	0.9	0	1667	8	6	1661	3353	622	0
bt	bglm	1667	50	0.9	0	1667	97	71	1596	10383	1478	0
bonf	glm	1667	25	0	0	1667	6	6	1661	0	0	0
bt	glm	1667	25	0	0	1667	106	97	1570	120	114	0
bonf	bglm	1667	25	0	0	1667	7	7	1660	76	73	0
bt	bglm	1667	25	0	0	1667	76	70	1597	2539	1344	0
bonf	glm	1667	50	0	0	1667	14	14	1653	186	174	0
bt	glm	1667	50	0	0	1667	103	93	1574	2581	1386	0
bonf	bglm	1667	50	0	0	1667	7	7	1660	3181	1492	0
bt	bglm	1667	50	0	0	1667	72	64	1603	9304	1667	0
bonf	glm	1667	25	0.9	0	1667	3	3	1664	0	0	0
bt	glm	1667	25	0.9	0	1667	111	74	1593	170	44	0
bonf	bglm	1667	25	0.9	0	1667	10	8	1659	104	29	0
bt	bglm	1667	25	0.9	0	1667	90	54	1613	3616	630	0
bonf	glm	1667	50	0.9	0	1667	17	12	1655	235	61	0
bt	glm	1667	50	0.9	0	1667	138	93	1574	3968	689	0
bonf	bglm	1667	50	0.9	0	1667	15	12	1655	2926	582	0
bt	bglm	1667	50	0.9	0	1667	94	61	1606	10324	1451	0
bonf	glm	1667	25	0	0	1667	4	4	1663	0	0	0
bt	glm	1667	25	0	0	1667	98	89	1578	118	114	0
bonf	bglm	1667	25	0	0	1667	3	3	1664	115	110	0
bt	bglm	1667	25	0	0	1667	71	64	1603	2576	1378	0
bonf	glm	1667	50	0	0	1667	14	12	1655	183	169	0
bt	glm	1667	50	0	0	1667	103	96	1571	2663	1379	0
bonf	bglm	1667	50	0	0	1667	8	8	1659	3213	1490	0
bt	bglm	1667	50	0	0	1667	54	51	1616	9320	1667	0
bonf	glm	1667	25	0.9	0	1667	6	5	1662	0	0	0
bt	glm	1667	25	0.9	0	1667	159	105	1562	202	46	0
bonf	bglm	1667	25	0.9	0	1667	1	1	1666	133	36	0
bt	bglm	1667	25	0.9	0	1667	105	67	1600	3367	583	0
bonf	glm	1667	50	0.9	0	1667	8	5	1662	182	52	0
bt	glm	1667	50	0.9	0	1667	134	89	1578	3670	639	0
bonf	bglm	1667	50	0.9	0	1667	4	3	1664	3037	569	0
bt	bglm	1667	50	0.9	0	1667	73	50	1617	10210	1455	0
bonf	glm	1667	25	0.5	0	1667	8	8	1659	0	0	0
bt	glm	1667	25	0.5	0	1667	108	89	1578	126	91	0
bonf	bglm	1667	25	0.5	0	1667	7	6	1661	90	60	0
bt	bglm	1667	25	0.5	0	1667	75	67	1600	2521	903	0
bonf	glm	1667	50	0.5	0	1667	10	9	1658	182	120	0
bt	glm	1667	50	0.5	0	1667	111	93	1574	2885	1000	0
bonf	bglm	1667	50	0.5	0	1667	9	9	1658	3159	1056	0
bt	bglm	1667	50	0.5	0	1667	71	60	1607	9298	1615	0
bonf	glm	1667	25	0.5	0	1667	5	5	1662	0	0	0
bt	glm	1667	25	0.5	0	1667	96	82	1585	96	76	0
bonf	bglm	1667	25	0.5	0	1667	10	10	1657	89	60	0
bt	bglm	1667	25	0.5	0	1667	52	46	1621	2643	907	0
bonf	glm	1667	50	0.5	0	1667	17	16	1651	191	133	0
bt	glm	1667	50	0.5	0	1667	88	77	1590	2973	1031	0
bonf	bglm	1667	50	0.5	0	1667	11	11	1656	3178	1038	0
bt	bglm	1667	50	0.5	0	1667	56	50	1617	9301	1608	0
bonf	glm	1667	25	0.5	0	1667	9	9	1658	0	0	0
bt	glm	1667	25	0.5	0	1667	96	82	1585	122	79	0
bonf	bglm	1667	25	0.5	0	1667	6	6	1661	108	79	0
bt	bglm	1667	25	0.5	0	1667	82	71	1596	2790	927	0
bonf	glm	1667	50	0.5	0	1667	14	11	1656	182	118	0
bt	glm	1667	50	0.5	0	1667	83	72	1595	2743	985	0
bonf	bglm	1667	50	0.5	0	1667	11	9	1658	3155	1037	0
bt	bglm	1667	50	0.5	0	1667	79	64	1603	9475	1623	0
bonf	glm	1667	25	0	0	1667	5	5	1662	0	0	0
bt	glm	1667	25	0	0	1667	98	87	1580	117	115	0
bonf	bglm	1667	25	0	0	1667	10	9	1658	106	102	0
bt	bglm	1667	25	0	0	1667	71	64	1603	2578	1372	0
bonf	glm	1667	50	0	0	1667	14	14	1653	182	173	0
bt	glm	1667	50	0	0	1667	106	93	1574	2612	1360	0
bonf	bglm	1667	50	0	0	1667	10	10	1657	3226	1470	0
bt	bglm	1667	50	0	0	1667	69	66	1601	9343	1667	0
bonf	glm	1667	25	0.9	0	1667	3	3	1664	0	0	0
bt	glm	1667	25	0.9	0	1667	130	88	1579	207	44	0
bonf	bglm	1667	25	0.9	0	1667	4	4	1663	103	28	0
bt	bglm	1667	25	0.9	0	1667	100	74	1593	3529	615	0
bonf	glm	1667	50	0.9	0	1667	10	7	1660	200	56	0
bt	glm	1667	50	0.9	0	1667	132	83	1584	3725	655	0
bonf	bglm	1667	50	0.9	0	1667	9	5	1662	3178	595	0
bt	bglm	1667	50	0.9	0	1667	115	72	1595	9945	1443	0
bonf	glm	1667	25	0	0	1667	6	6	1661	1	1	0
bt	glm	1667	25	0	0	1667	88	82	1585	120	115	0
bonf	bglm	1667	25	0	0	1667	7	7	1660	108	102	0
bt	bglm	1667	25	0	0	1667	60	55	1612	2509	1335	0
bonf	glm	1667	50	0	0	1667	6	6	1661	186	178	0
bt	glm	1667	50	0	0	1667	91	80	1587	2605	1379	0
bonf	bglm	1667	50	0	0	1667	10	9	1658	3225	1478	0
bt	bglm	1667	50	0	0	1667	63	58	1609	9242	1667	0
bonf	glm	1667	25	0.9	0	1667	5	4	1663	0	0	0
bt	glm	1667	25	0.9	0	1667	145	95	1572	245	52	0
bonf	bglm	1667	25	0.9	0	1667	3	3	1664	84	27	0
bt	bglm	1667	25	0.9	0	1667	77	54	1613	3614	622	0
bonf	glm	1667	50	0.9	0	1667	15	12	1655	191	48	0
bt	glm	1667	50	0.9	0	1667	123	86	1581	3885	666	0
bonf	bglm	1667	50	0.9	0	1667	8	6	1661	3233	625	0
bt	bglm	1667	50	0.9	0	1667	110	71	1596	10152	1449	0
bonf	glm	1667	25	0	0	1667	8	8	1659	1	1	0
bt	glm	1667	25	0	0	1667	111	100	1567	126	123	0
bonf	bglm	1667	25	0	0	1667	2	2	1665	105	100	0
bt	bglm	1667	25	0	0	1667	66	61	1606	2632	1367	0
bonf	glm	1667	50	0	0	1667	20	20	1647	167	164	0
bt	glm	1667	50	0	0	1667	94	86	1581	2561	1360	0
bonf	bglm	1667	50	0	0	1667	7	7	1660	3216	1503	0
bt	bglm	1667	50	0	0	1667	70	60	1607	9215	1667	0
bonf	glm	1667	25	0.9	0	1667	11	8	1659	0	0	0
bt	glm	1667	25	0.9	0	1667	154	101	1566	196	39	0
bonf	bglm	1667	25	0.9	0	1667	4	3	1664	75	19	0
bt	bglm	1667	25	0.9	0	1667	82	50	1617	3541	604	0
bonf	glm	1667	50	0.9	0	1667	10	7	1660	183	43	0
bt	glm	1667	50	0.9	0	1667	147	94	1573	3535	625	0
bonf	bglm	1667	50	0.9	0	1667	4	3	1664	2992	592	0
bt	bglm	1667	50	0.9	0	1667	92	65	1602	10334	1458	0
bonf	glm	1667	25	0.5	0	1667	8	7	1660	0	0	0
bt	glm	1667	25	0.5	0	1667	99	85	1582	110	81	0
bonf	bglm	1667	25	0.5	0	1667	8	8	1659	103	74	0
bt	bglm	1667	25	0.5	0	1667	68	58	1609	2563	886	0
bonf	glm	1667	50	0.5	0	1667	15	15	1652	143	102	0
bt	glm	1667	50	0.5	0	1667	98	77	1590	2782	1001	0
bonf	bglm	1667	50	0.5	0	1667	15	14	1653	3190	1034	0
bt	bglm	1667	50	0.5	0	1667	71	60	1607	9388	1609	0
bonf	glm	1667	25	0.5	0	1667	9	8	1659	0	0	0
bt	glm	1667	25	0.5	0	1667	88	79	1588	110	75	0
bonf	bglm	1667	25	0.5	0	1667	4	4	1663	106	75	0
bt	bglm	1667	25	0.5	0	1667	68	61	1606	2661	929	0
bonf	glm	1667	50	0.5	0	1667	17	14	1653	197	125	0
bt	glm	1667	50	0.5	0	1667	106	91	1576	2734	975	0
bonf	bglm	1667	50	0.5	0	1667	7	7	1660	3234	1055	0
bt	bglm	1667	50	0.5	0	1667	73	58	1609	9392	1604	0
bonf	glm	1667	25	0.5	0	1667	8	8	1659	0	0	0
bt	glm	1667	25	0.5	0	1667	121	104	1563	126	87	0
bonf	bglm	1667	25	0.5	0	1667	9	9	1658	110	72	0
bt	bglm	1667	25	0.5	0	1667	63	56	1611	2718	931	0
bonf	glm	1667	50	0.5	0	1667	18	16	1651	161	112	0
bt	glm	1667	50	0.5	0	1667	114	97	1570	2690	972	0
bonf	bglm	1667	50	0.5	0	1667	12	12	1655	3289	1072	0
bt	bglm	1667	50	0.5	0	1667	79	70	1597	9482	1617	0
mmm	glm	10000	25	0	0	9369	1	1	630	0	0	0
mmm	glm	10000	50	0	0	7349	21	21	2630	385	357	0
mmm	glm	10000	25	0.5	0	8360	8	8	1632	7	6	0
mmm	glm	10000	50	0.5	0	6259	29	27	3714	1222	622	2
mmm	glm	10000	25	0.9	0	6152	74	56	3792	137	33	4
mmm	glm	10000	50	0.9	0	4315	134	93	5592	7243	1402	345
