# Supplementary material for: Simultaneous Inference of Multiple Binary Endpoints in Biomedical Research: Small Sample Properties of Multiple Marginal Models and a Resampling Approach
Source: Biom J. 2024 Jul 2;66(5):e202300197. doi: 10.1002/bimj.202300197 (PMC12859538; doi:10.1002/bimj.202300197)
Supplement: Supplementary file 1 — Data S1 [file BIMJ-66-e202300197-s001.zip › Code_and_Data/Simulations/Sim_Group_comparison/intermediate_results/bin_gc_ss_h02_04_ha8_002_s01_1.csv]

method	model	nsim	ntrt	corr	nfail	nerror	nrej	nreji	nrejcor	npow	npowi	npowcor
mmm	bglm	1667	25	0	0	1667	3	3	1664	0	0	0
mmm	bglm	1667	50	0	0	1667	16	15	1652	0	0	0
mmm	bglm	1667	25	0.9	0	1667	29	21	1646	0	0	0
mmm	bglm	1667	50	0.9	0	1667	41	31	1636	0	0	0
mmm	bglm	1667	25	0	0	1667	12	10	1657	0	0	0
mmm	bglm	1667	50	0	0	1667	12	11	1656	0	0	0
mmm	bglm	1667	25	0.9	0	1667	22	17	1650	0	0	0
mmm	bglm	1667	50	0.9	0	1667	29	22	1645	0	0	0
mmm	bglm	1667	25	0	0	1667	11	11	1656	0	0	0
mmm	bglm	1667	50	0	0	1667	11	11	1656	0	0	0
mmm	bglm	1667	25	0.9	0	1667	23	18	1649	0	0	0
mmm	bglm	1667	50	0.9	0	1667	42	26	1641	2	1	0
mmm	bglm	1667	25	0.5	0	1667	9	9	1658	0	0	0
mmm	bglm	1667	50	0.5	0	1667	13	13	1654	0	0	0
mmm	bglm	1667	25	0.5	0	1667	10	10	1657	0	0	0
mmm	bglm	1667	50	0.5	0	1667	14	14	1653	0	0	0
mmm	bglm	1667	25	0.5	0	1667	11	11	1656	0	0	0
mmm	bglm	1667	50	0.5	0	1667	14	13	1654	0	0	0
mmm	bglm	1667	25	0	0	1667	13	13	1654	0	0	0
mmm	bglm	1667	50	0	0	1667	8	8	1659	0	0	0
mmm	bglm	1667	25	0.9	0	1667	19	14	1653	0	0	0
mmm	bglm	1667	50	0.9	0	1667	36	28	1639	0	0	0
mmm	bglm	1667	25	0	0	1667	8	8	1659	0	0	0
mmm	bglm	1667	50	0	0	1667	10	10	1657	0	0	0
mmm	bglm	1667	25	0.9	0	1667	28	20	1647	0	0	0
mmm	bglm	1667	50	0.9	0	1667	25	21	1646	0	0	0
mmm	bglm	1667	25	0	0	1667	4	4	1663	0	0	0
mmm	bglm	1667	50	0	0	1667	4	4	1663	0	0	0
mmm	bglm	1667	25	0.9	0	1667	18	14	1653	0	0	0
mmm	bglm	1667	50	0.9	0	1667	41	33	1634	0	0	0
mmm	bglm	1667	25	0.5	0	1667	14	13	1654	0	0	0
mmm	bglm	1667	50	0.5	0	1667	17	16	1651	0	0	0
mmm	bglm	1667	25	0.5	0	1667	10	10	1657	0	0	0
mmm	bglm	1667	50	0.5	0	1667	22	22	1645	0	0	0
mmm	bglm	1667	25	0.5	0	1667	14	14	1653	0	0	0
mmm	bglm	1667	50	0.5	0	1667	16	15	1652	0	0	0
bonf	glm	1667	25	0	0	1667	10	10	1657	0	0	0
bt	glm	1667	25	0	0	1667	104	93	1574	0	0	0
bonf	bglm	1667	25	0	0	1667	5	5	1662	0	0	0
bt	bglm	1667	25	0	0	1667	64	61	1606	0	0	0
bonf	glm	1667	50	0	0	1667	12	12	1655	0	0	0
bt	glm	1667	50	0	0	1667	93	82	1585	0	0	0
bonf	bglm	1667	50	0	0	1667	6	6	1661	0	0	0
bt	bglm	1667	50	0	0	1667	65	62	1605	0	0	0
bonf	glm	1667	25	0.9	0	1667	4	3	1664	0	0	0
bt	glm	1667	25	0.9	0	1667	127	74	1593	0	0	0
bonf	bglm	1667	25	0.9	0	1667	8	6	1661	0	0	0
bt	bglm	1667	25	0.9	0	1667	74	56	1611	0	0	0
bonf	glm	1667	50	0.9	0	1667	11	9	1658	0	0	0
bt	glm	1667	50	0.9	0	1667	123	81	1586	0	0	0
bonf	bglm	1667	50	0.9	0	1667	4	4	1663	0	0	0
bt	bglm	1667	50	0.9	0	1667	102	75	1592	3	1	0
bonf	glm	1667	25	0	0	1667	6	5	1662	0	0	0
bt	glm	1667	25	0	0	1667	92	82	1585	0	0	0
bonf	bglm	1667	25	0	0	1667	4	4	1663	0	0	0
bt	bglm	1667	25	0	0	1667	49	44	1623	0	0	0
bonf	glm	1667	50	0	0	1667	17	14	1653	0	0	0
bt	glm	1667	50	0	0	1667	86	81	1586	0	0	0
bonf	bglm	1667	50	0	0	1667	7	7	1660	0	0	0
bt	bglm	1667	50	0	0	1667	71	67	1600	1	1	0
bonf	glm	1667	25	0.9	0	1667	6	6	1661	0	0	0
bt	glm	1667	25	0.9	0	1667	123	81	1586	0	0	0
bonf	bglm	1667	25	0.9	0	1667	2	2	1665	0	0	0
bt	bglm	1667	25	0.9	0	1667	93	65	1602	0	0	0
bonf	glm	1667	50	0.9	0	1667	18	15	1652	0	0	0
bt	glm	1667	50	0.9	0	1667	158	96	1571	0	0	0
bonf	bglm	1667	50	0.9	0	1667	6	5	1662	0	0	0
bt	bglm	1667	50	0.9	0	1667	99	64	1603	0	0	0
bonf	glm	1667	25	0	0	1667	9	9	1658	0	0	0
bt	glm	1667	25	0	0	1667	97	88	1579	0	0	0
bonf	bglm	1667	25	0	0	1667	6	6	1661	0	0	0
bt	bglm	1667	25	0	0	1667	65	62	1605	0	0	0
bonf	glm	1667	50	0	0	1667	12	12	1655	0	0	0
bt	glm	1667	50	0	0	1667	92	81	1586	0	0	0
bonf	bglm	1667	50	0	0	1667	6	6	1661	0	0	0
bt	bglm	1667	50	0	0	1667	65	61	1606	0	0	0
bonf	glm	1667	25	0.9	0	1667	17	11	1656	0	0	0
bt	glm	1667	25	0.9	0	1667	112	78	1589	0	0	0
bonf	bglm	1667	25	0.9	0	1667	5	5	1662	0	0	0
bt	bglm	1667	25	0.9	0	1667	105	67	1600	0	0	0
bonf	glm	1667	50	0.9	0	1667	12	10	1657	0	0	0
bt	glm	1667	50	0.9	0	1667	142	89	1578	0	0	0
bonf	bglm	1667	50	0.9	0	1667	4	3	1664	0	0	0
bt	bglm	1667	50	0.9	0	1667	89	60	1607	4	1	0
bonf	glm	1667	25	0.5	0	1667	7	7	1660	0	0	0
bt	glm	1667	25	0.5	0	1667	106	95	1572	0	0	0
bonf	bglm	1667	25	0.5	0	1667	9	9	1658	0	0	0
bt	bglm	1667	25	0.5	0	1667	72	64	1603	0	0	0
bonf	glm	1667	50	0.5	0	1667	14	13	1654	0	0	0
bt	glm	1667	50	0.5	0	1667	103	91	1576	0	0	0
bonf	bglm	1667	50	0.5	0	1667	9	9	1658	0	0	0
bt	bglm	1667	50	0.5	0	1667	59	54	1613	0	0	0
bonf	glm	1667	25	0.5	0	1667	6	5	1662	0	0	0
bt	glm	1667	25	0.5	0	1667	109	85	1582	0	0	0
bonf	bglm	1667	25	0.5	0	1667	4	4	1663	0	0	0
bt	bglm	1667	25	0.5	0	1667	68	55	1612	0	0	0
bonf	glm	1667	50	0.5	0	1667	11	11	1656	0	0	0
bt	glm	1667	50	0.5	0	1667	105	95	1572	0	0	0
bonf	bglm	1667	50	0.5	0	1667	11	9	1658	0	0	0
bt	bglm	1667	50	0.5	0	1667	76	70	1597	2	2	0
bonf	glm	1667	25	0.5	0	1667	8	8	1659	0	0	0
bt	glm	1667	25	0.5	0	1667	88	79	1588	0	0	0
bonf	bglm	1667	25	0.5	0	1667	3	3	1664	0	0	0
bt	bglm	1667	25	0.5	0	1667	61	54	1613	0	0	0
bonf	glm	1667	50	0.5	0	1667	17	14	1653	0	0	0
bt	glm	1667	50	0.5	0	1667	112	97	1570	0	0	0
bonf	bglm	1667	50	0.5	0	1667	11	9	1658	0	0	0
bt	bglm	1667	50	0.5	0	1667	90	80	1587	0	0	0
bonf	glm	1667	25	0	0	1667	4	4	1663	0	0	0
bt	glm	1667	25	0	0	1667	112	99	1568	0	0	0
bonf	bglm	1667	25	0	0	1667	6	6	1661	0	0	0
bt	bglm	1667	25	0	0	1667	72	69	1598	0	0	0
bonf	glm	1667	50	0	0	1667	16	14	1653	0	0	0
bt	glm	1667	50	0	0	1667	88	78	1589	0	0	0
bonf	bglm	1667	50	0	0	1667	7	7	1660	0	0	0
bt	bglm	1667	50	0	0	1667	56	52	1615	1	1	0
bonf	glm	1667	25	0.9	0	1667	7	6	1661	0	0	0
bt	glm	1667	25	0.9	0	1667	121	74	1593	0	0	0
bonf	bglm	1667	25	0.9	0	1667	1	1	1666	0	0	0
bt	bglm	1667	25	0.9	0	1667	110	68	1599	0	0	0
bonf	glm	1667	50	0.9	0	1667	8	5	1662	0	0	0
bt	glm	1667	50	0.9	0	1667	106	73	1594	0	0	0
bonf	bglm	1667	50	0.9	0	1667	4	3	1664	0	0	0
bt	bglm	1667	50	0.9	0	1667	137	81	1586	0	0	0
bonf	glm	1667	25	0	0	1667	5	5	1662	0	0	0
bt	glm	1667	25	0	0	1667	96	89	1578	0	0	0
bonf	bglm	1667	25	0	0	1667	7	7	1660	0	0	0
bt	bglm	1667	25	0	0	1667	55	51	1616	0	0	0
bonf	glm	1667	50	0	0	1667	16	14	1653	0	0	0
bt	glm	1667	50	0	0	1667	104	91	1576	0	0	0
bonf	bglm	1667	50	0	0	1667	8	8	1659	0	0	0
bt	bglm	1667	50	0	0	1667	60	54	1613	0	0	0
bonf	glm	1667	25	0.9	0	1667	9	7	1660	0	0	0
bt	glm	1667	25	0.9	0	1667	119	76	1591	0	0	0
bonf	bglm	1667	25	0.9	0	1667	6	4	1663	0	0	0
bt	bglm	1667	25	0.9	0	1667	98	72	1595	0	0	0
bonf	glm	1667	50	0.9	0	1667	21	16	1651	0	0	0
bt	glm	1667	50	0.9	0	1667	117	79	1588	0	0	0
bonf	bglm	1667	50	0.9	0	1667	11	7	1660	0	0	0
bt	bglm	1667	50	0.9	0	1667	99	64	1603	3	1	0
bonf	glm	1667	25	0	0	1667	5	4	1663	0	0	0
bt	glm	1667	25	0	0	1667	89	75	1592	0	0	0
bonf	bglm	1667	25	0	0	1667	7	7	1660	0	0	0
bt	bglm	1667	25	0	0	1667	72	62	1605	0	0	0
bonf	glm	1667	50	0	0	1667	7	7	1660	0	0	0
bt	glm	1667	50	0	0	1667	111	96	1571	0	0	0
bonf	bglm	1667	50	0	0	1667	6	6	1661	0	0	0
bt	bglm	1667	50	0	0	1667	65	56	1611	1	1	0
bonf	glm	1667	25	0.9	0	1667	6	5	1662	0	0	0
bt	glm	1667	25	0.9	0	1667	146	93	1574	0	0	0
bonf	bglm	1667	25	0.9	0	1667	5	3	1664	0	0	0
bt	bglm	1667	25	0.9	0	1667	101	66	1601	0	0	0
bonf	glm	1667	50	0.9	0	1667	18	13	1654	0	0	0
bt	glm	1667	50	0.9	0	1667	135	81	1586	0	0	0
bonf	bglm	1667	50	0.9	0	1667	5	4	1663	0	0	0
bt	bglm	1667	50	0.9	0	1667	140	87	1580	2	1	0
bonf	glm	1667	25	0.5	0	1667	3	3	1664	0	0	0
bt	glm	1667	25	0.5	0	1667	107	92	1575	0	0	0
bonf	bglm	1667	25	0.5	0	1667	8	8	1659	0	0	0
bt	bglm	1667	25	0.5	0	1667	66	63	1604	1	1	0
bonf	glm	1667	50	0.5	0	1667	21	20	1647	0	0	0
bt	glm	1667	50	0.5	0	1667	72	68	1599	0	0	0
bonf	bglm	1667	50	0.5	0	1667	6	6	1661	0	0	0
bt	bglm	1667	50	0.5	0	1667	86	75	1592	0	0	0
bonf	glm	1667	25	0.5	0	1667	8	8	1659	0	0	0
bt	glm	1667	25	0.5	0	1667	81	70	1597	0	0	0
bonf	bglm	1667	25	0.5	0	1667	5	4	1663	0	0	0
bt	bglm	1667	25	0.5	0	1667	74	60	1607	0	0	0
bonf	glm	1667	50	0.5	0	1667	8	8	1659	0	0	0
bt	glm	1667	50	0.5	0	1667	111	90	1577	0	0	0
bonf	bglm	1667	50	0.5	0	1667	8	8	1659	0	0	0
bt	bglm	1667	50	0.5	0	1667	79	72	1595	2	1	0
bonf	glm	1667	25	0.5	0	1667	5	5	1662	0	0	0
bt	glm	1667	25	0.5	0	1667	82	72	1595	0	0	0
bonf	bglm	1667	25	0.5	0	1667	5	5	1662	0	0	0
bt	bglm	1667	25	0.5	0	1667	80	73	1594	0	0	0
bonf	glm	1667	50	0.5	0	1667	14	14	1653	0	0	0
bt	glm	1667	50	0.5	0	1667	111	94	1573	0	0	0
bonf	bglm	1667	50	0.5	0	1667	8	7	1660	0	0	0
bt	bglm	1667	50	0.5	0	1667	64	56	1611	0	0	0
mmm	glm	10000	25	0	0	9242	1	1	757	0	0	0
mmm	glm	10000	50	0	0	8912	8	8	1080	0	0	0
mmm	glm	10000	25	0.5	0	7637	20	18	2345	0	0	0
mmm	glm	10000	50	0.5	0	7196	32	31	2773	0	0	0
mmm	glm	10000	25	0.9	0	4643	99	68	5289	0	0	0
mmm	glm	10000	50	0.9	0	4574	137	100	5326	0	0	0
