# Supplementary material for: Simultaneous Inference of Multiple Binary Endpoints in Biomedical Research: Small Sample Properties of Multiple Marginal Models and a Resampling Approach
Source: Biom J. 2024 Jul 2;66(5):e202300197. doi: 10.1002/bimj.202300197 (PMC12859538; doi:10.1002/bimj.202300197)
Supplement: Supplementary file 1 — Data S1 [file BIMJ-66-e202300197-s001.zip › Code_and_Data/Simulations/Sim_Group_comparison/intermediate_results/bin_gc_ss_h02_04_ha8_002_s02_1.csv]

method	model	nsim	ntrt	corr	nfail	nerror	nrej	nreji	nrejcor	npow	npowi	npowcor
mmm	bglm	1667	25	0	0	1667	9	9	1658	0	0	0
mmm	bglm	1667	50	0	0	1667	12	12	1655	0	0	0
mmm	bglm	1667	25	0.9	0	1667	14	10	1657	0	0	0
mmm	bglm	1667	50	0.9	0	1667	27	21	1646	0	0	0
mmm	bglm	1667	25	0	0	1667	6	6	1661	0	0	0
mmm	bglm	1667	50	0	0	1667	1	1	1666	0	0	0
mmm	bglm	1667	25	0.9	0	1667	17	15	1652	0	0	0
mmm	bglm	1667	50	0.9	0	1667	21	14	1653	0	0	0
mmm	bglm	1667	25	0	0	1667	9	9	1658	0	0	0
mmm	bglm	1667	50	0	0	1667	8	8	1659	0	0	0
mmm	bglm	1667	25	0.9	0	1667	33	20	1647	0	0	0
mmm	bglm	1667	50	0.9	0	1667	34	24	1643	0	0	0
mmm	bglm	1667	25	0.5	0	1667	7	7	1660	0	0	0
mmm	bglm	1667	50	0.5	0	1667	11	10	1657	0	0	0
mmm	bglm	1667	25	0.5	0	1667	12	10	1657	0	0	0
mmm	bglm	1667	50	0.5	0	1667	16	15	1652	0	0	0
mmm	bglm	1667	25	0.5	0	1667	6	5	1662	0	0	0
mmm	bglm	1667	50	0.5	0	1667	16	15	1652	0	0	0
mmm	bglm	1667	25	0	0	1667	5	5	1662	0	0	0
mmm	bglm	1667	50	0	0	1667	14	13	1654	0	0	0
mmm	bglm	1667	25	0.9	0	1667	23	19	1648	0	0	0
mmm	bglm	1667	50	0.9	0	1667	32	26	1641	0	0	0
mmm	bglm	1667	25	0	0	1667	4	4	1663	0	0	0
mmm	bglm	1667	50	0	0	1667	8	7	1660	0	0	0
mmm	bglm	1667	25	0.9	0	1667	25	18	1649	0	0	0
mmm	bglm	1667	50	0.9	0	1667	27	20	1647	0	0	0
mmm	bglm	1667	25	0	0	1667	5	5	1662	0	0	0
mmm	bglm	1667	50	0	0	1667	6	5	1662	0	0	0
mmm	bglm	1667	25	0.9	0	1667	21	15	1652	0	0	0
mmm	bglm	1667	50	0.9	0	1667	31	23	1644	0	0	0
mmm	bglm	1667	25	0.5	0	1667	15	14	1653	0	0	0
mmm	bglm	1667	50	0.5	0	1667	11	11	1656	0	0	0
mmm	bglm	1667	25	0.5	0	1667	7	7	1660	0	0	0
mmm	bglm	1667	50	0.5	0	1667	16	14	1653	0	0	0
mmm	bglm	1667	25	0.5	0	1667	14	13	1654	0	0	0
mmm	bglm	1667	50	0.5	0	1667	20	17	1650	0	0	0
bonf	glm	1667	25	0	0	1667	13	10	1657	0	0	0
bt	glm	1667	25	0	0	1667	111	98	1569	0	0	0
bonf	bglm	1667	25	0	0	1667	4	4	1663	0	0	0
bt	bglm	1667	25	0	0	1667	61	57	1610	0	0	0
bonf	glm	1667	50	0	0	1667	24	21	1646	0	0	0
bt	glm	1667	50	0	0	1667	65	63	1604	0	0	0
bonf	bglm	1667	50	0	0	1667	6	6	1661	0	0	0
bt	bglm	1667	50	0	0	1667	65	61	1606	5	5	0
bonf	glm	1667	25	0.9	0	1667	9	7	1660	0	0	0
bt	glm	1667	25	0.9	0	1667	139	88	1579	0	0	0
bonf	bglm	1667	25	0.9	0	1667	5	4	1663	0	0	0
bt	bglm	1667	25	0.9	0	1667	123	69	1598	0	0	0
bonf	glm	1667	50	0.9	0	1667	13	9	1658	0	0	0
bt	glm	1667	50	0.9	0	1667	111	69	1598	0	0	0
bonf	bglm	1667	50	0.9	0	1667	9	8	1659	0	0	0
bt	bglm	1667	50	0.9	0	1667	95	62	1605	6	3	0
bonf	glm	1667	25	0	0	1667	5	5	1662	0	0	0
bt	glm	1667	25	0	0	1667	85	76	1591	0	0	0
bonf	bglm	1667	25	0	0	1667	6	6	1661	0	0	0
bt	bglm	1667	25	0	0	1667	50	48	1619	1	1	0
bonf	glm	1667	50	0	0	1667	20	19	1648	0	0	0
bt	glm	1667	50	0	0	1667	103	94	1573	0	0	0
bonf	bglm	1667	50	0	0	1667	4	4	1663	0	0	0
bt	bglm	1667	50	0	0	1667	72	71	1596	1	1	0
bonf	glm	1667	25	0.9	0	1667	4	4	1663	0	0	0
bt	glm	1667	25	0.9	0	1667	143	99	1568	0	0	0
bonf	bglm	1667	25	0.9	0	1667	5	4	1663	0	0	0
bt	bglm	1667	25	0.9	0	1667	80	53	1614	0	0	0
bonf	glm	1667	50	0.9	0	1667	13	8	1659	0	0	0
bt	glm	1667	50	0.9	0	1667	115	74	1593	0	0	0
bonf	bglm	1667	50	0.9	0	1667	8	6	1661	0	0	0
bt	bglm	1667	50	0.9	0	1667	93	70	1597	19	5	0
bonf	glm	1667	25	0	0	1667	5	5	1662	0	0	0
bt	glm	1667	25	0	0	1667	100	90	1577	0	0	0
bonf	bglm	1667	25	0	0	1667	4	4	1663	0	0	0
bt	bglm	1667	25	0	0	1667	53	52	1615	1	1	0
bonf	glm	1667	50	0	0	1667	17	16	1651	0	0	0
bt	glm	1667	50	0	0	1667	99	92	1575	0	0	0
bonf	bglm	1667	50	0	0	1667	11	11	1656	0	0	0
bt	bglm	1667	50	0	0	1667	73	67	1600	1	1	0
bonf	glm	1667	25	0.9	0	1667	20	13	1654	0	0	0
bt	glm	1667	25	0.9	0	1667	140	88	1579	0	0	0
bonf	bglm	1667	25	0.9	0	1667	4	3	1664	0	0	0
bt	bglm	1667	25	0.9	0	1667	83	59	1608	5	1	0
bonf	glm	1667	50	0.9	0	1667	27	17	1650	0	0	0
bt	glm	1667	50	0.9	0	1667	121	77	1590	0	0	0
bonf	bglm	1667	50	0.9	0	1667	0	0	1667	0	0	0
bt	bglm	1667	50	0.9	0	1667	98	62	1605	23	4	0
bonf	glm	1667	25	0.5	0	1667	9	8	1659	0	0	0
bt	glm	1667	25	0.5	0	1667	109	89	1578	0	0	0
bonf	bglm	1667	25	0.5	0	1667	5	5	1662	0	0	0
bt	bglm	1667	25	0.5	0	1667	57	46	1621	0	0	0
bonf	glm	1667	50	0.5	0	1667	9	9	1658	0	0	0
bt	glm	1667	50	0.5	0	1667	98	83	1584	0	0	0
bonf	bglm	1667	50	0.5	0	1667	3	3	1664	0	0	0
bt	bglm	1667	50	0.5	0	1667	73	62	1605	2	2	0
bonf	glm	1667	25	0.5	0	1667	9	7	1660	0	0	0
bt	glm	1667	25	0.5	0	1667	100	88	1579	0	0	0
bonf	bglm	1667	25	0.5	0	1667	8	7	1660	0	0	0
bt	bglm	1667	25	0.5	0	1667	70	60	1607	0	0	0
bonf	glm	1667	50	0.5	0	1667	6	6	1661	0	0	0
bt	glm	1667	50	0.5	0	1667	122	102	1565	0	0	0
bonf	bglm	1667	50	0.5	0	1667	13	12	1655	0	0	0
bt	bglm	1667	50	0.5	0	1667	67	61	1606	3	3	0
bonf	glm	1667	25	0.5	0	1667	11	9	1658	0	0	0
bt	glm	1667	25	0.5	0	1667	114	92	1575	0	0	0
bonf	bglm	1667	25	0.5	0	1667	2	2	1665	0	0	0
bt	bglm	1667	25	0.5	0	1667	57	52	1615	0	0	0
bonf	glm	1667	50	0.5	0	1667	6	6	1661	0	0	0
bt	glm	1667	50	0.5	0	1667	91	81	1586	0	0	0
bonf	bglm	1667	50	0.5	0	1667	12	11	1656	0	0	0
bt	bglm	1667	50	0.5	0	1667	88	73	1594	1	1	0
bonf	glm	1667	25	0	0	1667	5	4	1663	0	0	0
bt	glm	1667	25	0	0	1667	116	105	1562	0	0	0
bonf	bglm	1667	25	0	0	1667	7	6	1661	0	0	0
bt	bglm	1667	25	0	0	1667	50	49	1618	1	1	0
bonf	glm	1667	50	0	0	1667	16	15	1652	0	0	0
bt	glm	1667	50	0	0	1667	86	79	1588	0	0	0
bonf	bglm	1667	50	0	0	1667	8	8	1659	0	0	0
bt	bglm	1667	50	0	0	1667	79	74	1593	5	5	0
bonf	glm	1667	25	0.9	0	1667	12	7	1660	0	0	0
bt	glm	1667	25	0.9	0	1667	156	96	1571	0	0	0
bonf	bglm	1667	25	0.9	0	1667	9	7	1660	0	0	0
bt	bglm	1667	25	0.9	0	1667	104	66	1601	0	0	0
bonf	glm	1667	50	0.9	0	1667	7	5	1662	0	0	0
bt	glm	1667	50	0.9	0	1667	126	86	1581	0	0	0
bonf	bglm	1667	50	0.9	0	1667	6	5	1662	0	0	0
bt	bglm	1667	50	0.9	0	1667	104	72	1595	26	6	0
bonf	glm	1667	25	0	0	1667	7	7	1660	0	0	0
bt	glm	1667	25	0	0	1667	99	92	1575	0	0	0
bonf	bglm	1667	25	0	0	1667	2	2	1665	0	0	0
bt	bglm	1667	25	0	0	1667	59	53	1614	0	0	0
bonf	glm	1667	50	0	0	1667	10	10	1657	0	0	0
bt	glm	1667	50	0	0	1667	78	73	1594	0	0	0
bonf	bglm	1667	50	0	0	1667	5	5	1662	0	0	0
bt	bglm	1667	50	0	0	1667	81	69	1598	2	2	0
bonf	glm	1667	25	0.9	0	1667	14	11	1656	0	0	0
bt	glm	1667	25	0.9	0	1667	141	94	1573	0	0	0
bonf	bglm	1667	25	0.9	0	1667	7	6	1661	0	0	0
bt	bglm	1667	25	0.9	0	1667	103	65	1602	0	0	0
bonf	glm	1667	50	0.9	0	1667	16	11	1656	0	0	0
bt	glm	1667	50	0.9	0	1667	138	88	1579	0	0	0
bonf	bglm	1667	50	0.9	0	1667	13	9	1658	0	0	0
bt	bglm	1667	50	0.9	0	1667	86	63	1604	32	7	0
bonf	glm	1667	25	0	0	1667	7	7	1660	0	0	0
bt	glm	1667	25	0	0	1667	105	89	1578	0	0	0
bonf	bglm	1667	25	0	0	1667	7	7	1660	0	0	0
bt	bglm	1667	25	0	0	1667	64	60	1607	0	0	0
bonf	glm	1667	50	0	0	1667	10	10	1657	0	0	0
bt	glm	1667	50	0	0	1667	97	89	1578	0	0	0
bonf	bglm	1667	50	0	0	1667	8	8	1659	0	0	0
bt	bglm	1667	50	0	0	1667	69	65	1602	0	0	0
bonf	glm	1667	25	0.9	0	1667	10	6	1661	0	0	0
bt	glm	1667	25	0.9	0	1667	122	82	1585	0	0	0
bonf	bglm	1667	25	0.9	0	1667	10	7	1660	0	0	0
bt	bglm	1667	25	0.9	0	1667	71	46	1621	5	2	0
bonf	glm	1667	50	0.9	0	1667	17	13	1654	0	0	0
bt	glm	1667	50	0.9	0	1667	139	91	1576	0	0	0
bonf	bglm	1667	50	0.9	0	1667	4	4	1663	0	0	0
bt	bglm	1667	50	0.9	0	1667	91	65	1602	5	2	0
bonf	glm	1667	25	0.5	0	1667	6	6	1661	0	0	0
bt	glm	1667	25	0.5	0	1667	101	84	1583	0	0	0
bonf	bglm	1667	25	0.5	0	1667	2	2	1665	0	0	0
bt	bglm	1667	25	0.5	0	1667	71	59	1608	0	0	0
bonf	glm	1667	50	0.5	0	1667	16	14	1653	0	0	0
bt	glm	1667	50	0.5	0	1667	83	73	1594	0	0	0
bonf	bglm	1667	50	0.5	0	1667	7	7	1660	0	0	0
bt	bglm	1667	50	0.5	0	1667	80	70	1597	6	4	0
bonf	glm	1667	25	0.5	0	1667	3	3	1664	0	0	0
bt	glm	1667	25	0.5	0	1667	81	74	1593	0	0	0
bonf	bglm	1667	25	0.5	0	1667	8	8	1659	0	0	0
bt	bglm	1667	25	0.5	0	1667	76	65	1602	0	0	0
bonf	glm	1667	50	0.5	0	1667	13	12	1655	0	0	0
bt	glm	1667	50	0.5	0	1667	111	92	1575	0	0	0
bonf	bglm	1667	50	0.5	0	1667	8	7	1660	0	0	0
bt	bglm	1667	50	0.5	0	1667	78	70	1597	4	3	0
bonf	glm	1667	25	0.5	0	1667	8	8	1659	0	0	0
bt	glm	1667	25	0.5	0	1667	89	78	1589	0	0	0
bonf	bglm	1667	25	0.5	0	1667	7	6	1661	0	0	0
bt	bglm	1667	25	0.5	0	1667	77	64	1603	0	0	0
bonf	glm	1667	50	0.5	0	1667	17	16	1651	0	0	0
bt	glm	1667	50	0.5	0	1667	106	90	1577	0	0	0
bonf	bglm	1667	50	0.5	0	1667	15	14	1653	0	0	0
bt	bglm	1667	50	0.5	0	1667	63	57	1610	1	1	0
mmm	glm	10000	25	0	0	9267	2	2	731	0	0	0
mmm	glm	10000	50	0	0	8806	8	8	1186	0	0	0
mmm	glm	10000	25	0.5	0	8060	5	5	1935	0	0	0
mmm	glm	10000	50	0.5	0	7096	17	16	2888	0	0	0
mmm	glm	10000	25	0.9	0	4882	123	78	5040	0	0	0
mmm	glm	10000	50	0.9	0	4643	126	86	5271	0	0	0
