# Supplementary material for: Simultaneous Inference of Multiple Binary Endpoints in Biomedical Research: Small Sample Properties of Multiple Marginal Models and a Resampling Approach
Source: Biom J. 2024 Jul 2;66(5):e202300197. doi: 10.1002/bimj.202300197 (PMC12859538; doi:10.1002/bimj.202300197)
Supplement: Supplementary file 1 — Data S1 [file BIMJ-66-e202300197-s001.zip › Code_and_Data/Simulations/Sim_Group_comparison/intermediate_results/bin_gc_ss_h02_04_ha8_01_1.csv]

method	model	nsim	ntrt	corr	nfail	nerror	nrej	nreji	nrejcor	npow	npowi	npowcor
mmm	bglm	1000	25	0	0	1000	0	0	1000	16	16	0
mmm	bglm	1000	50	0	0	1000	9	8	992	144	135	0
mmm	bglm	1000	25	0.5	0	1000	4	4	996	16	15	0
mmm	bglm	1000	50	0.5	0	1000	13	12	988	220	139	0
mmm	bglm	1000	25	0.9	0	1000	7	5	995	92	27	0
mmm	bglm	1000	50	0.9	0	1000	12	9	991	470	119	0
mmm	bglm	1000	25	0	0	1000	3	3	997	15	14	0
mmm	bglm	1000	50	0	0	1000	8	8	992	173	160	0
mmm	bglm	1000	25	0.5	0	1000	3	3	997	33	22	0
mmm	bglm	1000	50	0.5	0	1000	5	5	995	199	121	0
mmm	bglm	1000	25	0.9	0	1000	19	14	986	75	20	0
mmm	bglm	1000	50	0.9	0	1000	21	13	987	502	132	0
mmm	bglm	1000	25	0	0	1000	2	2	998	12	12	0
mmm	bglm	1000	50	0	0	1000	5	5	995	168	153	0
mmm	bglm	1000	25	0.5	0	1000	2	2	998	17	15	0
mmm	bglm	1000	50	0.5	0	1000	9	7	993	196	121	0
mmm	bglm	1000	25	0.9	0	1000	6	4	996	80	26	0
mmm	bglm	1000	50	0.9	0	1000	20	16	984	392	112	0
mmm	bglm	1000	25	0	0	1000	1	1	999	17	17	0
mmm	bglm	1000	50	0	0	1000	6	6	994	179	166	0
mmm	bglm	1000	25	0.5	0	1000	6	6	994	13	13	0
mmm	bglm	1000	50	0.5	0	1000	4	4	996	208	133	0
mmm	bglm	1000	25	0.9	0	1000	21	15	985	58	17	0
mmm	bglm	1000	50	0.9	0	1000	18	12	988	402	111	0
mmm	bglm	1000	25	0	0	1000	5	4	996	18	18	0
mmm	bglm	1000	50	0	0	1000	5	5	995	166	152	0
mmm	bglm	1000	25	0.5	0	1000	2	2	998	20	18	0
mmm	bglm	1000	50	0.5	0	1000	7	6	994	208	134	0
mmm	bglm	1000	25	0.9	0	1000	6	6	994	79	21	0
mmm	bglm	1000	50	0.9	0	1000	21	14	986	399	108	0
mmm	bglm	1000	25	0	0	1000	5	4	996	16	16	0
mmm	bglm	1000	50	0	0	1000	10	9	991	166	153	0
mmm	bglm	1000	25	0.5	0	1000	5	5	995	28	24	0
mmm	bglm	1000	50	0.5	0	1000	5	5	995	216	128	0
mmm	bglm	1000	25	0.9	0	1000	15	10	990	59	16	0
mmm	bglm	1000	50	0.9	0	1000	27	18	982	488	114	0
mmm	bglm	1000	25	0	0	1000	2	2	998	10	10	0
mmm	bglm	1000	50	0	0	1000	5	5	995	163	152	0
mmm	bglm	1000	25	0.5	0	1000	3	3	997	11	10	0
mmm	bglm	1000	50	0.5	0	1000	10	10	990	203	133	0
mmm	bglm	1000	25	0.9	0	1000	9	6	994	67	23	0
mmm	bglm	1000	50	0.9	0	1000	19	13	987	449	122	0
mmm	bglm	1000	25	0	0	1000	5	5	995	11	11	0
mmm	bglm	1000	50	0	0	1000	9	8	992	148	130	0
mmm	bglm	1000	25	0.5	0	1000	5	5	995	9	9	0
mmm	bglm	1000	50	0.5	0	1000	5	5	995	188	121	0
mmm	bglm	1000	25	0.9	0	1000	8	7	993	42	14	0
mmm	bglm	1000	50	0.9	0	1000	17	13	987	375	108	0
mmm	bglm	1000	25	0	0	1000	7	7	993	9	9	0
mmm	bglm	1000	50	0	0	1000	3	3	997	190	177	0
mmm	bglm	1000	25	0.5	0	1000	3	3	997	15	11	0
mmm	bglm	1000	50	0.5	0	1000	10	9	991	209	132	0
mmm	bglm	1000	25	0.9	0	1000	18	15	985	89	27	0
mmm	bglm	1000	50	0.9	0	1000	19	11	989	431	109	0
mmm	bglm	1000	25	0	0	1000	1	1	999	15	15	0
mmm	bglm	1000	50	0	0	1000	5	5	995	177	160	0
mmm	bglm	1000	25	0.5	0	1000	5	5	995	25	21	0
mmm	bglm	1000	50	0.5	0	1000	2	2	998	220	135	0
mmm	bglm	1000	25	0.9	0	1000	10	8	992	43	20	0
mmm	bglm	1000	50	0.9	0	1000	25	14	986	501	132	0
bonf	glm	1000	25	0	0	1000	5	5	995	0	0	0
bt	glm	1000	25	0	0	1000	42	38	962	42	41	0
bonf	bglm	1000	25	0	0	1000	1	1	999	24	23	0
bt	bglm	1000	25	0	0	1000	42	37	963	237	203	0
bonf	glm	1000	50	0	0	1000	10	10	990	53	53	0
bt	glm	1000	50	0	0	1000	22	22	978	370	311	0
bonf	bglm	1000	50	0	0	1000	2	2	998	153	142	0
bt	bglm	1000	50	0	0	1000	21	20	980	564	428	0
bonf	glm	1000	25	0.5	0	1000	6	6	994	1	1	0
bt	glm	1000	25	0.5	0	1000	41	36	964	50	42	0
bonf	bglm	1000	25	0.5	0	1000	5	5	995	13	12	0
bt	bglm	1000	25	0.5	0	1000	33	31	969	270	171	0
bonf	glm	1000	50	0.5	0	1000	4	4	996	56	43	0
bt	glm	1000	50	0.5	0	1000	31	27	973	437	244	0
bonf	bglm	1000	50	0.5	0	1000	5	4	996	139	95	0
bt	bglm	1000	50	0.5	0	1000	22	22	978	645	327	0
bonf	glm	1000	25	0.9	0	1000	8	6	994	1	1	0
bt	glm	1000	25	0.9	0	1000	69	41	959	106	28	0
bonf	bglm	1000	25	0.9	0	1000	5	3	997	22	8	0
bt	bglm	1000	25	0.9	0	1000	37	29	971	362	105	0
bonf	glm	1000	50	0.9	0	1000	5	4	996	32	10	0
bt	glm	1000	50	0.9	0	1000	36	25	975	698	174	0
bonf	bglm	1000	50	0.9	0	1000	0	0	1000	135	38	0
bt	bglm	1000	50	0.9	0	1000	36	23	977	801	190	0
bonf	glm	1000	25	0	0	1000	7	7	993	0	0	0
bt	glm	1000	25	0	0	1000	45	42	958	46	45	0
bonf	bglm	1000	25	0	0	1000	7	7	993	10	10	0
bt	bglm	1000	25	0	0	1000	34	34	966	255	225	0
bonf	glm	1000	50	0	0	1000	10	10	990	39	39	0
bt	glm	1000	50	0	0	1000	26	24	976	402	338	0
bonf	bglm	1000	50	0	0	1000	5	5	995	153	141	0
bt	bglm	1000	50	0	0	1000	20	20	980	557	432	0
bonf	glm	1000	25	0.5	0	1000	2	2	998	0	0	0
bt	glm	1000	25	0.5	0	1000	37	31	969	19	14	0
bonf	bglm	1000	25	0.5	0	1000	4	4	996	13	13	0
bt	bglm	1000	25	0.5	0	1000	43	38	962	265	163	0
bonf	glm	1000	50	0.5	0	1000	14	12	988	55	39	0
bt	glm	1000	50	0.5	0	1000	27	25	975	409	240	0
bonf	bglm	1000	50	0.5	0	1000	6	6	994	115	84	0
bt	bglm	1000	50	0.5	0	1000	27	27	973	639	312	0
bonf	glm	1000	25	0.9	0	1000	3	2	998	0	0	0
bt	glm	1000	25	0.9	0	1000	61	38	962	86	28	0
bonf	bglm	1000	25	0.9	0	1000	5	3	997	1	1	0
bt	bglm	1000	25	0.9	0	1000	47	32	968	328	86	0
bonf	glm	1000	50	0.9	0	1000	8	7	993	38	15	0
bt	glm	1000	50	0.9	0	1000	72	44	956	745	196	0
bonf	bglm	1000	50	0.9	0	1000	11	8	992	112	37	0
bt	bglm	1000	50	0.9	0	1000	39	28	972	915	211	0
bonf	glm	1000	25	0	0	1000	3	2	998	0	0	0
bt	glm	1000	25	0	0	1000	39	35	965	43	42	0
bonf	bglm	1000	25	0	0	1000	2	2	998	10	10	0
bt	bglm	1000	25	0	0	1000	30	28	972	262	227	0
bonf	glm	1000	50	0	0	1000	8	8	992	48	47	0
bt	glm	1000	50	0	0	1000	30	29	971	367	310	0
bonf	bglm	1000	50	0	0	1000	8	8	992	182	170	0
bt	bglm	1000	50	0	0	1000	22	20	980	583	440	0
bonf	glm	1000	25	0.5	0	1000	1	1	999	1	1	0
bt	glm	1000	25	0.5	0	1000	63	52	948	54	42	0
bonf	bglm	1000	25	0.5	0	1000	4	4	996	15	13	0
bt	bglm	1000	25	0.5	0	1000	47	39	961	251	154	0
bonf	glm	1000	50	0.5	0	1000	5	5	995	55	39	0
bt	glm	1000	50	0.5	0	1000	29	28	972	448	248	0
bonf	bglm	1000	50	0.5	0	1000	10	8	992	149	100	0
bt	bglm	1000	50	0.5	0	1000	22	22	978	596	297	0
bonf	glm	1000	25	0.9	0	1000	2	2	998	0	0	0
bt	glm	1000	25	0.9	0	1000	60	41	959	104	23	0
bonf	bglm	1000	25	0.9	0	1000	5	4	996	13	3	0
bt	bglm	1000	25	0.9	0	1000	71	41	959	347	95	0
bonf	glm	1000	50	0.9	0	1000	2	2	998	30	16	0
bt	glm	1000	50	0.9	0	1000	60	37	963	737	179	0
bonf	bglm	1000	50	0.9	0	1000	4	3	997	149	46	0
bt	bglm	1000	50	0.9	0	1000	37	29	971	869	206	0
bonf	glm	1000	25	0	0	1000	6	6	994	1	1	0
bt	glm	1000	25	0	0	1000	48	39	961	42	42	0
bonf	bglm	1000	25	0	0	1000	3	3	997	13	13	0
bt	bglm	1000	25	0	0	1000	27	25	975	236	202	0
bonf	glm	1000	50	0	0	1000	9	8	992	58	56	0
bt	glm	1000	50	0	0	1000	17	17	983	370	322	0
bonf	bglm	1000	50	0	0	1000	6	6	994	149	134	0
bt	bglm	1000	50	0	0	1000	23	22	978	559	419	0
bonf	glm	1000	25	0.5	0	1000	7	7	993	1	1	0
bt	glm	1000	25	0.5	0	1000	40	36	964	46	35	0
bonf	bglm	1000	25	0.5	0	1000	5	5	995	10	10	0
bt	bglm	1000	25	0.5	0	1000	36	31	969	246	156	0
bonf	glm	1000	50	0.5	0	1000	4	4	996	54	38	0
bt	glm	1000	50	0.5	0	1000	38	33	967	445	239	0
bonf	bglm	1000	50	0.5	0	1000	5	5	995	169	103	0
bt	bglm	1000	50	0.5	0	1000	29	28	972	630	305	0
bonf	glm	1000	25	0.9	0	1000	7	4	996	0	0	0
bt	glm	1000	25	0.9	0	1000	50	38	962	96	28	0
bonf	bglm	1000	25	0.9	0	1000	3	3	997	5	2	0
bt	bglm	1000	25	0.9	0	1000	55	36	964	355	98	0
bonf	glm	1000	50	0.9	0	1000	7	6	994	46	16	0
bt	glm	1000	50	0.9	0	1000	53	35	965	646	169	0
bonf	bglm	1000	50	0.9	0	1000	5	4	996	134	47	0
bt	bglm	1000	50	0.9	0	1000	42	30	970	787	202	0
bonf	glm	1000	25	0	0	1000	7	7	993	0	0	0
bt	glm	1000	25	0	0	1000	46	41	959	59	56	0
bonf	bglm	1000	25	0	0	1000	1	1	999	8	8	0
bt	bglm	1000	25	0	0	1000	35	30	970	249	209	0
bonf	glm	1000	50	0	0	1000	9	9	991	59	57	0
bt	glm	1000	50	0	0	1000	30	27	973	379	321	0
bonf	bglm	1000	50	0	0	1000	6	6	994	164	145	0
bt	bglm	1000	50	0	0	1000	23	22	978	591	449	0
bonf	glm	1000	25	0.5	0	1000	4	4	996	0	0	0
bt	glm	1000	25	0.5	0	1000	43	37	963	40	31	0
bonf	bglm	1000	25	0.5	0	1000	4	4	996	18	14	0
bt	bglm	1000	25	0.5	0	1000	22	19	981	277	177	0
bonf	glm	1000	50	0.5	0	1000	4	4	996	44	33	0
bt	glm	1000	50	0.5	0	1000	31	28	972	442	243	0
bonf	bglm	1000	50	0.5	0	1000	9	6	994	130	94	0
bt	bglm	1000	50	0.5	0	1000	21	19	981	616	305	0
bonf	glm	1000	25	0.9	0	1000	4	4	996	0	0	0
bt	glm	1000	25	0.9	0	1000	59	39	961	125	32	0
bonf	bglm	1000	25	0.9	0	1000	2	1	999	15	5	0
bt	bglm	1000	25	0.9	0	1000	34	26	974	331	95	0
bonf	glm	1000	50	0.9	0	1000	11	9	991	54	13	0
bt	glm	1000	50	0.9	0	1000	48	33	967	707	171	0
bonf	bglm	1000	50	0.9	0	1000	8	5	995	189	55	0
bt	bglm	1000	50	0.9	0	1000	38	27	973	1114	246	0
bonf	glm	1000	25	0	0	1000	0	0	1000	0	0	0
bt	glm	1000	25	0	0	1000	44	37	963	52	48	0
bonf	bglm	1000	25	0	0	1000	6	6	994	20	20	0
bt	bglm	1000	25	0	0	1000	38	37	963	252	224	0
bonf	glm	1000	50	0	0	1000	13	13	987	55	52	0
bt	glm	1000	50	0	0	1000	28	26	974	424	352	0
bonf	bglm	1000	50	0	0	1000	3	3	997	156	143	0
bt	bglm	1000	50	0	0	1000	30	27	973	554	411	0
bonf	glm	1000	25	0.5	0	1000	5	5	995	0	0	0
bt	glm	1000	25	0.5	0	1000	42	37	963	56	42	0
bonf	bglm	1000	25	0.5	0	1000	3	3	997	10	8	0
bt	bglm	1000	25	0.5	0	1000	30	28	972	239	151	0
bonf	glm	1000	50	0.5	0	1000	6	6	994	57	39	0
bt	glm	1000	50	0.5	0	1000	34	26	974	466	261	0
bonf	bglm	1000	50	0.5	0	1000	8	8	992	148	104	0
bt	bglm	1000	50	0.5	0	1000	27	23	977	522	284	0
bonf	glm	1000	25	0.9	0	1000	5	4	996	0	0	0
bt	glm	1000	25	0.9	0	1000	70	45	955	66	16	0
bonf	bglm	1000	25	0.9	0	1000	0	0	1000	10	4	0
bt	bglm	1000	25	0.9	0	1000	36	28	972	402	95	0
bonf	glm	1000	50	0.9	0	1000	16	11	989	32	12	0
bt	glm	1000	50	0.9	0	1000	43	31	969	692	160	0
bonf	bglm	1000	50	0.9	0	1000	4	3	997	167	50	0
bt	bglm	1000	50	0.9	0	1000	31	21	979	1004	236	0
bonf	glm	1000	25	0	0	1000	7	7	993	0	0	0
bt	glm	1000	25	0	0	1000	39	34	966	50	50	0
bonf	bglm	1000	25	0	0	1000	6	6	994	9	9	0
bt	bglm	1000	25	0	0	1000	36	32	968	251	226	0
bonf	glm	1000	50	0	0	1000	15	14	986	58	56	0
bt	glm	1000	50	0	0	1000	20	19	981	374	307	0
bonf	bglm	1000	50	0	0	1000	2	2	998	157	145	0
bt	bglm	1000	50	0	0	1000	14	14	986	548	413	0
bonf	glm	1000	25	0.5	0	1000	5	5	995	0	0	0
bt	glm	1000	25	0.5	0	1000	33	29	971	48	36	0
bonf	bglm	1000	25	0.5	0	1000	4	4	996	17	13	0
bt	bglm	1000	25	0.5	0	1000	36	28	972	276	161	0
bonf	glm	1000	50	0.5	0	1000	10	10	990	65	45	0
bt	glm	1000	50	0.5	0	1000	29	28	972	416	235	0
bonf	bglm	1000	50	0.5	0	1000	9	9	991	172	105	0
bt	bglm	1000	50	0.5	0	1000	30	27	973	575	298	0
bonf	glm	1000	25	0.9	0	1000	4	3	997	0	0	0
bt	glm	1000	25	0.9	0	1000	58	35	965	71	24	0
bonf	bglm	1000	25	0.9	0	1000	2	2	998	9	4	0
bt	bglm	1000	25	0.9	0	1000	36	26	974	411	92	0
bonf	glm	1000	50	0.9	0	1000	5	4	996	61	16	0
bt	glm	1000	50	0.9	0	1000	46	33	967	702	168	0
bonf	bglm	1000	50	0.9	0	1000	6	3	997	185	52	0
bt	bglm	1000	50	0.9	0	1000	60	36	964	879	200	0
bonf	glm	1000	25	0	0	1000	8	6	994	0	0	0
bt	glm	1000	25	0	0	1000	39	38	962	47	47	0
bonf	bglm	1000	25	0	0	1000	3	3	997	12	12	0
bt	bglm	1000	25	0	0	1000	39	38	962	233	208	0
bonf	glm	1000	50	0	0	1000	7	6	994	48	46	0
bt	glm	1000	50	0	0	1000	33	32	968	367	297	0
bonf	bglm	1000	50	0	0	1000	5	4	996	154	141	0
bt	bglm	1000	50	0	0	1000	23	21	979	575	437	0
bonf	glm	1000	25	0.5	0	1000	2	2	998	2	2	0
bt	glm	1000	25	0.5	0	1000	47	39	961	43	33	0
bonf	bglm	1000	25	0.5	0	1000	2	2	998	19	16	0
bt	bglm	1000	25	0.5	0	1000	28	26	974	254	155	0
bonf	glm	1000	50	0.5	0	1000	9	8	992	47	38	0
bt	glm	1000	50	0.5	0	1000	28	24	976	405	227	0
bonf	bglm	1000	50	0.5	0	1000	5	5	995	174	108	0
bt	bglm	1000	50	0.5	0	1000	21	21	979	607	307	0
bonf	glm	1000	25	0.9	0	1000	4	3	997	0	0	0
bt	glm	1000	25	0.9	0	1000	60	42	958	94	26	0
bonf	bglm	1000	25	0.9	0	1000	3	2	998	14	3	0
bt	bglm	1000	25	0.9	0	1000	43	28	972	351	99	0
bonf	glm	1000	50	0.9	0	1000	6	4	996	65	21	0
bt	glm	1000	50	0.9	0	1000	43	30	970	684	173	0
bonf	bglm	1000	50	0.9	0	1000	8	5	995	145	41	0
bt	bglm	1000	50	0.9	0	1000	41	31	969	901	211	0
bonf	glm	1000	25	0	0	1000	9	8	992	0	0	0
bt	glm	1000	25	0	0	1000	45	39	961	41	40	0
bonf	bglm	1000	25	0	0	1000	0	0	1000	10	10	0
bt	bglm	1000	25	0	0	1000	24	21	979	259	225	0
bonf	glm	1000	50	0	0	1000	6	6	994	54	52	0
bt	glm	1000	50	0	0	1000	24	23	977	404	331	0
bonf	bglm	1000	50	0	0	1000	7	7	993	186	170	0
bt	bglm	1000	50	0	0	1000	18	16	984	531	398	0
bonf	glm	1000	25	0.5	0	1000	2	2	998	0	0	0
bt	glm	1000	25	0.5	0	1000	64	49	951	52	41	0
bonf	bglm	1000	25	0.5	0	1000	5	4	996	8	8	0
bt	bglm	1000	25	0.5	0	1000	40	34	966	263	160	0
bonf	glm	1000	50	0.5	0	1000	8	8	992	63	44	0
bt	glm	1000	50	0.5	0	1000	39	28	972	476	262	0
bonf	bglm	1000	50	0.5	0	1000	5	5	995	121	94	0
bt	bglm	1000	50	0.5	0	1000	23	22	978	597	306	0
bonf	glm	1000	25	0.9	0	1000	3	3	997	0	0	0
bt	glm	1000	25	0.9	0	1000	73	45	955	89	25	0
bonf	bglm	1000	25	0.9	0	1000	1	1	999	9	3	0
bt	bglm	1000	25	0.9	0	1000	52	29	971	391	107	0
bonf	glm	1000	50	0.9	0	1000	14	9	991	71	18	0
bt	glm	1000	50	0.9	0	1000	45	32	968	651	166	0
bonf	bglm	1000	50	0.9	0	1000	3	3	997	118	49	0
bt	bglm	1000	50	0.9	0	1000	43	29	971	836	201	0
bonf	glm	1000	25	0	0	1000	3	3	997	0	0	0
bt	glm	1000	25	0	0	1000	46	42	958	53	52	0
bonf	bglm	1000	25	0	0	1000	3	3	997	13	13	0
bt	bglm	1000	25	0	0	1000	40	36	964	255	223	0
bonf	glm	1000	50	0	0	1000	14	12	988	58	54	0
bt	glm	1000	50	0	0	1000	28	25	975	392	312	0
bonf	bglm	1000	50	0	0	1000	11	9	991	149	138	0
bt	bglm	1000	50	0	0	1000	18	18	982	579	439	0
bonf	glm	1000	25	0.5	0	1000	8	7	993	0	0	0
bt	glm	1000	25	0.5	0	1000	38	29	971	50	40	0
bonf	bglm	1000	25	0.5	0	1000	5	5	995	14	12	0
bt	bglm	1000	25	0.5	0	1000	30	29	971	246	153	0
bonf	glm	1000	50	0.5	0	1000	7	7	993	66	50	0
bt	glm	1000	50	0.5	0	1000	28	26	974	450	252	0
bonf	bglm	1000	50	0.5	0	1000	4	4	996	146	94	0
bt	bglm	1000	50	0.5	0	1000	28	23	977	612	307	0
bonf	glm	1000	25	0.9	0	1000	0	0	1000	0	0	0
bt	glm	1000	25	0.9	0	1000	74	43	957	108	25	0
bonf	bglm	1000	25	0.9	0	1000	6	4	996	20	7	0
bt	bglm	1000	25	0.9	0	1000	41	29	971	443	102	0
bonf	glm	1000	50	0.9	0	1000	9	5	995	6	4	0
bt	glm	1000	50	0.9	0	1000	49	34	966	558	141	0
bonf	bglm	1000	50	0.9	0	1000	1	1	999	209	62	0
bt	bglm	1000	50	0.9	0	1000	25	19	981	909	210	0
mmm	glm	10000	25	0	0	1838	39	38	8124	15	15	0
mmm	glm	10000	50	0	0	192	99	94	9714	806	774	0
mmm	glm	10000	25	0.5	0	1493	56	54	8453	7	7	0
mmm	glm	10000	50	0.5	0	157	94	85	9758	1127	758	1
mmm	glm	10000	25	0.9	0	982	137	98	8920	90	24	1
mmm	glm	10000	50	0.9	0	89	211	150	9761	3254	823	103
