# Supplementary material for: Simultaneous Inference of Multiple Binary Endpoints in Biomedical Research: Small Sample Properties of Multiple Marginal Models and a Resampling Approach
Source: Biom J. 2024 Jul 2;66(5):e202300197. doi: 10.1002/bimj.202300197 (PMC12859538; doi:10.1002/bimj.202300197)
Supplement: Supplementary file 1 — Data S1 [file BIMJ-66-e202300197-s001.zip › Code_and_Data/Simulations/Sim_Group_comparison/intermediate_results/bin_gc_ss_h02_04_ha8_01_d01_1.csv]

method	model	nsim	ntrt	corr	nfail	nerror	nrej	nreji	nrejcor	npow	npowi	npowcor
mmm	bglm	1667	25	0	0	1667	9	8	1659	15	15	0
mmm	bglm	1667	50	0	0	1667	8	8	1659	185	174	0
mmm	bglm	1667	25	0.9	0	1667	21	16	1651	92	28	0
mmm	bglm	1667	50	0.9	0	1667	21	18	1649	428	129	0
mmm	bglm	1667	25	0	0	1667	4	4	1663	20	20	0
mmm	bglm	1667	50	0	0	1667	15	15	1652	203	193	0
mmm	bglm	1667	25	0.9	0	1667	15	10	1657	77	26	0
mmm	bglm	1667	50	0.9	0	1667	26	19	1648	420	109	0
mmm	bglm	1667	25	0	0	1667	3	3	1664	14	14	0
mmm	bglm	1667	50	0	0	1667	11	11	1656	196	188	0
mmm	bglm	1667	25	0.9	0	1667	16	14	1653	110	30	0
mmm	bglm	1667	50	0.9	0	1667	24	16	1651	501	149	0
mmm	bglm	1667	25	0.5	0	1667	5	5	1662	22	17	0
mmm	bglm	1667	50	0.5	0	1667	16	16	1651	272	167	0
mmm	bglm	1667	25	0.5	0	1667	9	9	1658	21	17	0
mmm	bglm	1667	50	0.5	0	1667	10	10	1657	201	126	0
mmm	bglm	1667	25	0.5	0	1667	8	7	1660	24	21	0
mmm	bglm	1667	50	0.5	0	1667	15	14	1653	201	128	0
mmm	bglm	1667	25	0	0	1667	6	6	1661	14	14	0
mmm	bglm	1667	50	0	0	1667	9	9	1658	171	163	0
mmm	bglm	1667	25	0.9	0	1667	11	10	1657	82	25	0
mmm	bglm	1667	50	0.9	0	1667	32	19	1648	387	111	0
mmm	bglm	1667	25	0	0	1667	4	4	1663	12	12	0
mmm	bglm	1667	50	0	0	1667	12	12	1655	180	172	0
mmm	bglm	1667	25	0.9	0	1667	19	13	1654	92	30	0
mmm	bglm	1667	50	0.9	0	1667	30	22	1645	471	130	0
mmm	bglm	1667	25	0	0	1667	4	4	1663	15	15	0
mmm	bglm	1667	50	0	0	1667	9	8	1659	154	148	0
mmm	bglm	1667	25	0.9	0	1667	25	18	1649	107	24	0
mmm	bglm	1667	50	0.9	0	1667	29	21	1646	537	144	0
mmm	bglm	1667	25	0.5	0	1667	7	6	1661	12	11	0
mmm	bglm	1667	50	0.5	0	1667	14	12	1655	240	153	0
mmm	bglm	1667	25	0.5	0	1667	12	12	1655	23	19	0
mmm	bglm	1667	50	0.5	0	1667	12	11	1656	206	147	0
mmm	bglm	1667	25	0.5	0	1667	5	5	1662	24	20	0
mmm	bglm	1667	50	0.5	0	1667	15	15	1652	261	169	0
bonf	glm	1667	25	0	0	1667	8	8	1659	0	0	0
bt	glm	1667	25	0	0	1667	71	64	1603	48	47	0
bonf	bglm	1667	25	0	0	1667	0	0	1667	13	13	0
bt	bglm	1667	25	0	0	1667	68	63	1604	337	311	0
bonf	glm	1667	50	0	0	1667	14	14	1653	39	39	0
bt	glm	1667	50	0	0	1667	69	61	1606	474	413	0
bonf	bglm	1667	50	0	0	1667	12	11	1656	170	162	0
bt	bglm	1667	50	0	0	1667	46	42	1625	764	627	0
bonf	glm	1667	25	0.9	0	1667	2	2	1665	0	0	0
bt	glm	1667	25	0.9	0	1667	128	85	1582	79	24	0
bonf	bglm	1667	25	0.9	0	1667	4	3	1664	18	3	0
bt	bglm	1667	25	0.9	0	1667	100	62	1605	495	126	0
bonf	glm	1667	50	0.9	0	1667	6	6	1661	29	10	0
bt	glm	1667	50	0.9	0	1667	102	65	1602	728	186	0
bonf	bglm	1667	50	0.9	0	1667	8	6	1661	137	42	0
bt	bglm	1667	50	0.9	0	1667	69	50	1617	1101	270	0
bonf	glm	1667	25	0	0	1667	5	5	1662	1	1	0
bt	glm	1667	25	0	0	1667	78	70	1597	53	51	0
bonf	bglm	1667	25	0	0	1667	10	10	1657	9	9	0
bt	bglm	1667	25	0	0	1667	66	61	1606	349	323	0
bonf	glm	1667	50	0	0	1667	13	13	1654	51	50	0
bt	glm	1667	50	0	0	1667	62	55	1612	504	446	0
bonf	bglm	1667	50	0	0	1667	9	9	1658	158	147	0
bt	bglm	1667	50	0	0	1667	47	44	1623	778	620	0
bonf	glm	1667	25	0.9	0	1667	8	7	1660	0	0	0
bt	glm	1667	25	0.9	0	1667	113	75	1592	79	25	0
bonf	bglm	1667	25	0.9	0	1667	2	2	1665	14	3	0
bt	bglm	1667	25	0.9	0	1667	80	54	1613	547	144	0
bonf	glm	1667	50	0.9	0	1667	7	6	1661	61	20	0
bt	glm	1667	50	0.9	0	1667	87	60	1607	823	194	0
bonf	bglm	1667	50	0.9	0	1667	3	3	1664	135	47	0
bt	bglm	1667	50	0.9	0	1667	58	44	1623	1032	264	0
bonf	glm	1667	25	0	0	1667	14	13	1654	0	0	0
bt	glm	1667	25	0	0	1667	76	70	1597	53	49	0
bonf	bglm	1667	25	0	0	1667	9	9	1658	16	16	0
bt	bglm	1667	25	0	0	1667	62	57	1610	347	320	0
bonf	glm	1667	50	0	0	1667	8	8	1659	27	27	0
bt	glm	1667	50	0	0	1667	59	56	1611	474	418	0
bonf	bglm	1667	50	0	0	1667	10	10	1657	171	164	0
bt	bglm	1667	50	0	0	1667	57	52	1615	775	628	0
bonf	glm	1667	25	0.9	0	1667	7	6	1661	0	0	0
bt	glm	1667	25	0.9	0	1667	146	88	1579	67	20	0
bonf	bglm	1667	25	0.9	0	1667	0	0	1667	1	1	0
bt	bglm	1667	25	0.9	0	1667	95	62	1605	506	140	0
bonf	glm	1667	50	0.9	0	1667	12	9	1658	53	16	0
bt	glm	1667	50	0.9	0	1667	83	59	1608	732	192	0
bonf	bglm	1667	50	0.9	0	1667	3	3	1664	184	54	0
bt	bglm	1667	50	0.9	0	1667	73	51	1616	930	251	0
bonf	glm	1667	25	0.5	0	1667	6	6	1661	1	1	0
bt	glm	1667	25	0.5	0	1667	86	79	1588	52	35	0
bonf	bglm	1667	25	0.5	0	1667	4	4	1663	9	6	0
bt	bglm	1667	25	0.5	0	1667	50	47	1620	333	199	0
bonf	glm	1667	50	0.5	0	1667	13	11	1656	30	30	0
bt	glm	1667	50	0.5	0	1667	62	52	1615	522	300	0
bonf	bglm	1667	50	0.5	0	1667	13	12	1655	130	95	0
bt	bglm	1667	50	0.5	0	1667	51	48	1619	852	451	0
bonf	glm	1667	25	0.5	0	1667	7	7	1660	0	0	0
bt	glm	1667	25	0.5	0	1667	94	84	1583	60	45	0
bonf	bglm	1667	25	0.5	0	1667	6	6	1661	10	9	0
bt	bglm	1667	25	0.5	0	1667	58	51	1616	367	223	0
bonf	glm	1667	50	0.5	0	1667	11	11	1656	22	21	0
bt	glm	1667	50	0.5	0	1667	61	56	1611	460	277	0
bonf	bglm	1667	50	0.5	0	1667	18	17	1650	152	111	0
bt	bglm	1667	50	0.5	0	1667	35	35	1632	759	390	0
bonf	glm	1667	25	0.5	0	1667	10	10	1657	0	0	0
bt	glm	1667	25	0.5	0	1667	87	75	1592	60	44	0
bonf	bglm	1667	25	0.5	0	1667	7	7	1660	8	6	0
bt	bglm	1667	25	0.5	0	1667	60	54	1613	338	212	0
bonf	glm	1667	50	0.5	0	1667	12	12	1655	27	21	0
bt	glm	1667	50	0.5	0	1667	60	54	1613	523	306	0
bonf	bglm	1667	50	0.5	0	1667	5	5	1662	162	108	0
bt	bglm	1667	50	0.5	0	1667	38	32	1635	838	453	0
bonf	glm	1667	25	0	0	1667	9	9	1658	0	0	0
bt	glm	1667	25	0	0	1667	76	62	1605	53	53	0
bonf	bglm	1667	25	0	0	1667	6	6	1661	14	14	0
bt	bglm	1667	25	0	0	1667	74	71	1596	307	284	0
bonf	glm	1667	50	0	0	1667	18	16	1651	41	41	0
bt	glm	1667	50	0	0	1667	72	61	1606	476	424	0
bonf	bglm	1667	50	0	0	1667	8	8	1659	163	153	0
bt	bglm	1667	50	0	0	1667	45	44	1623	780	631	0
bonf	glm	1667	25	0.9	0	1667	5	5	1662	1	1	0
bt	glm	1667	25	0.9	0	1667	149	99	1568	103	28	0
bonf	bglm	1667	25	0.9	0	1667	4	3	1664	10	4	0
bt	bglm	1667	25	0.9	0	1667	95	57	1610	442	127	0
bonf	glm	1667	50	0.9	0	1667	11	8	1659	31	11	0
bt	glm	1667	50	0.9	0	1667	93	61	1606	671	178	0
bonf	bglm	1667	50	0.9	0	1667	13	11	1656	181	56	0
bt	bglm	1667	50	0.9	0	1667	64	42	1625	985	253	0
bonf	glm	1667	25	0	0	1667	9	9	1658	0	0	0
bt	glm	1667	25	0	0	1667	96	81	1586	52	52	0
bonf	bglm	1667	25	0	0	1667	5	4	1663	17	17	0
bt	bglm	1667	25	0	0	1667	56	53	1614	342	310	0
bonf	glm	1667	50	0	0	1667	15	12	1655	39	39	0
bt	glm	1667	50	0	0	1667	57	51	1616	471	417	0
bonf	bglm	1667	50	0	0	1667	4	4	1663	175	170	0
bt	bglm	1667	50	0	0	1667	45	43	1624	749	613	0
bonf	glm	1667	25	0.9	0	1667	5	3	1664	1	1	0
bt	glm	1667	25	0.9	0	1667	117	79	1588	68	25	0
bonf	bglm	1667	25	0.9	0	1667	7	5	1662	14	6	0
bt	bglm	1667	25	0.9	0	1667	89	67	1600	399	116	0
bonf	glm	1667	50	0.9	0	1667	19	14	1653	45	15	0
bt	glm	1667	50	0.9	0	1667	92	64	1603	807	196	0
bonf	bglm	1667	50	0.9	0	1667	11	6	1661	211	59	0
bt	bglm	1667	50	0.9	0	1667	47	33	1634	1098	265	0
bonf	glm	1667	25	0	0	1667	7	7	1660	0	0	0
bt	glm	1667	25	0	0	1667	82	73	1594	49	49	0
bonf	bglm	1667	25	0	0	1667	4	4	1663	14	14	0
bt	bglm	1667	25	0	0	1667	65	62	1605	334	309	0
bonf	glm	1667	50	0	0	1667	21	21	1646	42	42	0
bt	glm	1667	50	0	0	1667	58	51	1616	482	418	0
bonf	bglm	1667	50	0	0	1667	4	3	1664	179	171	0
bt	bglm	1667	50	0	0	1667	42	37	1630	802	644	0
bonf	glm	1667	25	0.9	0	1667	4	4	1663	0	0	0
bt	glm	1667	25	0.9	0	1667	98	67	1600	114	31	0
bonf	bglm	1667	25	0.9	0	1667	6	3	1664	11	4	0
bt	bglm	1667	25	0.9	0	1667	99	62	1605	410	119	0
bonf	glm	1667	50	0.9	0	1667	18	12	1655	48	19	0
bt	glm	1667	50	0.9	0	1667	82	50	1617	827	217	0
bonf	bglm	1667	50	0.9	0	1667	4	3	1664	184	53	0
bt	bglm	1667	50	0.9	0	1667	66	43	1624	960	248	0
bonf	glm	1667	25	0.5	0	1667	9	8	1659	0	0	0
bt	glm	1667	25	0.5	0	1667	90	77	1590	59	45	0
bonf	bglm	1667	25	0.5	0	1667	3	3	1664	8	8	0
bt	bglm	1667	25	0.5	0	1667	68	60	1607	343	212	0
bonf	glm	1667	50	0.5	0	1667	9	9	1658	40	27	0
bt	glm	1667	50	0.5	0	1667	77	65	1602	508	287	0
bonf	bglm	1667	50	0.5	0	1667	6	6	1661	160	108	0
bt	bglm	1667	50	0.5	0	1667	55	49	1618	809	424	0
bonf	glm	1667	25	0.5	0	1667	8	7	1660	1	1	0
bt	glm	1667	25	0.5	0	1667	91	78	1589	51	43	0
bonf	bglm	1667	25	0.5	0	1667	6	6	1661	6	6	0
bt	bglm	1667	25	0.5	0	1667	62	59	1608	341	210	0
bonf	glm	1667	50	0.5	0	1667	15	14	1653	49	37	0
bt	glm	1667	50	0.5	0	1667	57	50	1617	448	274	0
bonf	bglm	1667	50	0.5	0	1667	7	7	1660	166	122	0
bt	bglm	1667	50	0.5	0	1667	38	34	1633	797	451	0
bonf	glm	1667	25	0.5	0	1667	5	5	1662	0	0	0
bt	glm	1667	25	0.5	0	1667	71	64	1603	52	41	0
bonf	bglm	1667	25	0.5	0	1667	3	3	1664	6	5	0
bt	bglm	1667	25	0.5	0	1667	50	46	1621	310	217	0
bonf	glm	1667	50	0.5	0	1667	16	15	1652	25	23	0
bt	glm	1667	50	0.5	0	1667	79	73	1594	464	277	0
bonf	bglm	1667	50	0.5	0	1667	4	4	1663	147	109	0
bt	bglm	1667	50	0.5	0	1667	36	32	1635	818	431	0
mmm	glm	10000	25	0	0	1914	30	30	8056	2	2	0
mmm	glm	10000	50	0	0	183	76	75	9742	346	343	0
mmm	glm	10000	25	0.5	0	1710	54	45	8245	3	3	0
mmm	glm	10000	50	0.5	0	157	125	106	9737	513	376	0
mmm	glm	10000	25	0.9	0	1057	136	92	8851	48	15	1
mmm	glm	10000	50	0.9	0	109	234	156	9735	1740	447	53
