# Supplementary material for: Simultaneous Inference of Multiple Binary Endpoints in Biomedical Research: Small Sample Properties of Multiple Marginal Models and a Resampling Approach
Source: Biom J. 2024 Jul 2;66(5):e202300197. doi: 10.1002/bimj.202300197 (PMC12859538; doi:10.1002/bimj.202300197)
Supplement: Supplementary file 1 — Data S1 [file BIMJ-66-e202300197-s001.zip › Code_and_Data/Simulations/Sim_Group_comparison/intermediate_results/bin_gc_ss_h02_04_ha8_01_d02_1.csv]

method	model	nsim	ntrt	corr	nfail	nerror	nrej	nreji	nrejcor	npow	npowi	npowcor
mmm	bglm	1667	25	0	0	1667	3	3	1664	316	290	0
mmm	bglm	1667	50	0	0	1667	9	9	1658	2604	1383	0
mmm	bglm	1667	25	0.9	0	1667	15	10	1657	945	229	0
mmm	bglm	1667	50	0.9	0	1667	32	24	1643	3963	771	0
mmm	bglm	1667	25	0	0	1667	10	9	1658	302	292	0
mmm	bglm	1667	50	0	0	1667	9	9	1658	2572	1363	0
mmm	bglm	1667	25	0.9	0	1667	15	13	1654	947	220	0
mmm	bglm	1667	50	0.9	0	1667	16	13	1654	4184	827	0
mmm	bglm	1667	25	0	0	1667	6	6	1661	318	295	0
mmm	bglm	1667	50	0	0	1667	9	9	1658	2697	1421	0
mmm	bglm	1667	25	0.9	0	1667	18	15	1652	1018	228	0
mmm	bglm	1667	50	0.9	0	1667	20	15	1652	3924	769	0
mmm	bglm	1667	25	0.5	0	1667	11	10	1657	406	249	0
mmm	bglm	1667	50	0.5	0	1667	4	4	1663	2878	978	0
mmm	bglm	1667	25	0.5	0	1667	9	8	1659	473	266	0
mmm	bglm	1667	50	0.5	0	1667	12	12	1655	2786	976	0
mmm	bglm	1667	25	0.5	0	1667	5	5	1662	433	259	0
mmm	bglm	1667	50	0.5	0	1667	10	9	1658	2773	988	0
mmm	bglm	209	25	0	0	0	2	2	207	34	30	0
mmm	bglm	209	50	0	0	0	3	3	206	350	174	0
mmm	bglm	209	25	0.9	0	0	7	4	205	116	28	2
mmm	bglm	209	50	0.9	0	0	5	3	206	510	100	29
mmm	bglm	209	25	0	0	0	1	1	208	50	44	0
mmm	bglm	209	50	0	0	0	4	3	206	325	167	0
mmm	bglm	209	25	0.9	0	0	4	4	205	177	36	8
mmm	bglm	209	50	0.9	0	0	8	5	204	569	99	39
mmm	bglm	209	25	0	0	0	3	3	206	40	38	0
mmm	bglm	209	50	0	0	0	0	0	209	333	173	0
mmm	bglm	209	25	0.9	0	0	0	0	209	125	27	5
mmm	bglm	209	50	0.9	0	0	2	1	208	466	88	32
mmm	bglm	209	25	0	0	0	1	1	208	45	38	0
mmm	bglm	209	50	0	0	0	0	0	209	332	176	0
mmm	bglm	209	25	0.9	0	0	5	2	207	145	36	5
mmm	bglm	209	50	0.9	0	0	0	0	209	497	93	35
mmm	bglm	1667	25	0	0	1667	7	7	1660	340	307	0
mmm	bglm	1667	50	0	0	1667	10	10	1657	2573	1380	0
mmm	bglm	1667	25	0.9	0	1667	20	16	1651	966	222	0
mmm	bglm	1667	50	0.9	0	1667	27	19	1648	3971	756	0
mmm	bglm	1667	25	0	0	1667	9	9	1658	341	307	0
mmm	bglm	1667	50	0	0	1667	8	8	1659	2570	1367	0
mmm	bglm	1667	25	0.9	0	1667	18	12	1655	1049	248	0
mmm	bglm	1667	50	0.9	0	1667	22	14	1653	4052	789	0
mmm	bglm	209	25	0	0	0	0	0	209	35	33	0
mmm	bglm	209	50	0	0	0	0	0	209	292	163	0
mmm	bglm	209	25	0.9	0	0	2	2	207	125	29	4
mmm	bglm	209	50	0.9	0	0	3	3	206	494	102	28
mmm	bglm	1667	25	0.5	0	1667	10	9	1658	474	273	0
mmm	bglm	1667	50	0.5	0	1667	13	13	1654	2770	958	0
mmm	bglm	1667	25	0.5	0	1667	8	8	1659	387	225	0
mmm	bglm	1667	50	0.5	0	1667	16	14	1653	2820	1007	0
mmm	bglm	1667	25	0.5	0	1667	2	2	1665	457	267	0
mmm	bglm	1667	50	0.5	0	1667	14	14	1653	2842	949	0
mmm	bglm	101	25	0	0	0	1	1	100	18	16	0
mmm	bglm	101	50	0	0	0	0	0	101	148	86	0
mmm	bglm	101	25	0.5	0	0	1	1	100	37	16	0
mmm	bglm	101	50	0.5	0	0	1	1	100	220	64	7
mmm	bglm	101	25	0.9	0	0	2	1	100	45	10	3
mmm	bglm	101	50	0.9	0	0	1	1	100	230	46	12
mmm	bglm	209	25	0	0	0	1	1	208	55	51	0
mmm	bglm	209	50	0	0	0	2	2	207	351	177	0
mmm	bglm	209	25	0.9	0	0	3	2	207	119	25	8
mmm	bglm	209	50	0.9	0	0	6	3	206	473	102	25
mmm	bglm	209	25	0	0	0	0	0	209	36	33	0
mmm	bglm	209	50	0	0	0	0	0	209	310	172	0
mmm	bglm	209	25	0.9	0	0	6	5	204	199	39	11
mmm	bglm	209	50	0.9	0	0	7	5	204	498	94	32
mmm	bglm	101	25	0	0	0	0	0	101	14	13	0
mmm	bglm	101	50	0	0	0	1	1	100	162	81	0
mmm	bglm	101	25	0.5	0	0	0	0	101	15	11	0
mmm	bglm	101	50	0.5	0	0	0	0	101	150	60	0
mmm	bglm	101	25	0.9	0	0	0	0	101	38	12	2
mmm	bglm	101	50	0.9	0	0	3	2	99	209	44	9
bonf	glm	1667	25	0	0	1667	4	4	1663	25	25	0
bt	glm	1667	25	0	0	1667	68	63	1604	742	611	0
bonf	bglm	1667	25	0	0	1667	4	4	1663	265	246	0
bt	bglm	1667	25	0	0	1667	61	58	1609	1990	1220	0
bonf	glm	1667	50	0	0	1667	11	11	1656	1493	1014	0
bt	glm	1667	50	0	0	1667	41	37	1630	4046	1573	0
bonf	bglm	1667	50	0	0	1667	8	8	1659	2472	1331	0
bt	bglm	1667	50	0	0	1667	42	40	1627	4550	1609	0
bonf	glm	1667	25	0.9	0	1667	7	4	1663	29	9	0
bt	glm	1667	25	0.9	0	1667	133	92	1575	1019	230	0
bonf	bglm	1667	25	0.9	0	1667	14	10	1657	284	82	0
bt	bglm	1667	25	0.9	0	1667	105	70	1597	2459	524	0
bonf	glm	1667	50	0.9	0	1667	27	19	1648	1453	337	0
bt	glm	1667	50	0.9	0	1667	75	51	1616	5118	943	0
bonf	bglm	1667	50	0.9	0	1667	8	7	1660	2442	541	0
bt	bglm	1667	50	0.9	0	1667	59	41	1626	5918	1039	0
bonf	glm	1667	25	0	0	1667	5	5	1662	35	35	0
bt	glm	1667	25	0	0	1667	71	67	1600	712	601	0
bonf	bglm	1667	25	0	0	1667	2	2	1665	325	300	0
bt	bglm	1667	25	0	0	1667	56	52	1615	2029	1223	0
bonf	glm	1667	50	0	0	1667	14	14	1653	1532	1029	0
bt	glm	1667	50	0	0	1667	48	40	1627	3977	1556	0
bonf	bglm	1667	50	0	0	1667	14	14	1653	2544	1352	0
bt	bglm	1667	50	0	0	1667	29	27	1640	4724	1612	0
bonf	glm	1667	25	0.9	0	1667	8	6	1661	14	4	0
bt	glm	1667	25	0.9	0	1667	116	69	1598	1028	239	0
bonf	bglm	1667	25	0.9	0	1667	1	1	1666	312	85	0
bt	bglm	1667	25	0.9	0	1667	83	55	1612	2394	508	0
bonf	glm	1667	50	0.9	0	1667	10	9	1658	1523	335	0
bt	glm	1667	50	0.9	0	1667	72	45	1622	5126	940	0
bonf	bglm	1667	50	0.9	0	1667	16	13	1654	2362	511	0
bt	bglm	1667	50	0.9	0	1667	74	51	1616	5708	1004	0
bonf	glm	1667	25	0	0	1667	5	5	1662	34	33	0
bt	glm	1667	25	0	0	1667	83	76	1591	783	648	0
bonf	bglm	1667	25	0	0	1667	3	2	1665	306	284	0
bt	bglm	1667	25	0	0	1667	47	44	1623	1934	1189	0
bonf	glm	1667	50	0	0	1667	12	11	1656	1473	1029	0
bt	glm	1667	50	0	0	1667	44	43	1624	3982	1563	0
bonf	bglm	1667	50	0	0	1667	4	4	1663	2499	1349	0
bt	bglm	1667	50	0	0	1667	41	38	1629	4671	1624	0
bonf	glm	1667	25	0.9	0	1667	3	2	1665	31	11	0
bt	glm	1667	25	0.9	0	1667	134	83	1584	1004	238	0
bonf	bglm	1667	25	0.9	0	1667	12	10	1657	274	75	0
bt	bglm	1667	25	0.9	0	1667	64	52	1615	2587	537	0
bonf	glm	1667	50	0.9	0	1667	19	12	1655	1384	332	0
bt	glm	1667	50	0.9	0	1667	72	44	1623	4843	906	0
bonf	bglm	1667	50	0.9	0	1667	8	7	1660	2574	545	0
bt	bglm	1667	50	0.9	0	1667	64	46	1621	5354	956	0
bonf	glm	1667	25	0.5	0	1667	9	7	1660	27	23	0
bt	glm	1667	25	0.5	0	1667	93	77	1590	733	389	0
bonf	bglm	1667	25	0.5	0	1667	2	2	1665	317	195	0
bt	bglm	1667	25	0.5	0	1667	59	55	1612	2071	845	0
bonf	glm	1667	50	0.5	0	1667	20	17	1650	1530	678	0
bt	glm	1667	50	0.5	0	1667	59	51	1616	4326	1261	0
bonf	bglm	1667	50	0.5	0	1667	8	8	1659	2546	932	0
bt	bglm	1667	50	0.5	0	1667	32	28	1639	4828	1325	0
bonf	glm	1667	25	0.5	0	1667	3	3	1664	34	27	0
bt	glm	1667	25	0.5	0	1667	81	70	1597	753	418	0
bonf	bglm	1667	25	0.5	0	1667	6	6	1661	348	208	0
bt	bglm	1667	25	0.5	0	1667	57	52	1615	2116	826	0
bonf	glm	1667	50	0.5	0	1667	14	14	1653	1541	652	0
bt	glm	1667	50	0.5	0	1667	62	55	1612	4007	1224	0
bonf	bglm	1667	50	0.5	0	1667	11	9	1658	2455	904	0
bt	bglm	1667	50	0.5	0	1667	31	28	1639	4964	1284	0
bonf	glm	1667	25	0.5	0	1667	6	5	1662	26	23	0
bt	glm	1667	25	0.5	0	1667	71	61	1606	749	429	0
bonf	bglm	1667	25	0.5	0	1667	12	11	1656	360	201	0
bt	bglm	1667	25	0.5	0	1667	76	61	1606	2200	842	0
bonf	glm	1667	50	0.5	0	1667	13	12	1655	1584	688	0
bt	glm	1667	50	0.5	0	1667	55	50	1617	4064	1229	0
bonf	bglm	1667	50	0.5	0	1667	8	7	1660	2452	925	0
bt	bglm	1667	50	0.5	0	1667	40	38	1629	5064	1348	0
bonf	glm	209	25	0	0	0	1	1	208	7	7	0
bt	glm	209	25	0	0	0	11	11	198	91	74	0
bonf	bglm	209	25	0	0	0	2	2	207	41	41	0
bt	bglm	209	25	0	0	0	8	6	203	261	154	0
bonf	glm	209	50	0	0	0	0	0	209	171	123	0
bt	glm	209	50	0	0	0	6	5	204	500	196	0
bonf	bglm	209	50	0	0	0	0	0	209	281	165	0
bt	bglm	209	50	0	0	0	9	8	201	589	199	0
bonf	glm	209	25	0.9	0	0	1	1	208	4	1	0
bt	glm	209	25	0.9	0	0	14	10	199	123	31	4
bonf	bglm	209	25	0.9	0	0	1	1	208	16	6	0
bt	bglm	209	25	0.9	0	0	7	6	203	356	76	20
bonf	glm	209	50	0.9	0	0	0	0	209	158	40	4
bt	glm	209	50	0.9	0	0	5	4	205	654	121	41
bonf	bglm	209	50	0.9	0	0	0	0	209	292	66	14
bt	bglm	209	50	0.9	0	0	9	7	202	777	133	64
bonf	glm	209	25	0	0	0	1	1	208	7	7	0
bt	glm	209	25	0	0	0	8	8	201	76	65	0
bonf	bglm	209	25	0	0	0	0	0	209	37	33	0
bt	bglm	209	25	0	0	0	8	7	202	236	151	0
bonf	glm	209	50	0	0	0	2	2	207	186	128	0
bt	glm	209	50	0	0	0	6	5	204	477	195	0
bonf	bglm	209	50	0	0	0	1	1	208	313	169	0
bt	bglm	209	50	0	0	0	3	3	206	596	205	0
bonf	glm	209	25	0.9	0	0	2	1	208	3	2	0
bt	glm	209	25	0.9	0	0	22	14	195	110	28	1
bonf	bglm	209	25	0.9	0	0	0	0	209	13	7	0
bt	bglm	209	25	0.9	0	0	4	3	206	276	60	16
bonf	glm	209	50	0.9	0	0	0	0	209	163	38	4
bt	glm	209	50	0.9	0	0	7	5	204	567	115	35
bonf	bglm	209	50	0.9	0	0	1	1	208	271	64	10
bt	bglm	209	50	0.9	0	0	2	2	207	594	112	41
bonf	glm	209	25	0	0	0	0	0	209	3	3	0
bt	glm	209	25	0	0	0	12	10	199	102	79	0
bonf	bglm	209	25	0	0	0	0	0	209	53	49	0
bt	bglm	209	25	0	0	0	9	9	200	259	154	0
bonf	glm	209	50	0	0	0	0	0	209	202	137	0
bt	glm	209	50	0	0	0	11	9	200	487	189	0
bonf	bglm	209	50	0	0	0	0	0	209	321	171	0
bt	bglm	209	50	0	0	0	5	5	204	562	200	0
bonf	glm	209	25	0.9	0	0	1	1	208	2	2	0
bt	glm	209	25	0.9	0	0	11	8	201	143	33	4
bonf	bglm	209	25	0.9	0	0	0	0	209	42	12	1
bt	bglm	209	25	0.9	0	0	10	8	201	317	62	18
bonf	glm	209	50	0.9	0	0	2	1	208	146	37	5
bt	glm	209	50	0.9	0	0	8	7	202	614	110	41
bonf	bglm	209	50	0.9	0	0	1	1	208	358	73	24
bt	bglm	209	50	0.9	0	0	7	5	204	751	129	58
bonf	glm	209	25	0	0	0	1	1	208	3	3	0
bt	glm	209	25	0	0	0	7	6	203	98	82	0
bonf	bglm	209	25	0	0	0	0	0	209	38	37	0
bt	bglm	209	25	0	0	0	6	6	203	237	146	0
bonf	glm	209	50	0	0	0	3	2	207	203	130	0
bt	glm	209	50	0	0	0	7	7	202	472	190	0
bonf	bglm	209	50	0	0	0	0	0	209	277	168	0
bt	bglm	209	50	0	0	0	6	6	203	575	200	0
bonf	glm	209	25	0.9	0	0	0	0	209	6	3	0
bt	glm	209	25	0.9	0	0	15	11	198	161	35	5
bonf	bglm	209	25	0.9	0	0	0	0	209	58	14	1
bt	bglm	209	25	0.9	0	0	3	1	208	293	63	17
bonf	glm	209	50	0.9	0	0	0	0	209	146	37	4
bt	glm	209	50	0.9	0	0	10	7	202	703	122	49
bonf	bglm	209	50	0.9	0	0	0	0	209	337	75	22
bt	bglm	209	50	0.9	0	0	13	9	200	669	119	49
bonf	glm	1667	25	0	0	1667	7	7	1660	31	31	0
bt	glm	1667	25	0	0	1667	68	67	1600	752	620	0
bonf	bglm	1667	25	0	0	1667	7	7	1660	305	279	0
bt	bglm	1667	25	0	0	1667	55	53	1614	2004	1231	0
bonf	glm	1667	50	0	0	1667	11	11	1656	1534	1050	0
bt	glm	1667	50	0	0	1667	58	50	1617	3980	1570	0
bonf	bglm	1667	50	0	0	1667	9	9	1658	2455	1372	0
bt	bglm	1667	50	0	0	1667	33	31	1636	4675	1614	0
bonf	glm	1667	25	0.9	0	1667	10	6	1661	53	16	0
bt	glm	1667	25	0.9	0	1667	100	67	1600	1053	248	0
bonf	bglm	1667	25	0.9	0	1667	8	7	1660	234	68	0
bt	bglm	1667	25	0.9	0	1667	68	48	1619	2570	558	0
bonf	glm	1667	50	0.9	0	1667	11	9	1658	1384	334	0
bt	glm	1667	50	0.9	0	1667	91	57	1610	5033	931	0
bonf	bglm	1667	50	0.9	0	1667	11	9	1658	2475	526	0
bt	bglm	1667	50	0.9	0	1667	69	47	1620	5570	999	0
bonf	glm	1667	25	0	0	1667	12	12	1655	30	30	0
bt	glm	1667	25	0	0	1667	71	61	1606	748	624	0
bonf	bglm	1667	25	0	0	1667	5	5	1662	280	260	0
bt	bglm	1667	25	0	0	1667	66	63	1604	2031	1235	0
bonf	glm	1667	50	0	0	1667	17	16	1651	1465	1008	0
bt	glm	1667	50	0	0	1667	52	42	1625	3972	1582	0
bonf	bglm	1667	50	0	0	1667	6	6	1661	2481	1352	0
bt	bglm	1667	50	0	0	1667	43	39	1628	4596	1611	0
bonf	glm	1667	25	0.9	0	1667	5	4	1663	30	10	0
bt	glm	1667	25	0.9	0	1667	140	93	1574	1147	259	0
bonf	bglm	1667	25	0.9	0	1667	6	4	1663	269	79	0
bt	bglm	1667	25	0.9	0	1667	55	44	1623	2404	508	0
bonf	glm	1667	50	0.9	0	1667	9	8	1659	1489	336	0
bt	glm	1667	50	0.9	0	1667	91	54	1613	5122	937	0
bonf	bglm	1667	50	0.9	0	1667	5	5	1662	2503	533	0
bt	bglm	1667	50	0.9	0	1667	58	41	1626	5695	1006	0
bonf	glm	209	25	0	0	0	3	3	206	4	4	0
bt	glm	209	25	0	0	0	6	5	204	87	72	0
bonf	bglm	209	25	0	0	0	0	0	209	38	36	0
bt	bglm	209	25	0	0	0	5	5	204	277	155	0
bonf	glm	209	50	0	0	0	2	2	207	167	120	0
bt	glm	209	50	0	0	0	8	7	202	489	196	0
bonf	bglm	209	50	0	0	0	2	2	207	313	170	0
bt	bglm	209	50	0	0	0	5	5	204	596	206	0
bonf	glm	209	25	0.9	0	0	0	0	209	3	3	0
bt	glm	209	25	0.9	0	0	19	10	199	81	19	2
bonf	bglm	209	25	0.9	0	0	0	0	209	63	18	3
bt	bglm	209	25	0.9	0	0	7	4	205	331	72	18
bonf	glm	209	50	0.9	0	0	0	0	209	227	49	9
bt	glm	209	50	0.9	0	0	6	5	204	594	111	34
bonf	bglm	209	50	0.9	0	0	0	0	209	333	71	18
bt	bglm	209	50	0.9	0	0	5	5	204	702	127	53
bonf	glm	1667	25	0.5	0	1667	12	12	1655	26	24	0
bt	glm	1667	25	0.5	0	1667	86	73	1594	846	469	0
bonf	bglm	1667	25	0.5	0	1667	3	3	1664	299	183	0
bt	bglm	1667	25	0.5	0	1667	82	72	1595	2009	799	0
bonf	glm	1667	50	0.5	0	1667	10	9	1658	1555	666	0
bt	glm	1667	50	0.5	0	1667	51	48	1619	4165	1230	0
bonf	bglm	1667	50	0.5	0	1667	9	8	1659	2369	888	0
bt	bglm	1667	50	0.5	0	1667	50	44	1623	4815	1308	0
bonf	glm	1667	25	0.5	0	1667	6	6	1661	31	24	0
bt	glm	1667	25	0.5	0	1667	103	77	1590	760	418	0
bonf	bglm	1667	25	0.5	0	1667	10	10	1657	325	188	0
bt	bglm	1667	25	0.5	0	1667	70	60	1607	2014	816	0
bonf	glm	1667	50	0.5	0	1667	17	17	1650	1466	645	0
bt	glm	1667	50	0.5	0	1667	52	46	1621	4113	1249	0
bonf	bglm	1667	50	0.5	0	1667	15	13	1654	2476	920	0
bt	bglm	1667	50	0.5	0	1667	47	45	1622	4835	1325	0
bonf	glm	1667	25	0.5	0	1667	7	6	1661	24	22	0
bt	glm	1667	25	0.5	0	1667	74	64	1603	715	400	0
bonf	bglm	1667	25	0.5	0	1667	6	6	1661	302	193	0
bt	bglm	1667	25	0.5	0	1667	48	46	1621	2032	819	0
bonf	glm	1667	50	0.5	0	1667	10	10	1657	1483	629	0
bt	glm	1667	50	0.5	0	1667	59	47	1620	4240	1246	0
bonf	bglm	1667	50	0.5	0	1667	8	7	1660	2447	928	0
bt	bglm	1667	50	0.5	0	1667	46	41	1626	4887	1323	0
bonf	glm	101	25	0	0	0	1	1	100	2	2	0
bt	glm	101	25	0	0	0	2	2	99	53	42	0
bonf	bglm	101	25	0	0	0	0	0	101	20	19	0
bt	bglm	101	25	0	0	0	4	4	97	120	70	0
bonf	glm	101	50	0	0	0	0	0	101	92	65	0
bt	glm	101	50	0	0	0	4	4	97	225	91	0
bonf	bglm	101	50	0	0	0	0	0	101	155	85	0
bt	bglm	101	50	0	0	0	0	0	101	275	100	0
bonf	glm	101	25	0.5	0	0	0	0	101	1	1	0
bt	glm	101	25	0.5	0	0	5	5	96	64	33	0
bonf	bglm	101	25	0.5	0	0	1	1	100	26	18	0
bt	bglm	101	25	0.5	0	0	3	2	99	122	45	0
bonf	glm	101	50	0.5	0	0	1	1	100	88	40	0
bt	glm	101	50	0.5	0	0	7	3	98	269	81	4
bonf	bglm	101	50	0.5	0	0	0	0	101	146	53	0
bt	bglm	101	50	0.5	0	0	2	2	99	291	80	5
bonf	glm	101	25	0.9	0	0	2	1	100	7	1	0
bt	glm	101	25	0.9	0	0	4	3	98	71	15	3
bonf	bglm	101	25	0.9	0	0	0	0	101	28	9	0
bt	bglm	101	25	0.9	0	0	7	5	96	133	32	8
bonf	glm	101	50	0.9	0	0	2	2	99	88	19	6
bt	glm	101	50	0.9	0	0	2	2	99	308	55	19
bonf	bglm	101	50	0.9	0	0	0	0	101	178	36	8
bt	bglm	101	50	0.9	0	0	6	4	97	363	63	27
bonf	glm	209	25	0	0	0	0	0	209	2	2	0
bt	glm	209	25	0	0	0	11	10	199	95	76	0
bonf	bglm	209	25	0	0	0	0	0	209	42	38	0
bt	bglm	209	25	0	0	0	8	7	202	257	155	0
bonf	glm	209	50	0	0	0	4	4	205	199	144	0
bt	glm	209	50	0	0	0	5	5	204	534	200	0
bonf	bglm	209	50	0	0	0	0	0	209	303	169	1
bt	bglm	209	50	0	0	0	3	3	206	590	205	0
bonf	glm	209	25	0.9	0	0	1	1	208	2	1	0
bt	glm	209	25	0.9	0	0	14	10	199	132	30	4
bonf	bglm	209	25	0.9	0	0	0	0	209	34	9	1
bt	bglm	209	25	0.9	0	0	12	9	200	355	67	19
bonf	glm	209	50	0.9	0	0	1	1	208	228	47	10
bt	glm	209	50	0.9	0	0	9	5	204	689	128	45
bonf	bglm	209	50	0.9	0	0	1	1	208	357	68	14
bt	bglm	209	50	0.9	0	0	7	5	204	694	125	51
bonf	glm	209	25	0	0	0	2	2	207	2	2	0
bt	glm	209	25	0	0	0	5	5	204	76	67	0
bonf	bglm	209	25	0	0	0	1	1	208	47	41	0
bt	bglm	209	25	0	0	0	3	3	206	235	153	0
bonf	glm	209	50	0	0	0	0	0	209	177	122	0
bt	glm	209	50	0	0	0	7	6	203	484	199	0
bonf	bglm	209	50	0	0	0	1	1	208	313	174	0
bt	bglm	209	50	0	0	0	6	6	203	558	201	0
bonf	glm	209	25	0.9	0	0	3	3	206	4	2	0
bt	glm	209	25	0.9	0	0	6	5	204	116	27	2
bonf	bglm	209	25	0.9	0	0	1	1	208	56	14	2
bt	bglm	209	25	0.9	0	0	13	7	202	268	55	14
bonf	glm	209	50	0.9	0	0	3	3	206	166	38	8
bt	glm	209	50	0.9	0	0	14	9	200	580	109	38
bonf	bglm	209	50	0.9	0	0	0	0	209	326	63	24
bt	bglm	209	50	0.9	0	0	11	8	201	589	115	39
bonf	glm	101	25	0	0	0	1	1	100	1	1	0
bt	glm	101	25	0	0	0	5	5	96	45	37	0
bonf	bglm	101	25	0	0	0	0	0	101	25	25	0
bt	bglm	101	25	0	0	0	0	0	101	113	67	0
bonf	glm	101	50	0	0	0	0	0	101	88	57	0
bt	glm	101	50	0	0	0	0	0	101	239	91	0
bonf	bglm	101	50	0	0	0	0	0	101	131	77	0
bt	bglm	101	50	0	0	0	2	2	99	280	97	0
bonf	glm	101	25	0.5	0	0	1	1	100	2	2	0
bt	glm	101	25	0.5	0	0	2	2	99	39	19	0
bonf	bglm	101	25	0.5	0	0	0	0	101	22	10	0
bt	bglm	101	25	0.5	0	0	4	4	97	149	54	0
bonf	glm	101	50	0.5	0	0	1	1	100	73	37	0
bt	glm	101	50	0.5	0	0	7	5	96	198	65	1
bonf	bglm	101	50	0.5	0	0	0	0	101	227	71	0
bt	bglm	101	50	0.5	0	0	6	5	96	242	70	3
bonf	glm	101	25	0.9	0	0	0	0	101	10	2	1
bt	glm	101	25	0.9	0	0	6	4	97	65	13	2
bonf	bglm	101	25	0.9	0	0	0	0	101	33	8	2
bt	bglm	101	25	0.9	0	0	5	3	98	143	29	8
bonf	glm	101	50	0.9	0	0	0	0	101	78	20	1
bt	glm	101	50	0.9	0	0	1	1	100	309	56	20
bonf	bglm	101	50	0.9	0	0	0	0	101	150	36	6
bt	bglm	101	50	0.9	0	0	0	0	101	321	59	20
mmm	glm	10000	25	0	0	1821	40	39	8140	215	212	0
mmm	glm	10000	50	0	0	180	99	93	9727	10886	6828	0
mmm	glm	10000	25	0.5	0	1649	33	32	8319	261	190	0
mmm	glm	10000	50	0.5	0	181	103	95	9724	12278	4824	55
mmm	glm	10000	25	0.9	0	1022	184	124	8854	1363	349	30
mmm	glm	10000	50	0.9	0	94	212	157	9749	20320	3986	1228
