# Supplementary material for: Simultaneous Inference of Multiple Binary Endpoints in Biomedical Research: Small Sample Properties of Multiple Marginal Models and a Resampling Approach
Source: Biom J. 2024 Jul 2;66(5):e202300197. doi: 10.1002/bimj.202300197 (PMC12859538; doi:10.1002/bimj.202300197)
Supplement: Supplementary file 1 — Data S1 [file BIMJ-66-e202300197-s001.zip › Code_and_Data/Simulations/Sim_Group_comparison/intermediate_results/bin_gc_ss_h02_04_ha8_01_s01_1.csv]

method	model	nsim	ntrt	corr	nfail	nerror	nrej	nreji	nrejcor	npow	npowi	npowcor
mmm	bglm	1667	25	0	0	1667	8	8	1659	0	0	0
mmm	bglm	1667	50	0	0	1667	9	9	1658	6	6	0
mmm	bglm	1667	25	0.9	0	1667	26	17	1650	18	4	0
mmm	bglm	1667	50	0.9	0	1667	23	20	1647	47	18	0
mmm	bglm	1667	25	0	0	1667	2	2	1665	0	0	0
mmm	bglm	1667	50	0	0	1667	7	7	1660	6	6	0
mmm	bglm	1667	25	0.9	0	1667	26	20	1647	7	1	0
mmm	bglm	1667	50	0.9	0	1667	23	16	1651	22	13	0
mmm	bglm	1667	25	0	0	1667	6	6	1661	0	0	0
mmm	bglm	1667	50	0	0	1667	13	13	1654	6	6	0
mmm	bglm	1667	25	0.9	0	1667	22	18	1649	4	2	0
mmm	bglm	1667	50	0.9	0	1667	28	23	1644	43	17	0
mmm	bglm	1667	25	0.5	0	1667	12	10	1657	0	0	0
mmm	bglm	1667	50	0.5	0	1667	9	9	1658	15	14	0
mmm	bglm	1667	25	0.5	0	1667	4	4	1663	1	1	0
mmm	bglm	1667	50	0.5	0	1667	11	11	1656	8	7	0
mmm	bglm	1667	25	0.5	0	1667	10	10	1657	0	0	0
mmm	bglm	1667	50	0.5	0	1667	15	14	1653	10	9	0
mmm	bglm	1667	25	0	0	1667	7	7	1660	1	1	0
mmm	bglm	1667	50	0	0	1667	8	8	1659	3	3	0
mmm	bglm	1667	25	0.9	0	1667	25	20	1647	13	3	0
mmm	bglm	1667	50	0.9	0	1667	31	27	1640	38	16	0
mmm	bglm	1667	25	0	0	1667	1	1	1666	0	0	0
mmm	bglm	1667	50	0	0	1667	18	16	1651	8	8	0
mmm	bglm	1667	25	0.9	0	1667	23	16	1651	10	3	0
mmm	bglm	1667	50	0.9	0	1667	21	16	1651	39	17	0
mmm	bglm	1667	25	0	0	1667	4	4	1663	2	2	0
mmm	bglm	1667	50	0	0	1667	5	5	1662	6	6	0
mmm	bglm	1667	25	0.9	0	1667	20	16	1651	0	0	0
mmm	bglm	1667	50	0.9	0	1667	31	21	1646	39	14	0
mmm	bglm	1667	25	0.5	0	1667	3	3	1664	2	1	0
mmm	bglm	1667	50	0.5	0	1667	19	19	1648	9	8	0
mmm	bglm	1667	25	0.5	0	1667	6	6	1661	2	2	0
mmm	bglm	1667	50	0.5	0	1667	15	15	1652	17	13	0
mmm	bglm	1667	25	0.5	0	1667	6	6	1661	0	0	0
mmm	bglm	1667	50	0.5	0	1667	14	13	1654	9	7	0
bonf	glm	1667	25	0	0	1667	7	7	1660	0	0	0
bt	glm	1667	25	0	0	1667	74	67	1600	4	4	0
bonf	bglm	1667	25	0	0	1667	3	3	1664	0	0	0
bt	bglm	1667	25	0	0	1667	70	64	1603	62	62	0
bonf	glm	1667	50	0	0	1667	10	10	1657	0	0	0
bt	glm	1667	50	0	0	1667	53	49	1618	26	24	0
bonf	bglm	1667	50	0	0	1667	8	8	1659	6	6	0
bt	bglm	1667	50	0	0	1667	47	43	1624	97	96	0
bonf	glm	1667	25	0.9	0	1667	5	4	1663	0	0	0
bt	glm	1667	25	0.9	0	1667	123	80	1587	7	3	0
bonf	bglm	1667	25	0.9	0	1667	9	8	1659	0	0	0
bt	bglm	1667	25	0.9	0	1667	86	58	1609	100	38	0
bonf	glm	1667	50	0.9	0	1667	15	15	1652	0	0	0
bt	glm	1667	50	0.9	0	1667	107	64	1603	79	24	0
bonf	bglm	1667	50	0.9	0	1667	16	13	1654	6	3	0
bt	bglm	1667	50	0.9	0	1667	98	60	1607	193	58	0
bonf	glm	1667	25	0	0	1667	2	2	1665	0	0	0
bt	glm	1667	25	0	0	1667	83	77	1590	2	2	0
bonf	bglm	1667	25	0	0	1667	7	7	1660	1	1	0
bt	bglm	1667	25	0	0	1667	60	55	1612	57	57	0
bonf	glm	1667	50	0	0	1667	11	11	1656	0	0	0
bt	glm	1667	50	0	0	1667	61	56	1611	36	36	0
bonf	bglm	1667	50	0	0	1667	7	7	1660	5	5	0
bt	bglm	1667	50	0	0	1667	48	45	1622	87	81	0
bonf	glm	1667	25	0.9	0	1667	14	11	1656	0	0	0
bt	glm	1667	25	0.9	0	1667	154	95	1572	11	3	0
bonf	bglm	1667	25	0.9	0	1667	4	4	1663	0	0	0
bt	bglm	1667	25	0.9	0	1667	83	52	1615	59	17	0
bonf	glm	1667	50	0.9	0	1667	9	7	1660	1	1	0
bt	glm	1667	50	0.9	0	1667	103	67	1600	74	30	0
bonf	bglm	1667	50	0.9	0	1667	6	5	1662	11	4	0
bt	bglm	1667	50	0.9	0	1667	69	45	1622	162	55	0
bonf	glm	1667	25	0	0	1667	5	5	1662	0	0	0
bt	glm	1667	25	0	0	1667	92	83	1584	2	2	0
bonf	bglm	1667	25	0	0	1667	10	10	1657	1	1	0
bt	bglm	1667	25	0	0	1667	60	55	1612	51	51	0
bonf	glm	1667	50	0	0	1667	13	13	1654	0	0	0
bt	glm	1667	50	0	0	1667	53	51	1616	34	33	0
bonf	bglm	1667	50	0	0	1667	3	3	1664	5	5	0
bt	bglm	1667	50	0	0	1667	55	53	1614	99	99	0
bonf	glm	1667	25	0.9	0	1667	17	15	1652	0	0	0
bt	glm	1667	25	0.9	0	1667	118	81	1586	1	1	0
bonf	bglm	1667	25	0.9	0	1667	5	3	1664	3	1	0
bt	bglm	1667	25	0.9	0	1667	87	61	1606	122	31	0
bonf	glm	1667	50	0.9	0	1667	14	12	1655	1	1	0
bt	glm	1667	50	0.9	0	1667	88	60	1607	91	28	0
bonf	bglm	1667	50	0.9	0	1667	12	9	1658	4	2	0
bt	bglm	1667	50	0.9	0	1667	72	51	1616	194	54	0
bonf	glm	1667	25	0.5	0	1667	9	9	1658	0	0	0
bt	glm	1667	25	0.5	0	1667	108	91	1576	1	1	0
bonf	bglm	1667	25	0.5	0	1667	8	8	1659	0	0	0
bt	bglm	1667	25	0.5	0	1667	70	60	1607	56	45	0
bonf	glm	1667	50	0.5	0	1667	12	11	1656	2	2	0
bt	glm	1667	50	0.5	0	1667	70	56	1611	27	25	0
bonf	bglm	1667	50	0.5	0	1667	9	8	1659	4	3	0
bt	bglm	1667	50	0.5	0	1667	61	53	1614	114	89	0
bonf	glm	1667	25	0.5	0	1667	6	6	1661	0	0	0
bt	glm	1667	25	0.5	0	1667	105	91	1576	5	4	0
bonf	bglm	1667	25	0.5	0	1667	6	5	1662	0	0	0
bt	bglm	1667	25	0.5	0	1667	74	67	1600	52	44	0
bonf	glm	1667	50	0.5	0	1667	11	11	1656	1	1	0
bt	glm	1667	50	0.5	0	1667	79	67	1600	35	31	0
bonf	bglm	1667	50	0.5	0	1667	12	10	1657	7	6	0
bt	bglm	1667	50	0.5	0	1667	69	60	1607	121	87	0
bonf	glm	1667	25	0.5	0	1667	12	10	1657	0	0	0
bt	glm	1667	25	0.5	0	1667	100	88	1579	4	4	0
bonf	bglm	1667	25	0.5	0	1667	5	5	1662	0	0	0
bt	bglm	1667	25	0.5	0	1667	68	59	1608	53	47	0
bonf	glm	1667	50	0.5	0	1667	12	11	1656	0	0	0
bt	glm	1667	50	0.5	0	1667	81	67	1600	30	26	0
bonf	bglm	1667	50	0.5	0	1667	12	10	1657	8	8	0
bt	bglm	1667	50	0.5	0	1667	57	52	1615	87	68	0
bonf	glm	1667	25	0	0	1667	4	4	1663	0	0	0
bt	glm	1667	25	0	0	1667	89	79	1588	4	4	0
bonf	bglm	1667	25	0	0	1667	4	4	1663	0	0	0
bt	bglm	1667	25	0	0	1667	47	43	1624	37	36	0
bonf	glm	1667	50	0	0	1667	18	18	1649	0	0	0
bt	glm	1667	50	0	0	1667	60	53	1614	32	32	0
bonf	bglm	1667	50	0	0	1667	12	11	1656	8	8	0
bt	bglm	1667	50	0	0	1667	48	45	1622	101	96	0
bonf	glm	1667	25	0.9	0	1667	4	4	1663	0	0	0
bt	glm	1667	25	0.9	0	1667	137	80	1587	10	4	0
bonf	bglm	1667	25	0.9	0	1667	7	4	1663	2	1	0
bt	bglm	1667	25	0.9	0	1667	63	49	1618	90	34	0
bonf	glm	1667	50	0.9	0	1667	23	17	1650	0	0	0
bt	glm	1667	50	0.9	0	1667	96	63	1604	57	18	0
bonf	bglm	1667	50	0.9	0	1667	7	4	1663	1	1	0
bt	bglm	1667	50	0.9	0	1667	59	40	1627	188	56	0
bonf	glm	1667	25	0	0	1667	5	5	1662	0	0	0
bt	glm	1667	25	0	0	1667	90	76	1591	2	2	0
bonf	bglm	1667	25	0	0	1667	5	5	1662	2	2	0
bt	bglm	1667	25	0	0	1667	62	56	1611	51	51	0
bonf	glm	1667	50	0	0	1667	17	17	1650	0	0	0
bt	glm	1667	50	0	0	1667	66	59	1608	30	28	0
bonf	bglm	1667	50	0	0	1667	10	9	1658	7	7	0
bt	bglm	1667	50	0	0	1667	44	40	1627	85	77	0
bonf	glm	1667	25	0.9	0	1667	16	9	1658	0	0	0
bt	glm	1667	25	0.9	0	1667	129	88	1579	6	2	0
bonf	bglm	1667	25	0.9	0	1667	4	3	1664	0	0	0
bt	bglm	1667	25	0.9	0	1667	65	48	1619	95	34	0
bonf	glm	1667	50	0.9	0	1667	16	13	1654	0	0	0
bt	glm	1667	50	0.9	0	1667	103	70	1597	48	26	0
bonf	bglm	1667	50	0.9	0	1667	6	5	1662	2	1	0
bt	bglm	1667	50	0.9	0	1667	75	50	1617	146	48	0
bonf	glm	1667	25	0	0	1667	9	9	1658	0	0	0
bt	glm	1667	25	0	0	1667	77	70	1597	5	5	0
bonf	bglm	1667	25	0	0	1667	3	3	1664	0	0	0
bt	bglm	1667	25	0	0	1667	52	50	1617	44	44	0
bonf	glm	1667	50	0	0	1667	12	10	1657	2	2	0
bt	glm	1667	50	0	0	1667	57	56	1611	33	33	0
bonf	bglm	1667	50	0	0	1667	4	4	1663	4	4	0
bt	bglm	1667	50	0	0	1667	47	46	1621	96	93	0
bonf	glm	1667	25	0.9	0	1667	5	5	1662	0	0	0
bt	glm	1667	25	0.9	0	1667	128	83	1584	9	2	0
bonf	bglm	1667	25	0.9	0	1667	2	2	1665	0	0	0
bt	bglm	1667	25	0.9	0	1667	77	57	1610	102	35	0
bonf	glm	1667	50	0.9	0	1667	17	12	1655	0	0	0
bt	glm	1667	50	0.9	0	1667	112	74	1593	39	17	0
bonf	bglm	1667	50	0.9	0	1667	17	12	1655	11	4	0
bt	bglm	1667	50	0.9	0	1667	84	51	1616	169	54	0
bonf	glm	1667	25	0.5	0	1667	5	5	1662	0	0	0
bt	glm	1667	25	0.5	0	1667	83	74	1593	0	0	0
bonf	bglm	1667	25	0.5	0	1667	3	3	1664	2	2	0
bt	bglm	1667	25	0.5	0	1667	48	45	1622	51	44	0
bonf	glm	1667	50	0.5	0	1667	16	15	1652	0	0	0
bt	glm	1667	50	0.5	0	1667	75	64	1603	29	25	0
bonf	bglm	1667	50	0.5	0	1667	10	10	1657	7	7	0
bt	bglm	1667	50	0.5	0	1667	59	51	1616	118	90	0
bonf	glm	1667	25	0.5	0	1667	8	8	1659	0	0	0
bt	glm	1667	25	0.5	0	1667	83	76	1591	2	2	0
bonf	bglm	1667	25	0.5	0	1667	6	6	1661	0	0	0
bt	bglm	1667	25	0.5	0	1667	60	54	1613	60	48	0
bonf	glm	1667	50	0.5	0	1667	12	12	1655	1	1	0
bt	glm	1667	50	0.5	0	1667	65	53	1614	27	19	0
bonf	bglm	1667	50	0.5	0	1667	9	8	1659	6	6	0
bt	bglm	1667	50	0.5	0	1667	61	58	1609	112	94	0
bonf	glm	1667	25	0.5	0	1667	6	5	1662	0	0	0
bt	glm	1667	25	0.5	0	1667	97	77	1590	4	3	0
bonf	bglm	1667	25	0.5	0	1667	8	7	1660	1	1	0
bt	bglm	1667	25	0.5	0	1667	66	59	1608	53	44	0
bonf	glm	1667	50	0.5	0	1667	15	11	1656	1	1	0
bt	glm	1667	50	0.5	0	1667	72	59	1608	51	45	0
bonf	bglm	1667	50	0.5	0	1667	10	10	1657	8	7	0
bt	bglm	1667	50	0.5	0	1667	57	52	1615	115	85	0
mmm	glm	10000	25	0	0	2164	37	35	7801	0	0	0
mmm	glm	10000	50	0	0	199	91	86	9715	3	3	0
mmm	glm	10000	25	0.5	0	1809	46	43	8148	0	0	0
mmm	glm	10000	50	0.5	0	145	100	89	9766	9	9	0
mmm	glm	10000	25	0.9	0	1081	193	131	8788	0	0	0
mmm	glm	10000	50	0.9	0	120	245	165	9715	61	19	0
