# Supplementary material for: Simultaneous Inference of Multiple Binary Endpoints in Biomedical Research: Small Sample Properties of Multiple Marginal Models and a Resampling Approach
Source: Biom J. 2024 Jul 2;66(5):e202300197. doi: 10.1002/bimj.202300197 (PMC12859538; doi:10.1002/bimj.202300197)
Supplement: Supplementary file 1 — Data S1 [file BIMJ-66-e202300197-s001.zip › Code_and_Data/Simulations/Sim_Group_comparison/intermediate_results/bin_gc_ss_h02_04_ha8_01_s02_1.csv]

method	model	nsim	ntrt	corr	nfail	nerror	nrej	nreji	nrejcor	npow	npowi	npowcor
mmm	bglm	1667	25	0	0	1667	8	8	1659	3	3	0
mmm	bglm	1667	50	0	0	1667	9	8	1659	58	57	0
mmm	bglm	1667	25	0.9	0	1667	14	11	1656	19	7	0
mmm	bglm	1667	50	0.9	0	1667	24	17	1650	160	60	0
mmm	bglm	1667	25	0	0	1667	7	7	1660	4	4	0
mmm	bglm	1667	50	0	0	1667	8	8	1659	46	46	0
mmm	bglm	1667	25	0.9	0	1667	16	13	1654	28	10	0
mmm	bglm	1667	50	0.9	0	1667	28	23	1644	138	48	0
mmm	bglm	1667	25	0	0	1667	7	7	1660	2	2	0
mmm	bglm	1667	50	0	0	1667	10	10	1657	41	41	0
mmm	bglm	1667	25	0.9	0	1667	21	16	1651	24	7	0
mmm	bglm	1667	50	0.9	0	1667	26	21	1646	163	60	0
mmm	bglm	1667	25	0.5	0	1667	7	7	1660	6	4	0
mmm	bglm	1667	50	0.5	0	1667	12	11	1656	58	44	0
mmm	bglm	1667	25	0.5	0	1667	7	7	1660	5	5	0
mmm	bglm	1667	50	0.5	0	1667	25	22	1645	37	32	0
mmm	bglm	1667	25	0.5	0	1667	3	3	1664	11	8	0
mmm	bglm	1667	50	0.5	0	1667	13	13	1654	62	48	0
mmm	bglm	209	25	0	0	0	0	0	209	0	0	0
mmm	bglm	209	50	0	0	0	0	0	209	5	4	0
mmm	bglm	209	25	0.9	0	0	1	1	208	0	0	0
mmm	bglm	209	50	0.9	0	0	1	1	208	18	6	1
mmm	bglm	209	25	0	0	0	1	1	208	0	0	0
mmm	bglm	209	50	0	0	0	0	0	209	6	6	0
mmm	bglm	209	25	0.9	0	0	2	1	208	6	2	0
mmm	bglm	209	50	0.9	0	0	0	0	209	22	6	2
mmm	bglm	209	25	0	0	0	0	0	209	0	0	0
mmm	bglm	209	50	0	0	0	2	2	207	5	5	0
mmm	bglm	209	25	0.9	0	0	5	5	204	0	0	0
mmm	bglm	209	50	0.9	0	0	2	2	207	16	3	1
mmm	bglm	209	25	0	0	0	1	1	208	1	1	0
mmm	bglm	209	50	0	0	0	1	1	208	5	5	0
mmm	bglm	209	25	0.9	0	0	3	2	207	4	1	0
mmm	bglm	209	50	0.9	0	0	3	3	206	13	5	1
mmm	bglm	1667	25	0	0	1667	9	9	1658	4	4	0
mmm	bglm	1667	50	0	0	1667	9	8	1659	37	36	0
mmm	bglm	1667	25	0.9	0	1667	12	9	1658	24	7	0
mmm	bglm	1667	50	0.9	0	1667	29	19	1648	153	52	0
mmm	bglm	1667	25	0	0	1667	6	5	1662	1	1	0
mmm	bglm	1667	50	0	0	1667	9	9	1658	46	46	0
mmm	bglm	1667	25	0.9	0	1667	27	21	1646	23	9	0
mmm	bglm	1667	50	0.9	0	1667	29	19	1648	231	66	0
mmm	bglm	1667	25	0	0	1667	6	5	1662	6	6	0
mmm	bglm	1667	50	0	0	1667	6	6	1661	51	51	0
mmm	bglm	1667	25	0.9	0	1667	21	15	1652	46	15	0
mmm	bglm	1667	50	0.9	0	1667	21	15	1652	183	58	0
mmm	bglm	1667	25	0.5	0	1667	5	5	1662	2	2	0
mmm	bglm	1667	50	0.5	0	1667	12	11	1656	61	52	0
mmm	bglm	209	25	0	0	0	0	0	209	1	1	0
mmm	bglm	209	50	0	0	0	0	0	209	0	0	0
mmm	bglm	209	25	0.9	0	0	1	1	208	0	0	0
mmm	bglm	209	50	0.9	0	0	6	5	204	14	5	0
mmm	bglm	1667	25	0.5	0	1667	9	9	1658	5	5	0
mmm	bglm	1667	50	0.5	0	1667	12	11	1656	46	40	0
mmm	bglm	209	25	0	0	0	0	0	209	3	3	0
mmm	bglm	209	50	0	0	0	3	1	208	6	6	0
mmm	bglm	209	25	0.9	0	0	3	3	206	11	2	0
mmm	bglm	209	50	0.9	0	0	7	5	204	10	4	0
mmm	bglm	209	25	0	0	0	0	0	209	0	0	0
mmm	bglm	209	50	0	0	0	0	0	209	8	8	0
mmm	bglm	209	25	0.9	0	0	4	4	205	4	1	0
mmm	bglm	209	50	0.9	0	0	5	3	206	17	7	0
mmm	bglm	209	25	0.5	0	0	1	1	208	1	1	0
mmm	bglm	209	50	0.5	0	0	1	1	208	5	4	0
mmm	bglm	209	25	0.5	0	0	2	2	207	1	1	0
mmm	bglm	209	50	0.5	0	0	1	1	208	4	4	0
mmm	bglm	209	25	0.5	0	0	0	0	209	0	0	0
mmm	bglm	209	50	0.5	0	0	1	1	208	13	10	0
mmm	bglm	209	25	0.5	0	0	3	3	206	0	0	0
mmm	bglm	209	50	0.5	0	0	2	2	207	6	6	0
mmm	bglm	209	25	0.5	0	0	0	0	209	0	0	0
mmm	bglm	209	50	0.5	0	0	2	2	207	6	6	0
mmm	bglm	209	25	0.5	0	0	1	1	208	0	0	0
mmm	bglm	209	50	0.5	0	0	3	2	207	4	3	0
mmm	bglm	209	25	0.5	0	0	1	1	208	1	1	0
mmm	bglm	209	50	0.5	0	0	1	1	208	8	6	0
mmm	bglm	209	25	0.5	0	0	0	0	209	0	0	0
mmm	bglm	209	50	0.5	0	0	4	4	205	8	8	0
mmm	bglm	209	25	0.5	0	0	1	1	208	0	0	0
mmm	bglm	209	50	0.5	0	0	2	2	207	4	4	0
bonf	glm	1667	25	0	0	1667	14	12	1655	0	0	0
bt	glm	1667	25	0	0	1667	107	90	1577	18	18	0
bonf	bglm	1667	25	0	0	1667	10	9	1658	3	3	0
bt	bglm	1667	25	0	0	1667	61	56	1611	134	129	0
bonf	glm	1667	50	0	0	1667	11	11	1656	4	4	0
bt	glm	1667	50	0	0	1667	72	65	1602	146	139	0
bonf	bglm	1667	50	0	0	1667	7	7	1660	34	34	0
bt	bglm	1667	50	0	0	1667	53	51	1616	271	242	0
bonf	glm	1667	25	0.9	0	1667	14	10	1657	0	0	0
bt	glm	1667	25	0.9	0	1667	126	77	1590	40	14	0
bonf	bglm	1667	25	0.9	0	1667	3	3	1664	6	1	0
bt	bglm	1667	25	0.9	0	1667	74	49	1618	206	67	0
bonf	glm	1667	50	0.9	0	1667	21	16	1651	8	2	0
bt	glm	1667	50	0.9	0	1667	88	60	1607	269	88	0
bonf	bglm	1667	50	0.9	0	1667	6	5	1662	41	15	0
bt	bglm	1667	50	0.9	0	1667	52	37	1630	507	154	0
bonf	glm	1667	25	0	0	1667	8	8	1659	0	0	0
bt	glm	1667	25	0	0	1667	76	70	1597	14	14	0
bonf	bglm	1667	25	0	0	1667	4	4	1663	2	2	0
bt	bglm	1667	25	0	0	1667	78	69	1598	144	141	0
bonf	glm	1667	50	0	0	1667	21	21	1646	8	8	0
bt	glm	1667	50	0	0	1667	68	60	1607	151	143	0
bonf	bglm	1667	50	0	0	1667	7	6	1661	40	40	0
bt	bglm	1667	50	0	0	1667	46	44	1623	315	279	0
bonf	glm	1667	25	0.9	0	1667	16	10	1657	0	0	0
bt	glm	1667	25	0.9	0	1667	116	74	1593	25	8	0
bonf	bglm	1667	25	0.9	0	1667	7	6	1661	1	1	0
bt	bglm	1667	25	0.9	0	1667	102	61	1606	254	83	0
bonf	glm	1667	50	0.9	0	1667	10	7	1660	3	3	0
bt	glm	1667	50	0.9	0	1667	90	60	1607	254	76	0
bonf	bglm	1667	50	0.9	0	1667	4	3	1664	32	14	0
bt	bglm	1667	50	0.9	0	1667	53	38	1629	509	138	0
bonf	glm	1667	25	0	0	1667	11	10	1657	0	0	0
bt	glm	1667	25	0	0	1667	69	61	1606	16	16	0
bonf	bglm	1667	25	0	0	1667	9	9	1658	4	4	0
bt	bglm	1667	25	0	0	1667	43	39	1628	148	139	0
bonf	glm	1667	50	0	0	1667	16	16	1651	7	7	0
bt	glm	1667	50	0	0	1667	55	50	1617	142	136	0
bonf	bglm	1667	50	0	0	1667	8	8	1659	48	47	0
bt	bglm	1667	50	0	0	1667	42	40	1627	296	262	0
bonf	glm	1667	25	0.9	0	1667	5	3	1664	0	0	0
bt	glm	1667	25	0.9	0	1667	131	82	1585	28	8	0
bonf	bglm	1667	25	0.9	0	1667	6	6	1661	1	1	0
bt	bglm	1667	25	0.9	0	1667	81	53	1614	257	66	0
bonf	glm	1667	50	0.9	0	1667	17	14	1653	7	2	0
bt	glm	1667	50	0.9	0	1667	101	77	1590	297	94	0
bonf	bglm	1667	50	0.9	0	1667	5	4	1663	71	20	0
bt	bglm	1667	50	0.9	0	1667	71	52	1615	479	129	0
bonf	glm	1667	25	0.5	0	1667	6	6	1661	0	0	0
bt	glm	1667	25	0.5	0	1667	83	74	1593	11	9	0
bonf	bglm	1667	25	0.5	0	1667	1	1	1666	4	2	0
bt	bglm	1667	25	0.5	0	1667	58	52	1615	183	123	0
bonf	glm	1667	50	0.5	0	1667	16	14	1653	1	1	0
bt	glm	1667	50	0.5	0	1667	67	57	1610	145	110	0
bonf	bglm	1667	50	0.5	0	1667	9	8	1659	44	34	0
bt	bglm	1667	50	0.5	0	1667	48	42	1625	354	215	0
bonf	glm	1667	25	0.5	0	1667	4	4	1663	0	0	0
bt	glm	1667	25	0.5	0	1667	87	75	1592	20	18	0
bonf	bglm	1667	25	0.5	0	1667	8	6	1661	6	6	0
bt	bglm	1667	25	0.5	0	1667	68	58	1609	138	110	0
bonf	glm	1667	50	0.5	0	1667	7	5	1662	3	3	0
bt	glm	1667	50	0.5	0	1667	58	48	1619	161	130	0
bonf	bglm	1667	50	0.5	0	1667	12	11	1656	42	39	0
bt	bglm	1667	50	0.5	0	1667	56	52	1615	351	224	0
bonf	glm	1667	25	0.5	0	1667	15	14	1653	1	1	0
bt	glm	1667	25	0.5	0	1667	83	72	1595	19	13	0
bonf	bglm	1667	25	0.5	0	1667	4	4	1663	2	2	0
bt	bglm	1667	25	0.5	0	1667	64	57	1610	144	103	0
bonf	glm	1667	50	0.5	0	1667	12	11	1656	3	3	0
bt	glm	1667	50	0.5	0	1667	62	55	1612	185	126	0
bonf	bglm	1667	50	0.5	0	1667	12	10	1657	53	39	0
bt	bglm	1667	50	0.5	0	1667	54	52	1615	331	222	0
bonf	glm	209	25	0	0	0	2	2	207	0	0	0
bt	glm	209	25	0	0	0	9	8	201	3	3	0
bonf	bglm	209	25	0	0	0	0	0	209	0	0	0
bt	bglm	209	25	0	0	0	5	4	205	16	15	0
bonf	glm	209	50	0	0	0	1	1	208	2	2	0
bt	glm	209	50	0	0	0	4	4	205	16	15	0
bonf	bglm	209	50	0	0	0	1	1	208	4	4	0
bt	bglm	209	50	0	0	0	5	4	205	33	27	0
bonf	glm	209	25	0.9	0	0	1	1	208	0	0	0
bt	glm	209	25	0.9	0	0	20	11	198	5	2	0
bonf	bglm	209	25	0.9	0	0	1	1	208	0	0	0
bt	bglm	209	25	0.9	0	0	15	7	202	33	9	0
bonf	glm	209	50	0.9	0	0	1	1	208	0	0	0
bt	glm	209	50	0.9	0	0	9	9	200	21	8	0
bonf	bglm	209	50	0.9	0	0	2	1	208	0	0	0
bt	bglm	209	50	0.9	0	0	9	5	204	45	17	2
bonf	glm	209	25	0	0	0	0	0	209	0	0	0
bt	glm	209	25	0	0	0	10	10	199	1	1	0
bonf	bglm	209	25	0	0	0	1	1	208	0	0	0
bt	bglm	209	25	0	0	0	9	8	201	11	11	0
bonf	glm	209	50	0	0	0	3	3	206	1	1	0
bt	glm	209	50	0	0	0	13	10	199	13	13	0
bonf	bglm	209	50	0	0	0	1	1	208	4	4	0
bt	bglm	209	50	0	0	0	2	2	207	37	31	0
bonf	glm	209	25	0.9	0	0	0	0	209	0	0	0
bt	glm	209	25	0.9	0	0	11	8	201	4	1	0
bonf	bglm	209	25	0.9	0	0	3	2	207	0	0	0
bt	bglm	209	25	0.9	0	0	9	7	202	27	7	0
bonf	glm	209	50	0.9	0	0	3	2	207	0	0	0
bt	glm	209	50	0.9	0	0	15	9	200	43	11	1
bonf	bglm	209	50	0.9	0	0	3	3	206	1	1	0
bt	bglm	209	50	0.9	0	0	6	5	204	46	14	0
bonf	glm	209	25	0	0	0	0	0	209	0	0	0
bt	glm	209	25	0	0	0	8	8	201	3	3	0
bonf	bglm	209	25	0	0	0	1	1	208	0	0	0
bt	bglm	209	25	0	0	0	9	7	202	22	21	0
bonf	glm	209	50	0	0	0	0	0	209	0	0	0
bt	glm	209	50	0	0	0	2	2	207	22	21	0
bonf	bglm	209	50	0	0	0	1	1	208	2	2	0
bt	bglm	209	50	0	0	0	7	7	202	36	34	0
bonf	glm	209	25	0.9	0	0	3	3	206	0	0	0
bt	glm	209	25	0.9	0	0	11	9	200	1	1	0
bonf	bglm	209	25	0.9	0	0	2	1	208	0	0	0
bt	bglm	209	25	0.9	0	0	23	14	195	23	7	1
bonf	glm	209	50	0.9	0	0	6	4	205	0	0	0
bt	glm	209	50	0.9	0	0	13	10	199	33	12	0
bonf	bglm	209	50	0.9	0	0	0	0	209	0	0	0
bt	bglm	209	50	0.9	0	0	11	8	201	37	14	1
bonf	glm	209	25	0	0	0	1	1	208	0	0	0
bt	glm	209	25	0	0	0	11	8	201	3	3	0
bonf	bglm	209	25	0	0	0	0	0	209	0	0	0
bt	bglm	209	25	0	0	0	9	8	201	16	15	0
bonf	glm	209	50	0	0	0	1	1	208	0	0	0
bt	glm	209	50	0	0	0	11	9	200	15	14	0
bonf	bglm	209	50	0	0	0	1	1	208	0	0	0
bt	bglm	209	50	0	0	0	8	8	201	39	34	0
bonf	glm	209	25	0.9	0	0	0	0	209	0	0	0
bt	glm	209	25	0.9	0	0	11	7	202	1	1	0
bonf	bglm	209	25	0.9	0	0	3	2	207	0	0	0
bt	bglm	209	25	0.9	0	0	17	9	200	28	11	1
bonf	glm	209	50	0.9	0	0	4	3	206	1	1	0
bt	glm	209	50	0.9	0	0	23	13	196	32	8	0
bonf	bglm	209	50	0.9	0	0	1	1	208	7	4	0
bt	bglm	209	50	0.9	0	0	11	6	203	80	20	2
bonf	glm	1667	25	0	0	1667	6	6	1661	0	0	0
bt	glm	1667	25	0	0	1667	87	76	1591	18	18	0
bonf	bglm	1667	25	0	0	1667	5	5	1662	4	4	0
bt	bglm	1667	25	0	0	1667	58	51	1616	136	128	0
bonf	glm	1667	50	0	0	1667	23	21	1646	4	4	0
bt	glm	1667	50	0	0	1667	77	70	1597	160	151	0
bonf	bglm	1667	50	0	0	1667	13	13	1654	53	53	0
bt	bglm	1667	50	0	0	1667	48	43	1624	291	260	0
bonf	glm	1667	25	0.9	0	1667	9	8	1659	0	0	0
bt	glm	1667	25	0.9	0	1667	146	96	1571	42	15	0
bonf	bglm	1667	25	0.9	0	1667	5	5	1662	1	1	0
bt	bglm	1667	25	0.9	0	1667	77	59	1608	221	73	0
bonf	glm	1667	50	0.9	0	1667	17	12	1655	4	2	0
bt	glm	1667	50	0.9	0	1667	81	60	1607	350	111	0
bonf	bglm	1667	50	0.9	0	1667	11	9	1658	18	9	0
bt	bglm	1667	50	0.9	0	1667	60	40	1627	473	139	0
bonf	glm	1667	25	0	0	1667	8	7	1660	0	0	0
bt	glm	1667	25	0	0	1667	76	66	1601	16	16	0
bonf	bglm	1667	25	0	0	1667	3	3	1664	1	1	0
bt	bglm	1667	25	0	0	1667	49	45	1622	153	150	0
bonf	glm	1667	50	0	0	1667	14	14	1653	3	3	0
bt	glm	1667	50	0	0	1667	58	56	1611	162	152	0
bonf	bglm	1667	50	0	0	1667	12	12	1655	34	34	0
bt	bglm	1667	50	0	0	1667	41	39	1628	327	300	0
bonf	glm	1667	25	0.9	0	1667	13	9	1658	0	0	0
bt	glm	1667	25	0.9	0	1667	116	78	1589	44	10	0
bonf	bglm	1667	25	0.9	0	1667	7	6	1661	4	1	0
bt	bglm	1667	25	0.9	0	1667	104	65	1602	263	75	0
bonf	glm	1667	50	0.9	0	1667	13	11	1656	7	2	0
bt	glm	1667	50	0.9	0	1667	106	73	1594	334	101	0
bonf	bglm	1667	50	0.9	0	1667	6	5	1662	45	16	0
bt	bglm	1667	50	0.9	0	1667	63	39	1628	564	159	0
bonf	glm	1667	25	0	0	1667	8	8	1659	0	0	0
bt	glm	1667	25	0	0	1667	69	65	1602	16	16	0
bonf	bglm	1667	25	0	0	1667	6	6	1661	5	5	0
bt	bglm	1667	25	0	0	1667	65	59	1608	137	133	0
bonf	glm	1667	50	0	0	1667	17	16	1651	10	10	0
bt	glm	1667	50	0	0	1667	53	46	1621	161	153	0
bonf	bglm	1667	50	0	0	1667	3	3	1664	36	36	0
bt	bglm	1667	50	0	0	1667	35	34	1633	286	253	0
bonf	glm	1667	25	0.9	0	1667	7	5	1662	0	0	0
bt	glm	1667	25	0.9	0	1667	113	73	1594	16	7	0
bonf	bglm	1667	25	0.9	0	1667	9	6	1661	3	1	0
bt	bglm	1667	25	0.9	0	1667	85	57	1610	229	68	0
bonf	glm	1667	50	0.9	0	1667	20	16	1651	9	2	0
bt	glm	1667	50	0.9	0	1667	100	62	1605	322	89	0
bonf	bglm	1667	50	0.9	0	1667	7	4	1663	47	12	0
bt	bglm	1667	50	0.9	0	1667	91	58	1609	459	135	0
bonf	glm	1667	25	0.5	0	1667	7	7	1660	0	0	0
bt	glm	1667	25	0.5	0	1667	91	81	1586	13	12	0
bonf	bglm	1667	25	0.5	0	1667	4	4	1663	2	1	0
bt	bglm	1667	25	0.5	0	1667	51	47	1620	126	100	0
bonf	glm	1667	50	0.5	0	1667	18	16	1651	4	3	0
bt	glm	1667	50	0.5	0	1667	81	66	1601	112	92	0
bonf	bglm	1667	50	0.5	0	1667	14	14	1653	43	38	0
bt	bglm	1667	50	0.5	0	1667	53	50	1617	289	198	0
bonf	glm	209	25	0	0	0	1	1	208	0	0	0
bt	glm	209	25	0	0	0	11	11	198	3	3	0
bonf	bglm	209	25	0	0	0	0	0	209	1	1	0
bt	bglm	209	25	0	0	0	8	7	202	17	16	0
bonf	glm	209	50	0	0	0	5	5	204	0	0	0
bt	glm	209	50	0	0	0	10	10	199	22	21	0
bonf	bglm	209	50	0	0	0	1	1	208	5	4	0
bt	bglm	209	50	0	0	0	2	2	207	32	29	0
bonf	glm	209	25	0.9	0	0	0	0	209	0	0	0
bt	glm	209	25	0.9	0	0	17	10	199	7	2	0
bonf	bglm	209	25	0.9	0	0	0	0	209	1	1	0
bt	bglm	209	25	0.9	0	0	8	5	204	37	13	1
bonf	glm	209	50	0.9	0	0	2	1	208	7	1	0
bt	glm	209	50	0.9	0	0	7	5	204	11	3	0
bonf	bglm	209	50	0.9	0	0	0	0	209	8	2	0
bt	bglm	209	50	0.9	0	0	9	7	202	58	17	2
bonf	glm	1667	25	0.5	0	1667	7	7	1660	0	0	0
bt	glm	1667	25	0.5	0	1667	89	78	1589	11	11	0
bonf	bglm	1667	25	0.5	0	1667	7	7	1660	3	3	0
bt	bglm	1667	25	0.5	0	1667	47	41	1626	157	120	0
bonf	glm	1667	50	0.5	0	1667	19	17	1650	7	6	0
bt	glm	1667	50	0.5	0	1667	70	58	1609	115	91	0
bonf	bglm	1667	50	0.5	0	1667	5	5	1662	35	30	0
bt	bglm	1667	50	0.5	0	1667	43	42	1625	341	224	0
bonf	glm	209	25	0	0	0	1	1	208	0	0	0
bt	glm	209	25	0	0	0	10	10	199	3	3	0
bonf	bglm	209	25	0	0	0	2	2	207	0	0	0
bt	bglm	209	25	0	0	0	4	4	205	23	23	0
bonf	glm	209	50	0	0	0	2	2	207	1	1	0
bt	glm	209	50	0	0	0	5	5	204	16	15	0
bonf	bglm	209	50	0	0	0	1	1	208	6	5	0
bt	bglm	209	50	0	0	0	8	7	202	45	38	0
bonf	glm	209	25	0.9	0	0	0	0	209	0	0	0
bt	glm	209	25	0.9	0	0	14	12	197	8	3	0
bonf	bglm	209	25	0.9	0	0	2	2	207	0	0	0
bt	bglm	209	25	0.9	0	0	1	1	208	32	10	1
bonf	glm	209	50	0.9	0	0	1	1	208	0	0	0
bt	glm	209	50	0.9	0	0	8	7	202	36	10	1
bonf	bglm	209	50	0.9	0	0	1	1	208	6	3	0
bt	bglm	209	50	0.9	0	0	10	6	203	52	13	2
bonf	glm	209	25	0	0	0	1	1	208	0	0	0
bt	glm	209	25	0	0	0	7	7	202	0	0	0
bonf	bglm	209	25	0	0	0	2	2	207	0	0	0
bt	bglm	209	25	0	0	0	8	8	201	16	14	0
bonf	glm	209	50	0	0	0	1	1	208	0	0	0
bt	glm	209	50	0	0	0	9	7	202	20	20	0
bonf	bglm	209	50	0	0	0	0	0	209	5	5	0
bt	bglm	209	50	0	0	0	4	4	205	46	40	0
bonf	glm	209	25	0.9	0	0	0	0	209	0	0	0
bt	glm	209	25	0.9	0	0	20	15	194	1	1	0
bonf	bglm	209	25	0.9	0	0	0	0	209	0	0	0
bt	bglm	209	25	0.9	0	0	11	8	201	53	13	2
bonf	glm	209	50	0.9	0	0	1	1	208	0	0	0
bt	glm	209	50	0.9	0	0	11	8	201	42	12	1
bonf	bglm	209	50	0.9	0	0	1	1	208	0	0	0
bt	bglm	209	50	0.9	0	0	10	7	202	62	21	1
bonf	glm	209	25	0.5	0	0	1	1	208	0	0	0
bt	glm	209	25	0.5	0	0	7	7	202	0	0	0
bonf	bglm	209	25	0.5	0	0	0	0	209	1	1	0
bt	bglm	209	25	0.5	0	0	3	3	206	17	16	0
bonf	glm	209	50	0.5	0	0	2	2	207	0	0	0
bt	glm	209	50	0.5	0	0	7	6	203	26	19	0
bonf	bglm	209	50	0.5	0	0	2	2	207	10	7	0
bt	bglm	209	50	0.5	0	0	5	5	204	38	27	0
bonf	glm	209	25	0.5	0	0	1	1	208	0	0	0
bt	glm	209	25	0.5	0	0	15	14	195	2	2	0
bonf	bglm	209	25	0.5	0	0	0	0	209	2	1	0
bt	bglm	209	25	0.5	0	0	5	5	204	23	16	0
bonf	glm	209	50	0.5	0	0	5	2	207	0	0	0
bt	glm	209	50	0.5	0	0	10	8	201	26	13	0
bonf	bglm	209	50	0.5	0	0	0	0	209	7	4	0
bt	bglm	209	50	0.5	0	0	4	3	206	31	18	0
bonf	glm	209	25	0.5	0	0	1	1	208	0	0	0
bt	glm	209	25	0.5	0	0	11	11	198	4	4	0
bonf	bglm	209	25	0.5	0	0	1	1	208	0	0	0
bt	bglm	209	25	0.5	0	0	9	8	201	23	13	0
bonf	glm	209	50	0.5	0	0	1	1	208	2	1	0
bt	glm	209	50	0.5	0	0	6	6	203	21	17	0
bonf	bglm	209	50	0.5	0	0	0	0	209	3	3	0
bt	bglm	209	50	0.5	0	0	3	3	206	62	30	0
bonf	glm	209	25	0.5	0	0	1	1	208	0	0	0
bt	glm	209	25	0.5	0	0	11	9	200	0	0	0
bonf	bglm	209	25	0.5	0	0	0	0	209	0	0	0
bt	bglm	209	25	0.5	0	0	9	7	202	22	12	0
bonf	glm	209	50	0.5	0	0	2	2	207	0	0	0
bt	glm	209	50	0.5	0	0	14	13	196	19	18	0
bonf	bglm	209	50	0.5	0	0	0	0	209	13	9	0
bt	bglm	209	50	0.5	0	0	6	5	204	62	35	0
bonf	glm	209	25	0.5	0	0	0	0	209	0	0	0
bt	glm	209	25	0.5	0	0	12	11	198	2	2	0
bonf	bglm	209	25	0.5	0	0	0	0	209	0	0	0
bt	bglm	209	25	0.5	0	0	5	5	204	13	10	0
bonf	glm	209	50	0.5	0	0	2	2	207	1	1	0
bt	glm	209	50	0.5	0	0	4	4	205	12	11	0
bonf	bglm	209	50	0.5	0	0	1	1	208	4	4	0
bt	bglm	209	50	0.5	0	0	6	6	203	51	28	0
bonf	glm	209	25	0.5	0	0	0	0	209	0	0	0
bt	glm	209	25	0.5	0	0	12	12	197	0	0	0
bonf	bglm	209	25	0.5	0	0	1	1	208	1	1	0
bt	bglm	209	25	0.5	0	0	9	9	200	16	11	0
bonf	glm	209	50	0.5	0	0	2	2	207	0	0	0
bt	glm	209	50	0.5	0	0	6	5	204	32	20	0
bonf	bglm	209	50	0.5	0	0	3	3	206	9	8	0
bt	bglm	209	50	0.5	0	0	9	8	201	45	32	0
bonf	glm	209	25	0.5	0	0	1	1	208	0	0	0
bt	glm	209	25	0.5	0	0	10	10	199	2	2	0
bonf	bglm	209	25	0.5	0	0	0	0	209	0	0	0
bt	bglm	209	25	0.5	0	0	9	9	200	19	15	0
bonf	glm	209	50	0.5	0	0	6	5	204	1	1	0
bt	glm	209	50	0.5	0	0	7	7	202	15	10	0
bonf	bglm	209	50	0.5	0	0	0	0	209	7	5	0
bt	bglm	209	50	0.5	0	0	7	4	205	36	26	0
bonf	glm	209	25	0.5	0	0	3	3	206	0	0	0
bt	glm	209	25	0.5	0	0	17	13	196	0	0	0
bonf	bglm	209	25	0.5	0	0	2	2	207	0	0	0
bt	bglm	209	25	0.5	0	0	3	3	206	26	14	0
bonf	glm	209	50	0.5	0	0	2	2	207	0	0	0
bt	glm	209	50	0.5	0	0	10	8	201	14	13	0
bonf	bglm	209	50	0.5	0	0	0	0	209	6	6	0
bt	bglm	209	50	0.5	0	0	6	6	203	41	26	0
bonf	glm	209	25	0.5	0	0	0	0	209	0	0	0
bt	glm	209	25	0.5	0	0	10	8	201	0	0	0
bonf	bglm	209	25	0.5	0	0	0	0	209	0	0	0
bt	bglm	209	25	0.5	0	0	10	9	200	12	7	0
bonf	glm	209	50	0.5	0	0	3	3	206	1	1	0
bt	glm	209	50	0.5	0	0	8	5	204	16	10	0
bonf	bglm	209	50	0.5	0	0	1	1	208	7	7	0
bt	bglm	209	50	0.5	0	0	4	4	205	61	33	0
mmm	glm	10000	25	0	0	2061	33	32	7907	0	0	0
mmm	glm	10000	50	0	0	169	101	93	9738	78	78	0
mmm	glm	10000	25	0.5	0	1718	50	45	8237	0	0	0
mmm	glm	10000	50	0.5	0	164	112	99	9737	119	90	0
mmm	glm	10000	25	0.9	0	992	163	115	8893	18	5	0
mmm	glm	10000	50	0.9	0	115	207	146	9739	566	168	12
