# Supplementary material for: Simultaneous Inference of Multiple Binary Endpoints in Biomedical Research: Small Sample Properties of Multiple Marginal Models and a Resampling Approach
Source: Biom J. 2024 Jul 2;66(5):e202300197. doi: 10.1002/bimj.202300197 (PMC12859538; doi:10.1002/bimj.202300197)
Supplement: Supplementary file 1 — Data S1 [file BIMJ-66-e202300197-s001.zip › Code_and_Data/Simulations/Sim_Group_comparison/intermediate_results/bin_gc_ss_h08_002_ha2_04_1.csv]

method	model	nsim	ntrt	corr	nfail	nerror	nrej	nreji	nrejcor	npow	npowi	npowcor
mmm	bglm	1000	25	0	0	1000	0	0	1000	91	86	0
mmm	bglm	1000	50	0	0	1000	0	0	1000	361	302	0
mmm	bglm	1000	25	0.5	0	1000	0	0	1000	134	103	0
mmm	bglm	1000	50	0.5	0	1000	0	0	1000	428	295	0
mmm	bglm	1000	25	0.9	0	1000	0	0	1000	244	132	0
mmm	bglm	1000	50	0.9	0	1000	0	0	1000	649	351	0
mmm	bglm	1000	25	0	0	1000	0	0	1000	73	68	0
mmm	bglm	1000	50	0	0	1000	0	0	1000	345	284	0
mmm	bglm	1000	25	0.5	0	1000	0	0	1000	134	104	0
mmm	bglm	1000	50	0.5	0	1000	0	0	1000	446	309	0
mmm	bglm	1000	25	0.9	0	1000	0	0	1000	221	130	0
mmm	bglm	1000	50	0.9	0	1000	0	0	1000	683	356	0
mmm	bglm	1000	25	0	0	1000	0	0	1000	99	92	0
mmm	bglm	1000	50	0	0	1000	0	0	1000	352	289	0
mmm	bglm	1000	25	0.5	0	1000	0	0	1000	121	95	0
mmm	bglm	1000	50	0.5	0	1000	0	0	1000	478	333	0
mmm	bglm	1000	25	0.9	0	1000	0	0	1000	230	130	0
mmm	bglm	1000	50	0.9	0	1000	0	0	1000	601	316	0
mmm	bglm	1000	25	0	0	1000	0	0	1000	112	106	0
mmm	bglm	1000	50	0	0	1000	0	0	1000	363	294	0
mmm	bglm	1000	25	0.5	0	1000	0	0	1000	128	104	0
mmm	bglm	1000	50	0.5	0	1000	0	0	1000	443	312	0
mmm	bglm	1000	25	0.9	0	1000	0	0	1000	216	133	0
mmm	bglm	1000	50	0.9	0	1000	0	0	1000	605	316	0
mmm	bglm	1000	25	0	0	1000	0	0	1000	117	104	0
mmm	bglm	1000	50	0	0	1000	0	0	1000	317	268	0
mmm	bglm	1000	25	0.5	0	1000	0	0	1000	118	96	0
mmm	bglm	1000	50	0.5	0	1000	0	0	1000	456	316	0
mmm	bglm	1000	25	0.9	0	1000	0	0	1000	242	145	0
mmm	bglm	1000	50	0.9	0	1000	0	0	1000	708	350	0
mmm	bglm	1000	25	0	0	1000	0	0	1000	107	103	0
mmm	bglm	1000	50	0	0	1000	0	0	1000	352	305	0
mmm	bglm	1000	25	0.5	0	1000	0	0	1000	121	104	0
mmm	bglm	1000	50	0.5	0	1000	0	0	1000	479	330	0
mmm	bglm	1000	25	0.9	0	1000	0	0	1000	260	150	0
mmm	bglm	1000	50	0.9	0	1000	0	0	1000	599	325	0
mmm	bglm	1000	25	0	0	1000	0	0	1000	111	102	0
mmm	bglm	1000	50	0	0	1000	0	0	1000	341	276	0
mmm	bglm	1000	25	0.5	0	1000	0	0	1000	136	110	0
mmm	bglm	1000	50	0.5	0	1000	0	0	1000	496	320	0
mmm	bglm	1000	25	0.9	0	1000	0	0	1000	222	129	0
mmm	bglm	1000	50	0.9	0	1000	0	0	1000	663	341	0
mmm	bglm	1000	25	0	0	1000	0	0	1000	111	103	0
mmm	bglm	1000	50	0	0	1000	0	0	1000	362	278	0
mmm	bglm	1000	25	0.5	0	1000	0	0	1000	150	115	0
mmm	bglm	1000	50	0.5	0	1000	0	0	1000	452	317	0
mmm	bglm	1000	25	0.9	0	1000	0	0	1000	242	138	0
mmm	bglm	1000	50	0.9	0	1000	0	0	1000	689	348	0
mmm	bglm	1000	25	0	0	1000	0	0	1000	101	91	0
mmm	bglm	1000	50	0	0	1000	0	0	1000	379	306	0
mmm	bglm	1000	25	0.5	0	1000	0	0	1000	156	123	0
mmm	bglm	1000	50	0.5	0	1000	0	0	1000	490	331	0
mmm	bglm	1000	25	0.9	0	1000	0	0	1000	221	134	0
mmm	bglm	1000	50	0.9	0	1000	0	0	1000	705	351	0
mmm	bglm	1000	25	0	0	1000	0	0	1000	98	91	0
mmm	bglm	1000	50	0	0	1000	0	0	1000	371	303	0
mmm	bglm	1000	25	0.5	0	1000	0	0	1000	139	113	0
mmm	bglm	1000	50	0.5	0	1000	0	0	1000	463	305	0
mmm	bglm	1000	25	0.9	0	1000	0	0	1000	214	125	0
mmm	bglm	1000	50	0.9	0	1000	0	0	1000	653	360	0
bonf	glm	1000	25	0	0	1000	0	0	1000	99	88	0
bt	glm	1000	25	0	0	1000	0	0	1000	472	338	0
bonf	bglm	1000	25	0	0	1000	0	0	1000	56	52	0
bt	bglm	1000	25	0	0	1000	0	0	1000	356	278	0
bonf	glm	1000	50	0	0	1000	0	0	1000	446	357	0
bt	glm	1000	50	0	0	1000	0	0	1000	1035	638	0
bonf	bglm	1000	50	0	0	1000	0	0	1000	328	268	0
bt	bglm	1000	50	0	0	1000	0	0	1000	888	576	0
bonf	glm	1000	25	0.5	0	1000	0	0	1000	104	85	0
bt	glm	1000	25	0.5	0	1000	0	0	1000	472	309	0
bonf	bglm	1000	25	0.5	0	1000	0	0	1000	79	70	0
bt	bglm	1000	25	0.5	0	1000	0	0	1000	413	284	0
bonf	glm	1000	50	0.5	0	1000	0	0	1000	437	301	0
bt	glm	1000	50	0.5	0	1000	0	0	1000	1090	592	0
bonf	bglm	1000	50	0.5	0	1000	0	0	1000	334	259	0
bt	bglm	1000	50	0.5	0	1000	0	0	1000	916	542	0
bonf	glm	1000	25	0.9	0	1000	0	0	1000	95	63	0
bt	glm	1000	25	0.9	0	1000	0	0	1000	556	273	0
bonf	bglm	1000	25	0.9	0	1000	0	0	1000	79	50	0
bt	bglm	1000	25	0.9	0	1000	0	0	1000	466	245	0
bonf	glm	1000	50	0.9	0	1000	0	0	1000	482	248	0
bt	glm	1000	50	0.9	0	1000	0	0	1000	1110	511	0
bonf	bglm	1000	50	0.9	0	1000	0	0	1000	364	200	0
bt	bglm	1000	50	0.9	0	1000	0	0	1000	1093	499	0
bonf	glm	1000	25	0	0	1000	0	0	1000	104	94	0
bt	glm	1000	25	0	0	1000	0	0	1000	429	321	0
bonf	bglm	1000	25	0	0	1000	0	0	1000	75	70	0
bt	bglm	1000	25	0	0	1000	0	0	1000	355	283	0
bonf	glm	1000	50	0	0	1000	0	0	1000	487	359	0
bt	glm	1000	50	0	0	1000	0	0	1000	1016	622	0
bonf	bglm	1000	50	0	0	1000	0	0	1000	299	248	0
bt	bglm	1000	50	0	0	1000	0	0	1000	913	589	0
bonf	glm	1000	25	0.5	0	1000	0	0	1000	116	96	0
bt	glm	1000	25	0.5	0	1000	0	0	1000	433	289	0
bonf	bglm	1000	25	0.5	0	1000	0	0	1000	71	60	0
bt	bglm	1000	25	0.5	0	1000	0	0	1000	364	255	0
bonf	glm	1000	50	0.5	0	1000	0	0	1000	410	297	0
bt	glm	1000	50	0.5	0	1000	0	0	1000	1072	575	0
bonf	bglm	1000	50	0.5	0	1000	0	0	1000	341	250	0
bt	bglm	1000	50	0.5	0	1000	0	0	1000	919	516	0
bonf	glm	1000	25	0.9	0	1000	0	0	1000	97	68	0
bt	glm	1000	25	0.9	0	1000	0	0	1000	571	287	0
bonf	bglm	1000	25	0.9	0	1000	0	0	1000	69	47	0
bt	bglm	1000	25	0.9	0	1000	0	0	1000	391	214	0
bonf	glm	1000	50	0.9	0	1000	0	0	1000	452	242	0
bt	glm	1000	50	0.9	0	1000	0	0	1000	1186	519	0
bonf	bglm	1000	50	0.9	0	1000	0	0	1000	318	187	0
bt	bglm	1000	50	0.9	0	1000	0	0	1000	1109	501	0
bonf	glm	1000	25	0	0	1000	0	0	1000	116	100	0
bt	glm	1000	25	0	0	1000	0	0	1000	410	298	0
bonf	bglm	1000	25	0	0	1000	0	0	1000	66	63	0
bt	bglm	1000	25	0	0	1000	0	0	1000	385	305	0
bonf	glm	1000	50	0	0	1000	0	0	1000	458	354	0
bt	glm	1000	50	0	0	1000	0	0	1000	1007	627	0
bonf	bglm	1000	50	0	0	1000	0	0	1000	395	327	0
bt	bglm	1000	50	0	0	1000	0	0	1000	846	560	0
bonf	glm	1000	25	0.5	0	1000	0	0	1000	111	96	0
bt	glm	1000	25	0.5	0	1000	0	0	1000	442	278	0
bonf	bglm	1000	25	0.5	0	1000	0	0	1000	57	52	0
bt	bglm	1000	25	0.5	0	1000	0	0	1000	387	264	0
bonf	glm	1000	50	0.5	0	1000	0	0	1000	441	300	0
bt	glm	1000	50	0.5	0	1000	0	0	1000	1048	568	0
bonf	bglm	1000	50	0.5	0	1000	0	0	1000	317	238	0
bt	bglm	1000	50	0.5	0	1000	0	0	1000	971	542	0
bonf	glm	1000	25	0.9	0	1000	0	0	1000	93	62	0
bt	glm	1000	25	0.9	0	1000	0	0	1000	561	280	0
bonf	bglm	1000	25	0.9	0	1000	0	0	1000	76	51	0
bt	bglm	1000	25	0.9	0	1000	0	0	1000	421	236	0
bonf	glm	1000	50	0.9	0	1000	0	0	1000	462	248	0
bt	glm	1000	50	0.9	0	1000	0	0	1000	1184	508	0
bonf	bglm	1000	50	0.9	0	1000	0	0	1000	323	171	0
bt	bglm	1000	50	0.9	0	1000	1	1	999	1034	483	0
bonf	glm	1000	25	0	0	1000	0	0	1000	95	85	0
bt	glm	1000	25	0	0	1000	0	0	1000	450	331	0
bonf	bglm	1000	25	0	0	1000	0	0	1000	63	59	0
bt	bglm	1000	25	0	0	1000	0	0	1000	351	280	0
bonf	glm	1000	50	0	0	1000	0	0	1000	425	337	0
bt	glm	1000	50	0	0	1000	0	0	1000	1025	630	0
bonf	bglm	1000	50	0	0	1000	0	0	1000	356	290	0
bt	bglm	1000	50	0	0	1000	0	0	1000	944	585	0
bonf	glm	1000	25	0.5	0	1000	0	0	1000	107	86	0
bt	glm	1000	25	0.5	0	1000	0	0	1000	467	298	0
bonf	bglm	1000	25	0.5	0	1000	0	0	1000	71	66	0
bt	bglm	1000	25	0.5	0	1000	0	0	1000	364	246	0
bonf	glm	1000	50	0.5	0	1000	0	0	1000	490	320	0
bt	glm	1000	50	0.5	0	1000	0	0	1000	983	535	0
bonf	bglm	1000	50	0.5	0	1000	0	0	1000	351	258	0
bt	bglm	1000	50	0.5	0	1000	0	0	1000	918	513	0
bonf	glm	1000	25	0.9	0	1000	0	0	1000	114	70	0
bt	glm	1000	25	0.9	0	1000	0	0	1000	541	261	0
bonf	bglm	1000	25	0.9	0	1000	0	0	1000	69	47	0
bt	bglm	1000	25	0.9	0	1000	0	0	1000	434	220	0
bonf	glm	1000	50	0.9	0	1000	0	0	1000	471	252	0
bt	glm	1000	50	0.9	0	1000	0	0	1000	1178	523	0
bonf	bglm	1000	50	0.9	0	1000	0	0	1000	403	227	0
bt	bglm	1000	50	0.9	0	1000	0	0	1000	1072	480	0
bonf	glm	1000	25	0	0	1000	0	0	1000	93	84	0
bt	glm	1000	25	0	0	1000	0	0	1000	460	338	0
bonf	bglm	1000	25	0	0	1000	0	0	1000	68	61	0
bt	bglm	1000	25	0	0	1000	0	0	1000	353	273	0
bonf	glm	1000	50	0	0	1000	0	0	1000	443	343	0
bt	glm	1000	50	0	0	1000	0	0	1000	1049	640	0
bonf	bglm	1000	50	0	0	1000	0	0	1000	381	302	0
bt	bglm	1000	50	0	0	1000	0	0	1000	934	618	0
bonf	glm	1000	25	0.5	0	1000	0	0	1000	113	90	0
bt	glm	1000	25	0.5	0	1000	0	0	1000	547	330	0
bonf	bglm	1000	25	0.5	0	1000	0	0	1000	67	56	0
bt	bglm	1000	25	0.5	0	1000	0	0	1000	399	274	0
bonf	glm	1000	50	0.5	0	1000	0	0	1000	467	320	0
bt	glm	1000	50	0.5	0	1000	0	0	1000	1084	564	0
bonf	bglm	1000	50	0.5	0	1000	0	0	1000	332	237	0
bt	bglm	1000	50	0.5	0	1000	0	0	1000	879	517	0
bonf	glm	1000	25	0.9	0	1000	0	0	1000	97	62	0
bt	glm	1000	25	0.9	0	1000	0	0	1000	626	293	0
bonf	bglm	1000	25	0.9	0	1000	0	0	1000	54	38	0
bt	bglm	1000	25	0.9	0	1000	0	0	1000	440	234	0
bonf	glm	1000	50	0.9	0	1000	0	0	1000	446	235	0
bt	glm	1000	50	0.9	0	1000	0	0	1000	1281	546	0
bonf	bglm	1000	50	0.9	0	1000	0	0	1000	332	189	0
bt	bglm	1000	50	0.9	0	1000	0	0	1000	1090	486	0
bonf	glm	1000	25	0	0	1000	0	0	1000	114	98	0
bt	glm	1000	25	0	0	1000	0	0	1000	449	323	0
bonf	bglm	1000	25	0	0	1000	0	0	1000	62	59	0
bt	bglm	1000	25	0	0	1000	0	0	1000	359	279	0
bonf	glm	1000	50	0	0	1000	0	0	1000	438	340	0
bt	glm	1000	50	0	0	1000	0	0	1000	1006	624	0
bonf	bglm	1000	50	0	0	1000	0	0	1000	367	294	0
bt	bglm	1000	50	0	0	1000	0	0	1000	855	576	0
bonf	glm	1000	25	0.5	0	1000	0	0	1000	101	86	0
bt	glm	1000	25	0.5	0	1000	0	0	1000	473	311	0
bonf	bglm	1000	25	0.5	0	1000	0	0	1000	88	70	0
bt	bglm	1000	25	0.5	0	1000	0	0	1000	410	273	0
bonf	glm	1000	50	0.5	0	1000	0	0	1000	475	312	0
bt	glm	1000	50	0.5	0	1000	0	0	1000	1024	554	0
bonf	bglm	1000	50	0.5	0	1000	0	0	1000	349	253	0
bt	bglm	1000	50	0.5	0	1000	0	0	1000	946	538	0
bonf	glm	1000	25	0.9	0	1000	0	0	1000	119	70	0
bt	glm	1000	25	0.9	0	1000	0	0	1000	563	280	0
bonf	bglm	1000	25	0.9	0	1000	0	0	1000	51	35	0
bt	bglm	1000	25	0.9	0	1000	0	0	1000	434	231	0
bonf	glm	1000	50	0.9	0	1000	0	0	1000	482	250	0
bt	glm	1000	50	0.9	0	1000	0	0	1000	1191	520	0
bonf	bglm	1000	50	0.9	0	1000	0	0	1000	364	203	0
bt	bglm	1000	50	0.9	0	1000	0	0	1000	1120	500	0
bonf	glm	1000	25	0	0	1000	0	0	1000	118	105	0
bt	glm	1000	25	0	0	1000	0	0	1000	421	310	0
bonf	bglm	1000	25	0	0	1000	0	0	1000	66	63	0
bt	bglm	1000	25	0	0	1000	0	0	1000	368	291	0
bonf	glm	1000	50	0	0	1000	0	0	1000	448	342	0
bt	glm	1000	50	0	0	1000	0	0	1000	1006	627	0
bonf	bglm	1000	50	0	0	1000	0	0	1000	303	241	0
bt	bglm	1000	50	0	0	1000	0	0	1000	829	545	0
bonf	glm	1000	25	0.5	0	1000	0	0	1000	101	86	0
bt	glm	1000	25	0.5	0	1000	0	0	1000	483	299	0
bonf	bglm	1000	25	0.5	0	1000	0	0	1000	86	73	0
bt	bglm	1000	25	0.5	0	1000	0	0	1000	318	231	0
bonf	glm	1000	50	0.5	0	1000	0	0	1000	454	305	0
bt	glm	1000	50	0.5	0	1000	0	0	1000	1084	572	0
bonf	bglm	1000	50	0.5	0	1000	0	0	1000	268	199	0
bt	bglm	1000	50	0.5	0	1000	0	0	1000	922	510	0
bonf	glm	1000	25	0.9	0	1000	0	0	1000	130	68	0
bt	glm	1000	25	0.9	0	1000	0	0	1000	558	277	0
bonf	bglm	1000	25	0.9	0	1000	0	0	1000	82	53	0
bt	bglm	1000	25	0.9	0	1000	0	0	1000	396	223	0
bonf	glm	1000	50	0.9	0	1000	0	0	1000	470	238	0
bt	glm	1000	50	0.9	0	1000	0	0	1000	1221	524	0
bonf	bglm	1000	50	0.9	0	1000	0	0	1000	347	193	0
bt	bglm	1000	50	0.9	0	1000	0	0	1000	1093	504	0
bonf	glm	1000	25	0	0	1000	0	0	1000	109	97	0
bt	glm	1000	25	0	0	1000	0	0	1000	406	296	0
bonf	bglm	1000	25	0	0	1000	0	0	1000	66	60	0
bt	bglm	1000	25	0	0	1000	0	0	1000	416	313	0
bonf	glm	1000	50	0	0	1000	0	0	1000	496	367	0
bt	glm	1000	50	0	0	1000	0	0	1000	1029	651	0
bonf	bglm	1000	50	0	0	1000	0	0	1000	343	287	0
bt	bglm	1000	50	0	0	1000	0	0	1000	850	559	0
bonf	glm	1000	25	0.5	0	1000	0	0	1000	112	85	0
bt	glm	1000	25	0.5	0	1000	0	0	1000	441	297	0
bonf	bglm	1000	25	0.5	0	1000	0	0	1000	63	53	0
bt	bglm	1000	25	0.5	0	1000	0	0	1000	354	242	0
bonf	glm	1000	50	0.5	0	1000	0	0	1000	462	304	0
bt	glm	1000	50	0.5	0	1000	0	0	1000	1113	583	0
bonf	bglm	1000	50	0.5	0	1000	0	0	1000	336	243	0
bt	bglm	1000	50	0.5	0	1000	0	0	1000	931	523	0
bonf	glm	1000	25	0.9	0	1000	0	0	1000	98	63	0
bt	glm	1000	25	0.9	0	1000	0	0	1000	621	304	0
bonf	bglm	1000	25	0.9	0	1000	0	0	1000	72	51	0
bt	bglm	1000	25	0.9	0	1000	0	0	1000	451	230	0
bonf	glm	1000	50	0.9	0	1000	0	0	1000	474	271	0
bt	glm	1000	50	0.9	0	1000	0	0	1000	1206	515	0
bonf	bglm	1000	50	0.9	0	1000	0	0	1000	344	190	0
bt	bglm	1000	50	0.9	0	1000	0	0	1000	1040	471	0
bonf	glm	1000	25	0	0	1000	0	0	1000	100	91	0
bt	glm	1000	25	0	0	1000	0	0	1000	421	314	0
bonf	bglm	1000	25	0	0	1000	0	0	1000	84	77	0
bt	bglm	1000	25	0	0	1000	0	0	1000	371	279	0
bonf	glm	1000	50	0	0	1000	0	0	1000	462	354	0
bt	glm	1000	50	0	0	1000	0	0	1000	979	601	0
bonf	bglm	1000	50	0	0	1000	0	0	1000	340	284	0
bt	bglm	1000	50	0	0	1000	0	0	1000	898	586	0
bonf	glm	1000	25	0.5	0	1000	0	0	1000	109	85	0
bt	glm	1000	25	0.5	0	1000	0	0	1000	420	269	0
bonf	bglm	1000	25	0.5	0	1000	0	0	1000	74	62	0
bt	bglm	1000	25	0.5	0	1000	0	0	1000	348	257	0
bonf	glm	1000	50	0.5	0	1000	0	0	1000	446	312	0
bt	glm	1000	50	0.5	0	1000	0	0	1000	979	541	0
bonf	bglm	1000	50	0.5	0	1000	0	0	1000	335	245	0
bt	bglm	1000	50	0.5	0	1000	0	0	1000	944	519	0
bonf	glm	1000	25	0.9	0	1000	0	0	1000	112	73	0
bt	glm	1000	25	0.9	0	1000	0	0	1000	563	275	0
bonf	bglm	1000	25	0.9	0	1000	0	0	1000	44	32	0
bt	bglm	1000	25	0.9	0	1000	0	0	1000	493	242	0
bonf	glm	1000	50	0.9	0	1000	0	0	1000	462	244	0
bt	glm	1000	50	0.9	0	1000	0	0	1000	1199	527	0
bonf	bglm	1000	50	0.9	0	1000	0	0	1000	360	197	0
bt	bglm	1000	50	0.9	0	1000	0	0	1000	1090	486	0
bonf	glm	1000	25	0	0	1000	0	0	1000	111	98	0
bt	glm	1000	25	0	0	1000	0	0	1000	459	335	0
bonf	bglm	1000	25	0	0	1000	0	0	1000	69	63	0
bt	bglm	1000	25	0	0	1000	0	0	1000	374	301	0
bonf	glm	1000	50	0	0	1000	0	0	1000	421	320	0
bt	glm	1000	50	0	0	1000	0	0	1000	997	606	0
bonf	bglm	1000	50	0	0	1000	0	0	1000	334	279	0
bt	bglm	1000	50	0	0	1000	0	0	1000	879	578	0
bonf	glm	1000	25	0.5	0	1000	0	0	1000	98	84	0
bt	glm	1000	25	0.5	0	1000	0	0	1000	445	290	0
bonf	bglm	1000	25	0.5	0	1000	0	0	1000	75	62	0
bt	bglm	1000	25	0.5	0	1000	0	0	1000	383	255	0
bonf	glm	1000	50	0.5	0	1000	0	0	1000	451	302	0
bt	glm	1000	50	0.5	0	1000	0	0	1000	1043	553	0
bonf	bglm	1000	50	0.5	0	1000	0	0	1000	379	265	0
bt	bglm	1000	50	0.5	0	1000	0	0	1000	940	531	0
bonf	glm	1000	25	0.9	0	1000	0	0	1000	110	67	0
bt	glm	1000	25	0.9	0	1000	0	0	1000	557	262	0
bonf	bglm	1000	25	0.9	0	1000	0	0	1000	89	59	0
bt	bglm	1000	25	0.9	0	1000	0	0	1000	409	208	0
bonf	glm	1000	50	0.9	0	1000	0	0	1000	471	252	0
bt	glm	1000	50	0.9	0	1000	0	0	1000	1199	506	0
bonf	bglm	1000	50	0.9	0	1000	0	0	1000	304	182	0
bt	bglm	1000	50	0.9	0	1000	0	0	1000	1080	498	0
mmm	glm	10000	25	0	0	9157	0	0	843	51	44	7
mmm	glm	10000	50	0	0	8913	0	0	1087	464	367	71
mmm	glm	10000	25	0.5	0	7352	0	0	2648	353	238	54
mmm	glm	10000	50	0.5	0	7189	0	0	2811	1180	772	223
mmm	glm	10000	25	0.9	0	4296	0	0	5704	1352	740	302
mmm	glm	10000	50	0.9	0	4461	0	0	5539	4033	1935	905
