# Supplementary material for: Simultaneous Inference of Multiple Binary Endpoints in Biomedical Research: Small Sample Properties of Multiple Marginal Models and a Resampling Approach
Source: Biom J. 2024 Jul 2;66(5):e202300197. doi: 10.1002/bimj.202300197 (PMC12859538; doi:10.1002/bimj.202300197)
Supplement: Supplementary file 1 — Data S1 [file BIMJ-66-e202300197-s001.zip › Code_and_Data/Simulations/Sim_Group_comparison/intermediate_results/bin_gc_ss_h08_002_ha2_04_d01_1.csv]

method	model	nsim	ntrt	corr	nfail	nerror	nrej	nreji	nrejcor	npow	npowi	npowcor
bonf	glm	1667	25	0	0	0	0	0	1667	16	16	0
mmm	glm	1667	25	0	0	1514	0	0	153	0	0	0
bt	glm	1667	25	0	0	0	0	0	1667	177	159	16
bonf	bglm	1667	25	0	0	0	0	0	1667	13	13	0
mmm	bglm	1667	25	0	0	0	0	0	1667	18	17	1
bt	bglm	1667	25	0	0	0	0	0	1667	118	106	12
bonf	glm	1667	50	0	0	0	0	0	1667	65	61	4
mmm	glm	1667	50	0	0	1488	0	0	179	7	6	1
bt	glm	1667	50	0	0	0	0	0	1667	240	215	23
bonf	bglm	1667	50	0	0	0	0	0	1667	44	43	1
mmm	bglm	1667	50	0	0	0	0	0	1667	47	47	0
bt	bglm	1667	50	0	0	0	0	0	1667	194	182	12
bonf	glm	1667	25	0.5	0	0	0	0	1667	17	16	1
mmm	glm	1667	25	0.5	0	1204	0	0	463	12	10	2
bt	glm	1667	25	0.5	0	0	0	0	1667	187	150	25
bonf	bglm	1667	25	0.5	0	0	0	0	1667	15	15	0
mmm	bglm	1667	25	0.5	0	0	0	0	1667	40	36	4
bt	bglm	1667	25	0.5	0	0	0	0	1667	105	90	13
bonf	glm	1667	50	0.5	0	0	0	0	1667	56	49	7
mmm	glm	1667	50	0.5	0	1184	0	0	483	16	15	1
bt	glm	1667	50	0.5	0	0	0	0	1667	239	196	28
bonf	bglm	1667	50	0.5	0	0	0	0	1667	35	32	3
mmm	bglm	1667	50	0.5	0	0	0	0	1667	74	64	10
bt	bglm	1667	50	0.5	0	0	0	0	1667	223	183	24
bonf	glm	1667	25	0.9	0	0	0	0	1667	18	12	6
mmm	glm	1667	25	0.9	0	673	0	0	994	54	36	16
bt	glm	1667	25	0.9	0	0	0	0	1667	194	127	46
bonf	bglm	1667	25	0.9	0	0	0	0	1667	14	10	4
mmm	bglm	1667	25	0.9	0	0	0	0	1667	58	41	15
bt	bglm	1667	25	0.9	0	0	0	0	1667	196	121	54
bonf	glm	1667	50	0.9	0	0	0	0	1667	44	34	10
mmm	glm	1667	50	0.9	0	736	0	0	931	100	62	34
bt	glm	1667	50	0.9	0	0	0	0	1667	320	201	75
bonf	bglm	1667	50	0.9	0	0	0	0	1667	30	22	6
mmm	bglm	1667	50	0.9	0	0	0	0	1667	138	96	38
bt	bglm	1667	50	0.9	0	0	0	0	1667	289	179	82
bonf	glm	1667	25	0	0	0	0	0	1667	21	21	0
mmm	glm	1667	25	0	0	1534	0	0	133	1	1	0
bt	glm	1667	25	0	0	0	0	0	1667	156	138	11
bonf	bglm	1667	25	0	0	0	0	0	1667	16	16	0
mmm	bglm	1667	25	0	0	0	0	0	1667	23	21	2
bt	bglm	1667	25	0	0	0	0	0	1667	106	100	6
bonf	glm	1667	50	0	0	0	0	0	1667	66	62	4
mmm	glm	1667	50	0	0	1481	0	0	186	8	8	0
bt	glm	1667	50	0	0	0	0	0	1667	241	218	21
bonf	bglm	1667	50	0	0	0	0	0	1667	48	44	2
mmm	bglm	1667	50	0	0	0	0	0	1667	39	35	2
bt	bglm	1667	50	0	0	0	0	0	1667	204	187	17
bonf	glm	1667	25	0.5	0	0	0	0	1667	16	16	0
mmm	glm	1667	25	0.5	0	1231	0	0	436	10	10	0
bt	glm	1667	25	0.5	0	0	0	0	1667	191	151	27
bonf	bglm	1667	25	0.5	0	0	0	0	1667	15	15	0
mmm	bglm	1667	25	0.5	0	0	0	0	1667	38	36	2
bt	bglm	1667	25	0.5	0	0	0	0	1667	112	96	14
bonf	glm	1667	50	0.5	0	0	0	0	1667	59	55	2
mmm	glm	1667	50	0.5	0	1193	0	0	474	20	16	0
bt	glm	1667	50	0.5	0	0	0	0	1667	275	218	48
bonf	bglm	1667	50	0.5	0	0	0	0	1667	32	30	2
mmm	bglm	1667	50	0.5	0	0	0	0	1667	70	63	7
bt	bglm	1667	50	0.5	0	0	0	0	1667	233	192	34
bonf	glm	1667	25	0.9	0	0	0	0	1667	11	7	4
mmm	glm	1667	25	0.9	0	718	0	0	949	40	27	13
bt	glm	1667	25	0.9	0	0	0	0	1667	215	137	42
bonf	bglm	1667	25	0.9	0	0	0	0	1667	11	9	2
mmm	bglm	1667	25	0.9	0	0	0	0	1667	81	49	23
bt	bglm	1667	25	0.9	0	0	0	0	1667	155	93	26
bonf	glm	1667	50	0.9	0	0	0	0	1667	62	40	22
mmm	glm	1667	50	0.9	0	706	0	0	961	70	46	17
bt	glm	1667	50	0.9	0	0	0	0	1667	321	195	77
bonf	bglm	1667	50	0.9	0	0	0	0	1667	43	32	11
mmm	bglm	1667	50	0.9	0	0	0	0	1667	109	84	23
bt	bglm	1667	50	0.9	0	0	0	0	1667	285	181	82
bonf	glm	1667	25	0	0	0	0	0	1667	10	10	0
mmm	glm	1667	25	0	0	1525	0	0	142	2	2	0
bt	glm	1667	25	0	0	0	0	0	1667	156	142	14
bonf	bglm	1667	25	0	0	0	0	0	1667	10	10	0
mmm	bglm	1667	25	0	0	0	0	0	1667	14	14	0
bt	bglm	1667	25	0	0	0	0	0	1667	134	125	9
bonf	glm	1667	50	0	0	0	0	0	1667	61	60	1
mmm	glm	1667	50	0	0	1500	0	0	167	7	7	0
bt	glm	1667	50	0	0	0	0	0	1667	212	182	22
bonf	bglm	1667	50	0	0	0	0	0	1667	43	41	0
mmm	bglm	1667	50	0	0	0	0	0	1667	43	41	2
bt	bglm	1667	50	0	0	0	0	0	1667	203	188	15
bonf	glm	1667	25	0.5	0	0	0	0	1667	19	16	3
mmm	glm	1667	25	0.5	0	1214	0	0	453	8	7	1
bt	glm	1667	25	0.5	0	0	0	0	1667	188	148	29
bonf	bglm	1667	25	0.5	0	0	0	0	1667	31	30	1
mmm	bglm	1667	25	0.5	0	0	0	0	1667	28	27	1
bt	bglm	1667	25	0.5	0	0	0	0	1667	137	120	13
bonf	glm	1667	50	0.5	0	0	0	0	1667	58	55	3
mmm	glm	1667	50	0.5	0	1186	0	0	481	25	22	3
bt	glm	1667	50	0.5	0	0	0	0	1667	243	198	31
bonf	bglm	1667	50	0.5	0	0	0	0	1667	38	35	3
mmm	bglm	1667	50	0.5	0	0	0	0	1667	72	66	6
bt	bglm	1667	50	0.5	0	0	0	0	1667	224	191	24
bonf	glm	1667	25	0.9	0	0	0	0	1667	19	15	2
mmm	glm	1667	25	0.9	0	725	0	0	942	45	35	10
bt	glm	1667	25	0.9	0	0	0	0	1667	205	136	49
bonf	bglm	1667	25	0.9	0	0	0	0	1667	20	15	5
mmm	bglm	1667	25	0.9	0	0	0	0	1667	65	47	18
bt	bglm	1667	25	0.9	0	0	0	0	1667	174	116	46
bonf	glm	1667	50	0.9	0	0	0	0	1667	68	47	17
mmm	glm	1667	50	0.9	0	700	0	0	967	105	63	26
bt	glm	1667	50	0.9	0	0	0	0	1667	325	202	87
bonf	bglm	1667	50	0.9	0	0	0	0	1667	43	32	11
mmm	bglm	1667	50	0.9	0	0	0	0	1667	155	97	46
bt	bglm	1667	50	0.9	0	0	0	0	1667	253	175	55
bonf	glm	1667	25	0	0	0	0	0	1667	14	14	0
mmm	glm	1667	25	0	0	1531	0	0	136	1	1	0
bt	glm	1667	25	0	0	0	0	0	1667	160	145	9
bonf	bglm	1667	25	0	0	0	0	0	1667	12	12	0
mmm	bglm	1667	25	0	0	0	0	0	1667	21	21	0
bt	bglm	1667	25	0	0	0	0	0	1667	132	123	9
bonf	glm	1667	50	0	0	0	0	0	1667	67	65	2
mmm	glm	1667	50	0	0	1489	0	0	178	9	7	0
bt	glm	1667	50	0	0	0	0	0	1667	236	213	17
bonf	bglm	1667	50	0	0	0	0	0	1667	36	36	0
mmm	bglm	1667	50	0	0	0	0	0	1667	61	59	2
bt	bglm	1667	50	0	0	0	0	0	1667	211	193	14
bonf	glm	1667	25	0.5	0	0	0	0	1667	22	21	1
mmm	glm	1667	25	0.5	0	1242	0	0	425	7	7	0
bt	glm	1667	25	0.5	0	0	0	0	1667	167	139	21
bonf	bglm	1667	25	0.5	0	0	0	0	1667	14	14	0
mmm	bglm	1667	25	0.5	0	0	0	0	1667	34	33	1
bt	bglm	1667	25	0.5	0	0	0	0	1667	103	92	9
bonf	glm	1667	50	0.5	0	0	0	0	1667	59	53	6
mmm	glm	1667	50	0.5	0	1169	0	0	498	13	12	1
bt	glm	1667	50	0.5	0	0	0	0	1667	229	193	30
bonf	bglm	1667	50	0.5	0	0	0	0	1667	55	53	2
mmm	bglm	1667	50	0.5	0	0	0	0	1667	60	53	7
bt	bglm	1667	50	0.5	0	0	0	0	1667	208	178	26
bonf	glm	1667	25	0.9	0	0	0	0	1667	14	13	1
mmm	glm	1667	25	0.9	0	727	0	0	940	58	36	17
bt	glm	1667	25	0.9	0	0	0	0	1667	203	129	44
bonf	bglm	1667	25	0.9	0	0	0	0	1667	21	17	4
mmm	bglm	1667	25	0.9	0	0	0	0	1667	63	45	16
bt	bglm	1667	25	0.9	0	0	0	0	1667	153	94	43
bonf	glm	1667	50	0.9	0	0	0	0	1667	59	45	12
mmm	glm	1667	50	0.9	0	713	0	0	954	100	63	24
bt	glm	1667	50	0.9	0	0	0	0	1667	296	191	77
bonf	bglm	1667	50	0.9	0	0	0	0	1667	50	36	14
mmm	bglm	1667	50	0.9	0	0	0	0	1667	122	78	36
bt	bglm	1667	50	0.9	0	0	0	0	1667	250	160	65
bonf	glm	1667	25	0	0	0	0	0	1667	21	20	1
mmm	glm	1667	25	0	0	1519	0	0	148	0	0	0
bt	glm	1667	25	0	0	0	0	0	1667	141	127	12
bonf	bglm	1667	25	0	0	0	0	0	1667	18	18	0
mmm	bglm	1667	25	0	0	0	0	0	1667	18	18	0
bt	bglm	1667	25	0	0	0	0	0	1667	121	112	7
bonf	glm	1667	50	0	0	0	0	0	1667	74	72	2
mmm	glm	1667	50	0	0	1475	0	0	192	10	9	1
bt	glm	1667	50	0	0	0	0	0	1667	221	191	28
bonf	bglm	1667	50	0	0	0	0	0	1667	51	49	2
mmm	bglm	1667	50	0	0	0	0	0	1667	57	57	0
bt	bglm	1667	50	0	0	0	0	0	1667	192	184	8
bonf	glm	1667	25	0.5	0	0	0	0	1667	13	13	0
mmm	glm	1667	25	0.5	0	1210	0	0	457	7	7	0
bt	glm	1667	25	0.5	0	0	0	0	1667	179	141	23
bonf	bglm	1667	25	0.5	0	0	0	0	1667	21	21	0
mmm	bglm	1667	25	0.5	0	0	0	0	1667	48	41	7
bt	bglm	1667	25	0.5	0	0	0	0	1667	138	119	15
bonf	glm	1667	50	0.5	0	0	0	0	1667	75	69	2
mmm	glm	1667	50	0.5	0	1201	0	0	466	25	22	3
bt	glm	1667	50	0.5	0	0	0	0	1667	259	214	26
bonf	bglm	1667	50	0.5	0	0	0	0	1667	44	40	4
mmm	bglm	1667	50	0.5	0	0	0	0	1667	56	51	5
bt	bglm	1667	50	0.5	0	0	0	0	1667	196	162	29
bonf	glm	1667	25	0.9	0	0	0	0	1667	21	18	3
mmm	glm	1667	25	0.9	0	700	0	0	967	48	36	12
bt	glm	1667	25	0.9	0	0	0	0	1667	228	147	53
bonf	bglm	1667	25	0.9	0	0	0	0	1667	18	15	3
mmm	bglm	1667	25	0.9	0	0	0	0	1667	56	40	16
bt	bglm	1667	25	0.9	0	0	0	0	1667	130	85	41
bonf	glm	1667	50	0.9	0	0	0	0	1667	70	48	22
mmm	glm	1667	50	0.9	0	746	0	0	921	91	60	31
bt	glm	1667	50	0.9	0	0	0	0	1667	342	209	77
bonf	bglm	1667	50	0.9	0	0	0	0	1667	28	20	6
mmm	bglm	1667	50	0.9	0	0	0	0	1667	115	79	34
bt	bglm	1667	50	0.9	0	0	4	1	1666	280	171	82
bonf	glm	417	25	0	0	0	0	0	417	3	3	0
mmm	glm	417	25	0	0	389	0	0	28	0	0	0
bt	glm	417	25	0	0	0	0	0	417	35	33	2
bonf	bglm	417	25	0	0	0	0	0	417	2	2	0
mmm	bglm	417	25	0	0	0	0	0	417	8	8	0
bt	bglm	417	25	0	0	0	0	0	417	34	34	0
bonf	glm	417	50	0	0	0	0	0	417	16	16	0
mmm	glm	417	50	0	0	360	0	0	57	1	1	0
bt	glm	417	50	0	0	0	0	0	417	64	59	2
bonf	bglm	417	50	0	0	0	0	0	417	9	9	0
mmm	bglm	417	50	0	0	0	0	0	417	13	12	1
bt	bglm	417	50	0	0	0	0	0	417	45	43	2
bonf	glm	417	25	0.5	0	0	0	0	417	4	4	0
mmm	glm	417	25	0.5	0	303	0	0	114	2	2	0
bt	glm	417	25	0.5	0	0	0	0	417	44	34	7
bonf	bglm	417	25	0.5	0	0	0	0	417	2	2	0
mmm	bglm	417	25	0.5	0	0	0	0	417	7	7	0
bt	bglm	417	25	0.5	0	0	0	0	417	30	28	2
bonf	glm	417	50	0.5	0	0	0	0	417	11	9	2
mmm	glm	417	50	0.5	0	299	0	0	118	5	4	1
bt	glm	417	50	0.5	0	0	0	0	417	74	60	10
bonf	bglm	417	50	0.5	0	0	0	0	417	14	14	0
mmm	bglm	417	50	0.5	0	0	0	0	417	18	17	1
bt	bglm	417	50	0.5	0	0	0	0	417	44	42	2
bonf	glm	417	25	0.9	0	0	0	0	417	11	7	4
mmm	glm	417	25	0.9	0	181	0	0	236	6	4	2
bt	glm	417	25	0.9	0	0	0	0	417	62	44	12
bonf	bglm	417	25	0.9	0	0	0	0	417	1	1	0
mmm	bglm	417	25	0.9	0	0	0	0	417	21	11	5
bt	bglm	417	25	0.9	0	0	0	0	417	39	24	10
bonf	glm	417	50	0.9	0	0	0	0	417	16	10	6
mmm	glm	417	50	0.9	0	190	0	0	227	22	15	5
bt	glm	417	50	0.9	0	0	0	0	417	84	50	24
bonf	bglm	417	50	0.9	0	0	0	0	417	14	10	4
mmm	bglm	417	50	0.9	0	0	0	0	417	21	13	8
bt	bglm	417	50	0.9	0	0	0	0	417	77	50	25
bonf	glm	417	25	0	0	0	0	0	417	5	5	0
mmm	glm	417	25	0	0	380	0	0	37	1	1	0
bt	glm	417	25	0	0	0	0	0	417	40	38	2
bonf	bglm	417	25	0	0	0	0	0	417	1	1	0
mmm	bglm	417	25	0	0	0	0	0	417	6	6	0
bt	bglm	417	25	0	0	0	0	0	417	24	24	0
bonf	glm	417	50	0	0	0	0	0	417	14	14	0
mmm	glm	417	50	0	0	374	0	0	43	0	0	0
bt	glm	417	50	0	0	0	0	0	417	54	49	3
bonf	bglm	417	50	0	0	0	0	0	417	13	13	0
mmm	bglm	417	50	0	0	0	0	0	417	10	9	1
bt	bglm	417	50	0	0	0	0	0	417	60	50	10
bonf	glm	417	25	0.5	0	0	0	0	417	2	2	0
mmm	glm	417	25	0.5	0	313	0	0	104	3	3	0
bt	glm	417	25	0.5	0	0	0	0	417	37	34	3
bonf	bglm	417	25	0.5	0	0	0	0	417	4	4	0
mmm	bglm	417	25	0.5	0	0	0	0	417	6	6	0
bt	bglm	417	25	0.5	0	0	0	0	417	27	25	2
bonf	glm	417	50	0.5	0	0	0	0	417	13	13	0
mmm	glm	417	50	0.5	0	288	0	0	129	4	4	0
bt	glm	417	50	0.5	0	0	0	0	417	58	47	9
bonf	bglm	417	50	0.5	0	0	0	0	417	12	12	0
mmm	bglm	417	50	0.5	0	0	0	0	417	18	13	2
bt	bglm	417	50	0.5	0	0	0	0	417	57	51	6
bonf	glm	417	25	0.9	0	0	0	0	417	5	3	2
mmm	glm	417	25	0.9	0	178	0	0	239	12	9	3
bt	glm	417	25	0.9	0	0	0	0	417	66	39	15
bonf	bglm	417	25	0.9	0	0	0	0	417	1	1	0
mmm	bglm	417	25	0.9	0	0	0	0	417	21	14	7
bt	bglm	417	25	0.9	0	0	0	0	417	56	32	17
bonf	glm	417	50	0.9	0	0	0	0	417	18	10	8
mmm	glm	417	50	0.9	0	192	0	0	225	16	10	4
bt	glm	417	50	0.9	0	0	0	0	417	88	46	26
bonf	bglm	417	50	0.9	0	0	0	0	417	10	8	2
mmm	bglm	417	50	0.9	0	0	0	0	417	28	17	8
bt	bglm	417	50	0.9	0	0	1	1	416	57	41	16
bonf	glm	417	25	0	0	0	0	0	417	2	2	0
mmm	glm	417	25	0	0	373	0	0	44	0	0	0
bt	glm	417	25	0	0	0	0	0	417	49	41	4
bonf	bglm	417	25	0	0	0	0	0	417	3	3	0
mmm	bglm	417	25	0	0	0	0	0	417	6	6	0
bt	bglm	417	25	0	0	0	0	0	417	22	22	0
bonf	glm	417	50	0	0	0	0	0	417	11	11	0
mmm	glm	417	50	0	0	369	0	0	48	2	2	0
bt	glm	417	50	0	0	0	0	0	417	50	44	6
bonf	bglm	417	50	0	0	0	0	0	417	6	6	0
mmm	bglm	417	50	0	0	0	0	0	417	12	12	0
bt	bglm	417	50	0	0	0	0	0	417	47	45	2
bonf	glm	417	25	0.5	0	0	0	0	417	7	7	0
mmm	glm	417	25	0.5	0	315	0	0	102	2	2	0
bt	glm	417	25	0.5	0	0	0	0	417	45	40	5
bonf	bglm	417	25	0.5	0	0	0	0	417	3	3	0
mmm	bglm	417	25	0.5	0	0	0	0	417	5	5	0
bt	bglm	417	25	0.5	0	0	0	0	417	27	26	1
bonf	glm	417	50	0.5	0	0	0	0	417	19	16	3
mmm	glm	417	50	0.5	0	295	0	0	122	5	5	0
bt	glm	417	50	0.5	0	0	0	0	417	68	57	9
bonf	bglm	417	50	0.5	0	0	0	0	417	10	9	1
mmm	bglm	417	50	0.5	0	0	0	0	417	16	15	1
bt	bglm	417	50	0.5	0	0	0	0	417	39	32	5
bonf	glm	417	25	0.9	0	0	0	0	417	0	0	0
mmm	glm	417	25	0.9	0	193	0	0	224	8	7	1
bt	glm	417	25	0.9	0	0	0	0	417	64	40	17
bonf	bglm	417	25	0.9	0	0	0	0	417	7	5	2
mmm	bglm	417	25	0.9	0	0	0	0	417	24	15	7
bt	bglm	417	25	0.9	0	0	0	0	417	43	27	11
bonf	glm	417	50	0.9	0	0	0	0	417	8	6	2
mmm	glm	417	50	0.9	0	183	0	0	234	18	10	8
bt	glm	417	50	0.9	0	0	0	0	417	83	50	19
bonf	bglm	417	50	0.9	0	0	0	0	417	12	9	3
mmm	bglm	417	50	0.9	0	0	0	0	417	28	19	9
bt	bglm	417	50	0.9	0	0	0	0	417	92	56	24
bonf	glm	417	25	0	0	0	0	0	417	4	4	0
mmm	glm	417	25	0	0	380	0	0	37	0	0	0
bt	glm	417	25	0	0	0	0	0	417	40	35	5
bonf	bglm	417	25	0	0	0	0	0	417	8	8	0
mmm	bglm	417	25	0	0	0	0	0	417	3	3	0
bt	bglm	417	25	0	0	0	0	0	417	21	21	0
bonf	glm	417	50	0	0	0	0	0	417	18	18	0
mmm	glm	417	50	0	0	380	0	0	37	3	2	1
bt	glm	417	50	0	0	0	0	0	417	61	56	3
bonf	bglm	417	50	0	0	0	0	0	417	12	12	0
mmm	bglm	417	50	0	0	0	0	0	417	12	12	0
bt	bglm	417	50	0	0	0	0	0	417	38	34	4
bonf	glm	417	25	0.5	0	0	0	0	417	3	3	0
mmm	glm	417	25	0.5	0	298	0	0	119	2	2	0
bt	glm	417	25	0.5	0	0	0	0	417	37	34	3
bonf	bglm	417	25	0.5	0	0	0	0	417	7	6	1
mmm	bglm	417	25	0.5	0	0	0	0	417	5	4	1
bt	bglm	417	25	0.5	0	0	0	0	417	31	23	6
bonf	glm	417	50	0.5	0	0	0	0	417	13	12	1
mmm	glm	417	50	0.5	0	279	0	0	138	4	4	0
bt	glm	417	50	0.5	0	0	0	0	417	68	51	15
bonf	bglm	417	50	0.5	0	0	0	0	417	6	5	1
mmm	bglm	417	50	0.5	0	0	0	0	417	19	18	1
bt	bglm	417	50	0.5	0	0	0	0	417	46	36	6
bonf	glm	417	25	0.9	0	0	0	0	417	5	4	1
mmm	glm	417	25	0.9	0	169	0	0	248	16	10	4
bt	glm	417	25	0.9	0	0	0	0	417	61	38	11
bonf	bglm	417	25	0.9	0	0	0	0	417	8	6	2
mmm	bglm	417	25	0.9	0	0	0	0	417	18	10	6
bt	bglm	417	25	0.9	0	0	0	0	417	33	21	10
bonf	glm	417	50	0.9	0	0	0	0	417	18	13	5
mmm	glm	417	50	0.9	0	170	0	0	247	21	12	4
bt	glm	417	50	0.9	0	0	0	0	417	71	42	18
bonf	bglm	417	50	0.9	0	0	0	0	417	1	1	0
mmm	bglm	417	50	0.9	0	0	0	0	417	21	16	5
bt	bglm	417	50	0.9	0	0	1	1	416	64	43	14
