# Supplementary material for: Simultaneous Inference of Multiple Binary Endpoints in Biomedical Research: Small Sample Properties of Multiple Marginal Models and a Resampling Approach
Source: Biom J. 2024 Jul 2;66(5):e202300197. doi: 10.1002/bimj.202300197 (PMC12859538; doi:10.1002/bimj.202300197)
Supplement: Supplementary file 1 — Data S1 [file BIMJ-66-e202300197-s001.zip › Code_and_Data/Simulations/Sim_Group_comparison/intermediate_results/bin_gc_ss_h08_002_ha2_04_d02_1.csv]

method	model	nsim	ntrt	corr	nfail	nerror	nrej	nreji	nrejcor	npow	npowi	npowcor
bonf	glm	1667	25	0	0	0	0	0	1667	105	103	2
mmm	glm	1667	25	0	0	1535	0	0	132	2	2	0
bt	glm	1667	25	0	0	0	0	0	1667	443	378	49
bonf	bglm	1667	25	0	0	0	0	0	1667	82	80	2
mmm	bglm	1667	25	0	0	0	0	0	1667	100	99	1
bt	bglm	1667	25	0	0	0	0	0	1667	354	326	23
bonf	glm	1667	50	0	0	0	0	0	1667	451	414	37
mmm	glm	1667	50	0	0	1475	0	0	192	47	44	3
bt	glm	1667	50	0	0	0	0	0	1667	938	783	139
bonf	bglm	1667	50	0	0	0	0	0	1667	327	309	18
mmm	bglm	1667	50	0	0	0	0	0	1667	370	343	27
bt	bglm	1667	50	0	0	0	0	0	1667	894	770	110
bonf	glm	1667	25	0.5	0	0	0	0	1667	88	85	3
mmm	glm	1667	25	0.5	0	1225	0	0	442	20	18	2
bt	glm	1667	25	0.5	0	0	0	0	1667	481	372	82
bonf	bglm	1667	25	0.5	0	0	0	0	1667	99	89	10
mmm	bglm	1667	25	0.5	0	0	0	0	1667	140	123	17
bt	bglm	1667	25	0.5	0	0	0	0	1667	343	290	47
bonf	glm	1667	50	0.5	0	0	0	0	1667	425	353	70
mmm	glm	1667	50	0.5	0	1209	0	0	458	99	77	20
bt	glm	1667	50	0.5	0	0	0	0	1667	976	722	235
bonf	bglm	1667	50	0.5	0	0	0	0	1667	311	273	34
mmm	bglm	1667	50	0.5	0	0	0	0	1667	500	400	98
bt	bglm	1667	50	0.5	0	0	0	0	1667	891	644	226
bonf	glm	1667	25	0.9	0	0	0	0	1667	111	73	30
mmm	glm	1667	25	0.9	0	738	0	0	929	150	94	47
bt	glm	1667	25	0.9	0	0	0	0	1667	579	351	186
bonf	bglm	1667	25	0.9	0	0	0	0	1667	106	75	28
mmm	bglm	1667	25	0.9	0	0	0	0	1667	246	166	78
bt	bglm	1667	25	0.9	0	0	0	0	1667	470	300	140
bonf	glm	1667	50	0.9	0	0	0	0	1667	385	243	139
mmm	glm	1667	50	0.9	0	733	0	0	934	348	212	126
bt	glm	1667	50	0.9	0	0	0	0	1667	1095	629	394
bonf	bglm	1667	50	0.9	0	0	0	0	1667	317	214	101
mmm	bglm	1667	50	0.9	0	0	0	0	1667	758	455	280
bt	bglm	1667	50	0.9	0	0	0	0	1667	1064	622	391
bonf	glm	1667	25	0	0	0	0	0	1667	105	103	2
mmm	glm	1667	25	0	0	1522	0	0	145	4	4	0
bt	glm	1667	25	0	0	0	0	0	1667	424	366	48
bonf	bglm	1667	25	0	0	0	0	0	1667	74	74	0
mmm	bglm	1667	25	0	0	0	0	0	1667	102	102	0
bt	bglm	1667	25	0	0	0	0	0	1667	364	338	22
bonf	glm	1667	50	0	0	0	0	0	1667	402	376	24
mmm	glm	1667	50	0	0	1486	0	0	181	38	36	2
bt	glm	1667	50	0	0	0	0	0	1667	963	799	150
bonf	bglm	1667	50	0	0	0	0	0	1667	342	325	17
mmm	bglm	1667	50	0	0	0	0	0	1667	387	362	25
bt	bglm	1667	50	0	0	0	0	0	1667	888	759	122
bonf	glm	1667	25	0.5	0	0	0	0	1667	95	82	13
mmm	glm	1667	25	0.5	0	1243	0	0	424	26	22	4
bt	glm	1667	25	0.5	0	0	0	0	1667	435	343	68
bonf	bglm	1667	25	0.5	0	0	0	0	1667	91	81	8
mmm	bglm	1667	25	0.5	0	0	0	0	1667	164	144	20
bt	bglm	1667	25	0.5	0	0	0	0	1667	368	296	62
bonf	glm	1667	50	0.5	0	0	0	0	1667	393	322	71
mmm	glm	1667	50	0.5	0	1199	0	0	468	110	85	25
bt	glm	1667	50	0.5	0	0	0	0	1667	960	704	223
bonf	bglm	1667	50	0.5	0	0	0	0	1667	363	302	61
mmm	bglm	1667	50	0.5	0	0	0	0	1667	444	354	88
bt	bglm	1667	50	0.5	0	0	0	0	1667	932	697	221
bonf	glm	1667	25	0.9	0	0	0	0	1667	83	57	26
mmm	glm	1667	25	0.9	0	709	0	0	958	135	88	43
bt	glm	1667	25	0.9	0	0	0	0	1667	568	334	163
bonf	bglm	1667	25	0.9	0	0	0	0	1667	90	65	25
mmm	bglm	1667	25	0.9	0	0	0	0	1667	238	158	78
bt	bglm	1667	25	0.9	0	0	0	0	1667	460	291	154
bonf	glm	1667	50	0.9	0	0	0	0	1667	465	289	166
mmm	glm	1667	50	0.9	0	736	0	0	931	409	251	145
bt	glm	1667	50	0.9	0	0	0	0	1667	1125	655	406
bonf	bglm	1667	50	0.9	0	0	0	0	1667	324	212	112
mmm	bglm	1667	50	0.9	0	0	0	0	1667	669	411	236
bt	bglm	1667	50	0.9	0	0	0	0	1667	1043	605	395
bonf	glm	1667	25	0	0	0	0	0	1667	110	105	5
mmm	glm	1667	25	0	0	1539	0	0	128	3	3	0
bt	glm	1667	25	0	0	0	0	0	1667	425	386	35
bonf	bglm	1667	25	0	0	0	0	0	1667	85	85	0
mmm	bglm	1667	25	0	0	0	0	0	1667	113	111	2
bt	bglm	1667	25	0	0	0	0	0	1667	351	326	19
bonf	glm	1667	50	0	0	0	0	0	1667	439	412	27
mmm	glm	1667	50	0	0	1485	0	0	182	53	50	3
bt	glm	1667	50	0	0	0	0	0	1667	935	778	141
bonf	bglm	1667	50	0	0	0	0	0	1667	306	282	24
mmm	bglm	1667	50	0	0	0	0	0	1667	377	356	21
bt	bglm	1667	50	0	0	0	0	0	1667	876	756	114
bonf	glm	1667	25	0.5	0	0	0	0	1667	90	82	8
mmm	glm	1667	25	0.5	0	1236	0	0	431	30	27	3
bt	glm	1667	25	0.5	0	0	0	0	1667	482	376	87
bonf	bglm	1667	25	0.5	0	0	0	0	1667	86	75	9
mmm	bglm	1667	25	0.5	0	0	0	0	1667	168	150	18
bt	bglm	1667	25	0.5	0	0	0	0	1667	370	315	49
bonf	glm	1667	50	0.5	0	0	0	0	1667	425	352	73
mmm	glm	1667	50	0.5	0	1193	0	0	474	106	81	25
bt	glm	1667	50	0.5	0	0	0	0	1667	1021	737	254
bonf	bglm	1667	50	0.5	0	0	0	0	1667	346	290	54
mmm	bglm	1667	50	0.5	0	0	0	0	1667	476	374	96
bt	bglm	1667	50	0.5	0	0	0	0	1667	941	707	211
bonf	glm	1667	25	0.9	0	0	0	0	1667	79	63	14
mmm	glm	1667	25	0.9	0	725	0	0	942	132	80	39
bt	glm	1667	25	0.9	0	0	0	0	1667	551	346	168
bonf	bglm	1667	25	0.9	0	0	0	0	1667	77	56	21
mmm	bglm	1667	25	0.9	0	0	0	0	1667	248	155	85
bt	bglm	1667	25	0.9	0	0	0	0	1667	467	279	144
bonf	glm	1667	50	0.9	0	0	0	0	1667	436	277	156
mmm	glm	1667	50	0.9	0	728	0	0	939	356	213	125
bt	glm	1667	50	0.9	0	0	0	0	1667	1089	641	378
bonf	bglm	1667	50	0.9	0	0	0	0	1667	315	211	97
mmm	bglm	1667	50	0.9	0	0	0	0	1667	661	414	234
bt	bglm	1667	50	0.9	0	0	0	0	1667	1027	612	376
bonf	glm	1667	25	0	0	0	0	0	1667	77	76	1
mmm	glm	1667	25	0	0	1542	0	0	125	9	9	0
bt	glm	1667	25	0	0	0	0	0	1667	393	347	35
bonf	bglm	1667	25	0	0	0	0	0	1667	96	94	2
mmm	bglm	1667	25	0	0	0	0	0	1667	94	91	3
bt	bglm	1667	25	0	0	0	0	0	1667	350	322	24
bonf	glm	1667	50	0	0	0	0	0	1667	427	396	29
mmm	glm	1667	50	0	0	1483	0	0	184	49	47	2
bt	glm	1667	50	0	0	0	0	0	1667	950	775	144
bonf	bglm	1667	50	0	0	0	0	0	1667	337	327	10
mmm	bglm	1667	50	0	0	0	0	0	1667	410	388	20
bt	bglm	1667	50	0	0	0	0	0	1667	838	709	117
bonf	glm	1667	25	0.5	0	0	0	0	1667	80	72	6
mmm	glm	1667	25	0.5	0	1212	0	0	455	32	25	5
bt	glm	1667	25	0.5	0	0	0	0	1667	499	381	93
bonf	bglm	1667	25	0.5	0	0	0	0	1667	76	69	7
mmm	bglm	1667	25	0.5	0	0	0	0	1667	146	125	19
bt	bglm	1667	25	0.5	0	0	0	0	1667	388	318	61
bonf	glm	1667	50	0.5	0	0	0	0	1667	401	333	62
mmm	glm	1667	50	0.5	0	1203	0	0	464	115	87	26
bt	glm	1667	50	0.5	0	0	0	0	1667	992	716	236
bonf	bglm	1667	50	0.5	0	0	0	0	1667	329	276	53
mmm	bglm	1667	50	0.5	0	0	0	0	1667	449	361	82
bt	bglm	1667	50	0.5	0	0	0	0	1667	864	642	197
bonf	glm	1667	25	0.9	0	0	0	0	1667	95	66	29
mmm	glm	1667	25	0.9	0	716	0	0	951	144	95	45
bt	glm	1667	25	0.9	0	0	0	0	1667	511	304	159
bonf	bglm	1667	25	0.9	0	0	0	0	1667	91	60	31
mmm	bglm	1667	25	0.9	0	0	0	0	1667	215	154	59
bt	bglm	1667	25	0.9	0	0	0	0	1667	436	274	146
bonf	glm	1667	50	0.9	0	0	0	0	1667	473	300	165
mmm	glm	1667	50	0.9	0	742	0	0	925	390	238	135
bt	glm	1667	50	0.9	0	0	0	0	1667	1108	642	388
bonf	bglm	1667	50	0.9	0	0	0	0	1667	331	211	118
mmm	bglm	1667	50	0.9	0	0	0	0	1667	695	428	256
bt	bglm	1667	50	0.9	0	0	5	1	1666	1063	627	397
bonf	glm	1667	25	0	0	0	0	0	1667	73	73	0
mmm	glm	1667	25	0	0	1508	0	0	159	9	9	0
bt	glm	1667	25	0	0	0	0	0	1667	482	422	55
bonf	bglm	1667	25	0	0	0	0	0	1667	102	98	4
mmm	bglm	1667	25	0	0	0	0	0	1667	108	106	2
bt	bglm	1667	25	0	0	0	0	0	1667	359	334	23
bonf	glm	1667	50	0	0	0	0	0	1667	397	371	24
mmm	glm	1667	50	0	0	1490	0	0	177	37	32	5
bt	glm	1667	50	0	0	0	0	0	1667	949	796	138
bonf	bglm	1667	50	0	0	0	0	0	1667	359	335	24
mmm	bglm	1667	50	0	0	0	0	0	1667	388	369	19
bt	bglm	1667	50	0	0	0	0	0	1667	897	769	126
bonf	glm	1667	25	0.5	0	0	0	0	1667	96	83	13
mmm	glm	1667	25	0.5	0	1219	0	0	448	33	26	7
bt	glm	1667	25	0.5	0	0	0	0	1667	440	342	79
bonf	bglm	1667	25	0.5	0	0	0	0	1667	79	73	6
mmm	bglm	1667	25	0.5	0	0	0	0	1667	150	133	13
bt	bglm	1667	25	0.5	0	0	0	0	1667	359	296	59
bonf	glm	1667	50	0.5	0	0	0	0	1667	393	324	65
mmm	glm	1667	50	0.5	0	1173	0	0	494	102	79	17
bt	glm	1667	50	0.5	0	0	0	0	1667	942	712	204
bonf	bglm	1667	50	0.5	0	0	0	0	1667	336	276	54
mmm	bglm	1667	50	0.5	0	0	0	0	1667	476	378	92
bt	bglm	1667	50	0.5	0	0	1	1	1666	891	666	209
bonf	glm	1667	25	0.9	0	0	0	0	1667	117	79	38
mmm	glm	1667	25	0.9	0	734	0	0	933	152	96	46
bt	glm	1667	25	0.9	0	0	0	0	1667	513	325	154
bonf	bglm	1667	25	0.9	0	0	0	0	1667	94	63	28
mmm	bglm	1667	25	0.9	0	0	0	0	1667	257	165	85
bt	bglm	1667	25	0.9	0	0	0	0	1667	441	279	132
bonf	glm	1667	50	0.9	0	0	0	0	1667	434	274	151
mmm	glm	1667	50	0.9	0	739	0	0	928	362	225	130
bt	glm	1667	50	0.9	0	0	0	0	1667	1117	651	387
bonf	bglm	1667	50	0.9	0	0	0	0	1667	340	221	115
mmm	bglm	1667	50	0.9	0	0	0	0	1667	695	424	250
bt	bglm	1667	50	0.9	0	0	2	1	1666	1056	621	375
bonf	glm	417	25	0	0	0	0	0	417	33	33	0
mmm	glm	417	25	0	0	379	0	0	38	0	0	0
bt	glm	417	25	0	0	0	0	0	417	125	112	9
bonf	bglm	417	25	0	0	0	0	0	417	31	31	0
mmm	bglm	417	25	0	0	0	0	0	417	24	23	1
bt	bglm	417	25	0	0	0	0	0	417	103	94	7
bonf	glm	417	50	0	0	0	0	0	417	137	129	8
mmm	glm	417	50	0	0	369	0	0	48	9	9	0
bt	glm	417	50	0	0	0	0	0	417	218	181	33
bonf	bglm	417	50	0	0	0	0	0	417	78	72	6
mmm	bglm	417	50	0	0	0	0	0	417	104	95	9
bt	bglm	417	50	0	0	0	0	0	417	189	162	27
bonf	glm	417	25	0.5	0	0	0	0	417	27	23	4
mmm	glm	417	25	0.5	0	306	0	0	111	7	7	0
bt	glm	417	25	0.5	0	0	0	0	417	110	86	21
bonf	bglm	417	25	0.5	0	0	0	0	417	24	21	3
mmm	bglm	417	25	0.5	0	0	0	0	417	40	35	5
bt	bglm	417	25	0.5	0	0	0	0	417	99	82	15
bonf	glm	417	50	0.5	0	0	0	0	417	103	86	17
mmm	glm	417	50	0.5	0	289	0	0	128	36	24	6
bt	glm	417	50	0.5	0	0	0	0	417	207	159	39
bonf	bglm	417	50	0.5	0	0	0	0	417	67	58	9
mmm	bglm	417	50	0.5	0	0	0	0	417	102	88	14
bt	bglm	417	50	0.5	0	0	0	0	417	232	174	53
bonf	glm	417	25	0.9	0	0	0	0	417	31	20	11
mmm	glm	417	25	0.9	0	178	0	0	239	38	24	14
bt	glm	417	25	0.9	0	0	0	0	417	144	90	41
bonf	bglm	417	25	0.9	0	0	0	0	417	20	13	7
mmm	bglm	417	25	0.9	0	0	0	0	417	62	42	17
bt	bglm	417	25	0.9	0	0	0	0	417	112	74	30
bonf	glm	417	50	0.9	0	0	0	0	417	114	73	41
mmm	glm	417	50	0.9	0	176	0	0	241	97	61	36
bt	glm	417	50	0.9	0	0	0	0	417	248	151	85
bonf	bglm	417	50	0.9	0	0	0	0	417	81	54	24
mmm	bglm	417	50	0.9	0	0	0	0	417	175	108	62
bt	bglm	417	50	0.9	0	0	0	0	417	288	161	110
bonf	glm	417	25	0	0	0	0	0	417	26	26	0
mmm	glm	417	25	0	0	381	0	0	36	0	0	0
bt	glm	417	25	0	0	0	0	0	417	108	93	11
bonf	bglm	417	25	0	0	0	0	0	417	25	25	0
mmm	bglm	417	25	0	0	0	0	0	417	27	27	0
bt	bglm	417	25	0	0	0	0	0	417	84	73	11
bonf	glm	417	50	0	0	0	0	0	417	112	101	11
mmm	glm	417	50	0	0	368	0	0	49	6	6	0
bt	glm	417	50	0	0	0	0	0	417	230	192	38
bonf	bglm	417	50	0	0	0	0	0	417	90	85	5
mmm	bglm	417	50	0	0	0	0	0	417	102	97	5
bt	bglm	417	50	0	0	0	0	0	417	211	186	23
bonf	glm	417	25	0.5	0	0	0	0	417	34	32	2
mmm	glm	417	25	0.5	0	304	0	0	113	5	5	0
bt	glm	417	25	0.5	0	0	0	0	417	111	88	17
bonf	bglm	417	25	0.5	0	0	0	0	417	20	18	2
mmm	bglm	417	25	0.5	0	0	0	0	417	50	44	6
bt	bglm	417	25	0.5	0	0	0	0	417	81	65	14
bonf	glm	417	50	0.5	0	0	0	0	417	117	99	18
mmm	glm	417	50	0.5	0	302	0	0	115	30	25	5
bt	glm	417	50	0.5	0	0	0	0	417	250	187	54
bonf	bglm	417	50	0.5	0	0	0	0	417	90	75	15
mmm	bglm	417	50	0.5	0	0	0	0	417	117	96	21
bt	bglm	417	50	0.5	0	0	1	1	416	255	191	56
bonf	glm	417	25	0.9	0	0	0	0	417	17	12	5
mmm	glm	417	25	0.9	0	165	0	0	252	54	31	20
bt	glm	417	25	0.9	0	0	0	0	417	140	89	38
bonf	bglm	417	25	0.9	0	0	0	0	417	27	20	7
mmm	bglm	417	25	0.9	0	0	0	0	417	60	36	21
bt	bglm	417	25	0.9	0	0	0	0	417	111	71	34
bonf	glm	417	50	0.9	0	0	0	0	417	104	62	39
mmm	glm	417	50	0.9	0	186	0	0	231	103	64	37
bt	glm	417	50	0.9	0	0	0	0	417	269	160	98
bonf	bglm	417	50	0.9	0	0	0	0	417	85	54	31
mmm	bglm	417	50	0.9	0	0	0	0	417	172	106	64
bt	bglm	417	50	0.9	0	0	0	0	417	266	162	99
bonf	glm	417	25	0	0	0	0	0	417	19	19	0
mmm	glm	417	25	0	0	381	0	0	36	1	1	0
bt	glm	417	25	0	0	0	0	0	417	97	86	9
bonf	bglm	417	25	0	0	0	0	0	417	31	31	0
mmm	bglm	417	25	0	0	0	0	0	417	25	25	0
bt	bglm	417	25	0	0	0	0	0	417	88	81	5
bonf	glm	417	50	0	0	0	0	0	417	100	94	6
mmm	glm	417	50	0	0	376	0	0	41	14	12	2
bt	glm	417	50	0	0	0	0	0	417	254	213	39
bonf	bglm	417	50	0	0	0	0	0	417	92	91	1
mmm	bglm	417	50	0	0	0	0	0	417	86	82	4
bt	bglm	417	50	0	0	0	0	0	417	221	190	25
bonf	glm	417	25	0.5	0	0	0	0	417	21	18	3
mmm	glm	417	25	0.5	0	303	0	0	114	13	12	1
bt	glm	417	25	0.5	0	0	0	0	417	114	92	15
bonf	bglm	417	25	0.5	0	0	0	0	417	31	27	4
mmm	bglm	417	25	0.5	0	0	0	0	417	31	29	2
bt	bglm	417	25	0.5	0	0	0	0	417	111	85	24
bonf	glm	417	50	0.5	0	0	0	0	417	100	90	10
mmm	glm	417	50	0.5	0	288	0	0	129	25	22	3
bt	glm	417	50	0.5	0	0	0	0	417	255	183	64
bonf	bglm	417	50	0.5	0	0	0	0	417	80	69	11
mmm	bglm	417	50	0.5	0	0	0	0	417	120	98	22
bt	bglm	417	50	0.5	0	0	0	0	417	219	168	49
bonf	glm	417	25	0.9	0	0	0	0	417	23	15	8
mmm	glm	417	25	0.9	0	191	0	0	226	35	21	11
bt	glm	417	25	0.9	0	0	0	0	417	132	81	42
bonf	bglm	417	25	0.9	0	0	0	0	417	18	14	4
mmm	bglm	417	25	0.9	0	0	0	0	417	45	29	16
bt	bglm	417	25	0.9	0	0	0	0	417	164	96	57
bonf	glm	417	50	0.9	0	0	0	0	417	82	52	30
mmm	glm	417	50	0.9	0	205	0	0	212	99	61	33
bt	glm	417	50	0.9	0	0	0	0	417	271	159	104
bonf	bglm	417	50	0.9	0	0	0	0	417	84	57	27
mmm	bglm	417	50	0.9	0	0	0	0	417	158	100	56
bt	bglm	417	50	0.9	0	0	0	0	417	281	167	104
bonf	glm	417	25	0	0	0	0	0	417	23	22	1
mmm	glm	417	25	0	0	377	0	0	40	0	0	0
bt	glm	417	25	0	0	0	0	0	417	121	108	11
bonf	bglm	417	25	0	0	0	0	0	417	18	18	0
mmm	bglm	417	25	0	0	0	0	0	417	20	20	0
bt	bglm	417	25	0	0	0	0	0	417	98	91	7
bonf	glm	417	50	0	0	0	0	0	417	88	84	4
mmm	glm	417	50	0	0	378	0	0	39	12	12	0
bt	glm	417	50	0	0	0	0	0	417	246	212	30
bonf	bglm	417	50	0	0	0	0	0	417	89	86	3
mmm	bglm	417	50	0	0	0	0	0	417	104	91	13
bt	bglm	417	50	0	0	0	0	0	417	196	170	24
bonf	glm	417	25	0.5	0	0	0	0	417	19	18	1
mmm	glm	417	25	0.5	0	295	0	0	122	7	6	1
bt	glm	417	25	0.5	0	0	0	0	417	135	103	30
bonf	bglm	417	25	0.5	0	0	0	0	417	15	15	0
mmm	bglm	417	25	0.5	0	0	0	0	417	44	36	6
bt	bglm	417	25	0.5	0	0	0	0	417	80	68	12
bonf	glm	417	50	0.5	0	0	0	0	417	104	88	16
mmm	glm	417	50	0.5	0	289	0	0	128	29	20	9
bt	glm	417	50	0.5	0	0	0	0	417	244	176	58
bonf	bglm	417	50	0.5	0	0	0	0	417	63	55	8
mmm	bglm	417	50	0.5	0	0	0	0	417	128	97	31
bt	bglm	417	50	0.5	0	0	0	0	417	210	155	51
bonf	glm	417	25	0.9	0	0	0	0	417	33	21	12
mmm	glm	417	25	0.9	0	185	0	0	232	49	26	11
bt	glm	417	25	0.9	0	0	0	0	417	142	84	46
bonf	bglm	417	25	0.9	0	0	0	0	417	26	19	7
mmm	bglm	417	25	0.9	0	0	0	0	417	60	42	16
bt	bglm	417	25	0.9	0	0	0	0	417	106	66	34
bonf	glm	417	50	0.9	0	0	0	0	417	94	61	33
mmm	glm	417	50	0.9	0	185	0	0	232	93	59	34
bt	glm	417	50	0.9	0	0	0	0	417	278	160	101
bonf	bglm	417	50	0.9	0	0	0	0	417	72	47	25
mmm	bglm	417	50	0.9	0	0	0	0	417	170	102	63
bt	bglm	417	50	0.9	0	0	0	0	417	262	157	93
