# Supplementary material for: Simultaneous Inference of Multiple Binary Endpoints in Biomedical Research: Small Sample Properties of Multiple Marginal Models and a Resampling Approach
Source: Biom J. 2024 Jul 2;66(5):e202300197. doi: 10.1002/bimj.202300197 (PMC12859538; doi:10.1002/bimj.202300197)
Supplement: Supplementary file 1 — Data S1 [file BIMJ-66-e202300197-s001.zip › Code_and_Data/Simulations/Sim_Group_comparison/intermediate_results/bin_gc_ss_h08_002_ha2_04_s01_1.csv]

method	model	nsim	ntrt	corr	nfail	nerror	nrej	nreji	nrejcor	npow	npowi	npowcor
mmm	bglm	1667	25	0	0	1667	0	0	1667	20	18	0
mmm	bglm	1667	50	0	0	1667	0	0	1667	38	36	0
mmm	bglm	1667	25	0.9	0	1667	0	0	1667	50	36	0
mmm	bglm	1667	50	0.9	0	1667	0	0	1667	108	71	0
mmm	bglm	1667	25	0	0	1667	0	0	1667	9	9	0
mmm	bglm	1667	50	0	0	1667	0	0	1667	35	30	0
mmm	bglm	1667	25	0.9	0	1667	0	0	1667	50	29	0
mmm	bglm	1667	50	0.9	0	1667	0	0	1667	77	57	0
mmm	bglm	1667	25	0	0	1667	0	0	1667	16	16	0
mmm	bglm	1667	50	0	0	1667	0	0	1667	26	25	0
mmm	bglm	1667	25	0.9	0	1667	0	0	1667	47	33	0
mmm	bglm	1667	50	0.9	0	1667	0	0	1667	86	49	0
mmm	bglm	1667	25	0.5	0	1667	0	0	1667	33	29	0
mmm	bglm	1667	50	0.5	0	1667	0	0	1667	52	48	0
mmm	bglm	1667	25	0.5	0	1667	0	0	1667	24	23	0
mmm	bglm	1667	50	0.5	0	1667	0	0	1667	42	39	0
mmm	bglm	1667	25	0.5	0	1667	0	0	1667	35	32	0
mmm	bglm	1667	50	0.5	0	1667	0	0	1667	43	40	0
mmm	bglm	1667	25	0	0	1667	0	0	1667	12	12	0
mmm	bglm	1667	50	0	0	1667	0	0	1667	39	38	0
mmm	bglm	1667	25	0.9	0	1667	0	0	1667	44	28	0
mmm	bglm	1667	50	0.9	0	1667	0	0	1667	86	56	0
mmm	bglm	1667	25	0	0	1667	0	0	1667	19	18	0
mmm	bglm	1667	50	0	0	1667	0	0	1667	18	16	0
mmm	bglm	1667	25	0.9	0	1667	0	0	1667	58	38	0
mmm	bglm	1667	50	0.9	0	1667	0	0	1667	94	59	0
mmm	bglm	1667	25	0	0	1667	0	0	1667	13	12	0
mmm	bglm	1667	50	0	0	1667	0	0	1667	37	35	0
mmm	bglm	1667	25	0.9	0	1667	0	0	1667	43	31	0
mmm	bglm	1667	50	0.9	0	1667	0	0	1667	95	62	0
mmm	bglm	1667	25	0.5	0	1667	0	0	1667	27	23	0
mmm	bglm	1667	50	0.5	0	1667	0	0	1667	37	31	0
mmm	bglm	1667	25	0.5	0	1667	0	0	1667	38	34	0
mmm	bglm	1667	50	0.5	0	1667	0	0	1667	54	48	0
mmm	bglm	1667	25	0.5	0	1667	0	0	1667	25	22	0
mmm	bglm	1667	50	0.5	0	1667	0	0	1667	38	34	0
bonf	glm	1667	25	0	0	1667	0	0	1667	17	17	0
bt	glm	1667	25	0	0	1667	0	0	1667	126	116	0
bonf	bglm	1667	25	0	0	1667	0	0	1667	16	15	0
bt	bglm	1667	25	0	0	1667	0	0	1667	86	79	0
bonf	glm	1667	50	0	0	1667	0	0	1667	53	52	0
bt	glm	1667	50	0	0	1667	0	0	1667	209	180	0
bonf	bglm	1667	50	0	0	1667	0	0	1667	40	36	0
bt	bglm	1667	50	0	0	1667	0	0	1667	145	123	0
bonf	glm	1667	25	0.9	0	1667	0	0	1667	13	10	0
bt	glm	1667	25	0.9	0	1667	0	0	1667	194	111	0
bonf	bglm	1667	25	0.9	0	1667	0	0	1667	12	9	0
bt	bglm	1667	25	0.9	0	1667	0	0	1667	135	88	0
bonf	glm	1667	50	0.9	0	1667	0	0	1667	39	27	0
bt	glm	1667	50	0.9	0	1667	0	0	1667	320	180	0
bonf	bglm	1667	50	0.9	0	1667	0	0	1667	22	17	0
bt	bglm	1667	50	0.9	0	1667	0	0	1667	234	140	0
bonf	glm	1667	25	0	0	1667	0	0	1667	17	15	0
bt	glm	1667	25	0	0	1667	0	0	1667	143	121	0
bonf	bglm	1667	25	0	0	1667	0	0	1667	15	15	0
bt	bglm	1667	25	0	0	1667	0	0	1667	110	99	0
bonf	glm	1667	50	0	0	1667	0	0	1667	51	45	0
bt	glm	1667	50	0	0	1667	0	0	1667	210	179	0
bonf	bglm	1667	50	0	0	1667	0	0	1667	26	25	0
bt	bglm	1667	50	0	0	1667	0	0	1667	152	136	0
bonf	glm	1667	25	0.9	0	1667	0	0	1667	14	10	0
bt	glm	1667	25	0.9	0	1667	0	0	1667	162	95	0
bonf	bglm	1667	25	0.9	0	1667	0	0	1667	12	8	0
bt	bglm	1667	25	0.9	0	1667	0	0	1667	130	85	0
bonf	glm	1667	50	0.9	0	1667	0	0	1667	46	31	0
bt	glm	1667	50	0.9	0	1667	0	0	1667	271	153	0
bonf	bglm	1667	50	0.9	0	1667	0	0	1667	29	20	0
bt	bglm	1667	50	0.9	0	1667	0	0	1667	233	143	0
bonf	glm	1667	25	0	0	1667	0	0	1667	15	14	0
bt	glm	1667	25	0	0	1667	0	0	1667	153	125	0
bonf	bglm	1667	25	0	0	1667	0	0	1667	12	12	0
bt	bglm	1667	25	0	0	1667	0	0	1667	108	94	0
bonf	glm	1667	50	0	0	1667	0	0	1667	58	51	0
bt	glm	1667	50	0	0	1667	0	0	1667	208	176	0
bonf	bglm	1667	50	0	0	1667	0	0	1667	26	25	0
bt	bglm	1667	50	0	0	1667	0	0	1667	135	126	0
bonf	glm	1667	25	0.9	0	1667	0	0	1667	12	10	0
bt	glm	1667	25	0.9	0	1667	0	0	1667	232	139	0
bonf	bglm	1667	25	0.9	0	1667	0	0	1667	15	12	0
bt	bglm	1667	25	0.9	0	1667	0	0	1667	157	94	0
bonf	glm	1667	50	0.9	0	1667	0	0	1667	49	36	0
bt	glm	1667	50	0.9	0	1667	0	0	1667	270	163	0
bonf	bglm	1667	50	0.9	0	1667	0	0	1667	30	22	0
bt	bglm	1667	50	0.9	0	1667	1	1	1666	194	125	0
bonf	glm	1667	25	0.5	0	1667	0	0	1667	11	11	0
bt	glm	1667	25	0.5	0	1667	0	0	1667	127	112	0
bonf	bglm	1667	25	0.5	0	1667	0	0	1667	14	13	0
bt	bglm	1667	25	0.5	0	1667	0	0	1667	91	75	0
bonf	glm	1667	50	0.5	0	1667	0	0	1667	39	36	0
bt	glm	1667	50	0.5	0	1667	0	0	1667	193	135	0
bonf	bglm	1667	50	0.5	0	1667	0	0	1667	29	25	0
bt	bglm	1667	50	0.5	0	1667	0	0	1667	166	128	0
bonf	glm	1667	25	0.5	0	1667	0	0	1667	15	15	0
bt	glm	1667	25	0.5	0	1667	0	0	1667	144	118	0
bonf	bglm	1667	25	0.5	0	1667	0	0	1667	13	13	0
bt	bglm	1667	25	0.5	0	1667	0	0	1667	105	86	0
bonf	glm	1667	50	0.5	0	1667	0	0	1667	35	30	0
bt	glm	1667	50	0.5	0	1667	0	0	1667	223	179	0
bonf	bglm	1667	50	0.5	0	1667	0	0	1667	28	25	0
bt	bglm	1667	50	0.5	0	1667	0	0	1667	167	132	0
bonf	glm	1667	25	0.5	0	1667	0	0	1667	15	13	0
bt	glm	1667	25	0.5	0	1667	0	0	1667	160	119	0
bonf	bglm	1667	25	0.5	0	1667	0	0	1667	13	12	0
bt	bglm	1667	25	0.5	0	1667	0	0	1667	100	85	0
bonf	glm	1667	50	0.5	0	1667	0	0	1667	53	46	0
bt	glm	1667	50	0.5	0	1667	0	0	1667	214	167	0
bonf	bglm	1667	50	0.5	0	1667	0	0	1667	21	17	0
bt	bglm	1667	50	0.5	0	1667	0	0	1667	136	112	0
bonf	glm	1667	25	0	0	1667	0	0	1667	12	12	0
bt	glm	1667	25	0	0	1667	0	0	1667	147	123	0
bonf	bglm	1667	25	0	0	1667	0	0	1667	16	16	0
bt	bglm	1667	25	0	0	1667	0	0	1667	104	98	0
bonf	glm	1667	50	0	0	1667	0	0	1667	48	45	0
bt	glm	1667	50	0	0	1667	0	0	1667	233	188	0
bonf	bglm	1667	50	0	0	1667	0	0	1667	25	23	0
bt	bglm	1667	50	0	0	1667	0	0	1667	147	136	0
bonf	glm	1667	25	0.9	0	1667	0	0	1667	18	12	0
bt	glm	1667	25	0.9	0	1667	0	0	1667	158	101	0
bonf	bglm	1667	25	0.9	0	1667	0	0	1667	10	8	0
bt	bglm	1667	25	0.9	0	1667	0	0	1667	112	74	0
bonf	glm	1667	50	0.9	0	1667	0	0	1667	37	28	0
bt	glm	1667	50	0.9	0	1667	0	0	1667	250	148	0
bonf	bglm	1667	50	0.9	0	1667	0	0	1667	20	16	0
bt	bglm	1667	50	0.9	0	1667	0	0	1667	187	122	0
bonf	glm	1667	25	0	0	1667	0	0	1667	18	17	0
bt	glm	1667	25	0	0	1667	0	0	1667	131	119	0
bonf	bglm	1667	25	0	0	1667	0	0	1667	11	10	0
bt	bglm	1667	25	0	0	1667	0	0	1667	91	82	0
bonf	glm	1667	50	0	0	1667	0	0	1667	40	39	0
bt	glm	1667	50	0	0	1667	0	0	1667	214	173	0
bonf	bglm	1667	50	0	0	1667	0	0	1667	27	25	0
bt	bglm	1667	50	0	0	1667	0	0	1667	153	134	0
bonf	glm	1667	25	0.9	0	1667	0	0	1667	18	13	0
bt	glm	1667	25	0.9	0	1667	0	0	1667	182	114	0
bonf	bglm	1667	25	0.9	0	1667	0	0	1667	4	4	0
bt	bglm	1667	25	0.9	0	1667	0	0	1667	143	89	0
bonf	glm	1667	50	0.9	0	1667	0	0	1667	27	20	0
bt	glm	1667	50	0.9	0	1667	0	0	1667	270	147	0
bonf	bglm	1667	50	0.9	0	1667	0	0	1667	31	22	0
bt	bglm	1667	50	0.9	0	1667	0	0	1667	231	138	0
bonf	glm	1667	25	0	0	1667	0	0	1667	16	16	0
bt	glm	1667	25	0	0	1667	0	0	1667	136	112	0
bonf	bglm	1667	25	0	0	1667	0	0	1667	17	16	0
bt	bglm	1667	25	0	0	1667	0	0	1667	107	92	0
bonf	glm	1667	50	0	0	1667	0	0	1667	61	53	0
bt	glm	1667	50	0	0	1667	0	0	1667	210	177	0
bonf	bglm	1667	50	0	0	1667	0	0	1667	26	26	0
bt	bglm	1667	50	0	0	1667	0	0	1667	134	119	0
bonf	glm	1667	25	0.9	0	1667	0	0	1667	13	11	0
bt	glm	1667	25	0.9	0	1667	0	0	1667	219	139	0
bonf	bglm	1667	25	0.9	0	1667	0	0	1667	8	6	0
bt	bglm	1667	25	0.9	0	1667	0	0	1667	123	81	0
bonf	glm	1667	50	0.9	0	1667	0	0	1667	51	37	0
bt	glm	1667	50	0.9	0	1667	0	0	1667	307	181	0
bonf	bglm	1667	50	0.9	0	1667	0	0	1667	35	25	0
bt	bglm	1667	50	0.9	0	1667	2	1	1666	193	124	0
bonf	glm	1667	25	0.5	0	1667	0	0	1667	16	16	0
bt	glm	1667	25	0.5	0	1667	0	0	1667	140	111	0
bonf	bglm	1667	25	0.5	0	1667	0	0	1667	15	15	0
bt	bglm	1667	25	0.5	0	1667	0	0	1667	88	80	0
bonf	glm	1667	50	0.5	0	1667	0	0	1667	48	45	0
bt	glm	1667	50	0.5	0	1667	0	0	1667	234	172	0
bonf	bglm	1667	50	0.5	0	1667	0	0	1667	24	23	0
bt	bglm	1667	50	0.5	0	1667	0	0	1667	184	143	0
bonf	glm	1667	25	0.5	0	1667	0	0	1667	22	20	0
bt	glm	1667	25	0.5	0	1667	0	0	1667	171	132	0
bonf	bglm	1667	25	0.5	0	1667	0	0	1667	14	13	0
bt	bglm	1667	25	0.5	0	1667	0	0	1667	103	85	0
bonf	glm	1667	50	0.5	0	1667	0	0	1667	40	37	0
bt	glm	1667	50	0.5	0	1667	0	0	1667	215	160	0
bonf	bglm	1667	50	0.5	0	1667	0	0	1667	24	23	0
bt	bglm	1667	50	0.5	0	1667	0	0	1667	141	116	0
bonf	glm	1667	25	0.5	0	1667	0	0	1667	17	16	0
bt	glm	1667	25	0.5	0	1667	0	0	1667	151	119	0
bonf	bglm	1667	25	0.5	0	1667	0	0	1667	14	14	0
bt	bglm	1667	25	0.5	0	1667	0	0	1667	97	82	0
bonf	glm	1667	50	0.5	0	1667	0	0	1667	45	40	0
bt	glm	1667	50	0.5	0	1667	0	0	1667	247	193	0
bonf	bglm	1667	50	0.5	0	1667	0	0	1667	24	23	0
bt	bglm	1667	50	0.5	0	1667	0	0	1667	166	134	0
mmm	glm	10000	25	0	0	9151	0	0	849	5	5	0
mmm	glm	10000	50	0	0	8985	0	0	1015	20	20	0
mmm	glm	10000	25	0.5	0	7359	0	0	2641	50	41	9
mmm	glm	10000	50	0.5	0	7227	0	0	2773	81	69	8
mmm	glm	10000	25	0.9	0	4362	0	0	5638	256	162	63
mmm	glm	10000	50	0.9	0	4422	0	0	5578	381	236	89
