# Supplementary material for: Simultaneous Inference of Multiple Binary Endpoints in Biomedical Research: Small Sample Properties of Multiple Marginal Models and a Resampling Approach
Source: Biom J. 2024 Jul 2;66(5):e202300197. doi: 10.1002/bimj.202300197 (PMC12859538; doi:10.1002/bimj.202300197)
Supplement: Supplementary file 1 — Data S1 [file BIMJ-66-e202300197-s001.zip › Code_and_Data/Simulations/Sim_Group_comparison/intermediate_results/bin_gc_ss_h08_002_ha2_04_s02_1.csv]

method	model	nsim	ntrt	corr	nfail	nerror	nrej	nreji	nrejcor	npow	npowi	npowcor
mmm	bglm	1667	25	0	0	1667	0	0	1667	51	45	0
mmm	bglm	1667	50	0	0	1667	0	0	1667	163	143	0
mmm	bglm	1667	25	0.9	0	1667	0	0	1667	130	81	0
mmm	bglm	1667	50	0.9	0	1667	0	0	1667	371	206	0
mmm	bglm	1667	25	0	0	1667	0	0	1667	39	38	0
mmm	bglm	1667	50	0	0	1667	0	0	1667	144	126	0
mmm	bglm	1667	25	0.9	0	1667	0	0	1667	161	96	0
mmm	bglm	1667	50	0.9	0	1667	0	0	1667	387	216	0
mmm	bglm	1667	25	0	0	1667	0	0	1667	52	49	0
mmm	bglm	1667	50	0	0	1667	0	0	1667	174	146	0
mmm	bglm	1667	25	0.9	0	1667	0	0	1667	154	98	0
mmm	bglm	1667	50	0.9	0	1667	0	0	1667	372	218	0
mmm	bglm	1667	25	0.5	0	1667	0	0	1667	89	77	0
mmm	bglm	1667	50	0.5	0	1667	0	0	1667	238	184	0
mmm	bglm	1667	25	0.5	0	1667	0	0	1667	88	76	0
mmm	bglm	1667	50	0.5	0	1667	0	0	1667	246	194	0
mmm	bglm	1667	25	0.5	0	1667	0	0	1667	83	75	0
mmm	bglm	1667	50	0.5	0	1667	0	0	1667	205	172	0
mmm	bglm	1667	25	0	0	1667	0	0	1667	49	44	0
mmm	bglm	1667	50	0	0	1667	0	0	1667	147	136	0
mmm	bglm	1667	25	0.9	0	1667	0	0	1667	139	88	0
mmm	bglm	1667	50	0.9	0	1667	0	0	1667	379	216	0
mmm	bglm	1667	25	0	0	1667	0	0	1667	50	46	0
mmm	bglm	1667	50	0	0	1667	0	0	1667	168	153	0
mmm	bglm	1667	25	0.9	0	1667	0	0	1667	133	87	0
mmm	bglm	1667	50	0.9	0	1667	0	0	1667	391	225	0
mmm	bglm	1667	25	0	0	1667	0	0	1667	54	52	0
mmm	bglm	1667	50	0	0	1667	0	0	1667	172	160	0
mmm	bglm	1667	25	0.9	0	1667	0	0	1667	174	106	0
mmm	bglm	1667	50	0.9	0	1667	0	0	1667	435	262	0
mmm	bglm	1667	25	0.5	0	1667	0	0	1667	68	58	0
mmm	bglm	1667	50	0.5	0	1667	0	0	1667	214	172	0
mmm	bglm	1667	25	0.5	0	1667	0	0	1667	85	68	0
mmm	bglm	1667	50	0.5	0	1667	0	0	1667	218	178	0
mmm	bglm	1667	25	0.5	0	1667	0	0	1667	77	70	0
mmm	bglm	1667	50	0.5	0	1667	0	0	1667	213	171	0
bonf	glm	1667	25	0	0	1667	0	0	1667	53	50	0
bt	glm	1667	25	0	0	1667	0	0	1667	364	288	0
bonf	bglm	1667	25	0	0	1667	0	0	1667	44	44	0
bt	bglm	1667	25	0	0	1667	0	0	1667	275	236	0
bonf	glm	1667	50	0	0	1667	0	0	1667	222	191	0
bt	glm	1667	50	0	0	1667	0	0	1667	678	512	0
bonf	bglm	1667	50	0	0	1667	0	0	1667	129	117	0
bt	bglm	1667	50	0	0	1667	0	0	1667	534	424	0
bonf	glm	1667	25	0.9	0	1667	0	0	1667	65	42	0
bt	glm	1667	25	0.9	0	1667	0	0	1667	371	205	0
bonf	bglm	1667	25	0.9	0	1667	0	0	1667	36	26	0
bt	bglm	1667	25	0.9	0	1667	0	0	1667	304	176	0
bonf	glm	1667	50	0.9	0	1667	0	0	1667	205	129	0
bt	glm	1667	50	0.9	0	1667	0	0	1667	864	428	0
bonf	bglm	1667	50	0.9	0	1667	0	0	1667	163	104	0
bt	bglm	1667	50	0.9	0	1667	2	1	1666	750	373	0
bonf	glm	1667	25	0	0	1667	0	0	1667	54	51	0
bt	glm	1667	25	0	0	1667	0	0	1667	352	280	0
bonf	bglm	1667	25	0	0	1667	0	0	1667	47	46	0
bt	bglm	1667	25	0	0	1667	0	0	1667	277	233	0
bonf	glm	1667	50	0	0	1667	0	0	1667	193	181	0
bt	glm	1667	50	0	0	1667	0	0	1667	720	510	0
bonf	bglm	1667	50	0	0	1667	0	0	1667	151	140	0
bt	bglm	1667	50	0	0	1667	0	0	1667	581	457	0
bonf	glm	1667	25	0.9	0	1667	0	0	1667	66	39	0
bt	glm	1667	25	0.9	0	1667	0	0	1667	426	234	0
bonf	bglm	1667	25	0.9	0	1667	0	0	1667	46	31	0
bt	bglm	1667	25	0.9	0	1667	0	0	1667	374	214	0
bonf	glm	1667	50	0.9	0	1667	0	0	1667	252	152	0
bt	glm	1667	50	0.9	0	1667	0	0	1667	839	436	0
bonf	bglm	1667	50	0.9	0	1667	0	0	1667	121	79	0
bt	bglm	1667	50	0.9	0	1667	5	1	1666	694	365	0
bonf	glm	1667	25	0	0	1667	0	0	1667	48	47	0
bt	glm	1667	25	0	0	1667	0	0	1667	309	249	0
bonf	bglm	1667	25	0	0	1667	0	0	1667	36	35	0
bt	bglm	1667	25	0	0	1667	0	0	1667	235	208	0
bonf	glm	1667	50	0	0	1667	0	0	1667	233	206	0
bt	glm	1667	50	0	0	1667	0	0	1667	644	483	0
bonf	bglm	1667	50	0	0	1667	0	0	1667	133	123	0
bt	bglm	1667	50	0	0	1667	0	0	1667	538	425	0
bonf	glm	1667	25	0.9	0	1667	0	0	1667	63	43	0
bt	glm	1667	25	0.9	0	1667	0	0	1667	439	233	0
bonf	bglm	1667	25	0.9	0	1667	0	0	1667	32	23	0
bt	bglm	1667	25	0.9	0	1667	0	0	1667	328	196	0
bonf	glm	1667	50	0.9	0	1667	0	0	1667	204	127	0
bt	glm	1667	50	0.9	0	1667	0	0	1667	823	420	0
bonf	bglm	1667	50	0.9	0	1667	0	0	1667	140	95	0
bt	bglm	1667	50	0.9	0	1667	10	2	1665	711	362	0
bonf	glm	1667	25	0.5	0	1667	0	0	1667	55	52	0
bt	glm	1667	25	0.5	0	1667	0	0	1667	356	250	0
bonf	bglm	1667	25	0.5	0	1667	0	0	1667	46	39	0
bt	bglm	1667	25	0.5	0	1667	0	0	1667	273	209	0
bonf	glm	1667	50	0.5	0	1667	0	0	1667	239	182	0
bt	glm	1667	50	0.5	0	1667	0	0	1667	690	438	0
bonf	bglm	1667	50	0.5	0	1667	0	0	1667	146	117	0
bt	bglm	1667	50	0.5	0	1667	0	0	1667	545	385	0
bonf	glm	1667	25	0.5	0	1667	0	0	1667	56	46	0
bt	glm	1667	25	0.5	0	1667	0	0	1667	319	234	0
bonf	bglm	1667	25	0.5	0	1667	0	0	1667	49	47	0
bt	bglm	1667	25	0.5	0	1667	1	1	1666	257	199	0
bonf	glm	1667	50	0.5	0	1667	0	0	1667	190	152	0
bt	glm	1667	50	0.5	0	1667	0	0	1667	766	481	0
bonf	bglm	1667	50	0.5	0	1667	0	0	1667	164	139	0
bt	bglm	1667	50	0.5	0	1667	0	0	1667	632	417	0
bonf	glm	1667	25	0.5	0	1667	0	0	1667	59	50	0
bt	glm	1667	25	0.5	0	1667	0	0	1667	313	218	0
bonf	bglm	1667	25	0.5	0	1667	0	0	1667	53	45	0
bt	bglm	1667	25	0.5	0	1667	0	0	1667	255	200	0
bonf	glm	1667	50	0.5	0	1667	0	0	1667	214	172	0
bt	glm	1667	50	0.5	0	1667	0	0	1667	665	461	0
bonf	bglm	1667	50	0.5	0	1667	0	0	1667	132	114	0
bt	bglm	1667	50	0.5	0	1667	1	1	1666	561	395	0
bonf	glm	1667	25	0	0	1667	0	0	1667	58	56	0
bt	glm	1667	25	0	0	1667	0	0	1667	338	267	0
bonf	bglm	1667	25	0	0	1667	0	0	1667	49	45	0
bt	bglm	1667	25	0	0	1667	0	0	1667	231	199	0
bonf	glm	1667	50	0	0	1667	0	0	1667	210	186	0
bt	glm	1667	50	0	0	1667	0	0	1667	665	512	0
bonf	bglm	1667	50	0	0	1667	0	0	1667	136	125	0
bt	bglm	1667	50	0	0	1667	0	0	1667	594	468	0
bonf	glm	1667	25	0.9	0	1667	0	0	1667	49	31	0
bt	glm	1667	25	0.9	0	1667	0	0	1667	495	271	0
bonf	bglm	1667	25	0.9	0	1667	0	0	1667	49	35	0
bt	bglm	1667	25	0.9	0	1667	0	0	1667	290	167	0
bonf	glm	1667	50	0.9	0	1667	0	0	1667	234	141	0
bt	glm	1667	50	0.9	0	1667	0	0	1667	878	438	0
bonf	bglm	1667	50	0.9	0	1667	0	0	1667	154	105	0
bt	bglm	1667	50	0.9	0	1667	0	0	1667	726	399	0
bonf	glm	1667	25	0	0	1667	0	0	1667	60	56	0
bt	glm	1667	25	0	0	1667	0	0	1667	377	293	0
bonf	bglm	1667	25	0	0	1667	0	0	1667	43	39	0
bt	bglm	1667	25	0	0	1667	0	0	1667	285	243	0
bonf	glm	1667	50	0	0	1667	0	0	1667	207	181	0
bt	glm	1667	50	0	0	1667	0	0	1667	727	537	0
bonf	bglm	1667	50	0	0	1667	0	0	1667	125	118	0
bt	bglm	1667	50	0	0	1667	0	0	1667	577	451	0
bonf	glm	1667	25	0.9	0	1667	0	0	1667	76	51	0
bt	glm	1667	25	0.9	0	1667	0	0	1667	442	243	0
bonf	bglm	1667	25	0.9	0	1667	0	0	1667	35	25	0
bt	bglm	1667	25	0.9	0	1667	0	0	1667	302	179	0
bonf	glm	1667	50	0.9	0	1667	0	0	1667	251	149	0
bt	glm	1667	50	0.9	0	1667	0	0	1667	892	436	0
bonf	bglm	1667	50	0.9	0	1667	0	0	1667	150	93	0
bt	bglm	1667	50	0.9	0	1667	0	0	1667	692	362	0
bonf	glm	1667	25	0	0	1667	0	0	1667	61	57	0
bt	glm	1667	25	0	0	1667	0	0	1667	353	272	0
bonf	bglm	1667	25	0	0	1667	0	0	1667	47	45	0
bt	bglm	1667	25	0	0	1667	0	0	1667	258	222	0
bonf	glm	1667	50	0	0	1667	0	0	1667	213	186	0
bt	glm	1667	50	0	0	1667	0	0	1667	692	514	0
bonf	bglm	1667	50	0	0	1667	0	0	1667	151	136	0
bt	bglm	1667	50	0	0	1667	1	1	1666	583	439	0
bonf	glm	1667	25	0.9	0	1667	0	0	1667	63	37	0
bt	glm	1667	25	0.9	0	1667	0	0	1667	459	254	0
bonf	bglm	1667	25	0.9	0	1667	0	0	1667	51	35	0
bt	bglm	1667	25	0.9	0	1667	0	0	1667	276	177	0
bonf	glm	1667	50	0.9	0	1667	0	0	1667	234	140	0
bt	glm	1667	50	0.9	0	1667	0	0	1667	811	401	0
bonf	bglm	1667	50	0.9	0	1667	0	0	1667	131	89	0
bt	bglm	1667	50	0.9	0	1667	0	0	1667	756	398	0
bonf	glm	1667	25	0.5	0	1667	0	0	1667	66	59	0
bt	glm	1667	25	0.5	0	1667	0	0	1667	371	267	0
bonf	bglm	1667	25	0.5	0	1667	0	0	1667	28	28	0
bt	bglm	1667	25	0.5	0	1667	0	0	1667	262	203	0
bonf	glm	1667	50	0.5	0	1667	0	0	1667	230	181	0
bt	glm	1667	50	0.5	0	1667	0	0	1667	682	441	0
bonf	bglm	1667	50	0.5	0	1667	0	0	1667	146	125	0
bt	bglm	1667	50	0.5	0	1667	0	0	1667	576	396	0
bonf	glm	1667	25	0.5	0	1667	0	0	1667	55	48	0
bt	glm	1667	25	0.5	0	1667	0	0	1667	366	248	0
bonf	bglm	1667	25	0.5	0	1667	0	0	1667	42	37	0
bt	bglm	1667	25	0.5	0	1667	0	0	1667	252	189	0
bonf	glm	1667	50	0.5	0	1667	0	0	1667	240	179	0
bt	glm	1667	50	0.5	0	1667	0	0	1667	669	434	0
bonf	bglm	1667	50	0.5	0	1667	0	0	1667	144	114	0
bt	bglm	1667	50	0.5	0	1667	0	0	1667	595	402	0
bonf	glm	1667	25	0.5	0	1667	0	0	1667	55	45	0
bt	glm	1667	25	0.5	0	1667	0	0	1667	349	251	0
bonf	bglm	1667	25	0.5	0	1667	0	0	1667	26	25	0
bt	bglm	1667	25	0.5	0	1667	0	0	1667	276	214	0
bonf	glm	1667	50	0.5	0	1667	0	0	1667	214	166	0
bt	glm	1667	50	0.5	0	1667	0	0	1667	681	454	0
bonf	bglm	1667	50	0.5	0	1667	0	0	1667	125	107	0
bt	bglm	1667	50	0.5	0	1667	0	0	1667	604	406	0
mmm	glm	10000	25	0	0	9165	0	0	835	11	10	1
mmm	glm	10000	50	0	0	8965	0	0	1035	130	115	15
mmm	glm	10000	25	0.5	0	7352	0	0	2648	112	94	14
mmm	glm	10000	50	0.5	0	7155	0	0	2845	395	298	61
mmm	glm	10000	25	0.9	0	4295	0	0	5705	630	375	150
mmm	glm	10000	50	0.9	0	4447	0	0	5553	1419	785	314
