# Supplementary material for: Simultaneous Inference of Multiple Binary Endpoints in Biomedical Research: Small Sample Properties of Multiple Marginal Models and a Resampling Approach
Source: Biom J. 2024 Jul 2;66(5):e202300197. doi: 10.1002/bimj.202300197 (PMC12859538; doi:10.1002/bimj.202300197)
Supplement: Supplementary file 1 — Data S1 [file BIMJ-66-e202300197-s001.zip › Code_and_Data/Simulations/Sim_Group_comparison/intermediate_results/bin_gc_ss_h08_01_ha2_04_1.csv]

method	model	nsim	ntrt	corr	nfail	nerror	nrej	nreji	nrejcor	npow	npowi	npowcor
mmm	bglm	1000	25	0	0	1000	0	0	1000	82	76	0
mmm	bglm	1000	50	0	0	1000	1	1	999	366	305	0
mmm	bglm	1000	25	0.5	0	1000	0	0	1000	81	68	0
mmm	bglm	1000	50	0.5	0	1000	0	0	1000	381	272	0
mmm	bglm	1000	25	0.9	0	1000	0	0	1000	172	99	0
mmm	bglm	1000	50	0.9	0	1000	2	1	999	585	314	0
mmm	bglm	1000	25	0	0	1000	0	0	1000	79	71	0
mmm	bglm	1000	50	0	0	1000	3	3	997	343	290	0
mmm	bglm	1000	25	0.5	0	1000	0	0	1000	101	86	0
mmm	bglm	1000	50	0.5	0	1000	0	0	1000	368	269	0
mmm	bglm	1000	25	0.9	0	1000	7	1	999	198	113	0
mmm	bglm	1000	50	0.9	0	1000	8	3	997	559	300	0
mmm	bglm	1000	25	0	0	1000	0	0	1000	88	79	0
mmm	bglm	1000	50	0	0	1000	2	2	998	331	266	0
mmm	bglm	1000	25	0.5	0	1000	0	0	1000	128	101	0
mmm	bglm	1000	50	0.5	0	1000	4	4	996	378	285	0
mmm	bglm	1000	25	0.9	0	1000	0	0	1000	203	128	0
mmm	bglm	1000	50	0.9	0	1000	10	6	994	613	322	0
mmm	bglm	1000	25	0	0	1000	0	0	1000	77	73	0
mmm	bglm	1000	50	0	0	1000	1	1	999	348	285	0
mmm	bglm	1000	25	0.5	0	1000	0	0	1000	97	80	0
mmm	bglm	1000	50	0.5	0	1000	2	2	998	367	261	0
mmm	bglm	1000	25	0.9	0	1000	3	1	999	195	115	0
mmm	bglm	1000	50	0.9	0	1000	10	4	996	549	290	0
mmm	bglm	1000	25	0	0	1000	0	0	1000	69	66	0
mmm	bglm	1000	50	0	0	1000	0	0	1000	335	281	0
mmm	bglm	1000	25	0.5	0	1000	0	0	1000	105	86	0
mmm	bglm	1000	50	0.5	0	1000	0	0	1000	360	263	0
mmm	bglm	1000	25	0.9	0	1000	0	0	1000	184	115	0
mmm	bglm	1000	50	0.9	0	1000	2	2	998	557	299	0
mmm	bglm	1000	25	0	0	1000	0	0	1000	91	84	0
mmm	bglm	1000	50	0	0	1000	1	1	999	350	291	0
mmm	bglm	1000	25	0.5	0	1000	0	0	1000	98	83	0
mmm	bglm	1000	50	0.5	0	1000	3	2	998	368	267	0
mmm	bglm	1000	25	0.9	0	1000	0	0	1000	187	108	0
mmm	bglm	1000	50	0.9	0	1000	1	1	999	577	316	0
mmm	bglm	1000	25	0	0	1000	1	1	999	84	82	0
mmm	bglm	1000	50	0	0	1000	4	4	996	330	277	0
mmm	bglm	1000	25	0.5	0	1000	0	0	1000	107	88	0
mmm	bglm	1000	50	0.5	0	1000	0	0	1000	420	288	0
mmm	bglm	1000	25	0.9	0	1000	2	1	999	202	120	0
mmm	bglm	1000	50	0.9	0	1000	0	0	1000	558	297	0
mmm	bglm	1000	25	0	0	1000	0	0	1000	75	72	0
mmm	bglm	1000	50	0	0	1000	1	1	999	345	293	0
mmm	bglm	1000	25	0.5	0	1000	0	0	1000	111	88	0
mmm	bglm	1000	50	0.5	0	1000	0	0	1000	344	258	0
mmm	bglm	1000	25	0.9	0	1000	12	2	998	205	118	0
mmm	bglm	1000	50	0.9	0	1000	3	2	998	607	315	0
mmm	bglm	1000	25	0	0	1000	0	0	1000	86	78	0
mmm	bglm	1000	50	0	0	1000	1	1	999	342	282	0
mmm	bglm	1000	25	0.5	0	1000	0	0	1000	115	94	0
mmm	bglm	1000	50	0.5	0	1000	3	2	998	359	259	0
mmm	bglm	1000	25	0.9	0	1000	0	0	1000	167	99	0
mmm	bglm	1000	50	0.9	0	1000	12	3	997	559	310	0
mmm	bglm	1000	25	0	0	1000	0	0	1000	93	82	0
mmm	bglm	1000	50	0	0	1000	1	1	999	351	294	0
mmm	bglm	1000	25	0.5	0	1000	0	0	1000	93	75	0
mmm	bglm	1000	50	0.5	0	1000	1	1	999	365	270	0
mmm	bglm	1000	25	0.9	0	1000	1	1	999	180	112	0
mmm	bglm	1000	50	0.9	0	1000	0	0	1000	576	314	0
bonf	glm	1000	25	0	0	1000	0	0	1000	104	90	0
bt	glm	1000	25	0	0	1000	4	3	997	457	328	0
bonf	bglm	1000	25	0	0	1000	0	0	1000	93	90	0
bt	bglm	1000	25	0	0	1000	15	15	985	386	303	0
bonf	glm	1000	50	0	0	1000	0	0	1000	461	352	0
bt	glm	1000	50	0	0	1000	9	7	993	926	593	0
bonf	bglm	1000	50	0	0	1000	0	0	1000	312	257	0
bt	bglm	1000	50	0	0	1000	26	23	977	862	563	0
bonf	glm	1000	25	0.5	0	1000	0	0	1000	106	85	0
bt	glm	1000	25	0.5	0	1000	1	1	999	449	298	0
bonf	bglm	1000	25	0.5	0	1000	0	0	1000	70	63	0
bt	bglm	1000	25	0.5	0	1000	10	8	992	371	264	0
bonf	glm	1000	50	0.5	0	1000	0	0	1000	511	349	0
bt	glm	1000	50	0.5	0	1000	4	4	996	930	509	0
bonf	bglm	1000	50	0.5	0	1000	2	2	998	318	229	0
bt	bglm	1000	50	0.5	0	1000	25	21	979	845	512	0
bonf	glm	1000	25	0.9	0	1000	0	0	1000	102	63	0
bt	glm	1000	25	0.9	0	1000	0	0	1000	471	252	0
bonf	bglm	1000	25	0.9	0	1000	0	0	1000	59	34	0
bt	bglm	1000	25	0.9	0	1000	41	12	988	439	238	0
bonf	glm	1000	50	0.9	0	1000	0	0	1000	473	259	0
bt	glm	1000	50	0.9	0	1000	9	4	996	1092	484	0
bonf	bglm	1000	50	0.9	0	1000	0	0	1000	346	198	0
bt	bglm	1000	50	0.9	0	1000	29	14	986	1003	459	0
bonf	glm	1000	25	0	0	1000	0	0	1000	107	92	0
bt	glm	1000	25	0	0	1000	2	2	998	410	301	0
bonf	bglm	1000	25	0	0	1000	0	0	1000	68	60	0
bt	bglm	1000	25	0	0	1000	10	10	990	401	307	0
bonf	glm	1000	50	0	0	1000	0	0	1000	459	351	0
bt	glm	1000	50	0	0	1000	5	5	995	925	589	0
bonf	bglm	1000	50	0	0	1000	0	0	1000	337	276	0
bt	bglm	1000	50	0	0	1000	20	18	982	803	542	0
bonf	glm	1000	25	0.5	0	1000	0	0	1000	104	91	0
bt	glm	1000	25	0.5	0	1000	0	0	1000	443	279	0
bonf	bglm	1000	25	0.5	0	1000	0	0	1000	75	64	0
bt	bglm	1000	25	0.5	0	1000	13	12	988	358	243	0
bonf	glm	1000	50	0.5	0	1000	0	0	1000	450	297	0
bt	glm	1000	50	0.5	0	1000	10	7	993	1000	542	0
bonf	bglm	1000	50	0.5	0	1000	1	1	999	417	305	0
bt	bglm	1000	50	0.5	0	1000	25	21	979	807	480	0
bonf	glm	1000	25	0.9	0	1000	0	0	1000	99	60	0
bt	glm	1000	25	0.9	0	1000	0	0	1000	517	258	0
bonf	bglm	1000	25	0.9	0	1000	0	0	1000	77	53	0
bt	bglm	1000	25	0.9	0	1000	18	5	995	403	212	0
bonf	glm	1000	50	0.9	0	1000	0	0	1000	424	242	0
bt	glm	1000	50	0.9	0	1000	16	4	996	1034	462	0
bonf	bglm	1000	50	0.9	0	1000	0	0	1000	321	184	0
bt	bglm	1000	50	0.9	0	1000	39	15	985	963	437	0
bonf	glm	1000	25	0	0	1000	0	0	1000	96	89	0
bt	glm	1000	25	0	0	1000	0	0	1000	428	309	0
bonf	bglm	1000	25	0	0	1000	0	0	1000	80	73	0
bt	bglm	1000	25	0	0	1000	8	8	992	363	286	0
bonf	glm	1000	50	0	0	1000	0	0	1000	470	359	0
bt	glm	1000	50	0	0	1000	14	13	987	923	582	0
bonf	bglm	1000	50	0	0	1000	0	0	1000	337	276	0
bt	bglm	1000	50	0	0	1000	23	21	979	850	563	0
bonf	glm	1000	25	0.5	0	1000	0	0	1000	123	98	0
bt	glm	1000	25	0.5	0	1000	0	0	1000	445	284	0
bonf	bglm	1000	25	0.5	0	1000	0	0	1000	71	55	0
bt	bglm	1000	25	0.5	0	1000	9	8	992	404	267	0
bonf	glm	1000	50	0.5	0	1000	0	0	1000	475	319	0
bt	glm	1000	50	0.5	0	1000	10	7	993	959	535	0
bonf	bglm	1000	50	0.5	0	1000	0	0	1000	332	238	0
bt	bglm	1000	50	0.5	0	1000	27	26	974	840	495	0
bonf	glm	1000	25	0.9	0	1000	0	0	1000	80	50	0
bt	glm	1000	25	0.9	0	1000	0	0	1000	527	278	0
bonf	bglm	1000	25	0.9	0	1000	0	0	1000	93	61	0
bt	bglm	1000	25	0.9	0	1000	12	6	994	384	204	0
bonf	glm	1000	50	0.9	0	1000	0	0	1000	454	239	0
bt	glm	1000	50	0.9	0	1000	5	4	996	1120	495	0
bonf	bglm	1000	50	0.9	0	1000	1	1	999	322	186	0
bt	bglm	1000	50	0.9	0	1000	47	16	984	947	434	0
bonf	glm	1000	25	0	0	1000	0	0	1000	123	111	0
bt	glm	1000	25	0	0	1000	0	0	1000	442	321	0
bonf	bglm	1000	25	0	0	1000	0	0	1000	73	67	0
bt	bglm	1000	25	0	0	1000	15	15	985	346	268	0
bonf	glm	1000	50	0	0	1000	0	0	1000	438	340	0
bt	glm	1000	50	0	0	1000	4	4	996	903	593	0
bonf	bglm	1000	50	0	0	1000	2	2	998	344	284	0
bt	bglm	1000	50	0	0	1000	26	26	974	883	581	0
bonf	glm	1000	25	0.5	0	1000	0	0	1000	102	81	0
bt	glm	1000	25	0.5	0	1000	0	0	1000	456	291	0
bonf	bglm	1000	25	0.5	0	1000	0	0	1000	61	58	0
bt	bglm	1000	25	0.5	0	1000	17	14	986	392	271	0
bonf	glm	1000	50	0.5	0	1000	0	0	1000	449	306	0
bt	glm	1000	50	0.5	0	1000	9	7	993	1006	557	0
bonf	bglm	1000	50	0.5	0	1000	0	0	1000	346	248	0
bt	bglm	1000	50	0.5	0	1000	27	22	978	801	475	0
bonf	glm	1000	25	0.9	0	1000	0	0	1000	93	61	0
bt	glm	1000	25	0.9	0	1000	1	1	999	548	267	0
bonf	bglm	1000	25	0.9	0	1000	0	0	1000	55	36	0
bt	bglm	1000	25	0.9	0	1000	35	13	987	445	242	0
bonf	glm	1000	50	0.9	0	1000	0	0	1000	497	262	0
bt	glm	1000	50	0.9	0	1000	7	4	996	1075	494	0
bonf	bglm	1000	50	0.9	0	1000	0	0	1000	326	190	0
bt	bglm	1000	50	0.9	0	1000	38	16	984	983	461	0
bonf	glm	1000	25	0	0	1000	0	0	1000	111	98	0
bt	glm	1000	25	0	0	1000	2	2	998	472	342	0
bonf	bglm	1000	25	0	0	1000	0	0	1000	78	71	0
bt	bglm	1000	25	0	0	1000	13	13	987	335	266	0
bonf	glm	1000	50	0	0	1000	0	0	1000	441	340	0
bt	glm	1000	50	0	0	1000	7	7	993	980	618	0
bonf	bglm	1000	50	0	0	1000	1	1	999	312	255	0
bt	bglm	1000	50	0	0	1000	17	17	983	803	543	0
bonf	glm	1000	25	0.5	0	1000	0	0	1000	100	84	0
bt	glm	1000	25	0.5	0	1000	1	1	999	426	275	0
bonf	bglm	1000	25	0.5	0	1000	0	0	1000	64	55	0
bt	bglm	1000	25	0.5	0	1000	13	8	992	395	284	0
bonf	glm	1000	50	0.5	0	1000	0	0	1000	441	289	0
bt	glm	1000	50	0.5	0	1000	4	3	997	983	536	0
bonf	bglm	1000	50	0.5	0	1000	0	0	1000	339	249	0
bt	bglm	1000	50	0.5	0	1000	28	21	979	884	501	0
bonf	glm	1000	25	0.9	0	1000	0	0	1000	114	71	0
bt	glm	1000	25	0.9	0	1000	0	0	1000	533	277	0
bonf	bglm	1000	25	0.9	0	1000	0	0	1000	72	39	0
bt	bglm	1000	25	0.9	0	1000	22	8	992	476	252	0
bonf	glm	1000	50	0.9	0	1000	0	0	1000	494	261	0
bt	glm	1000	50	0.9	0	1000	9	7	993	1125	495	0
bonf	bglm	1000	50	0.9	0	1000	0	0	1000	346	197	0
bt	bglm	1000	50	0.9	0	1000	35	12	988	939	428	0
bonf	glm	1000	25	0	0	1000	0	0	1000	111	100	0
bt	glm	1000	25	0	0	1000	0	0	1000	459	338	0
bonf	bglm	1000	25	0	0	1000	0	0	1000	75	71	0
bt	bglm	1000	25	0	0	1000	13	13	987	335	273	0
bonf	glm	1000	50	0	0	1000	0	0	1000	446	353	0
bt	glm	1000	50	0	0	1000	2	2	998	913	588	0
bonf	bglm	1000	50	0	0	1000	0	0	1000	332	275	0
bt	bglm	1000	50	0	0	1000	27	26	974	806	528	0
bonf	glm	1000	25	0.5	0	1000	0	0	1000	117	95	0
bt	glm	1000	25	0.5	0	1000	0	0	1000	427	279	0
bonf	bglm	1000	25	0.5	0	1000	0	0	1000	63	53	0
bt	bglm	1000	25	0.5	0	1000	7	7	993	367	250	0
bonf	glm	1000	50	0.5	0	1000	0	0	1000	451	311	0
bt	glm	1000	50	0.5	0	1000	4	4	996	973	519	0
bonf	bglm	1000	50	0.5	0	1000	1	1	999	344	244	0
bt	bglm	1000	50	0.5	0	1000	24	22	978	890	503	0
bonf	glm	1000	25	0.9	0	1000	0	0	1000	89	59	0
bt	glm	1000	25	0.9	0	1000	2	1	999	581	279	0
bonf	bglm	1000	25	0.9	0	1000	0	0	1000	78	46	0
bt	bglm	1000	25	0.9	0	1000	32	6	994	403	220	0
bonf	glm	1000	50	0.9	0	1000	0	0	1000	463	244	0
bt	glm	1000	50	0.9	0	1000	3	1	999	1186	506	0
bonf	bglm	1000	50	0.9	0	1000	0	0	1000	339	193	0
bt	bglm	1000	50	0.9	0	1000	36	18	982	937	450	0
bonf	glm	1000	25	0	0	1000	0	0	1000	113	97	0
bt	glm	1000	25	0	0	1000	0	0	1000	444	326	0
bonf	bglm	1000	25	0	0	1000	0	0	1000	69	65	0
bt	bglm	1000	25	0	0	1000	10	10	990	371	294	0
bonf	glm	1000	50	0	0	1000	0	0	1000	422	337	0
bt	glm	1000	50	0	0	1000	4	4	996	911	598	0
bonf	bglm	1000	50	0	0	1000	0	0	1000	366	301	0
bt	bglm	1000	50	0	0	1000	25	24	976	822	557	0
bonf	glm	1000	25	0.5	0	1000	0	0	1000	96	83	0
bt	glm	1000	25	0.5	0	1000	0	0	1000	476	291	0
bonf	bglm	1000	25	0.5	0	1000	0	0	1000	73	69	0
bt	bglm	1000	25	0.5	0	1000	19	17	983	355	248	0
bonf	glm	1000	50	0.5	0	1000	0	0	1000	455	303	0
bt	glm	1000	50	0.5	0	1000	1	1	999	954	534	0
bonf	bglm	1000	50	0.5	0	1000	0	0	1000	345	256	0
bt	bglm	1000	50	0.5	0	1000	30	21	979	783	481	0
bonf	glm	1000	25	0.9	0	1000	0	0	1000	92	64	0
bt	glm	1000	25	0.9	0	1000	7	1	999	610	282	0
bonf	bglm	1000	25	0.9	0	1000	0	0	1000	86	59	0
bt	bglm	1000	25	0.9	0	1000	11	5	995	425	229	0
bonf	glm	1000	50	0.9	0	1000	0	0	1000	475	259	0
bt	glm	1000	50	0.9	0	1000	3	1	999	1117	503	0
bonf	bglm	1000	50	0.9	0	1000	0	0	1000	325	177	0
bt	bglm	1000	50	0.9	0	1000	41	14	986	949	438	0
bonf	glm	1000	25	0	0	1000	0	0	1000	92	83	0
bt	glm	1000	25	0	0	1000	1	1	999	439	321	0
bonf	bglm	1000	25	0	0	1000	0	0	1000	72	64	0
bt	bglm	1000	25	0	0	1000	12	12	988	363	280	0
bonf	glm	1000	50	0	0	1000	0	0	1000	426	333	0
bt	glm	1000	50	0	0	1000	4	4	996	917	587	0
bonf	bglm	1000	50	0	0	1000	0	0	1000	332	271	0
bt	bglm	1000	50	0	0	1000	28	27	973	840	582	0
bonf	glm	1000	25	0.5	0	1000	0	0	1000	128	96	0
bt	glm	1000	25	0.5	0	1000	5	2	998	439	270	0
bonf	bglm	1000	25	0.5	0	1000	0	0	1000	68	57	0
bt	bglm	1000	25	0.5	0	1000	13	13	987	375	258	0
bonf	glm	1000	50	0.5	0	1000	0	0	1000	455	313	0
bt	glm	1000	50	0.5	0	1000	2	1	999	1020	568	0
bonf	bglm	1000	50	0.5	0	1000	0	0	1000	337	255	0
bt	bglm	1000	50	0.5	0	1000	14	12	988	911	525	0
bonf	glm	1000	25	0.9	0	1000	0	0	1000	121	73	0
bt	glm	1000	25	0.9	0	1000	0	0	1000	540	269	0
bonf	bglm	1000	25	0.9	0	1000	0	0	1000	81	48	0
bt	bglm	1000	25	0.9	0	1000	25	10	990	427	227	0
bonf	glm	1000	50	0.9	0	1000	0	0	1000	441	229	0
bt	glm	1000	50	0.9	0	1000	21	8	992	1117	504	0
bonf	bglm	1000	50	0.9	0	1000	0	0	1000	318	190	0
bt	bglm	1000	50	0.9	0	1000	57	14	986	916	436	0
bonf	glm	1000	25	0	0	1000	0	0	1000	97	89	0
bt	glm	1000	25	0	0	1000	0	0	1000	424	312	0
bonf	bglm	1000	25	0	0	1000	0	0	1000	63	60	0
bt	bglm	1000	25	0	0	1000	9	9	991	388	290	0
bonf	glm	1000	50	0	0	1000	0	0	1000	503	381	0
bt	glm	1000	50	0	0	1000	9	8	992	905	595	0
bonf	bglm	1000	50	0	0	1000	1	1	999	311	261	0
bt	bglm	1000	50	0	0	1000	16	16	984	898	596	0
bonf	glm	1000	25	0.5	0	1000	0	0	1000	129	108	0
bt	glm	1000	25	0.5	0	1000	1	1	999	449	304	0
bonf	bglm	1000	25	0.5	0	1000	0	0	1000	73	63	0
bt	bglm	1000	25	0.5	0	1000	9	9	991	335	242	0
bonf	glm	1000	50	0.5	0	1000	0	0	1000	416	302	0
bt	glm	1000	50	0.5	0	1000	7	7	993	934	527	0
bonf	bglm	1000	50	0.5	0	1000	0	0	1000	326	249	0
bt	bglm	1000	50	0.5	0	1000	29	28	972	853	496	0
bonf	glm	1000	25	0.9	0	1000	0	0	1000	90	62	0
bt	glm	1000	25	0.9	0	1000	0	0	1000	536	270	0
bonf	bglm	1000	25	0.9	0	1000	0	0	1000	70	47	0
bt	bglm	1000	25	0.9	0	1000	32	12	988	414	223	0
bonf	glm	1000	50	0.9	0	1000	1	1	999	446	243	0
bt	glm	1000	50	0.9	0	1000	18	5	995	1212	521	0
bonf	bglm	1000	50	0.9	0	1000	0	0	1000	327	179	0
bt	bglm	1000	50	0.9	0	1000	31	14	986	960	459	0
bonf	glm	1000	25	0	0	1000	0	0	1000	125	110	0
bt	glm	1000	25	0	0	1000	0	0	1000	417	319	0
bonf	bglm	1000	25	0	0	1000	0	0	1000	84	70	0
bt	bglm	1000	25	0	0	1000	16	16	984	369	287	0
bonf	glm	1000	50	0	0	1000	0	0	1000	447	351	0
bt	glm	1000	50	0	0	1000	8	8	992	921	601	0
bonf	bglm	1000	50	0	0	1000	0	0	1000	345	280	0
bt	bglm	1000	50	0	0	1000	21	20	980	836	569	0
bonf	glm	1000	25	0.5	0	1000	0	0	1000	115	94	0
bt	glm	1000	25	0.5	0	1000	2	2	998	475	304	0
bonf	bglm	1000	25	0.5	0	1000	0	0	1000	75	70	0
bt	bglm	1000	25	0.5	0	1000	11	10	990	346	242	0
bonf	glm	1000	50	0.5	0	1000	0	0	1000	437	307	0
bt	glm	1000	50	0.5	0	1000	13	8	992	942	533	0
bonf	bglm	1000	50	0.5	0	1000	0	0	1000	328	250	0
bt	bglm	1000	50	0.5	0	1000	34	22	978	837	498	0
bonf	glm	1000	25	0.9	0	1000	0	0	1000	110	67	0
bt	glm	1000	25	0.9	0	1000	0	0	1000	571	290	0
bonf	bglm	1000	25	0.9	0	1000	0	0	1000	81	53	0
bt	bglm	1000	25	0.9	0	1000	24	12	988	438	235	0
bonf	glm	1000	50	0.9	0	1000	0	0	1000	468	236	0
bt	glm	1000	50	0.9	0	1000	7	4	996	1134	504	0
bonf	bglm	1000	50	0.9	0	1000	0	0	1000	372	207	0
bt	bglm	1000	50	0.9	0	1000	29	12	988	1025	468	0
mmm	glm	10000	25	0	0	2340	0	0	7660	784	704	76
mmm	glm	10000	50	0	0	166	0	0	9834	4618	3579	715
mmm	glm	10000	25	0.5	0	1834	0	0	8166	800	647	98
mmm	glm	10000	50	0.5	0	193	0	0	9807	4851	3242	908
mmm	glm	10000	25	0.9	0	1029	0	0	8971	1928	1106	460
mmm	glm	10000	50	0.9	0	102	7	4	9894	6420	3277	1540
