# Supplementary material for: Simultaneous Inference of Multiple Binary Endpoints in Biomedical Research: Small Sample Properties of Multiple Marginal Models and a Resampling Approach
Source: Biom J. 2024 Jul 2;66(5):e202300197. doi: 10.1002/bimj.202300197 (PMC12859538; doi:10.1002/bimj.202300197)
Supplement: Supplementary file 1 — Data S1 [file BIMJ-66-e202300197-s001.zip › Code_and_Data/Simulations/Sim_Group_comparison/intermediate_results/bin_gc_ss_h08_01_ha2_04_d01_1.csv]

method	model	nsim	ntrt	corr	nfail	nerror	nrej	nreji	nrejcor	npow	npowi	npowcor
bonf	glm	1667	25	0	0	0	0	0	1667	21	20	1
mmm	glm	1667	25	0	0	387	0	0	1280	15	15	0
bt	glm	1667	25	0	0	0	3	2	1665	152	134	18
bonf	bglm	1667	25	0	0	0	0	0	1667	14	14	0
mmm	bglm	1667	25	0	0	0	0	0	1667	14	14	0
bt	bglm	1667	25	0	0	0	23	23	1644	102	96	6
bonf	glm	1667	50	0	0	0	0	0	1667	61	60	1
mmm	glm	1667	50	0	0	22	0	0	1645	60	57	3
bt	glm	1667	50	0	0	0	11	11	1656	213	187	24
bonf	bglm	1667	50	0	0	0	0	0	1667	37	37	0
mmm	bglm	1667	50	0	0	0	1	1	1666	47	46	1
bt	bglm	1667	50	0	0	0	42	39	1628	188	177	11
bonf	glm	1667	25	0.5	0	0	0	0	1667	15	15	0
mmm	glm	1667	25	0.5	0	327	0	0	1340	15	14	1
bt	glm	1667	25	0.5	0	0	1	1	1666	145	123	16
bonf	bglm	1667	25	0.5	0	0	0	0	1667	12	12	0
mmm	bglm	1667	25	0.5	0	0	0	0	1667	28	22	6
bt	bglm	1667	25	0.5	0	0	24	22	1645	130	117	9
bonf	glm	1667	50	0.5	0	0	0	0	1667	64	52	12
mmm	glm	1667	50	0.5	0	21	0	0	1646	62	57	5
bt	glm	1667	50	0.5	0	0	7	6	1661	223	186	33
bonf	bglm	1667	50	0.5	0	0	1	1	1666	37	34	3
mmm	bglm	1667	50	0.5	0	0	2	2	1665	54	53	1
bt	bglm	1667	50	0.5	0	0	39	34	1633	194	157	28
bonf	glm	1667	25	0.9	0	0	0	0	1667	25	19	6
mmm	glm	1667	25	0.9	0	171	0	0	1496	51	38	11
bt	glm	1667	25	0.9	0	0	0	0	1667	193	119	41
bonf	bglm	1667	25	0.9	0	0	0	0	1667	19	13	4
mmm	bglm	1667	25	0.9	0	0	0	0	1667	50	37	13
bt	bglm	1667	25	0.9	0	0	42	17	1650	177	119	53
bonf	glm	1667	50	0.9	0	0	0	0	1667	68	47	19
mmm	glm	1667	50	0.9	0	16	0	0	1651	107	71	24
bt	glm	1667	50	0.9	0	0	43	15	1652	290	178	80
bonf	bglm	1667	50	0.9	0	0	0	0	1667	47	32	12
mmm	bglm	1667	50	0.9	0	0	14	4	1663	99	69	28
bt	bglm	1667	50	0.9	0	0	58	25	1642	225	144	66
bonf	glm	1667	25	0	0	0	0	0	1667	22	22	0
mmm	glm	1667	25	0	0	372	0	0	1295	20	20	0
bt	glm	1667	25	0	0	0	4	3	1664	151	136	13
bonf	bglm	1667	25	0	0	0	1	1	1666	16	16	0
mmm	bglm	1667	25	0	0	0	0	0	1667	15	15	0
bt	bglm	1667	25	0	0	0	22	22	1645	106	98	6
bonf	glm	1667	50	0	0	0	0	0	1667	75	71	2
mmm	glm	1667	50	0	0	34	0	0	1633	67	62	5
bt	glm	1667	50	0	0	0	14	12	1655	212	187	21
bonf	bglm	1667	50	0	0	0	1	1	1666	39	38	1
mmm	bglm	1667	50	0	0	0	1	1	1666	47	46	1
bt	bglm	1667	50	0	0	0	34	34	1633	172	162	6
bonf	glm	1667	25	0.5	0	0	0	0	1667	14	14	0
mmm	glm	1667	25	0.5	0	291	0	0	1376	17	15	2
bt	glm	1667	25	0.5	0	0	0	0	1667	173	132	23
bonf	bglm	1667	25	0.5	0	0	0	0	1667	16	15	1
mmm	bglm	1667	25	0.5	0	0	0	0	1667	22	20	2
bt	bglm	1667	25	0.5	0	0	5	5	1662	116	96	13
bonf	glm	1667	50	0.5	0	0	0	0	1667	56	53	3
mmm	glm	1667	50	0.5	0	28	0	0	1639	62	55	7
bt	glm	1667	50	0.5	0	0	15	10	1657	195	165	19
bonf	bglm	1667	50	0.5	0	0	0	0	1667	33	33	0
mmm	bglm	1667	50	0.5	0	0	0	0	1667	69	62	7
bt	bglm	1667	50	0.5	0	0	39	36	1631	163	135	19
bonf	glm	1667	25	0.9	0	0	0	0	1667	18	15	3
mmm	glm	1667	25	0.9	0	185	0	0	1482	51	35	10
bt	glm	1667	25	0.9	0	0	3	2	1665	181	115	48
bonf	bglm	1667	25	0.9	0	0	0	0	1667	19	14	5
mmm	bglm	1667	25	0.9	0	0	1	1	1666	57	44	11
bt	bglm	1667	25	0.9	0	0	36	13	1654	197	125	48
bonf	glm	1667	50	0.9	0	0	0	0	1667	47	37	10
mmm	glm	1667	50	0.9	0	17	4	1	1649	118	81	27
bt	glm	1667	50	0.9	0	0	25	8	1659	290	180	74
bonf	bglm	1667	50	0.9	0	0	5	2	1665	24	18	6
mmm	bglm	1667	50	0.9	0	0	29	8	1659	100	70	24
bt	bglm	1667	50	0.9	0	0	60	24	1643	217	142	64
bonf	glm	1667	25	0	0	0	0	0	1667	20	19	1
mmm	glm	1667	25	0	0	356	0	0	1311	17	17	0
bt	glm	1667	25	0	0	0	1	1	1666	169	154	13
bonf	bglm	1667	25	0	0	0	0	0	1667	22	21	1
mmm	bglm	1667	25	0	0	0	0	0	1667	21	21	0
bt	bglm	1667	25	0	0	0	27	27	1640	98	93	5
bonf	glm	1667	50	0	0	0	0	0	1667	46	46	0
mmm	glm	1667	50	0	0	36	0	0	1631	73	70	3
bt	glm	1667	50	0	0	0	8	8	1659	208	187	19
bonf	bglm	1667	50	0	0	0	1	1	1666	36	36	0
mmm	bglm	1667	50	0	0	0	1	1	1666	33	32	1
bt	bglm	1667	50	0	0	0	42	42	1625	173	164	7
bonf	glm	1667	25	0.5	0	0	0	0	1667	13	13	0
mmm	glm	1667	25	0.5	0	304	0	0	1363	11	11	0
bt	glm	1667	25	0.5	0	0	1	1	1666	172	143	16
bonf	bglm	1667	25	0.5	0	0	0	0	1667	14	14	0
mmm	bglm	1667	25	0.5	0	0	1	1	1666	18	17	1
bt	bglm	1667	25	0.5	0	0	22	17	1650	119	98	16
bonf	glm	1667	50	0.5	0	0	0	0	1667	51	50	1
mmm	glm	1667	50	0.5	0	22	1	1	1644	70	64	6
bt	glm	1667	50	0.5	0	0	11	10	1657	218	185	24
bonf	bglm	1667	50	0.5	0	0	2	2	1665	39	36	1
mmm	bglm	1667	50	0.5	0	0	4	3	1664	63	54	9
bt	bglm	1667	50	0.5	0	0	40	33	1634	193	168	23
bonf	glm	1667	25	0.9	0	0	0	0	1667	32	23	9
mmm	glm	1667	25	0.9	0	170	0	0	1497	56	41	13
bt	glm	1667	25	0.9	0	0	2	1	1666	176	117	45
bonf	bglm	1667	25	0.9	0	0	0	0	1667	9	7	2
mmm	bglm	1667	25	0.9	0	0	3	1	1666	56	39	17
bt	bglm	1667	25	0.9	0	0	36	15	1652	158	98	53
bonf	glm	1667	50	0.9	0	0	0	0	1667	58	42	14
mmm	glm	1667	50	0.9	0	19	0	0	1648	92	64	21
bt	glm	1667	50	0.9	0	0	23	8	1659	306	183	83
bonf	bglm	1667	50	0.9	0	0	1	1	1666	23	19	4
mmm	bglm	1667	50	0.9	0	0	10	5	1662	108	70	32
bt	bglm	1667	50	0.9	0	0	86	31	1636	235	156	64
bonf	glm	1667	25	0	0	0	0	0	1667	14	14	0
mmm	glm	1667	25	0	0	348	0	0	1319	19	19	0
bt	glm	1667	25	0	0	0	0	0	1667	138	126	10
bonf	bglm	1667	25	0	0	0	0	0	1667	10	10	0
mmm	bglm	1667	25	0	0	0	0	0	1667	21	20	1
bt	bglm	1667	25	0	0	0	17	17	1650	131	123	8
bonf	glm	1667	50	0	0	0	0	0	1667	53	50	3
mmm	glm	1667	50	0	0	35	0	0	1632	48	45	3
bt	glm	1667	50	0	0	0	6	6	1661	226	209	15
bonf	bglm	1667	50	0	0	0	0	0	1667	39	38	1
mmm	bglm	1667	50	0	0	0	1	1	1666	50	49	1
bt	bglm	1667	50	0	0	0	37	36	1631	165	159	6
bonf	glm	1667	25	0.5	0	0	0	0	1667	27	25	2
mmm	glm	1667	25	0.5	0	305	0	0	1362	10	10	0
bt	glm	1667	25	0.5	0	0	1	1	1666	153	128	23
bonf	bglm	1667	25	0.5	0	0	0	0	1667	14	14	0
mmm	bglm	1667	25	0.5	0	0	0	0	1667	21	19	2
bt	bglm	1667	25	0.5	0	0	19	17	1650	126	105	16
bonf	glm	1667	50	0.5	0	0	0	0	1667	58	53	5
mmm	glm	1667	50	0.5	0	33	1	1	1633	59	52	7
bt	glm	1667	50	0.5	0	0	8	7	1660	200	173	18
bonf	bglm	1667	50	0.5	0	0	0	0	1667	34	30	4
mmm	bglm	1667	50	0.5	0	0	3	3	1664	64	60	2
bt	bglm	1667	50	0.5	0	0	41	34	1633	204	170	24
bonf	glm	1667	25	0.9	0	0	0	0	1667	18	15	3
mmm	glm	1667	25	0.9	0	167	2	1	1499	50	33	13
bt	glm	1667	25	0.9	0	0	10	2	1665	221	139	58
bonf	bglm	1667	25	0.9	0	0	0	0	1667	25	16	9
mmm	bglm	1667	25	0.9	0	0	5	2	1665	39	31	8
bt	bglm	1667	25	0.9	0	0	18	9	1658	164	113	37
bonf	glm	1667	50	0.9	0	0	0	0	1667	60	41	13
mmm	glm	1667	50	0.9	0	22	0	0	1645	113	81	27
bt	glm	1667	50	0.9	0	0	33	10	1657	274	178	60
bonf	bglm	1667	50	0.9	0	0	1	1	1666	42	30	10
mmm	bglm	1667	50	0.9	0	0	23	10	1657	115	81	28
bt	bglm	1667	50	0.9	0	0	85	31	1636	240	152	63
bonf	glm	1667	25	0	0	0	0	0	1667	13	13	0
mmm	glm	1667	25	0	0	385	0	0	1282	14	14	0
bt	glm	1667	25	0	0	0	1	1	1666	149	133	10
bonf	bglm	1667	25	0	0	0	0	0	1667	16	15	1
mmm	bglm	1667	25	0	0	0	0	0	1667	22	22	0
bt	bglm	1667	25	0	0	0	21	21	1646	92	85	5
bonf	glm	1667	50	0	0	0	0	0	1667	60	56	4
mmm	glm	1667	50	0	0	26	0	0	1641	67	64	3
bt	glm	1667	50	0	0	0	11	10	1657	202	182	20
bonf	bglm	1667	50	0	0	0	0	0	1667	39	39	0
mmm	bglm	1667	50	0	0	0	2	2	1665	32	31	1
bt	bglm	1667	50	0	0	0	31	31	1636	156	150	6
bonf	glm	1667	25	0.5	0	0	0	0	1667	14	13	1
mmm	glm	1667	25	0.5	0	307	0	0	1360	19	15	4
bt	glm	1667	25	0.5	0	0	0	0	1667	174	142	24
bonf	bglm	1667	25	0.5	0	0	0	0	1667	17	17	0
mmm	bglm	1667	25	0.5	0	0	0	0	1667	25	23	2
bt	bglm	1667	25	0.5	0	0	10	10	1657	116	104	12
bonf	glm	1667	50	0.5	0	0	0	0	1667	59	53	6
mmm	glm	1667	50	0.5	0	28	0	0	1639	70	61	9
bt	glm	1667	50	0.5	0	0	6	5	1662	220	179	29
bonf	bglm	1667	50	0.5	0	0	1	1	1666	60	51	9
mmm	bglm	1667	50	0.5	0	0	1	1	1666	58	57	1
bt	bglm	1667	50	0.5	0	0	43	33	1634	175	153	20
bonf	glm	1667	25	0.9	0	0	0	0	1667	26	19	7
mmm	glm	1667	25	0.9	0	175	0	0	1492	60	41	17
bt	glm	1667	25	0.9	0	0	2	1	1666	211	134	53
bonf	bglm	1667	25	0.9	0	0	0	0	1667	15	11	4
mmm	bglm	1667	25	0.9	0	0	4	1	1666	37	27	10
bt	bglm	1667	25	0.9	0	0	32	17	1650	153	100	38
bonf	glm	1667	50	0.9	0	0	0	0	1667	59	41	13
mmm	glm	1667	50	0.9	0	11	2	1	1655	112	76	32
bt	glm	1667	50	0.9	0	0	28	10	1657	262	163	65
bonf	bglm	1667	50	0.9	0	0	0	0	1667	43	28	13
mmm	bglm	1667	50	0.9	0	0	7	4	1663	102	74	28
bt	bglm	1667	50	0.9	0	0	66	20	1647	246	153	60
bonf	glm	1667	25	0	0	0	0	0	1667	19	16	3
mmm	glm	1667	25	0	0	374	0	0	1293	15	13	2
bt	glm	1667	25	0	0	0	0	0	1667	157	139	14
bonf	bglm	1667	25	0	0	0	0	0	1667	16	16	0
mmm	bglm	1667	25	0	0	0	0	0	1667	10	10	0
bt	bglm	1667	25	0	0	0	23	22	1645	100	96	4
bonf	glm	1667	50	0	0	0	0	0	1667	51	49	2
mmm	glm	1667	50	0	0	32	0	0	1635	64	60	4
bt	glm	1667	50	0	0	0	14	12	1655	167	151	12
bonf	bglm	1667	50	0	0	0	1	1	1666	42	41	1
mmm	bglm	1667	50	0	0	0	0	0	1667	42	41	1
bt	bglm	1667	50	0	0	0	44	44	1623	177	165	12
bonf	glm	1667	25	0.5	0	0	0	0	1667	25	23	2
mmm	glm	1667	25	0.5	0	308	0	0	1359	22	22	0
bt	glm	1667	25	0.5	0	0	0	0	1667	124	110	14
bonf	bglm	1667	25	0.5	0	0	0	0	1667	11	11	0
mmm	bglm	1667	25	0.5	0	0	0	0	1667	16	15	1
bt	bglm	1667	25	0.5	0	0	23	21	1646	117	101	14
bonf	glm	1667	50	0.5	0	0	0	0	1667	59	55	2
mmm	glm	1667	50	0.5	0	30	1	1	1636	76	66	10
bt	glm	1667	50	0.5	0	0	10	9	1658	224	182	31
bonf	bglm	1667	50	0.5	0	0	1	1	1666	38	37	1
mmm	bglm	1667	50	0.5	0	0	1	1	1666	61	56	5
bt	bglm	1667	50	0.5	0	0	49	44	1623	180	152	22
bonf	glm	1667	25	0.9	0	0	0	0	1667	17	12	5
mmm	glm	1667	25	0.9	0	171	0	0	1496	64	46	16
bt	glm	1667	25	0.9	0	0	0	0	1667	184	124	52
bonf	bglm	1667	25	0.9	0	0	0	0	1667	31	21	10
mmm	bglm	1667	25	0.9	0	0	0	0	1667	38	25	8
bt	bglm	1667	25	0.9	0	0	24	6	1661	173	111	48
bonf	glm	1667	50	0.9	0	0	0	0	1667	65	43	16
mmm	glm	1667	50	0.9	0	16	1	1	1650	110	71	27
bt	glm	1667	50	0.9	0	0	18	8	1659	271	173	63
bonf	bglm	1667	50	0.9	0	0	0	0	1667	37	27	8
mmm	bglm	1667	50	0.9	0	0	0	0	1667	101	72	22
bt	bglm	1667	50	0.9	0	0	53	29	1638	243	157	62
