# Supplementary material for: Simultaneous Inference of Multiple Binary Endpoints in Biomedical Research: Small Sample Properties of Multiple Marginal Models and a Resampling Approach
Source: Biom J. 2024 Jul 2;66(5):e202300197. doi: 10.1002/bimj.202300197 (PMC12859538; doi:10.1002/bimj.202300197)
Supplement: Supplementary file 1 — Data S1 [file BIMJ-66-e202300197-s001.zip › Code_and_Data/Simulations/Sim_Group_comparison/intermediate_results/bin_gc_ss_h08_01_ha2_04_d02_1.csv]

method	model	nsim	ntrt	corr	nfail	nerror	nrej	nreji	nrejcor	npow	npowi	npowcor
bonf	glm	1667	25	0	0	0	0	0	1667	98	97	1
mmm	glm	1667	25	0	0	380	0	0	1287	74	71	3
bt	glm	1667	25	0	0	0	1	1	1666	430	377	43
bonf	bglm	1667	25	0	0	0	0	0	1667	96	92	4
mmm	bglm	1667	25	0	0	0	0	0	1667	87	86	1
bt	bglm	1667	25	0	0	0	23	23	1644	393	358	31
bonf	glm	1667	50	0	0	0	0	0	1667	398	367	31
mmm	glm	1667	50	0	0	29	0	0	1638	440	402	38
bt	glm	1667	50	0	0	0	12	11	1656	868	744	114
bonf	bglm	1667	50	0	0	0	1	1	1666	306	291	15
mmm	bglm	1667	50	0	0	0	2	2	1665	331	313	18
bt	bglm	1667	50	0	0	0	29	29	1638	831	736	91
bonf	glm	1667	25	0.5	0	0	0	0	1667	86	78	8
mmm	glm	1667	25	0.5	0	342	0	0	1325	74	63	11
bt	glm	1667	25	0.5	0	0	0	0	1667	442	355	75
bonf	bglm	1667	25	0.5	0	0	0	0	1667	88	78	10
mmm	bglm	1667	25	0.5	0	0	0	0	1667	96	85	11
bt	bglm	1667	25	0.5	0	0	31	23	1644	377	311	57
bonf	glm	1667	50	0.5	0	0	0	0	1667	413	334	76
mmm	glm	1667	50	0.5	0	22	0	0	1645	438	355	77
bt	glm	1667	50	0.5	0	0	9	7	1660	962	681	239
bonf	bglm	1667	50	0.5	0	0	0	0	1667	317	262	55
mmm	bglm	1667	50	0.5	0	0	2	2	1665	420	349	67
bt	bglm	1667	50	0.5	0	0	41	36	1631	900	675	197
bonf	glm	1667	25	0.9	0	0	0	0	1667	90	65	25
mmm	glm	1667	25	0.9	0	157	0	0	1510	167	101	57
bt	glm	1667	25	0.9	0	0	0	0	1667	558	328	185
bonf	bglm	1667	25	0.9	0	0	3	1	1666	99	69	28
mmm	bglm	1667	25	0.9	0	0	0	0	1667	190	129	61
bt	bglm	1667	25	0.9	0	0	45	13	1654	425	259	142
bonf	glm	1667	50	0.9	0	0	0	0	1667	403	261	142
mmm	glm	1667	50	0.9	0	13	9	3	1651	670	411	251
bt	glm	1667	50	0.9	0	0	8	3	1664	1051	609	379
bonf	bglm	1667	50	0.9	0	0	0	0	1667	334	208	126
mmm	bglm	1667	50	0.9	0	0	10	6	1661	627	382	229
bt	bglm	1667	50	0.9	0	0	50	19	1648	972	578	350
bonf	glm	1667	25	0	0	0	0	0	1667	117	115	2
mmm	glm	1667	25	0	0	365	0	0	1302	64	61	3
bt	glm	1667	25	0	0	0	0	0	1667	419	370	38
bonf	bglm	1667	25	0	0	0	0	0	1667	91	90	1
mmm	bglm	1667	25	0	0	0	0	0	1667	91	91	0
bt	bglm	1667	25	0	0	0	30	30	1637	373	337	34
bonf	glm	1667	50	0	0	0	0	0	1667	407	380	27
mmm	glm	1667	50	0	0	34	0	0	1633	417	397	20
bt	glm	1667	50	0	0	0	7	7	1660	825	696	121
bonf	bglm	1667	50	0	0	0	1	1	1666	332	317	15
mmm	bglm	1667	50	0	0	0	0	0	1667	352	319	33
bt	bglm	1667	50	0	0	0	38	36	1631	839	739	91
bonf	glm	1667	25	0.5	0	0	0	0	1667	101	91	10
mmm	glm	1667	25	0.5	0	284	0	0	1383	69	61	8
bt	glm	1667	25	0.5	0	0	1	1	1666	409	332	69
bonf	bglm	1667	25	0.5	0	0	0	0	1667	106	93	13
mmm	bglm	1667	25	0.5	0	0	0	0	1667	105	93	12
bt	bglm	1667	25	0.5	0	0	27	21	1646	422	342	69
bonf	glm	1667	50	0.5	0	0	0	0	1667	392	332	56
mmm	glm	1667	50	0.5	0	35	0	0	1632	444	351	83
bt	glm	1667	50	0.5	0	0	5	4	1663	906	673	199
bonf	bglm	1667	50	0.5	0	0	1	1	1666	336	294	40
mmm	bglm	1667	50	0.5	0	0	0	0	1667	431	351	77
bt	bglm	1667	50	0.5	0	0	39	36	1631	836	631	183
bonf	glm	1667	25	0.9	0	0	0	0	1667	80	60	20
mmm	glm	1667	25	0.9	0	179	0	0	1488	208	132	70
bt	glm	1667	25	0.9	0	0	0	0	1667	579	348	179
bonf	bglm	1667	25	0.9	0	0	0	0	1667	109	75	34
mmm	bglm	1667	25	0.9	0	0	0	0	1667	195	130	63
bt	bglm	1667	25	0.9	0	0	53	15	1652	468	296	151
bonf	glm	1667	50	0.9	0	0	0	0	1667	463	289	164
mmm	glm	1667	50	0.9	0	16	0	0	1651	640	398	210
bt	glm	1667	50	0.9	0	0	22	6	1661	970	569	344
bonf	bglm	1667	50	0.9	0	0	0	0	1667	306	205	101
mmm	bglm	1667	50	0.9	0	0	24	6	1661	573	357	206
bt	bglm	1667	50	0.9	0	0	131	35	1632	980	590	355
bonf	glm	1667	25	0	0	0	0	0	1667	94	89	5
mmm	glm	1667	25	0	0	363	0	0	1304	60	57	3
bt	glm	1667	25	0	0	0	1	1	1666	398	359	31
bonf	bglm	1667	25	0	0	0	0	0	1667	94	93	1
mmm	bglm	1667	25	0	0	0	0	0	1667	129	125	4
bt	bglm	1667	25	0	0	0	14	14	1653	355	335	20
bonf	glm	1667	50	0	0	0	0	0	1667	462	422	38
mmm	glm	1667	50	0	0	33	0	0	1634	421	396	19
bt	glm	1667	50	0	0	0	12	11	1656	826	694	122
bonf	bglm	1667	50	0	0	0	0	0	1667	340	325	15
mmm	bglm	1667	50	0	0	0	0	0	1667	324	310	14
bt	bglm	1667	50	0	0	0	44	43	1624	832	709	106
bonf	glm	1667	25	0.5	0	0	0	0	1667	90	81	9
mmm	glm	1667	25	0.5	0	294	0	0	1373	67	62	5
bt	glm	1667	25	0.5	0	0	0	0	1667	459	356	90
bonf	bglm	1667	25	0.5	0	0	0	0	1667	82	77	5
mmm	bglm	1667	25	0.5	0	0	0	0	1667	109	100	9
bt	bglm	1667	25	0.5	0	0	20	17	1650	393	313	72
bonf	glm	1667	50	0.5	0	0	0	0	1667	408	344	62
mmm	glm	1667	50	0.5	0	17	0	0	1650	419	340	75
bt	glm	1667	50	0.5	0	0	16	7	1660	946	687	232
bonf	bglm	1667	50	0.5	0	0	4	4	1663	328	273	53
mmm	bglm	1667	50	0.5	0	0	4	2	1665	438	368	68
bt	bglm	1667	50	0.5	0	0	46	43	1624	833	631	198
bonf	glm	1667	25	0.9	0	0	0	0	1667	100	66	32
mmm	glm	1667	25	0.9	0	193	0	0	1474	208	136	70
bt	glm	1667	25	0.9	0	0	0	0	1667	567	348	174
bonf	bglm	1667	25	0.9	0	0	0	0	1667	97	68	27
mmm	bglm	1667	25	0.9	0	0	5	1	1666	191	122	65
bt	bglm	1667	25	0.9	0	0	32	13	1654	426	271	143
bonf	glm	1667	50	0.9	0	0	0	0	1667	384	257	127
mmm	glm	1667	50	0.9	0	23	1	1	1643	614	383	224
bt	glm	1667	50	0.9	0	0	23	9	1658	987	591	368
bonf	bglm	1667	50	0.9	0	0	0	0	1667	350	234	114
mmm	bglm	1667	50	0.9	0	0	15	4	1663	610	378	230
bt	bglm	1667	50	0.9	0	0	72	32	1635	1045	626	386
bonf	glm	1667	25	0	0	0	0	0	1667	103	101	2
mmm	glm	1667	25	0	0	399	0	0	1268	89	86	3
bt	glm	1667	25	0	0	0	0	0	1667	442	395	40
bonf	bglm	1667	25	0	0	0	0	0	1667	94	93	1
mmm	bglm	1667	25	0	0	0	1	1	1666	108	103	5
bt	bglm	1667	25	0	0	0	18	18	1649	386	357	23
bonf	glm	1667	50	0	0	0	1	1	1666	407	380	27
mmm	glm	1667	50	0	0	32	0	0	1635	443	407	32
bt	glm	1667	50	0	0	0	9	9	1658	862	745	105
bonf	bglm	1667	50	0	0	0	0	0	1667	362	338	22
mmm	bglm	1667	50	0	0	0	1	1	1666	338	315	20
bt	bglm	1667	50	0	0	0	44	42	1625	851	733	118
bonf	glm	1667	25	0.5	0	0	0	0	1667	101	92	7
mmm	glm	1667	25	0.5	0	313	0	0	1354	95	87	8
bt	glm	1667	25	0.5	0	0	0	0	1667	433	349	60
bonf	bglm	1667	25	0.5	0	0	0	0	1667	104	96	8
mmm	bglm	1667	25	0.5	0	0	1	1	1666	90	82	8
bt	bglm	1667	25	0.5	0	0	25	22	1645	378	308	63
bonf	glm	1667	50	0.5	0	0	0	0	1667	404	340	62
mmm	glm	1667	50	0.5	0	31	0	0	1636	431	347	82
bt	glm	1667	50	0.5	0	0	8	7	1660	855	638	191
bonf	bglm	1667	50	0.5	0	0	2	2	1665	331	280	49
mmm	bglm	1667	50	0.5	0	0	3	3	1664	444	361	83
bt	bglm	1667	50	0.5	0	0	49	42	1625	867	640	214
bonf	glm	1667	25	0.9	0	0	0	0	1667	112	75	37
mmm	glm	1667	25	0.9	0	206	0	0	1461	218	146	66
bt	glm	1667	25	0.9	0	0	10	1	1666	578	346	177
bonf	bglm	1667	25	0.9	0	0	0	0	1667	103	69	34
mmm	bglm	1667	25	0.9	0	0	0	0	1667	215	143	67
bt	bglm	1667	25	0.9	0	0	32	12	1655	454	278	147
bonf	glm	1667	50	0.9	0	0	0	0	1667	404	247	154
mmm	glm	1667	50	0.9	0	14	0	0	1653	575	364	197
bt	glm	1667	50	0.9	0	0	6	4	1663	1040	613	367
bonf	bglm	1667	50	0.9	0	0	3	1	1666	328	221	107
mmm	bglm	1667	50	0.9	0	0	21	6	1661	581	361	202
bt	bglm	1667	50	0.9	0	0	49	24	1643	968	577	372
bonf	glm	1667	25	0	0	0	0	0	1667	93	91	2
mmm	glm	1667	25	0	0	351	0	0	1316	75	75	0
bt	glm	1667	25	0	0	0	2	1	1666	416	368	37
bonf	bglm	1667	25	0	0	0	0	0	1667	85	83	2
mmm	bglm	1667	25	0	0	0	0	0	1667	81	78	1
bt	bglm	1667	25	0	0	0	28	28	1639	386	364	20
bonf	glm	1667	50	0	0	0	0	0	1667	395	372	19
mmm	glm	1667	50	0	0	26	0	0	1641	438	395	43
bt	glm	1667	50	0	0	0	8	8	1659	880	746	119
bonf	bglm	1667	50	0	0	0	3	3	1664	319	297	22
mmm	bglm	1667	50	0	0	0	1	1	1666	347	328	17
bt	bglm	1667	50	0	0	0	50	48	1619	809	707	96
bonf	glm	1667	25	0.5	0	0	0	0	1667	94	81	13
mmm	glm	1667	25	0.5	0	321	0	0	1346	69	60	9
bt	glm	1667	25	0.5	0	0	1	1	1666	445	353	81
bonf	bglm	1667	25	0.5	0	0	0	0	1667	94	89	5
mmm	bglm	1667	25	0.5	0	0	1	1	1666	97	86	11
bt	bglm	1667	25	0.5	0	0	28	22	1645	391	315	69
bonf	glm	1667	50	0.5	0	0	0	0	1667	426	351	71
mmm	glm	1667	50	0.5	0	30	0	0	1637	409	325	78
bt	glm	1667	50	0.5	0	0	11	8	1659	879	660	188
bonf	bglm	1667	50	0.5	0	0	0	0	1667	347	294	53
mmm	bglm	1667	50	0.5	0	0	2	2	1665	422	339	83
bt	bglm	1667	50	0.5	0	0	59	49	1618	864	644	207
bonf	glm	1667	25	0.9	0	0	0	0	1667	88	56	32
mmm	glm	1667	25	0.9	0	167	0	0	1500	182	121	54
bt	glm	1667	25	0.9	0	0	12	1	1666	648	377	189
bonf	bglm	1667	25	0.9	0	0	0	0	1667	82	57	25
mmm	bglm	1667	25	0.9	0	0	0	0	1667	183	123	56
bt	bglm	1667	25	0.9	0	0	19	9	1658	432	278	131
bonf	glm	1667	50	0.9	0	0	0	0	1667	463	310	151
mmm	glm	1667	50	0.9	0	19	1	1	1647	632	389	226
bt	glm	1667	50	0.9	0	0	6	5	1662	990	587	352
bonf	bglm	1667	50	0.9	0	0	0	0	1667	334	219	109
mmm	bglm	1667	50	0.9	0	0	10	5	1662	629	386	232
bt	bglm	1667	50	0.9	0	0	101	33	1634	969	582	364
bonf	glm	1667	25	0	0	0	0	0	1667	121	121	0
mmm	glm	1667	25	0	0	395	0	0	1272	83	81	2
bt	glm	1667	25	0	0	0	1	1	1666	435	389	40
bonf	bglm	1667	25	0	0	0	0	0	1667	85	84	1
mmm	bglm	1667	25	0	0	0	0	0	1667	84	82	2
bt	bglm	1667	25	0	0	0	23	23	1644	393	357	32
bonf	glm	1667	50	0	0	0	0	0	1667	443	405	32
mmm	glm	1667	50	0	0	28	0	0	1639	422	389	31
bt	glm	1667	50	0	0	0	10	9	1658	899	762	126
bonf	bglm	1667	50	0	0	0	4	4	1663	344	324	20
mmm	bglm	1667	50	0	0	0	1	1	1666	349	328	21
bt	bglm	1667	50	0	0	0	45	42	1625	866	735	125
bonf	glm	1667	25	0.5	0	0	0	0	1667	107	92	11
mmm	glm	1667	25	0.5	0	325	0	0	1342	94	86	8
bt	glm	1667	25	0.5	0	0	3	1	1666	397	325	62
bonf	bglm	1667	25	0.5	0	0	0	0	1667	105	96	9
mmm	bglm	1667	25	0.5	0	0	0	0	1667	103	93	10
bt	bglm	1667	25	0.5	0	0	30	22	1645	378	311	53
bonf	glm	1667	50	0.5	0	0	0	0	1667	393	329	62
mmm	glm	1667	50	0.5	0	23	0	0	1644	464	371	91
bt	glm	1667	50	0.5	0	0	6	6	1661	948	704	218
bonf	bglm	1667	50	0.5	0	0	0	0	1667	340	280	58
mmm	bglm	1667	50	0.5	0	0	2	2	1665	427	344	79
bt	bglm	1667	50	0.5	0	0	33	28	1639	868	647	207
bonf	glm	1667	25	0.9	0	0	0	0	1667	96	62	34
mmm	glm	1667	25	0.9	0	185	0	0	1482	226	137	79
bt	glm	1667	25	0.9	0	0	0	0	1667	522	323	161
bonf	bglm	1667	25	0.9	0	0	0	0	1667	102	68	34
mmm	bglm	1667	25	0.9	0	0	0	0	1667	173	113	60
bt	bglm	1667	25	0.9	0	0	52	21	1646	413	265	140
bonf	glm	1667	50	0.9	0	0	0	0	1667	439	282	154
mmm	glm	1667	50	0.9	0	11	0	0	1656	627	381	236
bt	glm	1667	50	0.9	0	0	16	6	1661	996	598	346
bonf	bglm	1667	50	0.9	0	0	0	0	1667	304	198	103
mmm	bglm	1667	50	0.9	0	0	6	2	1665	562	351	209
bt	bglm	1667	50	0.9	0	0	61	28	1639	960	568	351
