# Supplementary material for: Simultaneous Inference of Multiple Binary Endpoints in Biomedical Research: Small Sample Properties of Multiple Marginal Models and a Resampling Approach
Source: Biom J. 2024 Jul 2;66(5):e202300197. doi: 10.1002/bimj.202300197 (PMC12859538; doi:10.1002/bimj.202300197)
Supplement: Supplementary file 1 — Data S1 [file BIMJ-66-e202300197-s001.zip › Code_and_Data/Simulations/Sim_Group_comparison/intermediate_results/bin_gc_ss_h08_01_ha2_04_s01_1.csv]

method	model	nsim	ntrt	corr	nfail	nerror	nrej	nreji	nrejcor	npow	npowi	npowcor
mmm	bglm	1667	25	0	0	1667	1	1	1666	14	13	0
mmm	bglm	1667	50	0	0	1667	0	0	1667	24	24	0
mmm	bglm	1667	25	0.9	0	1667	7	2	1665	46	30	0
mmm	bglm	1667	50	0.9	0	1667	9	2	1665	89	60	0
mmm	bglm	1667	25	0	0	1667	0	0	1667	14	14	0
mmm	bglm	1667	50	0	0	1667	0	0	1667	27	25	0
mmm	bglm	1667	25	0.9	0	1667	0	0	1667	32	23	0
mmm	bglm	1667	50	0.9	0	1667	2	1	1666	72	48	0
mmm	bglm	1667	25	0	0	1667	0	0	1667	10	9	0
mmm	bglm	1667	50	0	0	1667	3	3	1664	43	41	0
mmm	bglm	1667	25	0.9	0	1667	0	0	1667	27	21	0
mmm	bglm	1667	50	0.9	0	1667	6	2	1665	80	55	0
mmm	bglm	1667	25	0.5	0	1667	0	0	1667	14	14	0
mmm	bglm	1667	50	0.5	0	1667	2	2	1665	37	34	0
mmm	bglm	1667	25	0.5	0	1667	0	0	1667	19	17	0
mmm	bglm	1667	50	0.5	0	1667	0	0	1667	37	33	0
mmm	bglm	1667	25	0.5	0	1667	1	1	1666	11	11	0
mmm	bglm	1667	50	0.5	0	1667	0	0	1667	46	39	0
mmm	bglm	1667	25	0	0	1667	0	0	1667	21	21	0
mmm	bglm	1667	50	0	0	1667	0	0	1667	24	21	0
mmm	bglm	1667	25	0.9	0	1667	1	1	1666	41	33	0
mmm	bglm	1667	50	0.9	0	1667	11	4	1663	98	71	0
mmm	bglm	1667	25	0	0	1667	0	0	1667	17	17	0
mmm	bglm	1667	50	0	0	1667	0	0	1667	27	25	0
mmm	bglm	1667	25	0.9	0	1667	0	0	1667	35	26	0
mmm	bglm	1667	50	0.9	0	1667	16	4	1663	78	48	0
mmm	bglm	1667	25	0	0	1667	1	1	1666	17	16	0
mmm	bglm	1667	50	0	0	1667	1	1	1666	26	25	0
mmm	bglm	1667	25	0.9	0	1667	0	0	1667	55	34	0
mmm	bglm	1667	50	0.9	0	1667	1	1	1666	72	50	0
mmm	bglm	1667	25	0.5	0	1667	0	0	1667	15	15	0
mmm	bglm	1667	50	0.5	0	1667	3	3	1664	41	38	0
mmm	bglm	1667	25	0.5	0	1667	0	0	1667	19	17	0
mmm	bglm	1667	50	0.5	0	1667	1	1	1666	35	33	0
mmm	bglm	1667	25	0.5	0	1667	1	1	1666	23	22	0
mmm	bglm	1667	50	0.5	0	1667	0	0	1667	34	33	0
bonf	glm	1667	25	0	0	1667	0	0	1667	16	16	0
bt	glm	1667	25	0	0	1667	0	0	1667	139	122	0
bonf	bglm	1667	25	0	0	1667	0	0	1667	12	11	0
bt	bglm	1667	25	0	0	1667	25	25	1642	107	96	0
bonf	glm	1667	50	0	0	1667	0	0	1667	44	41	0
bt	glm	1667	50	0	0	1667	5	5	1662	169	145	0
bonf	bglm	1667	50	0	0	1667	0	0	1667	16	14	0
bt	bglm	1667	50	0	0	1667	38	38	1629	136	122	0
bonf	glm	1667	25	0.9	0	1667	0	0	1667	13	8	0
bt	glm	1667	25	0.9	0	1667	0	0	1667	187	115	0
bonf	bglm	1667	25	0.9	0	1667	0	0	1667	19	15	0
bt	bglm	1667	25	0.9	0	1667	23	12	1655	133	91	0
bonf	glm	1667	50	0.9	0	1667	0	0	1667	46	27	0
bt	glm	1667	50	0.9	0	1667	17	5	1662	215	119	0
bonf	bglm	1667	50	0.9	0	1667	0	0	1667	24	17	0
bt	bglm	1667	50	0.9	0	1667	85	30	1637	189	106	0
bonf	glm	1667	25	0	0	1667	0	0	1667	11	11	0
bt	glm	1667	25	0	0	1667	1	1	1666	138	115	0
bonf	bglm	1667	25	0	0	1667	0	0	1667	16	16	0
bt	bglm	1667	25	0	0	1667	24	24	1643	98	92	0
bonf	glm	1667	50	0	0	1667	0	0	1667	38	37	0
bt	glm	1667	50	0	0	1667	8	7	1660	177	151	0
bonf	bglm	1667	50	0	0	1667	0	0	1667	33	31	0
bt	bglm	1667	50	0	0	1667	34	33	1634	142	127	0
bonf	glm	1667	25	0.9	0	1667	0	0	1667	13	11	0
bt	glm	1667	25	0.9	0	1667	0	0	1667	199	118	0
bonf	bglm	1667	25	0.9	0	1667	0	0	1667	8	7	0
bt	bglm	1667	25	0.9	0	1667	27	11	1656	144	91	0
bonf	glm	1667	50	0.9	0	1667	0	0	1667	53	33	0
bt	glm	1667	50	0.9	0	1667	16	8	1659	268	148	0
bonf	bglm	1667	50	0.9	0	1667	0	0	1667	23	19	0
bt	bglm	1667	50	0.9	0	1667	51	17	1650	192	121	0
bonf	glm	1667	25	0	0	1667	0	0	1667	14	14	0
bt	glm	1667	25	0	0	1667	2	1	1666	117	103	0
bonf	bglm	1667	25	0	0	1667	0	0	1667	16	16	0
bt	bglm	1667	25	0	0	1667	20	20	1647	105	98	0
bonf	glm	1667	50	0	0	1667	0	0	1667	50	46	0
bt	glm	1667	50	0	0	1667	6	6	1661	185	152	0
bonf	bglm	1667	50	0	0	1667	0	0	1667	22	22	0
bt	bglm	1667	50	0	0	1667	45	45	1622	126	112	0
bonf	glm	1667	25	0.9	0	1667	0	0	1667	18	15	0
bt	glm	1667	25	0.9	0	1667	0	0	1667	187	110	0
bonf	bglm	1667	25	0.9	0	1667	0	0	1667	14	10	0
bt	bglm	1667	25	0.9	0	1667	44	11	1656	128	85	0
bonf	glm	1667	50	0.9	0	1667	0	0	1667	49	35	0
bt	glm	1667	50	0.9	0	1667	20	9	1658	236	143	0
bonf	bglm	1667	50	0.9	0	1667	1	1	1666	35	24	0
bt	bglm	1667	50	0.9	0	1667	56	23	1644	210	134	0
bonf	glm	1667	25	0.5	0	1667	0	0	1667	16	15	0
bt	glm	1667	25	0.5	0	1667	1	1	1666	177	133	0
bonf	bglm	1667	25	0.5	0	1667	0	0	1667	14	14	0
bt	bglm	1667	25	0.5	0	1667	17	16	1651	97	82	0
bonf	glm	1667	50	0.5	0	1667	0	0	1667	45	40	0
bt	glm	1667	50	0.5	0	1667	8	5	1662	190	144	0
bonf	bglm	1667	50	0.5	0	1667	0	0	1667	21	21	0
bt	bglm	1667	50	0.5	0	1667	32	30	1637	155	128	0
bonf	glm	1667	25	0.5	0	1667	0	0	1667	19	18	0
bt	glm	1667	25	0.5	0	1667	1	1	1666	150	115	0
bonf	bglm	1667	25	0.5	0	1667	0	0	1667	3	3	0
bt	bglm	1667	25	0.5	0	1667	21	18	1649	93	77	0
bonf	glm	1667	50	0.5	0	1667	0	0	1667	43	39	0
bt	glm	1667	50	0.5	0	1667	8	7	1660	164	122	0
bonf	bglm	1667	50	0.5	0	1667	1	1	1666	23	22	0
bt	bglm	1667	50	0.5	0	1667	31	28	1639	174	134	0
bonf	glm	1667	25	0.5	0	1667	0	0	1667	11	10	0
bt	glm	1667	25	0.5	0	1667	0	0	1667	147	113	0
bonf	bglm	1667	25	0.5	0	1667	1	1	1666	14	13	0
bt	bglm	1667	25	0.5	0	1667	31	26	1641	122	107	0
bonf	glm	1667	50	0.5	0	1667	0	0	1667	35	32	0
bt	glm	1667	50	0.5	0	1667	5	5	1662	211	157	0
bonf	bglm	1667	50	0.5	0	1667	0	0	1667	35	29	0
bt	bglm	1667	50	0.5	0	1667	36	32	1635	139	114	0
bonf	glm	1667	25	0	0	1667	0	0	1667	16	15	0
bt	glm	1667	25	0	0	1667	0	0	1667	152	130	0
bonf	bglm	1667	25	0	0	1667	0	0	1667	12	12	0
bt	bglm	1667	25	0	0	1667	27	26	1641	111	99	0
bonf	glm	1667	50	0	0	1667	0	0	1667	47	41	0
bt	glm	1667	50	0	0	1667	12	11	1656	158	133	0
bonf	bglm	1667	50	0	0	1667	2	2	1665	26	25	0
bt	bglm	1667	50	0	0	1667	41	37	1630	158	149	0
bonf	glm	1667	25	0.9	0	1667	0	0	1667	20	16	0
bt	glm	1667	25	0.9	0	1667	1	1	1666	219	136	0
bonf	bglm	1667	25	0.9	0	1667	0	0	1667	14	12	0
bt	bglm	1667	25	0.9	0	1667	49	18	1649	147	97	0
bonf	glm	1667	50	0.9	0	1667	0	0	1667	45	33	0
bt	glm	1667	50	0.9	0	1667	37	13	1654	217	130	0
bonf	bglm	1667	50	0.9	0	1667	1	1	1666	20	16	0
bt	bglm	1667	50	0.9	0	1667	63	23	1644	198	120	0
bonf	glm	1667	25	0	0	1667	0	0	1667	18	18	0
bt	glm	1667	25	0	0	1667	0	0	1667	129	109	0
bonf	bglm	1667	25	0	0	1667	0	0	1667	10	10	0
bt	bglm	1667	25	0	0	1667	24	24	1643	111	106	0
bonf	glm	1667	50	0	0	1667	0	0	1667	44	38	0
bt	glm	1667	50	0	0	1667	13	12	1655	165	143	0
bonf	bglm	1667	50	0	0	1667	0	0	1667	23	22	0
bt	bglm	1667	50	0	0	1667	44	42	1625	146	130	0
bonf	glm	1667	25	0.9	0	1667	0	0	1667	14	11	0
bt	glm	1667	25	0.9	0	1667	0	0	1667	203	118	0
bonf	bglm	1667	25	0.9	0	1667	0	0	1667	11	9	0
bt	bglm	1667	25	0.9	0	1667	32	6	1661	151	93	0
bonf	glm	1667	50	0.9	0	1667	0	0	1667	41	30	0
bt	glm	1667	50	0.9	0	1667	35	12	1655	233	141	0
bonf	bglm	1667	50	0.9	0	1667	0	0	1667	35	24	0
bt	bglm	1667	50	0.9	0	1667	44	22	1645	173	117	0
bonf	glm	1667	25	0	0	1667	0	0	1667	16	16	0
bt	glm	1667	25	0	0	1667	1	1	1666	138	117	0
bonf	bglm	1667	25	0	0	1667	0	0	1667	12	11	0
bt	bglm	1667	25	0	0	1667	31	30	1637	118	104	0
bonf	glm	1667	50	0	0	1667	0	0	1667	64	60	0
bt	glm	1667	50	0	0	1667	9	8	1659	172	151	0
bonf	bglm	1667	50	0	0	1667	1	1	1666	21	20	0
bt	bglm	1667	50	0	0	1667	45	45	1622	140	128	0
bonf	glm	1667	25	0.9	0	1667	0	0	1667	15	10	0
bt	glm	1667	25	0.9	0	1667	0	0	1667	205	131	0
bonf	bglm	1667	25	0.9	0	1667	0	0	1667	13	9	0
bt	bglm	1667	25	0.9	0	1667	52	15	1652	133	90	0
bonf	glm	1667	50	0.9	0	1667	0	0	1667	45	33	0
bt	glm	1667	50	0.9	0	1667	30	10	1657	277	165	0
bonf	bglm	1667	50	0.9	0	1667	0	0	1667	27	19	0
bt	bglm	1667	50	0.9	0	1667	46	23	1644	208	124	0
bonf	glm	1667	25	0.5	0	1667	0	0	1667	19	19	0
bt	glm	1667	25	0.5	0	1667	1	1	1666	155	121	0
bonf	bglm	1667	25	0.5	0	1667	0	0	1667	17	17	0
bt	bglm	1667	25	0.5	0	1667	17	14	1653	104	88	0
bonf	glm	1667	50	0.5	0	1667	2	1	1666	47	41	0
bt	glm	1667	50	0.5	0	1667	7	7	1660	191	146	0
bonf	bglm	1667	50	0.5	0	1667	0	0	1667	23	22	0
bt	bglm	1667	50	0.5	0	1667	37	29	1638	146	124	0
bonf	glm	1667	25	0.5	0	1667	0	0	1667	12	12	0
bt	glm	1667	25	0.5	0	1667	0	0	1667	117	96	0
bonf	bglm	1667	25	0.5	0	1667	0	0	1667	13	13	0
bt	bglm	1667	25	0.5	0	1667	20	13	1654	104	90	0
bonf	glm	1667	50	0.5	0	1667	0	0	1667	45	40	0
bt	glm	1667	50	0.5	0	1667	7	6	1661	200	155	0
bonf	bglm	1667	50	0.5	0	1667	0	0	1667	23	22	0
bt	bglm	1667	50	0.5	0	1667	51	39	1628	168	136	0
bonf	glm	1667	25	0.5	0	1667	0	0	1667	9	9	0
bt	glm	1667	25	0.5	0	1667	0	0	1667	161	121	0
bonf	bglm	1667	25	0.5	0	1667	0	0	1667	8	8	0
bt	bglm	1667	25	0.5	0	1667	24	20	1647	118	100	0
bonf	glm	1667	50	0.5	0	1667	0	0	1667	37	30	0
bt	glm	1667	50	0.5	0	1667	13	8	1659	191	153	0
bonf	bglm	1667	50	0.5	0	1667	0	0	1667	19	19	0
bt	bglm	1667	50	0.5	0	1667	23	21	1646	140	114	0
mmm	glm	10000	25	0	0	2237	0	0	7763	96	92	2
mmm	glm	10000	50	0	0	185	0	0	9815	282	259	17
mmm	glm	10000	25	0.5	0	1851	0	0	8149	97	87	10
mmm	glm	10000	50	0.5	0	169	0	0	9831	265	239	24
mmm	glm	10000	25	0.9	0	1015	0	0	8985	275	184	66
mmm	glm	10000	50	0.9	0	104	26	9	9887	521	338	115
