# Supplementary material for: Simultaneous Inference of Multiple Binary Endpoints in Biomedical Research: Small Sample Properties of Multiple Marginal Models and a Resampling Approach
Source: Biom J. 2024 Jul 2;66(5):e202300197. doi: 10.1002/bimj.202300197 (PMC12859538; doi:10.1002/bimj.202300197)
Supplement: Supplementary file 1 — Data S1 [file BIMJ-66-e202300197-s001.zip › Code_and_Data/Simulations/Sim_Group_comparison/intermediate_results/bin_gc_ss_h08_01_ha2_04_s02_1.csv]

method	model	nsim	ntrt	corr	nfail	nerror	nrej	nreji	nrejcor	npow	npowi	npowcor
mmm	bglm	1667	25	0	0	1667	0	0	1667	48	44	0
mmm	bglm	1667	50	0	0	1667	1	1	1666	174	152	0
mmm	bglm	1667	25	0.9	0	1667	7	2	1665	145	89	0
mmm	bglm	1667	50	0.9	0	1667	2	2	1665	303	178	0
mmm	bglm	1667	25	0	0	1667	0	0	1667	40	38	0
mmm	bglm	1667	50	0	0	1667	0	0	1667	163	146	0
mmm	bglm	1667	25	0.9	0	1667	0	0	1667	133	86	0
mmm	bglm	1667	50	0.9	0	1667	15	6	1661	323	187	0
mmm	bglm	1667	25	0	0	1667	0	0	1667	48	46	0
mmm	bglm	1667	50	0	0	1667	1	1	1666	160	144	0
mmm	bglm	1667	25	0.9	0	1667	0	0	1667	117	80	0
mmm	bglm	1667	50	0.9	0	1667	12	4	1663	305	180	0
mmm	bglm	1667	25	0.5	0	1667	0	0	1667	68	62	0
mmm	bglm	1667	50	0.5	0	1667	2	2	1665	200	159	0
mmm	bglm	1667	25	0.5	0	1667	0	0	1667	50	45	0
mmm	bglm	1667	50	0.5	0	1667	3	3	1664	170	144	0
mmm	bglm	1667	25	0.5	0	1667	0	0	1667	65	59	0
mmm	bglm	1667	50	0.5	0	1667	0	0	1667	179	152	0
mmm	bglm	1667	25	0	0	1667	0	0	1667	43	41	0
mmm	bglm	1667	50	0	0	1667	4	4	1663	134	120	0
mmm	bglm	1667	25	0.9	0	1667	2	1	1666	114	75	0
mmm	bglm	1667	50	0.9	0	1667	1	1	1666	308	185	0
mmm	bglm	1667	25	0	0	1667	0	0	1667	57	55	0
mmm	bglm	1667	50	0	0	1667	0	0	1667	157	141	0
mmm	bglm	1667	25	0.9	0	1667	0	0	1667	121	77	0
mmm	bglm	1667	50	0.9	0	1667	4	1	1666	351	206	0
mmm	bglm	1667	25	0	0	1667	0	0	1667	49	46	0
mmm	bglm	1667	50	0	0	1667	1	1	1666	145	133	0
mmm	bglm	1667	25	0.9	0	1667	1	1	1666	107	69	0
mmm	bglm	1667	50	0.9	0	1667	11	6	1661	312	183	0
mmm	bglm	1667	25	0.5	0	1667	0	0	1667	58	52	0
mmm	bglm	1667	50	0.5	0	1667	1	1	1666	171	145	0
mmm	bglm	1667	25	0.5	0	1667	0	0	1667	61	53	0
mmm	bglm	1667	50	0.5	0	1667	1	1	1666	191	151	0
mmm	bglm	1667	25	0.5	0	1667	0	0	1667	51	48	0
mmm	bglm	1667	50	0.5	0	1667	2	2	1665	150	130	0
bonf	glm	1667	25	0	0	1667	0	0	1667	44	44	0
bt	glm	1667	25	0	0	1667	3	2	1665	317	252	0
bonf	bglm	1667	25	0	0	1667	0	0	1667	49	47	0
bt	bglm	1667	25	0	0	1667	16	16	1651	265	230	0
bonf	glm	1667	50	0	0	1667	0	0	1667	205	176	0
bt	glm	1667	50	0	0	1667	15	14	1653	601	452	0
bonf	bglm	1667	50	0	0	1667	2	2	1665	167	148	0
bt	bglm	1667	50	0	0	1667	45	44	1623	457	370	0
bonf	glm	1667	25	0.9	0	1667	0	0	1667	59	42	0
bt	glm	1667	25	0.9	0	1667	8	1	1666	431	240	0
bonf	bglm	1667	25	0.9	0	1667	0	0	1667	39	28	0
bt	bglm	1667	25	0.9	0	1667	27	10	1657	333	194	0
bonf	glm	1667	50	0.9	0	1667	0	0	1667	220	141	0
bt	glm	1667	50	0.9	0	1667	25	7	1660	711	362	0
bonf	bglm	1667	50	0.9	0	1667	0	0	1667	174	110	0
bt	bglm	1667	50	0.9	0	1667	54	25	1642	615	322	0
bonf	glm	1667	25	0	0	1667	0	0	1667	68	65	0
bt	glm	1667	25	0	0	1667	2	2	1665	305	243	0
bonf	bglm	1667	25	0	0	1667	0	0	1667	34	33	0
bt	bglm	1667	25	0	0	1667	18	18	1649	287	253	0
bonf	glm	1667	50	0	0	1667	0	0	1667	233	204	0
bt	glm	1667	50	0	0	1667	9	8	1659	616	472	0
bonf	bglm	1667	50	0	0	1667	2	2	1665	147	133	0
bt	bglm	1667	50	0	0	1667	46	44	1623	506	396	0
bonf	glm	1667	25	0.9	0	1667	0	0	1667	60	39	0
bt	glm	1667	25	0.9	0	1667	0	0	1667	445	245	0
bonf	bglm	1667	25	0.9	0	1667	0	0	1667	54	38	0
bt	bglm	1667	25	0.9	0	1667	33	12	1655	309	180	0
bonf	glm	1667	50	0.9	0	1667	0	0	1667	212	132	0
bt	glm	1667	50	0.9	0	1667	36	12	1655	768	397	0
bonf	bglm	1667	50	0.9	0	1667	2	1	1666	154	103	0
bt	bglm	1667	50	0.9	0	1667	63	32	1635	651	334	0
bonf	glm	1667	25	0	0	1667	0	0	1667	66	64	0
bt	glm	1667	25	0	0	1667	1	1	1666	353	273	0
bonf	bglm	1667	25	0	0	1667	0	0	1667	37	36	0
bt	bglm	1667	25	0	0	1667	22	22	1645	264	226	0
bonf	glm	1667	50	0	0	1667	0	0	1667	233	206	0
bt	glm	1667	50	0	0	1667	14	12	1655	611	474	0
bonf	bglm	1667	50	0	0	1667	1	1	1666	135	125	0
bt	bglm	1667	50	0	0	1667	26	26	1641	513	400	0
bonf	glm	1667	25	0.9	0	1667	0	0	1667	63	40	0
bt	glm	1667	25	0.9	0	1667	3	1	1666	376	210	0
bonf	bglm	1667	25	0.9	0	1667	0	0	1667	38	28	0
bt	bglm	1667	25	0.9	0	1667	52	17	1650	334	191	0
bonf	glm	1667	50	0.9	0	1667	0	0	1667	213	126	0
bt	glm	1667	50	0.9	0	1667	41	10	1657	770	387	0
bonf	bglm	1667	50	0.9	0	1667	0	0	1667	118	82	0
bt	bglm	1667	50	0.9	0	1667	41	14	1653	625	338	0
bonf	glm	1667	25	0.5	0	1667	0	0	1667	66	55	0
bt	glm	1667	25	0.5	0	1667	0	0	1667	307	245	0
bonf	bglm	1667	25	0.5	0	1667	0	0	1667	38	34	0
bt	bglm	1667	25	0.5	0	1667	13	12	1655	275	206	0
bonf	glm	1667	50	0.5	0	1667	0	0	1667	212	169	0
bt	glm	1667	50	0.5	0	1667	7	6	1661	639	413	0
bonf	bglm	1667	50	0.5	0	1667	0	0	1667	134	109	0
bt	bglm	1667	50	0.5	0	1667	39	33	1634	569	408	0
bonf	glm	1667	25	0.5	0	1667	0	0	1667	57	51	0
bt	glm	1667	25	0.5	0	1667	0	0	1667	332	241	0
bonf	bglm	1667	25	0.5	0	1667	0	0	1667	38	35	0
bt	bglm	1667	25	0.5	0	1667	22	17	1650	281	209	0
bonf	glm	1667	50	0.5	0	1667	0	0	1667	197	157	0
bt	glm	1667	50	0.5	0	1667	15	11	1656	617	406	0
bonf	bglm	1667	50	0.5	0	1667	1	1	1666	152	124	0
bt	bglm	1667	50	0.5	0	1667	52	43	1624	502	359	0
bonf	glm	1667	25	0.5	0	1667	0	0	1667	57	49	0
bt	glm	1667	25	0.5	0	1667	2	2	1665	361	255	0
bonf	bglm	1667	25	0.5	0	1667	0	0	1667	36	30	0
bt	bglm	1667	25	0.5	0	1667	26	22	1645	276	206	0
bonf	glm	1667	50	0.5	0	1667	0	0	1667	197	160	0
bt	glm	1667	50	0.5	0	1667	16	11	1656	645	421	0
bonf	bglm	1667	50	0.5	0	1667	0	0	1667	153	127	0
bt	bglm	1667	50	0.5	0	1667	42	38	1629	511	367	0
bonf	glm	1667	25	0	0	1667	0	0	1667	61	57	0
bt	glm	1667	25	0	0	1667	4	3	1664	341	277	0
bonf	bglm	1667	25	0	0	1667	0	0	1667	41	39	0
bt	bglm	1667	25	0	0	1667	16	15	1652	248	218	0
bonf	glm	1667	50	0	0	1667	0	0	1667	220	191	0
bt	glm	1667	50	0	0	1667	10	9	1658	617	461	0
bonf	bglm	1667	50	0	0	1667	0	0	1667	144	130	0
bt	bglm	1667	50	0	0	1667	31	30	1637	517	406	0
bonf	glm	1667	25	0.9	0	1667	0	0	1667	78	44	0
bt	glm	1667	25	0.9	0	1667	0	0	1667	452	243	0
bonf	bglm	1667	25	0.9	0	1667	0	0	1667	40	27	0
bt	bglm	1667	25	0.9	0	1667	38	16	1651	329	190	0
bonf	glm	1667	50	0.9	0	1667	0	0	1667	219	136	0
bt	glm	1667	50	0.9	0	1667	31	11	1656	737	382	0
bonf	bglm	1667	50	0.9	0	1667	0	0	1667	153	98	0
bt	bglm	1667	50	0.9	0	1667	81	34	1633	646	346	0
bonf	glm	1667	25	0	0	1667	0	0	1667	48	45	0
bt	glm	1667	25	0	0	1667	0	0	1667	315	240	0
bonf	bglm	1667	25	0	0	1667	0	0	1667	39	39	0
bt	bglm	1667	25	0	0	1667	27	27	1640	266	223	0
bonf	glm	1667	50	0	0	1667	0	0	1667	212	183	0
bt	glm	1667	50	0	0	1667	7	7	1660	569	432	0
bonf	bglm	1667	50	0	0	1667	1	1	1666	136	120	0
bt	bglm	1667	50	0	0	1667	34	29	1638	537	427	0
bonf	glm	1667	25	0.9	0	1667	0	0	1667	67	47	0
bt	glm	1667	25	0.9	0	1667	5	1	1666	422	231	0
bonf	bglm	1667	25	0.9	0	1667	0	0	1667	38	26	0
bt	bglm	1667	25	0.9	0	1667	59	15	1652	310	169	0
bonf	glm	1667	50	0.9	0	1667	0	0	1667	220	133	0
bt	glm	1667	50	0.9	0	1667	17	5	1662	685	374	0
bonf	bglm	1667	50	0.9	0	1667	1	1	1666	159	105	0
bt	bglm	1667	50	0.9	0	1667	90	28	1639	597	323	0
bonf	glm	1667	25	0	0	1667	0	0	1667	58	56	0
bt	glm	1667	25	0	0	1667	0	0	1667	356	287	0
bonf	bglm	1667	25	0	0	1667	0	0	1667	50	45	0
bt	bglm	1667	25	0	0	1667	24	24	1643	254	219	0
bonf	glm	1667	50	0	0	1667	0	0	1667	190	170	0
bt	glm	1667	50	0	0	1667	13	11	1656	662	482	0
bonf	bglm	1667	50	0	0	1667	0	0	1667	127	120	0
bt	bglm	1667	50	0	0	1667	35	34	1633	541	431	0
bonf	glm	1667	25	0.9	0	1667	0	0	1667	75	47	0
bt	glm	1667	25	0.9	0	1667	1	1	1666	405	218	0
bonf	bglm	1667	25	0.9	0	1667	0	0	1667	46	34	0
bt	bglm	1667	25	0.9	0	1667	41	11	1656	279	178	0
bonf	glm	1667	50	0.9	0	1667	0	0	1667	258	160	0
bt	glm	1667	50	0.9	0	1667	15	5	1662	749	402	0
bonf	bglm	1667	50	0.9	0	1667	0	0	1667	153	96	0
bt	bglm	1667	50	0.9	0	1667	92	27	1640	593	327	0
bonf	glm	1667	25	0.5	0	1667	0	0	1667	68	59	0
bt	glm	1667	25	0.5	0	1667	1	1	1666	339	249	0
bonf	bglm	1667	25	0.5	0	1667	0	0	1667	46	42	0
bt	bglm	1667	25	0.5	0	1667	13	13	1654	224	179	0
bonf	glm	1667	50	0.5	0	1667	0	0	1667	223	179	0
bt	glm	1667	50	0.5	0	1667	14	12	1655	592	382	0
bonf	bglm	1667	50	0.5	0	1667	1	1	1666	119	99	0
bt	bglm	1667	50	0.5	0	1667	54	36	1631	551	384	0
bonf	glm	1667	25	0.5	0	1667	0	0	1667	53	47	0
bt	glm	1667	25	0.5	0	1667	1	1	1666	350	241	0
bonf	bglm	1667	25	0.5	0	1667	0	0	1667	38	35	0
bt	bglm	1667	25	0.5	0	1667	22	21	1646	256	187	0
bonf	glm	1667	50	0.5	0	1667	0	0	1667	194	152	0
bt	glm	1667	50	0.5	0	1667	12	10	1657	647	420	0
bonf	bglm	1667	50	0.5	0	1667	3	3	1664	140	115	0
bt	bglm	1667	50	0.5	0	1667	38	30	1637	547	381	0
bonf	glm	1667	25	0.5	0	1667	0	0	1667	44	39	0
bt	glm	1667	25	0.5	0	1667	0	0	1667	343	243	0
bonf	bglm	1667	25	0.5	0	1667	0	0	1667	35	29	0
bt	bglm	1667	25	0.5	0	1667	28	22	1645	246	201	0
bonf	glm	1667	50	0.5	0	1667	0	0	1667	209	165	0
bt	glm	1667	50	0.5	0	1667	15	11	1656	584	397	0
bonf	bglm	1667	50	0.5	0	1667	0	0	1667	167	135	0
bt	bglm	1667	50	0.5	0	1667	35	34	1633	558	372	0
mmm	glm	10000	25	0	0	2324	0	0	7676	257	237	18
mmm	glm	10000	50	0	0	193	0	0	9807	1347	1185	125
mmm	glm	10000	25	0.5	0	1812	0	0	8188	277	239	34
mmm	glm	10000	50	0.5	0	166	2	1	9833	1402	1094	208
mmm	glm	10000	25	0.9	0	1075	0	0	8925	716	436	183
mmm	glm	10000	50	0.9	0	93	3	3	9904	2323	1350	563
