# Supplementary material for: Simultaneous Inference of Multiple Binary Endpoints in Biomedical Research: Small Sample Properties of Multiple Marginal Models and a Resampling Approach
Source: Biom J. 2024 Jul 2;66(5):e202300197. doi: 10.1002/bimj.202300197 (PMC12859538; doi:10.1002/bimj.202300197)
Supplement: Supplementary file 1 — Data S1 [file BIMJ-66-e202300197-s001.zip › Code_and_Data/Simulations/Sim_Group_comparison/intermediate_results/bin_gc_ss_h08_04_ha2_002_1.csv]

method	model	nsim	ntrt	corr	nfail	nerror	nrej	nreji	nrejcor	npow	npowi	npowcor
mmm	bglm	1000	25	0	0	1000	16	15	985	0	0	0
mmm	bglm	1000	50	0	0	1000	19	19	981	0	0	0
mmm	bglm	1000	25	0.5	0	1000	13	12	988	0	0	0
mmm	bglm	1000	50	0.5	0	1000	25	20	980	0	0	0
mmm	bglm	1000	25	0.9	0	1000	34	11	989	0	0	0
mmm	bglm	1000	50	0.9	0	1000	83	33	967	0	0	0
mmm	bglm	1000	25	0	0	1000	13	13	987	0	0	0
mmm	bglm	1000	50	0	0	1000	21	21	979	0	0	0
mmm	bglm	1000	25	0.5	0	1000	14	14	986	0	0	0
mmm	bglm	1000	50	0.5	0	1000	26	25	975	0	0	0
mmm	bglm	1000	25	0.9	0	1000	34	19	981	0	0	0
mmm	bglm	1000	50	0.9	0	1000	47	20	980	0	0	0
mmm	bglm	1000	25	0	0	1000	12	12	988	0	0	0
mmm	bglm	1000	50	0	0	1000	20	20	980	0	0	0
mmm	bglm	1000	25	0.5	0	1000	25	20	980	0	0	0
mmm	bglm	1000	50	0.5	0	1000	25	23	977	0	0	0
mmm	bglm	1000	25	0.9	0	1000	45	13	987	0	0	0
mmm	bglm	1000	50	0.9	0	1000	79	28	972	0	0	0
mmm	bglm	1000	25	0	0	1000	16	16	984	0	0	0
mmm	bglm	1000	50	0	0	1000	19	17	983	0	0	0
mmm	bglm	1000	25	0.5	0	1000	20	19	981	0	0	0
mmm	bglm	1000	50	0.5	0	1000	31	28	972	0	0	0
mmm	bglm	1000	25	0.9	0	1000	32	17	983	0	0	0
mmm	bglm	1000	50	0.9	0	1000	40	13	987	0	0	0
mmm	bglm	1000	25	0	0	1000	14	13	987	0	0	0
mmm	bglm	1000	50	0	0	1000	19	19	981	0	0	0
mmm	bglm	1000	25	0.5	0	1000	13	13	987	0	0	0
mmm	bglm	1000	50	0.5	0	1000	36	29	971	0	0	0
mmm	bglm	1000	25	0.9	0	1000	71	26	974	0	0	0
mmm	bglm	1000	50	0.9	0	1000	62	22	978	0	0	0
mmm	bglm	1000	25	0	0	1000	11	11	989	0	0	0
mmm	bglm	1000	50	0	0	1000	16	16	984	0	0	0
mmm	bglm	1000	25	0.5	0	1000	18	15	985	0	0	0
mmm	bglm	1000	50	0.5	0	1000	37	25	975	0	0	0
mmm	bglm	1000	25	0.9	0	1000	42	16	984	0	0	0
mmm	bglm	1000	50	0.9	0	1000	56	27	973	0	0	0
mmm	bglm	1000	25	0	0	1000	12	12	988	0	0	0
mmm	bglm	1000	50	0	0	1000	29	27	973	0	0	0
mmm	bglm	1000	25	0.5	0	1000	26	21	979	0	0	0
mmm	bglm	1000	50	0.5	0	1000	25	19	981	0	0	0
mmm	bglm	1000	25	0.9	0	1000	32	16	984	0	0	0
mmm	bglm	1000	50	0.9	0	1000	76	28	972	0	0	0
mmm	bglm	1000	25	0	0	1000	11	11	989	0	0	0
mmm	bglm	1000	50	0	0	1000	24	23	977	0	0	0
mmm	bglm	1000	25	0.5	0	1000	23	16	984	0	0	0
mmm	bglm	1000	50	0.5	0	1000	37	28	972	0	0	0
mmm	bglm	1000	25	0.9	0	1000	29	14	986	0	0	0
mmm	bglm	1000	50	0.9	0	1000	59	26	974	0	0	0
mmm	bglm	1000	25	0	0	1000	12	12	988	0	0	0
mmm	bglm	1000	50	0	0	1000	18	18	982	0	0	0
mmm	bglm	1000	25	0.5	0	1000	15	15	985	0	0	0
mmm	bglm	1000	50	0.5	0	1000	44	34	966	0	0	0
mmm	bglm	1000	25	0.9	0	1000	48	16	984	0	0	0
mmm	bglm	1000	50	0.9	0	1000	53	23	977	0	0	0
mmm	bglm	1000	25	0	0	1000	12	12	988	0	0	0
mmm	bglm	1000	50	0	0	1000	14	14	986	0	0	0
mmm	bglm	1000	25	0.5	0	1000	21	18	982	0	0	0
mmm	bglm	1000	50	0.5	0	1000	21	19	981	0	0	0
mmm	bglm	1000	25	0.9	0	1000	40	18	982	0	0	0
mmm	bglm	1000	50	0.9	0	1000	99	28	972	0	0	0
bonf	glm	1000	25	0	0	1000	16	15	985	0	0	0
bt	glm	1000	25	0	0	1000	62	60	940	0	0	0
bonf	bglm	1000	25	0	0	1000	11	11	989	0	0	0
bt	bglm	1000	25	0	0	1000	31	31	969	0	0	0
bonf	glm	1000	50	0	0	1000	38	31	969	0	0	0
bt	glm	1000	50	0	0	1000	66	63	937	0	0	0
bonf	bglm	1000	50	0	0	1000	15	14	986	0	0	0
bt	bglm	1000	50	0	0	1000	44	40	960	0	0	0
bonf	glm	1000	25	0.5	0	1000	14	12	988	0	0	0
bt	glm	1000	25	0.5	0	1000	85	54	946	0	0	0
bonf	bglm	1000	25	0.5	0	1000	15	12	988	0	0	0
bt	bglm	1000	25	0.5	0	1000	47	35	965	0	0	0
bonf	glm	1000	50	0.5	0	1000	32	26	974	0	0	0
bt	glm	1000	50	0.5	0	1000	70	56	944	0	0	0
bonf	bglm	1000	50	0.5	0	1000	22	18	982	0	0	0
bt	bglm	1000	50	0.5	0	1000	29	25	975	1	1	0
bonf	glm	1000	25	0.9	0	1000	30	5	995	0	0	0
bt	glm	1000	25	0.9	0	1000	165	47	953	0	0	0
bonf	bglm	1000	25	0.9	0	1000	30	7	993	0	0	0
bt	bglm	1000	25	0.9	0	1000	144	52	948	1	1	0
bonf	glm	1000	50	0.9	0	1000	29	11	989	0	0	0
bt	glm	1000	50	0.9	0	1000	147	49	951	0	0	0
bonf	bglm	1000	50	0.9	0	1000	11	7	993	0	0	0
bt	bglm	1000	50	0.9	0	1000	90	36	964	6	4	0
bonf	glm	1000	25	0	0	1000	18	16	984	0	0	0
bt	glm	1000	25	0	0	1000	56	50	950	0	0	0
bonf	bglm	1000	25	0	0	1000	16	15	985	0	0	0
bt	bglm	1000	25	0	0	1000	47	45	955	0	0	0
bonf	glm	1000	50	0	0	1000	47	45	955	0	0	0
bt	glm	1000	50	0	0	1000	53	49	951	0	0	0
bonf	bglm	1000	50	0	0	1000	20	20	980	0	0	0
bt	bglm	1000	50	0	0	1000	29	27	973	0	0	0
bonf	glm	1000	25	0.5	0	1000	22	17	983	0	0	0
bt	glm	1000	25	0.5	0	1000	51	45	955	0	0	0
bonf	bglm	1000	25	0.5	0	1000	9	5	995	0	0	0
bt	bglm	1000	25	0.5	0	1000	48	38	962	0	0	0
bonf	glm	1000	50	0.5	0	1000	48	40	960	0	0	0
bt	glm	1000	50	0.5	0	1000	75	60	940	0	0	0
bonf	bglm	1000	50	0.5	0	1000	23	18	982	0	0	0
bt	bglm	1000	50	0.5	0	1000	48	38	962	0	0	0
bonf	glm	1000	25	0.9	0	1000	25	9	991	0	0	0
bt	glm	1000	25	0.9	0	1000	145	54	946	0	0	0
bonf	bglm	1000	25	0.9	0	1000	19	6	994	0	0	0
bt	bglm	1000	25	0.9	0	1000	76	32	968	0	0	0
bonf	glm	1000	50	0.9	0	1000	39	15	985	0	0	0
bt	glm	1000	50	0.9	0	1000	182	51	949	0	0	0
bonf	bglm	1000	50	0.9	0	1000	27	9	991	0	0	0
bt	bglm	1000	50	0.9	0	1000	145	43	957	0	0	0
bonf	glm	1000	25	0	0	1000	10	10	990	0	0	0
bt	glm	1000	25	0	0	1000	60	57	943	0	0	0
bonf	bglm	1000	25	0	0	1000	8	7	993	0	0	0
bt	bglm	1000	25	0	0	1000	40	36	964	0	0	0
bonf	glm	1000	50	0	0	1000	29	28	972	0	0	0
bt	glm	1000	50	0	0	1000	50	48	952	0	0	0
bonf	bglm	1000	50	0	0	1000	30	29	971	0	0	0
bt	bglm	1000	50	0	0	1000	37	33	967	0	0	0
bonf	glm	1000	25	0.5	0	1000	17	16	984	0	0	0
bt	glm	1000	25	0.5	0	1000	46	37	963	0	0	0
bonf	bglm	1000	25	0.5	0	1000	27	21	979	0	0	0
bt	bglm	1000	25	0.5	0	1000	53	43	957	0	0	0
bonf	glm	1000	50	0.5	0	1000	22	19	981	0	0	0
bt	glm	1000	50	0.5	0	1000	61	47	953	0	0	0
bonf	bglm	1000	50	0.5	0	1000	23	20	980	0	0	0
bt	bglm	1000	50	0.5	0	1000	46	35	965	1	1	0
bonf	glm	1000	25	0.9	0	1000	16	6	994	0	0	0
bt	glm	1000	25	0.9	0	1000	142	47	953	0	0	0
bonf	bglm	1000	25	0.9	0	1000	27	9	991	0	0	0
bt	bglm	1000	25	0.9	0	1000	79	31	969	0	0	0
bonf	glm	1000	50	0.9	0	1000	22	12	988	0	0	0
bt	glm	1000	50	0.9	0	1000	126	42	958	0	0	0
bonf	bglm	1000	50	0.9	0	1000	23	6	994	0	0	0
bt	bglm	1000	50	0.9	0	1000	100	43	957	2	2	0
bonf	glm	1000	25	0	0	1000	13	13	987	0	0	0
bt	glm	1000	25	0	0	1000	57	52	948	0	0	0
bonf	bglm	1000	25	0	0	1000	17	16	984	0	0	0
bt	bglm	1000	25	0	0	1000	34	30	970	0	0	0
bonf	glm	1000	50	0	0	1000	44	41	959	0	0	0
bt	glm	1000	50	0	0	1000	50	48	952	0	0	0
bonf	bglm	1000	50	0	0	1000	26	25	975	0	0	0
bt	bglm	1000	50	0	0	1000	36	36	964	0	0	0
bonf	glm	1000	25	0.5	0	1000	18	17	983	0	0	0
bt	glm	1000	25	0.5	0	1000	74	52	948	0	0	0
bonf	bglm	1000	25	0.5	0	1000	15	11	989	0	0	0
bt	bglm	1000	25	0.5	0	1000	45	38	962	0	0	0
bonf	glm	1000	50	0.5	0	1000	48	32	968	0	0	0
bt	glm	1000	50	0.5	0	1000	46	35	965	0	0	0
bonf	bglm	1000	50	0.5	0	1000	17	11	989	0	0	0
bt	bglm	1000	50	0.5	0	1000	38	33	967	0	0	0
bonf	glm	1000	25	0.9	0	1000	18	9	991	0	0	0
bt	glm	1000	25	0.9	0	1000	132	44	956	0	0	0
bonf	bglm	1000	25	0.9	0	1000	22	8	992	0	0	0
bt	bglm	1000	25	0.9	0	1000	92	36	964	0	0	0
bonf	glm	1000	50	0.9	0	1000	58	18	982	0	0	0
bt	glm	1000	50	0.9	0	1000	188	59	941	0	0	0
bonf	bglm	1000	50	0.9	0	1000	27	8	992	0	0	0
bt	bglm	1000	50	0.9	0	1000	129	38	962	1	1	0
bonf	glm	1000	25	0	0	1000	21	19	981	0	0	0
bt	glm	1000	25	0	0	1000	70	65	935	0	0	0
bonf	bglm	1000	25	0	0	1000	12	12	988	0	0	0
bt	bglm	1000	25	0	0	1000	40	40	960	0	0	0
bonf	glm	1000	50	0	0	1000	30	27	973	0	0	0
bt	glm	1000	50	0	0	1000	46	42	958	0	0	0
bonf	bglm	1000	50	0	0	1000	14	14	986	0	0	0
bt	bglm	1000	50	0	0	1000	36	35	965	0	0	0
bonf	glm	1000	25	0.5	0	1000	19	11	989	0	0	0
bt	glm	1000	25	0.5	0	1000	76	58	942	0	0	0
bonf	bglm	1000	25	0.5	0	1000	10	9	991	0	0	0
bt	bglm	1000	25	0.5	0	1000	58	48	952	0	0	0
bonf	glm	1000	50	0.5	0	1000	38	29	971	0	0	0
bt	glm	1000	50	0.5	0	1000	52	42	958	0	0	0
bonf	bglm	1000	50	0.5	0	1000	20	18	982	0	0	0
bt	bglm	1000	50	0.5	0	1000	52	47	953	0	0	0
bonf	glm	1000	25	0.9	0	1000	8	4	996	0	0	0
bt	glm	1000	25	0.9	0	1000	150	52	948	0	0	0
bonf	bglm	1000	25	0.9	0	1000	8	4	996	0	0	0
bt	bglm	1000	25	0.9	0	1000	123	44	956	0	0	0
bonf	glm	1000	50	0.9	0	1000	28	18	982	0	0	0
bt	glm	1000	50	0.9	0	1000	150	48	952	0	0	0
bonf	bglm	1000	50	0.9	0	1000	35	12	988	0	0	0
bt	bglm	1000	50	0.9	0	1000	158	46	954	0	0	0
bonf	glm	1000	25	0	0	1000	15	15	985	0	0	0
bt	glm	1000	25	0	0	1000	53	51	949	0	0	0
bonf	bglm	1000	25	0	0	1000	10	10	990	0	0	0
bt	bglm	1000	25	0	0	1000	37	35	965	0	0	0
bonf	glm	1000	50	0	0	1000	41	37	963	0	0	0
bt	glm	1000	50	0	0	1000	62	60	940	0	0	0
bonf	bglm	1000	50	0	0	1000	15	15	985	0	0	0
bt	bglm	1000	50	0	0	1000	34	32	968	0	0	0
bonf	glm	1000	25	0.5	0	1000	13	10	990	0	0	0
bt	glm	1000	25	0.5	0	1000	83	59	941	0	0	0
bonf	bglm	1000	25	0.5	0	1000	9	9	991	0	0	0
bt	bglm	1000	25	0.5	0	1000	35	26	974	0	0	0
bonf	glm	1000	50	0.5	0	1000	32	24	976	0	0	0
bt	glm	1000	50	0.5	0	1000	78	62	938	0	0	0
bonf	bglm	1000	50	0.5	0	1000	16	14	986	0	0	0
bt	bglm	1000	50	0.5	0	1000	60	51	949	0	0	0
bonf	glm	1000	25	0.9	0	1000	7	3	997	0	0	0
bt	glm	1000	25	0.9	0	1000	190	51	949	0	0	0
bonf	bglm	1000	25	0.9	0	1000	18	6	994	0	0	0
bt	bglm	1000	25	0.9	0	1000	90	41	959	0	0	0
bonf	glm	1000	50	0.9	0	1000	38	14	986	0	0	0
bt	glm	1000	50	0.9	0	1000	149	49	951	0	0	0
bonf	bglm	1000	50	0.9	0	1000	22	6	994	0	0	0
bt	bglm	1000	50	0.9	0	1000	166	51	949	1	1	0
bonf	glm	1000	25	0	0	1000	16	15	985	0	0	0
bt	glm	1000	25	0	0	1000	58	54	946	0	0	0
bonf	bglm	1000	25	0	0	1000	20	20	980	0	0	0
bt	bglm	1000	25	0	0	1000	42	42	958	0	0	0
bonf	glm	1000	50	0	0	1000	37	35	965	0	0	0
bt	glm	1000	50	0	0	1000	60	55	945	0	0	0
bonf	bglm	1000	50	0	0	1000	34	33	967	0	0	0
bt	bglm	1000	50	0	0	1000	44	43	957	0	0	0
bonf	glm	1000	25	0.5	0	1000	21	16	984	0	0	0
bt	glm	1000	25	0.5	0	1000	64	49	951	0	0	0
bonf	bglm	1000	25	0.5	0	1000	10	9	991	0	0	0
bt	bglm	1000	25	0.5	0	1000	63	44	956	0	0	0
bonf	glm	1000	50	0.5	0	1000	34	29	971	0	0	0
bt	glm	1000	50	0.5	0	1000	86	64	936	0	0	0
bonf	bglm	1000	50	0.5	0	1000	19	17	983	0	0	0
bt	bglm	1000	50	0.5	0	1000	50	41	959	0	0	0
bonf	glm	1000	25	0.9	0	1000	17	5	995	0	0	0
bt	glm	1000	25	0.9	0	1000	178	50	950	0	0	0
bonf	bglm	1000	25	0.9	0	1000	20	7	993	0	0	0
bt	bglm	1000	25	0.9	0	1000	133	34	966	0	0	0
bonf	glm	1000	50	0.9	0	1000	46	12	988	0	0	0
bt	glm	1000	50	0.9	0	1000	199	65	935	0	0	0
bonf	bglm	1000	50	0.9	0	1000	28	8	992	0	0	0
bt	bglm	1000	50	0.9	0	1000	111	29	971	1	1	0
bonf	glm	1000	25	0	0	1000	16	16	984	0	0	0
bt	glm	1000	25	0	0	1000	46	46	954	0	0	0
bonf	bglm	1000	25	0	0	1000	15	14	986	0	0	0
bt	bglm	1000	25	0	0	1000	42	42	958	0	0	0
bonf	glm	1000	50	0	0	1000	19	18	982	0	0	0
bt	glm	1000	50	0	0	1000	70	65	935	0	0	0
bonf	bglm	1000	50	0	0	1000	23	23	977	0	0	0
bt	bglm	1000	50	0	0	1000	37	35	965	0	0	0
bonf	glm	1000	25	0.5	0	1000	19	17	983	0	0	0
bt	glm	1000	25	0.5	0	1000	92	65	935	0	0	0
bonf	bglm	1000	25	0.5	0	1000	12	11	989	0	0	0
bt	bglm	1000	25	0.5	0	1000	42	36	964	0	0	0
bonf	glm	1000	50	0.5	0	1000	40	33	967	0	0	0
bt	glm	1000	50	0.5	0	1000	48	43	957	0	0	0
bonf	bglm	1000	50	0.5	0	1000	14	14	986	0	0	0
bt	bglm	1000	50	0.5	0	1000	42	32	968	1	1	0
bonf	glm	1000	25	0.9	0	1000	11	5	995	0	0	0
bt	glm	1000	25	0.9	0	1000	151	45	955	0	0	0
bonf	bglm	1000	25	0.9	0	1000	7	5	995	0	0	0
bt	bglm	1000	25	0.9	0	1000	112	38	962	0	0	0
bonf	glm	1000	50	0.9	0	1000	32	13	987	0	0	0
bt	glm	1000	50	0.9	0	1000	148	52	948	0	0	0
bonf	bglm	1000	50	0.9	0	1000	18	7	993	0	0	0
bt	bglm	1000	50	0.9	0	1000	121	43	957	3	2	0
bonf	glm	1000	25	0	0	1000	20	20	980	0	0	0
bt	glm	1000	25	0	0	1000	42	40	960	0	0	0
bonf	bglm	1000	25	0	0	1000	15	15	985	0	0	0
bt	bglm	1000	25	0	0	1000	41	39	961	0	0	0
bonf	glm	1000	50	0	0	1000	41	38	962	0	0	0
bt	glm	1000	50	0	0	1000	61	56	944	0	0	0
bonf	bglm	1000	50	0	0	1000	22	19	981	0	0	0
bt	bglm	1000	50	0	0	1000	44	41	959	0	0	0
bonf	glm	1000	25	0.5	0	1000	17	12	988	0	0	0
bt	glm	1000	25	0.5	0	1000	65	52	948	0	0	0
bonf	bglm	1000	25	0.5	0	1000	10	9	991	0	0	0
bt	bglm	1000	25	0.5	0	1000	49	39	961	0	0	0
bonf	glm	1000	50	0.5	0	1000	31	26	974	0	0	0
bt	glm	1000	50	0.5	0	1000	65	47	953	0	0	0
bonf	bglm	1000	50	0.5	0	1000	19	18	982	0	0	0
bt	bglm	1000	50	0.5	0	1000	41	31	969	0	0	0
bonf	glm	1000	25	0.9	0	1000	11	6	994	0	0	0
bt	glm	1000	25	0.9	0	1000	151	54	946	0	0	0
bonf	bglm	1000	25	0.9	0	1000	5	2	998	0	0	0
bt	bglm	1000	25	0.9	0	1000	160	44	956	0	0	0
bonf	glm	1000	50	0.9	0	1000	40	15	985	0	0	0
bt	glm	1000	50	0.9	0	1000	154	46	954	0	0	0
bonf	bglm	1000	50	0.9	0	1000	18	8	992	0	0	0
bt	bglm	1000	50	0.9	0	1000	186	54	946	0	0	0
bonf	glm	1000	25	0	0	1000	19	18	982	0	0	0
bt	glm	1000	25	0	0	1000	50	48	952	0	0	0
bonf	bglm	1000	25	0	0	1000	18	16	984	0	0	0
bt	bglm	1000	25	0	0	1000	46	43	957	0	0	0
bonf	glm	1000	50	0	0	1000	41	39	961	0	0	0
bt	glm	1000	50	0	0	1000	55	50	950	0	0	0
bonf	bglm	1000	50	0	0	1000	16	15	985	0	0	0
bt	bglm	1000	50	0	0	1000	46	38	962	0	0	0
bonf	glm	1000	25	0.5	0	1000	15	15	985	0	0	0
bt	glm	1000	25	0.5	0	1000	74	61	939	0	0	0
bonf	bglm	1000	25	0.5	0	1000	21	18	982	0	0	0
bt	bglm	1000	25	0.5	0	1000	61	49	951	0	0	0
bonf	glm	1000	50	0.5	0	1000	35	33	967	0	0	0
bt	glm	1000	50	0.5	0	1000	66	48	952	0	0	0
bonf	bglm	1000	50	0.5	0	1000	21	16	984	0	0	0
bt	bglm	1000	50	0.5	0	1000	37	33	967	0	0	0
bonf	glm	1000	25	0.9	0	1000	14	5	995	0	0	0
bt	glm	1000	25	0.9	0	1000	158	58	942	0	0	0
bonf	bglm	1000	25	0.9	0	1000	6	4	996	0	0	0
bt	bglm	1000	25	0.9	0	1000	112	35	965	0	0	0
bonf	glm	1000	50	0.9	0	1000	37	15	985	0	0	0
bt	glm	1000	50	0.9	0	1000	192	69	931	0	0	0
bonf	bglm	1000	50	0.9	0	1000	22	10	990	0	0	0
bt	bglm	1000	50	0.9	0	1000	149	45	955	0	0	0
mmm	glm	10000	25	0	0	4370	84	83	5547	0	0	0
mmm	glm	10000	50	0	0	3743	208	195	6062	0	0	0
mmm	glm	10000	25	0.5	0	4523	80	70	5407	0	0	0
mmm	glm	10000	50	0.5	0	3606	259	199	6195	0	0	0
mmm	glm	10000	25	0.9	0	3385	276	105	6510	0	0	0
mmm	glm	10000	50	0.9	0	2944	591	193	6863	0	0	0
