# Supplementary material for: Simultaneous Inference of Multiple Binary Endpoints in Biomedical Research: Small Sample Properties of Multiple Marginal Models and a Resampling Approach
Source: Biom J. 2024 Jul 2;66(5):e202300197. doi: 10.1002/bimj.202300197 (PMC12859538; doi:10.1002/bimj.202300197)
Supplement: Supplementary file 1 — Data S1 [file BIMJ-66-e202300197-s001.zip › Code_and_Data/Simulations/Sim_Group_comparison/intermediate_results/bin_gc_ss_h08_04_ha2_002_d01_1.csv]

method	model	nsim	ntrt	corr	nfail	nerror	nrej	nreji	nrejcor	npow	npowi	npowcor
bonf	glm	1667	25	0	0	0	23	22	1645	0	0	0
mmm	glm	1667	25	0	0	615	17	16	1036	0	0	0
bt	glm	1667	25	0	0	0	93	86	1581	0	0	0
bonf	bglm	1667	25	0	0	0	23	22	1645	1	1	0
mmm	bglm	1667	25	0	0	0	27	25	1642	2	2	0
bt	bglm	1667	25	0	0	0	68	68	1599	2	2	0
bonf	glm	1667	50	0	0	0	45	44	1623	0	0	0
mmm	glm	1667	50	0	0	458	40	38	1171	0	0	0
bt	glm	1667	50	0	0	0	98	87	1580	0	0	0
bonf	bglm	1667	50	0	0	0	24	22	1645	15	15	0
mmm	bglm	1667	50	0	0	0	39	36	1631	17	17	0
bt	bglm	1667	50	0	0	0	63	58	1609	48	48	0
bonf	glm	1667	25	0.5	0	0	41	36	1631	0	0	0
mmm	glm	1667	25	0.5	0	692	9	9	966	0	0	0
bt	glm	1667	25	0.5	0	0	126	97	1570	0	0	0
bonf	bglm	1667	25	0.5	0	0	18	16	1651	0	0	0
mmm	bglm	1667	25	0.5	0	0	23	19	1648	0	0	0
bt	bglm	1667	25	0.5	0	0	66	53	1614	4	4	0
bonf	glm	1667	50	0.5	0	0	80	65	1602	0	0	0
mmm	glm	1667	50	0.5	0	440	28	27	1200	0	0	0
bt	glm	1667	50	0.5	0	0	124	97	1570	0	0	0
bonf	bglm	1667	50	0.5	0	0	29	24	1643	18	18	0
mmm	bglm	1667	50	0.5	0	0	44	40	1627	20	20	0
bt	bglm	1667	50	0.5	0	0	88	66	1601	91	81	10
bonf	glm	1667	25	0.9	0	0	12	6	1661	0	0	0
mmm	glm	1667	25	0.9	0	542	50	19	1106	0	0	0
bt	glm	1667	25	0.9	0	0	285	73	1594	0	0	0
bonf	bglm	1667	25	0.9	0	0	13	10	1657	0	0	0
mmm	bglm	1667	25	0.9	0	0	109	37	1630	4	3	1
bt	bglm	1667	25	0.9	0	0	155	58	1609	28	23	5
bonf	glm	1667	50	0.9	0	0	31	13	1654	0	0	0
mmm	glm	1667	50	0.9	0	405	133	40	1222	0	0	0
bt	glm	1667	50	0.9	0	0	295	89	1578	6	5	1
bonf	bglm	1667	50	0.9	0	0	27	19	1648	20	16	4
mmm	bglm	1667	50	0.9	0	0	124	45	1622	125	82	43
bt	bglm	1667	50	0.9	0	0	254	81	1586	291	191	100
bonf	glm	1667	25	0	0	0	30	26	1641	0	0	0
mmm	glm	1667	25	0	0	636	18	15	1016	0	0	0
bt	glm	1667	25	0	0	0	87	81	1586	1	1	0
bonf	bglm	1667	25	0	0	0	21	20	1647	0	0	0
mmm	bglm	1667	25	0	0	0	22	22	1645	1	1	0
bt	bglm	1667	25	0	0	0	73	69	1598	3	3	0
bonf	glm	1667	50	0	0	0	55	51	1616	0	0	0
mmm	glm	1667	50	0	0	483	34	33	1151	0	0	0
bt	glm	1667	50	0	0	0	88	79	1588	0	0	0
bonf	bglm	1667	50	0	0	0	34	33	1634	8	8	0
mmm	bglm	1667	50	0	0	0	38	37	1630	20	20	0
bt	bglm	1667	50	0	0	0	50	47	1620	46	46	0
bonf	glm	1667	25	0.5	0	0	40	33	1634	0	0	0
mmm	glm	1667	25	0.5	0	640	24	19	1008	0	0	0
bt	glm	1667	25	0.5	0	0	120	90	1577	0	0	0
bonf	bglm	1667	25	0.5	0	0	25	22	1645	0	0	0
mmm	bglm	1667	25	0.5	0	0	25	22	1645	0	0	0
bt	bglm	1667	25	0.5	0	0	75	60	1607	6	6	0
bonf	glm	1667	50	0.5	0	0	62	46	1621	0	0	0
mmm	glm	1667	50	0.5	0	497	41	32	1138	0	0	0
bt	glm	1667	50	0.5	0	0	99	80	1587	0	0	0
bonf	bglm	1667	50	0.5	0	0	44	36	1631	16	16	0
mmm	bglm	1667	50	0.5	0	0	45	34	1633	24	21	3
bt	bglm	1667	50	0.5	0	0	53	46	1621	65	58	7
bonf	glm	1667	25	0.9	0	0	23	10	1657	0	0	0
mmm	glm	1667	25	0.9	0	515	42	18	1134	0	0	0
bt	glm	1667	25	0.9	0	0	243	84	1583	0	0	0
bonf	bglm	1667	25	0.9	0	0	22	12	1655	0	0	0
mmm	bglm	1667	25	0.9	0	0	108	34	1633	0	0	0
bt	bglm	1667	25	0.9	0	0	186	60	1607	36	24	12
bonf	glm	1667	50	0.9	0	0	42	14	1653	0	0	0
mmm	glm	1667	50	0.9	0	446	101	35	1186	0	0	0
bt	glm	1667	50	0.9	0	0	184	65	1602	1	1	0
bonf	bglm	1667	50	0.9	0	0	36	13	1654	19	11	8
mmm	bglm	1667	50	0.9	0	0	82	37	1630	108	78	30
bt	bglm	1667	50	0.9	0	0	183	71	1596	260	166	94
bonf	glm	1667	25	0	0	0	34	31	1636	0	0	0
mmm	glm	1667	25	0	0	620	15	15	1032	0	0	0
bt	glm	1667	25	0	0	0	78	71	1596	0	0	0
bonf	bglm	1667	25	0	0	0	32	31	1636	0	0	0
mmm	bglm	1667	25	0	0	0	26	25	1642	0	0	0
bt	bglm	1667	25	0	0	0	61	59	1608	2	2	0
bonf	glm	1667	50	0	0	0	50	50	1617	0	0	0
mmm	glm	1667	50	0	0	455	50	47	1165	0	0	0
bt	glm	1667	50	0	0	0	78	75	1592	1	1	0
bonf	bglm	1667	50	0	0	0	19	19	1648	17	17	0
mmm	bglm	1667	50	0	0	0	36	36	1631	12	12	0
bt	bglm	1667	50	0	0	0	68	64	1603	47	47	0
bonf	glm	1667	25	0.5	0	0	22	21	1646	0	0	0
mmm	glm	1667	25	0.5	0	700	16	11	956	0	0	0
bt	glm	1667	25	0.5	0	0	116	92	1575	0	0	0
bonf	bglm	1667	25	0.5	0	0	18	16	1651	0	0	0
mmm	bglm	1667	25	0.5	0	0	25	22	1645	1	1	0
bt	bglm	1667	25	0.5	0	0	73	58	1609	2	2	0
bonf	glm	1667	50	0.5	0	0	69	52	1615	0	0	0
mmm	glm	1667	50	0.5	0	468	33	31	1168	0	0	0
bt	glm	1667	50	0.5	0	0	112	79	1588	0	0	0
bonf	bglm	1667	50	0.5	0	0	26	23	1644	21	20	1
mmm	bglm	1667	50	0.5	0	0	76	50	1617	29	28	1
bt	bglm	1667	50	0.5	0	0	70	56	1611	65	59	6
bonf	glm	1667	25	0.9	0	0	23	10	1657	0	0	0
mmm	glm	1667	25	0.9	0	523	38	14	1130	0	0	0
bt	glm	1667	25	0.9	0	0	272	89	1578	0	0	0
bonf	bglm	1667	25	0.9	0	0	51	15	1652	0	0	0
mmm	bglm	1667	25	0.9	0	0	67	31	1636	2	2	0
bt	bglm	1667	25	0.9	0	0	253	77	1590	51	33	18
bonf	glm	1667	50	0.9	0	0	79	30	1637	0	0	0
mmm	glm	1667	50	0.9	0	403	72	32	1232	3	2	1
bt	glm	1667	50	0.9	0	0	177	62	1605	6	3	3
bonf	bglm	1667	50	0.9	0	0	28	12	1655	15	13	2
mmm	bglm	1667	50	0.9	0	0	95	35	1632	101	66	35
bt	bglm	1667	50	0.9	0	0	274	81	1586	281	179	102
bonf	glm	1667	25	0	0	0	40	39	1628	0	0	0
mmm	glm	1667	25	0	0	623	12	12	1032	0	0	0
bt	glm	1667	25	0	0	0	98	90	1577	0	0	0
bonf	bglm	1667	25	0	0	0	20	20	1647	0	0	0
mmm	bglm	1667	25	0	0	0	24	24	1643	0	0	0
bt	bglm	1667	25	0	0	0	57	56	1611	1	1	0
bonf	glm	1667	50	0	0	0	50	46	1621	0	0	0
mmm	glm	1667	50	0	0	486	37	33	1148	1	1	0
bt	glm	1667	50	0	0	0	97	92	1575	0	0	0
bonf	bglm	1667	50	0	0	0	36	36	1631	10	10	0
mmm	bglm	1667	50	0	0	0	37	35	1632	14	14	0
bt	bglm	1667	50	0	0	0	64	61	1606	60	60	0
bonf	glm	1667	25	0.5	0	0	21	18	1649	0	0	0
mmm	glm	1667	25	0.5	0	663	22	15	989	0	0	0
bt	glm	1667	25	0.5	0	0	122	94	1573	0	0	0
bonf	bglm	1667	25	0.5	0	0	23	21	1646	0	0	0
mmm	bglm	1667	25	0.5	0	0	25	24	1643	1	1	0
bt	bglm	1667	25	0.5	0	0	97	75	1592	1	1	0
bonf	glm	1667	50	0.5	0	0	78	68	1599	0	0	0
mmm	glm	1667	50	0.5	0	462	44	39	1166	0	0	0
bt	glm	1667	50	0.5	0	0	119	84	1583	0	0	0
bonf	bglm	1667	50	0.5	0	0	30	22	1645	18	18	0
mmm	bglm	1667	50	0.5	0	0	58	49	1618	29	27	2
bt	bglm	1667	50	0.5	0	0	81	65	1602	79	70	9
bonf	glm	1667	25	0.9	0	0	24	6	1661	0	0	0
mmm	glm	1667	25	0.9	0	550	50	18	1099	0	0	0
bt	glm	1667	25	0.9	0	0	249	76	1591	0	0	0
bonf	bglm	1667	25	0.9	0	0	29	10	1657	0	0	0
mmm	bglm	1667	25	0.9	0	0	71	34	1633	4	3	1
bt	bglm	1667	25	0.9	0	0	200	62	1605	26	19	7
bonf	glm	1667	50	0.9	0	0	43	17	1650	0	0	0
mmm	glm	1667	50	0.9	0	434	79	31	1202	0	0	0
bt	glm	1667	50	0.9	0	0	235	84	1583	7	4	3
bonf	bglm	1667	50	0.9	0	0	22	13	1654	14	11	3
mmm	bglm	1667	50	0.9	0	0	92	38	1629	114	73	41
bt	bglm	1667	50	0.9	0	0	178	60	1607	270	176	94
bonf	glm	1667	25	0	0	0	24	24	1643	0	0	0
mmm	glm	1667	25	0	0	628	18	17	1022	0	0	0
bt	glm	1667	25	0	0	0	86	82	1585	0	0	0
bonf	bglm	1667	25	0	0	0	20	20	1647	0	0	0
mmm	bglm	1667	25	0	0	0	16	15	1652	0	0	0
bt	bglm	1667	25	0	0	0	74	71	1596	7	7	0
bonf	glm	1667	50	0	0	0	57	54	1613	0	0	0
mmm	glm	1667	50	0	0	457	46	43	1167	0	0	0
bt	glm	1667	50	0	0	0	86	82	1585	1	1	0
bonf	bglm	1667	50	0	0	0	42	40	1627	14	14	0
mmm	bglm	1667	50	0	0	0	40	39	1628	19	19	0
bt	bglm	1667	50	0	0	0	62	57	1610	58	58	0
bonf	glm	1667	25	0.5	0	0	30	23	1644	0	0	0
mmm	glm	1667	25	0.5	0	675	14	13	979	0	0	0
bt	glm	1667	25	0.5	0	0	119	88	1579	0	0	0
bonf	bglm	1667	25	0.5	0	0	31	24	1643	0	0	0
mmm	bglm	1667	25	0.5	0	0	35	29	1638	0	0	0
bt	bglm	1667	25	0.5	0	0	90	68	1599	1	1	0
bonf	glm	1667	50	0.5	0	0	79	60	1607	0	0	0
mmm	glm	1667	50	0.5	0	443	53	42	1182	0	0	0
bt	glm	1667	50	0.5	0	0	128	103	1564	0	0	0
bonf	bglm	1667	50	0.5	0	0	31	27	1640	15	14	1
mmm	bglm	1667	50	0.5	0	0	32	29	1638	20	19	1
bt	bglm	1667	50	0.5	0	0	95	73	1594	90	82	8
bonf	glm	1667	25	0.9	0	0	41	14	1653	0	0	0
mmm	glm	1667	25	0.9	0	529	32	12	1126	0	0	0
bt	glm	1667	25	0.9	0	0	319	96	1571	0	0	0
bonf	bglm	1667	25	0.9	0	0	29	11	1656	0	0	0
mmm	bglm	1667	25	0.9	0	0	117	42	1625	0	0	0
bt	bglm	1667	25	0.9	0	0	233	78	1589	36	23	13
bonf	glm	1667	50	0.9	0	0	34	18	1649	0	0	0
mmm	glm	1667	50	0.9	0	395	85	28	1244	3	2	1
bt	glm	1667	50	0.9	0	0	308	90	1577	11	9	2
bonf	bglm	1667	50	0.9	0	0	28	9	1658	19	16	3
mmm	bglm	1667	50	0.9	0	0	99	38	1629	94	65	29
bt	bglm	1667	50	0.9	0	0	244	77	1590	293	186	107
bonf	glm	1667	25	0	0	0	30	29	1638	0	0	0
mmm	glm	1667	25	0	0	678	18	17	972	0	0	0
bt	glm	1667	25	0	0	0	82	72	1595	0	0	0
bonf	bglm	1667	25	0	0	0	26	26	1641	0	0	0
mmm	bglm	1667	25	0	0	0	21	20	1647	0	0	0
bt	bglm	1667	25	0	0	0	66	62	1605	5	5	0
bonf	glm	1667	50	0	0	0	47	44	1623	0	0	0
mmm	glm	1667	50	0	0	451	46	44	1172	0	0	0
bt	glm	1667	50	0	0	0	102	88	1579	0	0	0
bonf	bglm	1667	50	0	0	0	29	29	1638	10	10	0
mmm	bglm	1667	50	0	0	0	39	37	1630	16	16	0
bt	bglm	1667	50	0	0	0	67	62	1605	54	53	1
bonf	glm	1667	25	0.5	0	0	18	17	1650	0	0	0
mmm	glm	1667	25	0.5	0	668	28	22	977	0	0	0
bt	glm	1667	25	0.5	0	0	114	88	1579	0	0	0
bonf	bglm	1667	25	0.5	0	0	14	14	1653	1	1	0
mmm	bglm	1667	25	0.5	0	0	18	18	1649	0	0	0
bt	bglm	1667	25	0.5	0	0	72	61	1606	4	4	0
bonf	glm	1667	50	0.5	0	0	55	50	1617	0	0	0
mmm	glm	1667	50	0.5	0	509	42	27	1131	0	0	0
bt	glm	1667	50	0.5	0	0	109	82	1585	0	0	0
bonf	bglm	1667	50	0.5	0	0	42	38	1629	16	14	2
mmm	bglm	1667	50	0.5	0	0	61	48	1619	22	21	1
bt	bglm	1667	50	0.5	0	0	84	66	1601	64	57	7
bonf	glm	1667	25	0.9	0	0	42	13	1654	0	0	0
mmm	glm	1667	25	0.9	0	509	36	19	1139	0	0	0
bt	glm	1667	25	0.9	0	0	324	85	1582	0	0	0
bonf	bglm	1667	25	0.9	0	0	17	5	1662	0	0	0
mmm	bglm	1667	25	0.9	0	0	76	24	1643	0	0	0
bt	bglm	1667	25	0.9	0	0	180	67	1600	37	27	10
bonf	glm	1667	50	0.9	0	0	57	21	1646	0	0	0
mmm	glm	1667	50	0.9	0	439	111	42	1186	1	1	0
bt	glm	1667	50	0.9	0	0	252	94	1573	3	3	0
bonf	bglm	1667	50	0.9	0	0	9	7	1660	19	13	6
mmm	bglm	1667	50	0.9	0	0	145	48	1619	127	89	38
bt	bglm	1667	50	0.9	0	0	275	72	1595	284	185	99
