# Supplementary material for: Simultaneous Inference of Multiple Binary Endpoints in Biomedical Research: Small Sample Properties of Multiple Marginal Models and a Resampling Approach
Source: Biom J. 2024 Jul 2;66(5):e202300197. doi: 10.1002/bimj.202300197 (PMC12859538; doi:10.1002/bimj.202300197)
Supplement: Supplementary file 1 — Data S1 [file BIMJ-66-e202300197-s001.zip › Code_and_Data/Simulations/Sim_Group_comparison/intermediate_results/bin_gc_ss_h08_04_ha2_002_d02_1.csv]

method	model	nsim	ntrt	corr	nfail	nerror	nrej	nreji	nrejcor	npow	npowi	npowcor
bonf	glm	1667	25	0	0	0	31	29	1638	0	0	0
mmm	glm	1667	25	0	0	718	10	10	939	0	0	0
bt	glm	1667	25	0	0	0	106	94	1573	3	3	0
bonf	bglm	1667	25	0	0	0	20	20	1647	23	23	0
mmm	bglm	1667	25	0	0	0	27	27	1640	41	41	0
bt	bglm	1667	25	0	0	0	64	59	1608	136	134	2
bonf	glm	1667	50	0	0	0	65	59	1608	47	47	0
mmm	glm	1667	50	0	0	432	33	32	1203	52	52	0
bt	glm	1667	50	0	0	0	92	86	1581	107	106	1
bonf	bglm	1667	50	0	0	0	36	35	1632	765	667	98
mmm	bglm	1667	50	0	0	0	30	30	1637	822	725	97
bt	bglm	1667	50	0	0	0	73	68	1599	1243	1023	220
bonf	glm	1667	25	0.5	0	0	24	23	1644	0	0	0
mmm	glm	1667	25	0.5	0	761	18	12	894	0	0	0
bt	glm	1667	25	0.5	0	0	132	88	1579	2	2	0
bonf	bglm	1667	25	0.5	0	0	24	21	1646	18	18	0
mmm	bglm	1667	25	0.5	0	0	31	26	1641	44	39	5
bt	bglm	1667	25	0.5	0	0	81	65	1602	162	151	11
bonf	glm	1667	50	0.5	0	0	52	43	1624	50	44	6
mmm	glm	1667	50	0.5	0	445	46	37	1185	89	83	6
bt	glm	1667	50	0.5	0	0	124	99	1568	170	152	18
bonf	bglm	1667	50	0.5	0	0	30	23	1644	750	585	165
mmm	bglm	1667	50	0.5	0	0	53	45	1622	951	707	244
bt	bglm	1667	50	0.5	0	0	74	63	1604	1355	949	406
bonf	glm	1667	25	0.9	0	0	43	13	1654	0	0	0
mmm	glm	1667	25	0.9	0	626	48	20	1021	4	4	0
bt	glm	1667	25	0.9	0	0	246	76	1591	11	8	3
bonf	bglm	1667	25	0.9	0	0	25	7	1660	14	10	4
mmm	bglm	1667	25	0.9	0	0	25	17	1650	116	78	38
bt	bglm	1667	25	0.9	0	0	162	54	1613	462	290	172
bonf	glm	1667	50	0.9	0	0	51	20	1647	43	30	13
mmm	glm	1667	50	0.9	0	420	71	37	1210	261	163	98
bt	glm	1667	50	0.9	0	0	256	92	1575	540	333	207
bonf	bglm	1667	50	0.9	0	0	26	11	1656	838	508	330
mmm	bglm	1667	50	0.9	0	0	101	36	1631	1622	939	683
bt	bglm	1667	50	0.9	0	0	198	65	1602	2137	1169	968
bonf	glm	1667	25	0	0	0	39	39	1628	0	0	0
mmm	glm	1667	25	0	0	727	9	9	931	1	1	0
bt	glm	1667	25	0	0	0	105	102	1565	4	4	0
bonf	bglm	1667	25	0	0	0	30	29	1638	28	28	0
mmm	bglm	1667	25	0	0	0	37	35	1632	30	30	0
bt	bglm	1667	25	0	0	0	69	65	1602	121	117	4
bonf	glm	1667	50	0	0	0	68	63	1604	51	51	0
mmm	glm	1667	50	0	0	468	43	40	1159	48	47	1
bt	glm	1667	50	0	0	0	79	74	1593	113	113	0
bonf	bglm	1667	50	0	0	0	24	24	1643	802	713	89
mmm	bglm	1667	50	0	0	0	55	51	1616	816	709	107
bt	bglm	1667	50	0	0	0	70	67	1600	1257	1013	244
bonf	glm	1667	25	0.5	0	0	21	21	1646	0	0	0
mmm	glm	1667	25	0.5	0	736	24	18	913	0	0	0
bt	glm	1667	25	0.5	0	0	99	81	1586	3	3	0
bonf	bglm	1667	25	0.5	0	0	26	20	1647	25	25	0
mmm	bglm	1667	25	0.5	0	0	38	33	1634	40	36	4
bt	bglm	1667	25	0.5	0	0	92	67	1600	152	135	17
bonf	glm	1667	50	0.5	0	0	52	45	1622	56	51	5
mmm	glm	1667	50	0.5	0	441	40	35	1191	78	72	6
bt	glm	1667	50	0.5	0	0	111	77	1590	170	148	22
bonf	bglm	1667	50	0.5	0	0	38	33	1634	786	602	184
mmm	bglm	1667	50	0.5	0	0	49	42	1625	965	720	245
bt	bglm	1667	50	0.5	0	0	66	55	1612	1382	955	427
bonf	glm	1667	25	0.9	0	0	33	11	1656	0	0	0
mmm	glm	1667	25	0.9	0	638	48	19	1010	5	3	2
bt	glm	1667	25	0.9	0	0	222	75	1592	14	11	3
bonf	bglm	1667	25	0.9	0	0	14	5	1662	28	19	9
mmm	bglm	1667	25	0.9	0	0	69	24	1643	157	99	58
bt	bglm	1667	25	0.9	0	0	199	55	1612	459	289	170
bonf	glm	1667	50	0.9	0	0	43	20	1647	51	35	16
mmm	glm	1667	50	0.9	0	423	77	30	1214	262	167	95
bt	glm	1667	50	0.9	0	0	254	85	1582	535	342	193
bonf	bglm	1667	50	0.9	0	0	44	20	1647	863	527	336
mmm	bglm	1667	50	0.9	0	0	80	34	1633	1618	923	695
bt	bglm	1667	50	0.9	0	0	221	67	1600	2085	1156	929
bonf	glm	1667	25	0	0	0	26	25	1642	0	0	0
mmm	glm	1667	25	0	0	729	10	10	928	0	0	0
bt	glm	1667	25	0	0	0	102	91	1576	3	3	0
bonf	bglm	1667	25	0	0	0	27	27	1640	25	25	0
mmm	bglm	1667	25	0	0	0	19	19	1648	25	25	0
bt	bglm	1667	25	0	0	0	77	74	1593	142	138	4
bonf	glm	1667	50	0	0	0	77	70	1597	44	44	0
mmm	glm	1667	50	0	0	428	44	41	1198	43	42	1
bt	glm	1667	50	0	0	0	84	82	1585	112	110	2
bonf	bglm	1667	50	0	0	0	31	30	1637	824	725	99
mmm	bglm	1667	50	0	0	0	40	39	1628	790	696	94
bt	bglm	1667	50	0	0	0	65	61	1606	1224	994	230
bonf	glm	1667	25	0.5	0	0	29	27	1640	0	0	0
mmm	glm	1667	25	0.5	0	763	23	18	886	1	1	0
bt	glm	1667	25	0.5	0	0	138	95	1572	6	6	0
bonf	bglm	1667	25	0.5	0	0	18	16	1651	30	28	2
mmm	bglm	1667	25	0.5	0	0	25	23	1644	33	29	4
bt	bglm	1667	25	0.5	0	0	92	72	1595	135	117	18
bonf	glm	1667	50	0.5	0	0	58	47	1620	41	38	3
mmm	glm	1667	50	0.5	0	436	43	29	1202	66	55	11
bt	glm	1667	50	0.5	0	0	129	94	1573	153	140	13
bonf	bglm	1667	50	0.5	0	0	31	25	1642	852	638	214
mmm	bglm	1667	50	0.5	0	0	41	29	1638	940	709	231
bt	bglm	1667	50	0.5	0	0	73	65	1602	1342	964	378
bonf	glm	1667	25	0.9	0	0	23	8	1659	0	0	0
mmm	glm	1667	25	0.9	0	668	35	11	988	7	5	2
bt	glm	1667	25	0.9	0	0	269	79	1588	15	10	5
bonf	bglm	1667	25	0.9	0	0	27	14	1653	21	16	5
mmm	bglm	1667	25	0.9	0	0	69	23	1644	164	102	62
bt	bglm	1667	25	0.9	0	0	273	73	1594	466	291	175
bonf	glm	1667	50	0.9	0	0	35	16	1651	41	27	14
mmm	glm	1667	50	0.9	0	459	95	36	1172	210	134	76
bt	glm	1667	50	0.9	0	0	300	92	1575	526	329	197
bonf	bglm	1667	50	0.9	0	0	63	19	1648	816	497	319
mmm	bglm	1667	50	0.9	0	0	82	34	1633	1592	914	678
bt	bglm	1667	50	0.9	0	0	171	66	1601	2151	1183	968
bonf	glm	1667	25	0	0	0	25	24	1643	0	0	0
mmm	glm	1667	25	0	0	735	16	15	917	0	0	0
bt	glm	1667	25	0	0	0	97	87	1580	6	6	0
bonf	bglm	1667	25	0	0	0	20	20	1647	22	22	0
mmm	bglm	1667	25	0	0	0	29	27	1640	26	26	0
bt	bglm	1667	25	0	0	0	71	66	1601	139	136	3
bonf	glm	1667	50	0	0	0	60	58	1609	53	53	0
mmm	glm	1667	50	0	0	448	36	35	1184	40	40	0
bt	glm	1667	50	0	0	0	93	88	1579	91	87	4
bonf	bglm	1667	50	0	0	0	28	28	1639	746	661	85
mmm	bglm	1667	50	0	0	0	32	32	1635	833	727	106
bt	bglm	1667	50	0	0	0	67	64	1603	1223	1007	216
bonf	glm	1667	25	0.5	0	0	31	27	1640	0	0	0
mmm	glm	1667	25	0.5	0	746	13	11	910	0	0	0
bt	glm	1667	25	0.5	0	0	104	85	1582	4	3	1
bonf	bglm	1667	25	0.5	0	0	23	20	1647	25	25	0
mmm	bglm	1667	25	0.5	0	0	23	20	1647	44	39	5
bt	bglm	1667	25	0.5	0	0	81	64	1603	143	125	18
bonf	glm	1667	50	0.5	0	0	61	46	1621	50	47	3
mmm	glm	1667	50	0.5	0	432	43	29	1206	100	94	6
bt	glm	1667	50	0.5	0	0	125	95	1572	155	141	14
bonf	bglm	1667	50	0.5	0	0	32	30	1637	829	619	210
mmm	bglm	1667	50	0.5	0	0	49	41	1626	969	732	237
bt	bglm	1667	50	0.5	0	0	76	65	1602	1381	971	410
bonf	glm	1667	25	0.9	0	0	17	8	1659	0	0	0
mmm	glm	1667	25	0.9	0	644	53	21	1002	4	2	2
bt	glm	1667	25	0.9	0	0	255	82	1585	11	9	2
bonf	bglm	1667	25	0.9	0	0	21	10	1657	33	24	9
mmm	bglm	1667	25	0.9	0	0	110	32	1635	144	100	44
bt	bglm	1667	25	0.9	0	0	197	61	1606	496	313	183
bonf	glm	1667	50	0.9	0	0	44	21	1646	44	29	15
mmm	glm	1667	50	0.9	0	451	86	32	1184	280	173	107
bt	glm	1667	50	0.9	0	0	286	89	1578	475	294	181
bonf	bglm	1667	50	0.9	0	0	40	15	1652	832	506	326
mmm	bglm	1667	50	0.9	0	0	71	37	1630	1578	912	666
bt	bglm	1667	50	0.9	0	0	219	64	1603	2157	1175	982
bonf	glm	1667	25	0	0	0	23	22	1645	1	1	0
mmm	glm	1667	25	0	0	689	11	11	967	0	0	0
bt	glm	1667	25	0	0	0	90	88	1579	2	2	0
bonf	bglm	1667	25	0	0	0	29	28	1639	25	25	0
mmm	bglm	1667	25	0	0	0	29	29	1638	25	25	0
bt	bglm	1667	25	0	0	0	74	71	1596	136	131	5
bonf	glm	1667	50	0	0	0	65	62	1605	42	42	0
mmm	glm	1667	50	0	0	444	43	42	1181	43	42	1
bt	glm	1667	50	0	0	0	96	89	1578	102	99	3
bonf	bglm	1667	50	0	0	0	29	27	1640	828	721	107
mmm	bglm	1667	50	0	0	0	41	41	1626	863	756	107
bt	bglm	1667	50	0	0	0	74	67	1600	1207	987	220
bonf	glm	1667	25	0.5	0	0	24	19	1648	1	1	0
mmm	glm	1667	25	0.5	0	733	20	15	919	0	0	0
bt	glm	1667	25	0.5	0	0	108	90	1577	4	4	0
bonf	bglm	1667	25	0.5	0	0	19	17	1650	27	26	1
mmm	bglm	1667	25	0.5	0	0	22	18	1649	30	28	2
bt	bglm	1667	25	0.5	0	0	75	65	1602	148	135	13
bonf	glm	1667	50	0.5	0	0	43	39	1628	53	49	4
mmm	glm	1667	50	0.5	0	463	48	38	1166	88	80	8
bt	glm	1667	50	0.5	0	0	107	90	1577	135	123	12
bonf	bglm	1667	50	0.5	0	0	22	20	1647	757	588	169
mmm	bglm	1667	50	0.5	0	0	45	37	1630	1004	751	253
bt	bglm	1667	50	0.5	0	0	90	74	1593	1395	982	413
bonf	glm	1667	25	0.9	0	0	33	11	1656	0	0	0
mmm	glm	1667	25	0.9	0	639	50	18	1010	4	2	2
bt	glm	1667	25	0.9	0	0	282	101	1566	31	20	11
bonf	bglm	1667	25	0.9	0	0	32	10	1657	43	28	15
mmm	bglm	1667	25	0.9	0	0	46	23	1644	140	93	47
bt	bglm	1667	25	0.9	0	0	181	57	1610	508	316	192
bonf	glm	1667	50	0.9	0	0	66	24	1643	53	39	14
mmm	glm	1667	50	0.9	0	453	68	32	1182	244	154	90
bt	glm	1667	50	0.9	0	0	243	82	1585	557	353	204
bonf	bglm	1667	50	0.9	0	0	35	15	1652	826	506	320
mmm	bglm	1667	50	0.9	0	0	134	48	1619	1542	885	657
bt	bglm	1667	50	0.9	0	0	246	78	1589	2116	1167	949
bonf	glm	1667	25	0	0	0	27	27	1640	0	0	0
mmm	glm	1667	25	0	0	716	13	12	939	0	0	0
bt	glm	1667	25	0	0	0	99	93	1574	2	2	0
bonf	bglm	1667	25	0	0	0	17	17	1650	33	33	0
mmm	bglm	1667	25	0	0	0	24	24	1643	32	32	0
bt	bglm	1667	25	0	0	0	77	71	1596	104	103	1
bonf	glm	1667	50	0	0	0	61	59	1608	37	37	0
mmm	glm	1667	50	0	0	485	37	33	1149	44	42	2
bt	glm	1667	50	0	0	0	101	90	1577	105	102	3
bonf	bglm	1667	50	0	0	0	32	32	1635	768	683	85
mmm	bglm	1667	50	0	0	0	38	34	1633	851	743	108
bt	bglm	1667	50	0	0	0	66	63	1604	1241	1006	235
bonf	glm	1667	25	0.5	0	0	29	27	1640	1	1	0
mmm	glm	1667	25	0.5	0	737	26	20	910	0	0	0
bt	glm	1667	25	0.5	0	0	141	95	1572	8	8	0
bonf	bglm	1667	25	0.5	0	0	23	20	1647	23	23	0
mmm	bglm	1667	25	0.5	0	0	20	20	1647	32	30	2
bt	bglm	1667	25	0.5	0	0	91	74	1593	181	159	22
bonf	glm	1667	50	0.5	0	0	56	52	1615	55	52	3
mmm	glm	1667	50	0.5	0	456	37	31	1180	89	78	11
bt	glm	1667	50	0.5	0	0	105	80	1587	168	152	16
bonf	bglm	1667	50	0.5	0	0	39	33	1634	786	607	179
mmm	bglm	1667	50	0.5	0	0	60	46	1621	985	747	238
bt	bglm	1667	50	0.5	0	0	90	74	1593	1429	1005	424
bonf	glm	1667	25	0.9	0	0	24	9	1658	0	0	0
mmm	glm	1667	25	0.9	0	600	47	14	1053	7	5	2
bt	glm	1667	25	0.9	0	0	286	85	1582	17	11	6
bonf	bglm	1667	25	0.9	0	0	18	10	1657	27	20	7
mmm	bglm	1667	25	0.9	0	0	77	24	1643	101	70	31
bt	bglm	1667	25	0.9	0	0	186	60	1607	516	316	200
bonf	glm	1667	50	0.9	0	0	72	27	1640	40	28	12
mmm	glm	1667	50	0.9	0	436	118	32	1199	269	169	100
bt	glm	1667	50	0.9	0	0	318	87	1580	492	313	179
bonf	bglm	1667	50	0.9	0	0	27	10	1657	816	491	325
mmm	bglm	1667	50	0.9	0	0	109	37	1630	1628	942	686
bt	bglm	1667	50	0.9	0	0	188	68	1599	2054	1134	920
