# Supplementary material for: Simultaneous Inference of Multiple Binary Endpoints in Biomedical Research: Small Sample Properties of Multiple Marginal Models and a Resampling Approach
Source: Biom J. 2024 Jul 2;66(5):e202300197. doi: 10.1002/bimj.202300197 (PMC12859538; doi:10.1002/bimj.202300197)
Supplement: Supplementary file 1 — Data S1 [file BIMJ-66-e202300197-s001.zip › Code_and_Data/Simulations/Sim_Group_comparison/intermediate_results/bin_gc_ss_h08_04_ha2_002_s01_1.csv]

method	model	nsim	ntrt	corr	nfail	nerror	nrej	nreji	nrejcor	npow	npowi	npowcor
mmm	bglm	1667	25	0	0	1667	30	30	1637	0	0	0
mmm	bglm	1667	50	0	0	1667	39	37	1630	0	0	0
mmm	bglm	1667	25	0.9	0	1667	47	25	1642	0	0	0
mmm	bglm	1667	50	0.9	0	1667	94	37	1630	0	0	0
mmm	bglm	1667	25	0	0	1667	23	22	1645	0	0	0
mmm	bglm	1667	50	0	0	1667	43	43	1624	0	0	0
mmm	bglm	1667	25	0.9	0	1667	66	28	1639	0	0	0
mmm	bglm	1667	50	0.9	0	1667	90	34	1633	0	0	0
mmm	bglm	1667	25	0	0	1667	19	19	1648	0	0	0
mmm	bglm	1667	50	0	0	1667	48	45	1622	0	0	0
mmm	bglm	1667	25	0.9	0	1667	58	22	1645	0	0	0
mmm	bglm	1667	50	0.9	0	1667	109	35	1632	0	0	0
mmm	bglm	1667	25	0.5	0	1667	29	27	1640	0	0	0
mmm	bglm	1667	50	0.5	0	1667	49	35	1632	0	0	0
mmm	bglm	1667	25	0.5	0	1667	25	24	1643	0	0	0
mmm	bglm	1667	50	0.5	0	1667	64	51	1616	0	0	0
mmm	bglm	1667	25	0.5	0	1667	26	23	1644	0	0	0
mmm	bglm	1667	50	0.5	0	1667	71	55	1612	0	0	0
mmm	bglm	1667	25	0	0	1667	16	16	1651	0	0	0
mmm	bglm	1667	50	0	0	1667	42	39	1628	0	0	0
mmm	bglm	1667	25	0.9	0	1667	105	32	1635	0	0	0
mmm	bglm	1667	50	0.9	0	1667	156	55	1612	0	0	0
mmm	bglm	1667	25	0	0	1667	29	28	1639	0	0	0
mmm	bglm	1667	50	0	0	1667	43	42	1625	0	0	0
mmm	bglm	1667	25	0.9	0	1667	80	26	1641	0	0	0
mmm	bglm	1667	50	0.9	0	1667	133	36	1631	0	0	0
mmm	bglm	1667	25	0	0	1667	22	22	1645	0	0	0
mmm	bglm	1667	50	0	0	1667	49	47	1620	0	0	0
mmm	bglm	1667	25	0.9	0	1667	67	25	1642	0	0	0
mmm	bglm	1667	50	0.9	0	1667	119	46	1621	0	0	0
mmm	bglm	1667	25	0.5	0	1667	30	28	1639	0	0	0
mmm	bglm	1667	50	0.5	0	1667	40	35	1632	0	0	0
mmm	bglm	1667	25	0.5	0	1667	28	20	1647	0	0	0
mmm	bglm	1667	50	0.5	0	1667	45	33	1634	0	0	0
mmm	bglm	1667	25	0.5	0	1667	27	21	1646	0	0	0
mmm	bglm	1667	50	0.5	0	1667	47	43	1624	0	0	0
bonf	glm	1667	25	0	0	1667	31	28	1639	0	0	0
bt	glm	1667	25	0	0	1667	77	69	1598	0	0	0
bonf	bglm	1667	25	0	0	1667	24	24	1643	0	0	0
bt	bglm	1667	25	0	0	1667	64	63	1604	0	0	0
bonf	glm	1667	50	0	0	1667	60	54	1613	0	0	0
bt	glm	1667	50	0	0	1667	97	90	1577	0	0	0
bonf	bglm	1667	50	0	0	1667	34	33	1634	0	0	0
bt	bglm	1667	50	0	0	1667	61	55	1612	0	0	0
bonf	glm	1667	25	0.9	0	1667	30	9	1658	0	0	0
bt	glm	1667	25	0.9	0	1667	172	69	1598	0	0	0
bonf	bglm	1667	25	0.9	0	1667	36	13	1654	0	0	0
bt	bglm	1667	25	0.9	0	1667	222	71	1596	0	0	0
bonf	glm	1667	50	0.9	0	1667	54	25	1642	0	0	0
bt	glm	1667	50	0.9	0	1667	242	82	1585	0	0	0
bonf	bglm	1667	50	0.9	0	1667	31	20	1647	0	0	0
bt	bglm	1667	50	0.9	0	1667	229	82	1585	0	0	0
bonf	glm	1667	25	0	0	1667	24	23	1644	0	0	0
bt	glm	1667	25	0	0	1667	100	93	1574	0	0	0
bonf	bglm	1667	25	0	0	1667	28	28	1639	0	0	0
bt	bglm	1667	25	0	0	1667	75	70	1597	0	0	0
bonf	glm	1667	50	0	0	1667	47	44	1623	0	0	0
bt	glm	1667	50	0	0	1667	99	93	1574	0	0	0
bonf	bglm	1667	50	0	0	1667	40	38	1629	0	0	0
bt	bglm	1667	50	0	0	1667	60	59	1608	0	0	0
bonf	glm	1667	25	0.9	0	1667	22	11	1656	0	0	0
bt	glm	1667	25	0.9	0	1667	272	87	1580	0	0	0
bonf	bglm	1667	25	0.9	0	1667	16	9	1658	0	0	0
bt	bglm	1667	25	0.9	0	1667	150	56	1611	0	0	0
bonf	glm	1667	50	0.9	0	1667	84	31	1636	0	0	0
bt	glm	1667	50	0.9	0	1667	241	82	1585	0	0	0
bonf	bglm	1667	50	0.9	0	1667	44	18	1649	0	0	0
bt	bglm	1667	50	0.9	0	1667	206	69	1598	0	0	0
bonf	glm	1667	25	0	0	1667	23	22	1645	0	0	0
bt	glm	1667	25	0	0	1667	70	65	1602	0	0	0
bonf	bglm	1667	25	0	0	1667	22	22	1645	0	0	0
bt	bglm	1667	25	0	0	1667	63	58	1609	0	0	0
bonf	glm	1667	50	0	0	1667	66	61	1606	0	0	0
bt	glm	1667	50	0	0	1667	93	84	1583	0	0	0
bonf	bglm	1667	50	0	0	1667	29	28	1639	0	0	0
bt	bglm	1667	50	0	0	1667	73	69	1598	0	0	0
bonf	glm	1667	25	0.9	0	1667	37	14	1653	0	0	0
bt	glm	1667	25	0.9	0	1667	241	74	1593	0	0	0
bonf	bglm	1667	25	0.9	0	1667	31	10	1657	0	0	0
bt	bglm	1667	25	0.9	0	1667	204	59	1608	0	0	0
bonf	glm	1667	50	0.9	0	1667	42	22	1645	0	0	0
bt	glm	1667	50	0.9	0	1667	254	68	1599	0	0	0
bonf	bglm	1667	50	0.9	0	1667	43	12	1655	0	0	0
bt	bglm	1667	50	0.9	0	1667	173	61	1606	0	0	0
bonf	glm	1667	25	0.5	0	1667	34	28	1639	0	0	0
bt	glm	1667	25	0.5	0	1667	119	93	1574	0	0	0
bonf	bglm	1667	25	0.5	0	1667	21	21	1646	0	0	0
bt	bglm	1667	25	0.5	0	1667	90	68	1599	0	0	0
bonf	glm	1667	50	0.5	0	1667	61	49	1618	0	0	0
bt	glm	1667	50	0.5	0	1667	132	95	1572	0	0	0
bonf	bglm	1667	50	0.5	0	1667	39	31	1636	0	0	0
bt	bglm	1667	50	0.5	0	1667	64	53	1614	0	0	0
bonf	glm	1667	25	0.5	0	1667	24	22	1645	0	0	0
bt	glm	1667	25	0.5	0	1667	107	78	1589	0	0	0
bonf	bglm	1667	25	0.5	0	1667	18	15	1652	0	0	0
bt	bglm	1667	25	0.5	0	1667	116	83	1584	0	0	0
bonf	glm	1667	50	0.5	0	1667	50	40	1627	0	0	0
bt	glm	1667	50	0.5	0	1667	128	103	1564	0	0	0
bonf	bglm	1667	50	0.5	0	1667	36	25	1642	0	0	0
bt	bglm	1667	50	0.5	0	1667	71	63	1604	0	0	0
bonf	glm	1667	25	0.5	0	1667	25	18	1649	0	0	0
bt	glm	1667	25	0.5	0	1667	120	92	1575	0	0	0
bonf	bglm	1667	25	0.5	0	1667	28	26	1641	0	0	0
bt	bglm	1667	25	0.5	0	1667	88	67	1600	0	0	0
bonf	glm	1667	50	0.5	0	1667	57	44	1623	0	0	0
bt	glm	1667	50	0.5	0	1667	102	85	1582	0	0	0
bonf	bglm	1667	50	0.5	0	1667	34	25	1642	0	0	0
bt	bglm	1667	50	0.5	0	1667	66	51	1616	0	0	0
bonf	glm	1667	25	0	0	1667	14	14	1653	0	0	0
bt	glm	1667	25	0	0	1667	98	93	1574	0	0	0
bonf	bglm	1667	25	0	0	1667	24	24	1643	0	0	0
bt	bglm	1667	25	0	0	1667	59	59	1608	0	0	0
bonf	glm	1667	50	0	0	1667	60	58	1609	0	0	0
bt	glm	1667	50	0	0	1667	101	96	1571	0	0	0
bonf	bglm	1667	50	0	0	1667	28	25	1642	0	0	0
bt	bglm	1667	50	0	0	1667	54	50	1617	0	0	0
bonf	glm	1667	25	0.9	0	1667	54	14	1653	0	0	0
bt	glm	1667	25	0.9	0	1667	308	90	1577	0	0	0
bonf	bglm	1667	25	0.9	0	1667	14	6	1661	0	0	0
bt	bglm	1667	25	0.9	0	1667	219	75	1592	0	0	0
bonf	glm	1667	50	0.9	0	1667	73	28	1639	0	0	0
bt	glm	1667	50	0.9	0	1667	318	86	1581	0	0	0
bonf	bglm	1667	50	0.9	0	1667	21	12	1655	0	0	0
bt	bglm	1667	50	0.9	0	1667	170	64	1603	0	0	0
bonf	glm	1667	25	0	0	1667	33	30	1637	0	0	0
bt	glm	1667	25	0	0	1667	88	83	1584	0	0	0
bonf	bglm	1667	25	0	0	1667	21	21	1646	0	0	0
bt	bglm	1667	25	0	0	1667	72	66	1601	0	0	0
bonf	glm	1667	50	0	0	1667	47	45	1622	0	0	0
bt	glm	1667	50	0	0	1667	85	78	1589	0	0	0
bonf	bglm	1667	50	0	0	1667	33	32	1635	0	0	0
bt	bglm	1667	50	0	0	1667	55	50	1617	0	0	0
bonf	glm	1667	25	0.9	0	1667	20	8	1659	0	0	0
bt	glm	1667	25	0.9	0	1667	243	88	1579	0	0	0
bonf	bglm	1667	25	0.9	0	1667	27	11	1656	0	0	0
bt	bglm	1667	25	0.9	0	1667	193	58	1609	0	0	0
bonf	glm	1667	50	0.9	0	1667	55	27	1640	0	0	0
bt	glm	1667	50	0.9	0	1667	249	77	1590	0	0	0
bonf	bglm	1667	50	0.9	0	1667	45	17	1650	0	0	0
bt	bglm	1667	50	0.9	0	1667	182	58	1609	0	0	0
bonf	glm	1667	25	0	0	1667	31	30	1637	0	0	0
bt	glm	1667	25	0	0	1667	97	89	1578	0	0	0
bonf	bglm	1667	25	0	0	1667	18	18	1649	0	0	0
bt	bglm	1667	25	0	0	1667	76	72	1595	0	0	0
bonf	glm	1667	50	0	0	1667	52	50	1617	0	0	0
bt	glm	1667	50	0	0	1667	83	78	1589	0	0	0
bonf	bglm	1667	50	0	0	1667	32	30	1637	0	0	0
bt	bglm	1667	50	0	0	1667	65	61	1606	0	0	0
bonf	glm	1667	25	0.9	0	1667	19	10	1657	0	0	0
bt	glm	1667	25	0.9	0	1667	303	97	1570	0	0	0
bonf	bglm	1667	25	0.9	0	1667	21	9	1658	0	0	0
bt	bglm	1667	25	0.9	0	1667	176	68	1599	0	0	0
bonf	glm	1667	50	0.9	0	1667	63	21	1646	0	0	0
bt	glm	1667	50	0.9	0	1667	234	85	1582	0	0	0
bonf	bglm	1667	50	0.9	0	1667	41	18	1649	0	0	0
bt	bglm	1667	50	0.9	0	1667	191	64	1603	0	0	0
bonf	glm	1667	25	0.5	0	1667	31	25	1642	0	0	0
bt	glm	1667	25	0.5	0	1667	118	91	1576	0	0	0
bonf	bglm	1667	25	0.5	0	1667	29	26	1641	0	0	0
bt	bglm	1667	25	0.5	0	1667	79	62	1605	0	0	0
bonf	glm	1667	50	0.5	0	1667	45	40	1627	0	0	0
bt	glm	1667	50	0.5	0	1667	106	82	1585	0	0	0
bonf	bglm	1667	50	0.5	0	1667	38	31	1636	0	0	0
bt	bglm	1667	50	0.5	0	1667	86	71	1596	0	0	0
bonf	glm	1667	25	0.5	0	1667	28	26	1641	0	0	0
bt	glm	1667	25	0.5	0	1667	116	87	1580	0	0	0
bonf	bglm	1667	25	0.5	0	1667	22	18	1649	0	0	0
bt	bglm	1667	25	0.5	0	1667	91	77	1590	0	0	0
bonf	glm	1667	50	0.5	0	1667	77	58	1609	0	0	0
bt	glm	1667	50	0.5	0	1667	135	90	1577	0	0	0
bonf	bglm	1667	50	0.5	0	1667	35	33	1634	0	0	0
bt	bglm	1667	50	0.5	0	1667	85	65	1602	0	0	0
bonf	glm	1667	25	0.5	0	1667	53	39	1628	0	0	0
bt	glm	1667	25	0.5	0	1667	127	95	1572	0	0	0
bonf	bglm	1667	25	0.5	0	1667	24	20	1647	0	0	0
bt	bglm	1667	25	0.5	0	1667	77	66	1601	0	0	0
bonf	glm	1667	50	0.5	0	1667	58	44	1623	0	0	0
bt	glm	1667	50	0.5	0	1667	130	95	1572	0	0	0
bonf	bglm	1667	50	0.5	0	1667	44	37	1630	0	0	0
bt	bglm	1667	50	0.5	0	1667	97	73	1594	0	0	0
mmm	glm	10000	25	0	0	4483	91	89	5428	0	0	0
mmm	glm	10000	50	0	0	4240	224	212	5548	0	0	0
mmm	glm	10000	25	0.5	0	4255	107	89	5656	0	0	0
mmm	glm	10000	50	0.5	0	3734	243	200	6066	0	0	0
mmm	glm	10000	25	0.9	0	3169	375	136	6695	0	0	0
mmm	glm	10000	50	0.9	0	3079	577	195	6726	0	0	0
