# Supplementary material for: Simultaneous Inference of Multiple Binary Endpoints in Biomedical Research: Small Sample Properties of Multiple Marginal Models and a Resampling Approach
Source: Biom J. 2024 Jul 2;66(5):e202300197. doi: 10.1002/bimj.202300197 (PMC12859538; doi:10.1002/bimj.202300197)
Supplement: Supplementary file 1 — Data S1 [file BIMJ-66-e202300197-s001.zip › Code_and_Data/Simulations/Sim_Group_comparison/intermediate_results/bin_gc_ss_h08_04_ha2_002_s02_1.csv]

method	model	nsim	ntrt	corr	nfail	nerror	nrej	nreji	nrejcor	npow	npowi	npowcor
mmm	bglm	1667	25	0	0	1667	28	28	1639	0	0	0
mmm	bglm	1667	50	0	0	1667	40	40	1627	0	0	0
mmm	bglm	1667	25	0.9	0	1667	82	27	1640	0	0	0
mmm	bglm	1667	50	0.9	0	1667	125	43	1624	0	0	0
mmm	bglm	1667	25	0	0	1667	32	31	1636	0	0	0
mmm	bglm	1667	50	0	0	1667	38	37	1630	0	0	0
mmm	bglm	1667	25	0.9	0	1667	62	27	1640	0	0	0
mmm	bglm	1667	50	0.9	0	1667	106	39	1628	0	0	0
mmm	bglm	1667	25	0	0	1667	27	26	1641	0	0	0
mmm	bglm	1667	50	0	0	1667	39	37	1630	0	0	0
mmm	bglm	1667	25	0.9	0	1667	53	21	1646	0	0	0
mmm	bglm	1667	50	0.9	0	1667	89	42	1625	0	0	0
mmm	bglm	1667	25	0.5	0	1667	19	19	1648	0	0	0
mmm	bglm	1667	50	0.5	0	1667	63	41	1626	0	0	0
mmm	bglm	1667	25	0.5	0	1667	36	26	1641	0	0	0
mmm	bglm	1667	50	0.5	0	1667	45	39	1628	0	0	0
mmm	bglm	1667	25	0.5	0	1667	21	20	1647	0	0	0
mmm	bglm	1667	50	0.5	0	1667	45	45	1622	0	0	0
mmm	bglm	1667	25	0	0	1667	23	23	1644	0	0	0
mmm	bglm	1667	50	0	0	1667	43	39	1628	0	0	0
mmm	bglm	1667	25	0.9	0	1667	80	27	1640	0	0	0
mmm	bglm	1667	50	0.9	0	1667	107	32	1635	0	0	0
mmm	bglm	1667	25	0	0	1667	23	23	1644	0	0	0
mmm	bglm	1667	50	0	0	1667	50	47	1620	0	0	0
mmm	bglm	1667	25	0.9	0	1667	88	32	1635	0	0	0
mmm	bglm	1667	50	0.9	0	1667	158	50	1617	0	0	0
mmm	bglm	1667	25	0	0	1667	28	27	1640	0	0	0
mmm	bglm	1667	50	0	0	1667	39	36	1631	0	0	0
mmm	bglm	1667	25	0.9	0	1667	78	30	1637	0	0	0
mmm	bglm	1667	50	0.9	0	1667	100	38	1629	2	1	0
mmm	bglm	1667	25	0.5	0	1667	23	21	1646	0	0	0
mmm	bglm	1667	50	0.5	0	1667	57	50	1617	0	0	0
mmm	bglm	1667	25	0.5	0	1667	30	22	1645	0	0	0
mmm	bglm	1667	50	0.5	0	1667	50	45	1622	0	0	0
mmm	bglm	1667	25	0.5	0	1667	22	21	1646	0	0	0
mmm	bglm	1667	50	0.5	0	1667	49	43	1624	0	0	0
bonf	glm	1667	25	0	0	1667	27	27	1640	0	0	0
bt	glm	1667	25	0	0	1667	85	78	1589	0	0	0
bonf	bglm	1667	25	0	0	1667	11	11	1656	0	0	0
bt	bglm	1667	25	0	0	1667	60	57	1610	0	0	0
bonf	glm	1667	50	0	0	1667	56	49	1618	0	0	0
bt	glm	1667	50	0	0	1667	91	86	1581	0	0	0
bonf	bglm	1667	50	0	0	1667	37	34	1633	0	0	0
bt	bglm	1667	50	0	0	1667	71	67	1600	0	0	0
bonf	glm	1667	25	0.9	0	1667	32	13	1654	0	0	0
bt	glm	1667	25	0.9	0	1667	252	81	1586	0	0	0
bonf	bglm	1667	25	0.9	0	1667	34	10	1657	0	0	0
bt	bglm	1667	25	0.9	0	1667	201	65	1602	0	0	0
bonf	glm	1667	50	0.9	0	1667	67	24	1643	0	0	0
bt	glm	1667	50	0.9	0	1667	257	92	1575	0	0	0
bonf	bglm	1667	50	0.9	0	1667	42	12	1655	0	0	0
bt	bglm	1667	50	0.9	0	1667	187	74	1593	0	0	0
bonf	glm	1667	25	0	0	1667	26	25	1642	0	0	0
bt	glm	1667	25	0	0	1667	95	91	1576	0	0	0
bonf	bglm	1667	25	0	0	1667	19	18	1649	0	0	0
bt	bglm	1667	25	0	0	1667	80	72	1595	0	0	0
bonf	glm	1667	50	0	0	1667	63	55	1612	0	0	0
bt	glm	1667	50	0	0	1667	91	88	1579	0	0	0
bonf	bglm	1667	50	0	0	1667	31	30	1637	0	0	0
bt	bglm	1667	50	0	0	1667	53	52	1615	0	0	0
bonf	glm	1667	25	0.9	0	1667	34	13	1654	0	0	0
bt	glm	1667	25	0.9	0	1667	280	90	1577	0	0	0
bonf	bglm	1667	25	0.9	0	1667	13	6	1661	0	0	0
bt	bglm	1667	25	0.9	0	1667	198	61	1606	0	0	0
bonf	glm	1667	50	0.9	0	1667	73	27	1640	0	0	0
bt	glm	1667	50	0.9	0	1667	280	82	1585	0	0	0
bonf	bglm	1667	50	0.9	0	1667	46	16	1651	0	0	0
bt	bglm	1667	50	0.9	0	1667	218	74	1593	0	0	0
bonf	glm	1667	25	0	0	1667	26	26	1641	0	0	0
bt	glm	1667	25	0	0	1667	96	93	1574	0	0	0
bonf	bglm	1667	25	0	0	1667	21	21	1646	0	0	0
bt	bglm	1667	25	0	0	1667	81	75	1592	0	0	0
bonf	glm	1667	50	0	0	1667	55	53	1614	0	0	0
bt	glm	1667	50	0	0	1667	101	93	1574	0	0	0
bonf	bglm	1667	50	0	0	1667	35	35	1632	0	0	0
bt	bglm	1667	50	0	0	1667	57	57	1610	0	0	0
bonf	glm	1667	25	0.9	0	1667	22	11	1656	0	0	0
bt	glm	1667	25	0.9	0	1667	270	89	1578	0	0	0
bonf	bglm	1667	25	0.9	0	1667	22	11	1656	0	0	0
bt	bglm	1667	25	0.9	0	1667	170	64	1603	0	0	0
bonf	glm	1667	50	0.9	0	1667	64	24	1643	0	0	0
bt	glm	1667	50	0.9	0	1667	230	74	1593	0	0	0
bonf	bglm	1667	50	0.9	0	1667	22	11	1656	0	0	0
bt	bglm	1667	50	0.9	0	1667	220	63	1604	0	0	0
bonf	glm	1667	25	0.5	0	1667	31	27	1640	0	0	0
bt	glm	1667	25	0.5	0	1667	97	83	1584	0	0	0
bonf	bglm	1667	25	0.5	0	1667	18	17	1650	0	0	0
bt	bglm	1667	25	0.5	0	1667	79	68	1599	0	0	0
bonf	glm	1667	50	0.5	0	1667	59	55	1612	0	0	0
bt	glm	1667	50	0.5	0	1667	98	76	1591	0	0	0
bonf	bglm	1667	50	0.5	0	1667	37	29	1638	0	0	0
bt	bglm	1667	50	0.5	0	1667	89	66	1601	0	0	0
bonf	glm	1667	25	0.5	0	1667	33	31	1636	0	0	0
bt	glm	1667	25	0.5	0	1667	131	90	1577	0	0	0
bonf	bglm	1667	25	0.5	0	1667	11	11	1656	0	0	0
bt	bglm	1667	25	0.5	0	1667	95	83	1584	0	0	0
bonf	glm	1667	50	0.5	0	1667	41	36	1631	0	0	0
bt	glm	1667	50	0.5	0	1667	122	95	1572	0	0	0
bonf	bglm	1667	50	0.5	0	1667	18	17	1650	0	0	0
bt	bglm	1667	50	0.5	0	1667	90	67	1600	0	0	0
bonf	glm	1667	25	0.5	0	1667	28	26	1641	0	0	0
bt	glm	1667	25	0.5	0	1667	121	94	1573	0	0	0
bonf	bglm	1667	25	0.5	0	1667	25	22	1645	0	0	0
bt	bglm	1667	25	0.5	0	1667	65	55	1612	0	0	0
bonf	glm	1667	50	0.5	0	1667	68	50	1617	0	0	0
bt	glm	1667	50	0.5	0	1667	93	75	1592	0	0	0
bonf	bglm	1667	50	0.5	0	1667	34	32	1635	0	0	0
bt	bglm	1667	50	0.5	0	1667	95	72	1595	0	0	0
bonf	glm	1667	25	0	0	1667	40	38	1629	0	0	0
bt	glm	1667	25	0	0	1667	92	84	1583	0	0	0
bonf	bglm	1667	25	0	0	1667	26	24	1643	0	0	0
bt	bglm	1667	25	0	0	1667	62	61	1606	0	0	0
bonf	glm	1667	50	0	0	1667	65	59	1608	0	0	0
bt	glm	1667	50	0	0	1667	90	82	1585	0	0	0
bonf	bglm	1667	50	0	0	1667	28	28	1639	0	0	0
bt	bglm	1667	50	0	0	1667	69	66	1601	0	0	0
bonf	glm	1667	25	0.9	0	1667	25	10	1657	0	0	0
bt	glm	1667	25	0.9	0	1667	238	86	1581	0	0	0
bonf	bglm	1667	25	0.9	0	1667	26	12	1655	0	0	0
bt	bglm	1667	25	0.9	0	1667	219	64	1603	0	0	0
bonf	glm	1667	50	0.9	0	1667	95	29	1638	0	0	0
bt	glm	1667	50	0.9	0	1667	247	83	1584	0	0	0
bonf	bglm	1667	50	0.9	0	1667	22	13	1654	0	0	0
bt	bglm	1667	50	0.9	0	1667	226	67	1600	1	1	0
bonf	glm	1667	25	0	0	1667	32	30	1637	0	0	0
bt	glm	1667	25	0	0	1667	114	102	1565	0	0	0
bonf	bglm	1667	25	0	0	1667	22	22	1645	0	0	0
bt	bglm	1667	25	0	0	1667	61	58	1609	0	0	0
bonf	glm	1667	50	0	0	1667	49	47	1620	0	0	0
bt	glm	1667	50	0	0	1667	92	84	1583	0	0	0
bonf	bglm	1667	50	0	0	1667	34	31	1636	0	0	0
bt	bglm	1667	50	0	0	1667	63	59	1608	0	0	0
bonf	glm	1667	25	0.9	0	1667	47	14	1653	0	0	0
bt	glm	1667	25	0.9	0	1667	237	69	1598	0	0	0
bonf	bglm	1667	25	0.9	0	1667	32	15	1652	0	0	0
bt	bglm	1667	25	0.9	0	1667	193	64	1603	0	0	0
bonf	glm	1667	50	0.9	0	1667	37	17	1650	0	0	0
bt	glm	1667	50	0.9	0	1667	260	73	1594	0	0	0
bonf	bglm	1667	50	0.9	0	1667	41	17	1650	0	0	0
bt	bglm	1667	50	0.9	0	1667	246	84	1583	0	0	0
bonf	glm	1667	25	0	0	1667	34	32	1635	0	0	0
bt	glm	1667	25	0	0	1667	114	101	1566	0	0	0
bonf	bglm	1667	25	0	0	1667	23	23	1644	0	0	0
bt	bglm	1667	25	0	0	1667	75	73	1594	0	0	0
bonf	glm	1667	50	0	0	1667	74	69	1598	0	0	0
bt	glm	1667	50	0	0	1667	82	80	1587	0	0	0
bonf	bglm	1667	50	0	0	1667	26	26	1641	0	0	0
bt	bglm	1667	50	0	0	1667	51	47	1620	0	0	0
bonf	glm	1667	25	0.9	0	1667	25	13	1654	0	0	0
bt	glm	1667	25	0.9	0	1667	267	86	1581	0	0	0
bonf	bglm	1667	25	0.9	0	1667	17	8	1659	0	0	0
bt	bglm	1667	25	0.9	0	1667	176	61	1606	0	0	0
bonf	glm	1667	50	0.9	0	1667	69	27	1640	0	0	0
bt	glm	1667	50	0.9	0	1667	273	79	1588	0	0	0
bonf	bglm	1667	50	0.9	0	1667	41	16	1651	0	0	0
bt	bglm	1667	50	0.9	0	1667	234	77	1590	0	0	0
bonf	glm	1667	25	0.5	0	1667	31	25	1642	0	0	0
bt	glm	1667	25	0.5	0	1667	118	93	1574	0	0	0
bonf	bglm	1667	25	0.5	0	1667	14	13	1654	0	0	0
bt	bglm	1667	25	0.5	0	1667	78	64	1603	0	0	0
bonf	glm	1667	50	0.5	0	1667	62	53	1614	0	0	0
bt	glm	1667	50	0.5	0	1667	127	85	1582	0	0	0
bonf	bglm	1667	50	0.5	0	1667	29	23	1644	0	0	0
bt	bglm	1667	50	0.5	0	1667	91	73	1594	1	1	0
bonf	glm	1667	25	0.5	0	1667	35	28	1639	0	0	0
bt	glm	1667	25	0.5	0	1667	117	87	1580	0	0	0
bonf	bglm	1667	25	0.5	0	1667	20	14	1653	0	0	0
bt	bglm	1667	25	0.5	0	1667	89	62	1605	0	0	0
bonf	glm	1667	50	0.5	0	1667	51	38	1629	0	0	0
bt	glm	1667	50	0.5	0	1667	93	77	1590	0	0	0
bonf	bglm	1667	50	0.5	0	1667	35	30	1637	0	0	0
bt	bglm	1667	50	0.5	0	1667	81	61	1606	0	0	0
bonf	glm	1667	25	0.5	0	1667	27	24	1643	0	0	0
bt	glm	1667	25	0.5	0	1667	111	83	1584	0	0	0
bonf	bglm	1667	25	0.5	0	1667	19	16	1651	0	0	0
bt	bglm	1667	25	0.5	0	1667	98	76	1591	0	0	0
bonf	glm	1667	50	0.5	0	1667	31	27	1640	0	0	0
bt	glm	1667	50	0.5	0	1667	96	73	1594	0	0	0
bonf	bglm	1667	50	0.5	0	1667	37	33	1634	0	0	0
bt	bglm	1667	50	0.5	0	1667	63	45	1622	0	0	0
mmm	glm	10000	25	0	0	4491	94	89	5420	0	0	0
mmm	glm	10000	50	0	0	4071	188	178	5751	0	0	0
mmm	glm	10000	25	0.5	0	4370	108	94	5536	0	0	0
mmm	glm	10000	50	0.5	0	3742	221	186	6072	0	0	0
mmm	glm	10000	25	0.9	0	3444	318	98	6458	0	0	0
mmm	glm	10000	50	0.9	0	3008	485	166	6826	0	0	0
