# Supplementary material for: Simultaneous Inference of Multiple Binary Endpoints in Biomedical Research: Small Sample Properties of Multiple Marginal Models and a Resampling Approach
Source: Biom J. 2024 Jul 2;66(5):e202300197. doi: 10.1002/bimj.202300197 (PMC12859538; doi:10.1002/bimj.202300197)
Supplement: Supplementary file 1 — Data S1 [file BIMJ-66-e202300197-s001.zip › Code_and_Data/Simulations/Sim_Group_comparison/intermediate_results/bin_gc_ss_h08_04_ha2_01_1.csv]

method	model	nsim	ntrt	corr	nfail	nerror	nrej	nreji	nrejcor	npow	npowi	npowcor
mmm	bglm	1000	25	0	0	1000	12	12	988	5	5	0
mmm	bglm	1000	50	0	0	1000	26	25	975	54	53	0
mmm	bglm	1000	25	0.5	0	1000	23	20	980	4	4	0
mmm	bglm	1000	50	0.5	0	1000	21	19	981	46	41	0
mmm	bglm	1000	25	0.9	0	1000	47	17	983	19	15	0
mmm	bglm	1000	50	0.9	0	1000	79	17	983	116	74	0
mmm	bglm	1000	25	0	0	1000	13	13	987	2	2	0
mmm	bglm	1000	50	0	0	1000	32	31	969	46	46	0
mmm	bglm	1000	25	0.5	0	1000	22	18	982	4	4	0
mmm	bglm	1000	50	0.5	0	1000	26	22	978	57	54	0
mmm	bglm	1000	25	0.9	0	1000	39	13	987	12	8	0
mmm	bglm	1000	50	0.9	0	1000	54	24	976	103	69	0
mmm	bglm	1000	25	0	0	1000	16	16	984	1	1	0
mmm	bglm	1000	50	0	0	1000	28	28	972	39	39	0
mmm	bglm	1000	25	0.5	0	1000	19	19	981	3	3	0
mmm	bglm	1000	50	0.5	0	1000	33	28	972	52	47	0
mmm	bglm	1000	25	0.9	0	1000	38	13	987	11	10	0
mmm	bglm	1000	50	0.9	0	1000	64	21	979	109	68	0
mmm	bglm	1000	25	0	0	1000	10	10	990	2	2	0
mmm	bglm	1000	50	0	0	1000	20	20	980	47	45	0
mmm	bglm	1000	25	0.5	0	1000	19	16	984	4	4	0
mmm	bglm	1000	50	0.5	0	1000	32	28	972	52	47	0
mmm	bglm	1000	25	0.9	0	1000	24	15	985	16	13	0
mmm	bglm	1000	50	0.9	0	1000	61	24	976	107	71	0
mmm	bglm	1000	25	0	0	1000	12	11	989	3	3	0
mmm	bglm	1000	50	0	0	1000	13	13	987	34	33	0
mmm	bglm	1000	25	0.5	0	1000	15	13	987	6	6	0
mmm	bglm	1000	50	0.5	0	1000	29	25	975	53	47	0
mmm	bglm	1000	25	0.9	0	1000	43	14	986	10	7	0
mmm	bglm	1000	50	0.9	0	1000	60	16	984	80	52	0
mmm	bglm	1000	25	0	0	1000	13	12	988	6	6	0
mmm	bglm	1000	50	0	0	1000	24	23	977	45	45	0
mmm	bglm	1000	25	0.5	0	1000	10	9	991	4	4	0
mmm	bglm	1000	50	0.5	0	1000	29	24	976	43	41	0
mmm	bglm	1000	25	0.9	0	1000	35	13	987	17	12	0
mmm	bglm	1000	50	0.9	0	1000	74	33	967	98	69	0
mmm	bglm	1000	25	0	0	1000	16	14	986	1	1	0
mmm	bglm	1000	50	0	0	1000	24	23	977	55	55	0
mmm	bglm	1000	25	0.5	0	1000	7	6	994	2	2	0
mmm	bglm	1000	50	0.5	0	1000	32	26	974	46	40	0
mmm	bglm	1000	25	0.9	0	1000	49	21	979	5	3	0
mmm	bglm	1000	50	0.9	0	1000	75	25	975	106	68	0
mmm	bglm	1000	25	0	0	1000	13	13	987	1	1	0
mmm	bglm	1000	50	0	0	1000	16	16	984	40	40	0
mmm	bglm	1000	25	0.5	0	1000	11	11	989	8	8	0
mmm	bglm	1000	50	0.5	0	1000	42	37	963	47	44	0
mmm	bglm	1000	25	0.9	0	1000	85	30	970	14	9	0
mmm	bglm	1000	50	0.9	0	1000	75	25	975	93	65	0
mmm	bglm	1000	25	0	0	1000	14	14	986	1	1	0
mmm	bglm	1000	50	0	0	1000	12	12	988	47	47	0
mmm	bglm	1000	25	0.5	0	1000	16	15	985	3	2	0
mmm	bglm	1000	50	0.5	0	1000	26	21	979	47	43	0
mmm	bglm	1000	25	0.9	0	1000	32	13	987	21	13	0
mmm	bglm	1000	50	0.9	0	1000	58	26	974	117	80	0
mmm	bglm	1000	25	0	0	1000	15	14	986	0	0	0
mmm	bglm	1000	50	0	0	1000	26	25	975	38	37	0
mmm	bglm	1000	25	0.5	0	1000	20	19	981	5	4	0
mmm	bglm	1000	50	0.5	0	1000	29	21	979	49	41	0
mmm	bglm	1000	25	0.9	0	1000	24	14	986	11	8	0
mmm	bglm	1000	50	0.9	0	1000	55	23	977	114	74	0
bonf	glm	1000	25	0	0	1000	22	22	978	0	0	0
bt	glm	1000	25	0	0	1000	52	46	954	3	3	0
bonf	bglm	1000	25	0	0	1000	18	16	984	6	6	0
bt	bglm	1000	25	0	0	1000	36	35	965	21	21	0
bonf	glm	1000	50	0	0	1000	32	32	968	12	12	0
bt	glm	1000	50	0	0	1000	50	50	950	31	29	0
bonf	bglm	1000	50	0	0	1000	23	22	978	38	36	0
bt	bglm	1000	50	0	0	1000	36	33	967	73	69	0
bonf	glm	1000	25	0.5	0	1000	14	11	989	0	0	0
bt	glm	1000	25	0.5	0	1000	56	50	950	3	3	0
bonf	bglm	1000	25	0.5	0	1000	11	8	992	1	1	0
bt	bglm	1000	25	0.5	0	1000	55	38	962	24	21	0
bonf	glm	1000	50	0.5	0	1000	34	29	971	15	15	0
bt	glm	1000	50	0.5	0	1000	75	62	938	39	37	0
bonf	bglm	1000	50	0.5	0	1000	15	14	986	51	48	0
bt	bglm	1000	50	0.5	0	1000	58	46	954	102	90	0
bonf	glm	1000	25	0.9	0	1000	13	7	993	0	0	0
bt	glm	1000	25	0.9	0	1000	128	46	954	17	12	0
bonf	bglm	1000	25	0.9	0	1000	8	1	999	5	4	0
bt	bglm	1000	25	0.9	0	1000	143	45	955	62	42	0
bonf	glm	1000	50	0.9	0	1000	30	12	988	12	9	0
bt	glm	1000	50	0.9	0	1000	92	42	958	124	84	0
bonf	bglm	1000	50	0.9	0	1000	24	11	989	45	31	0
bt	bglm	1000	50	0.9	0	1000	82	34	966	147	93	0
bonf	glm	1000	25	0	0	1000	17	16	984	1	1	0
bt	glm	1000	25	0	0	1000	51	47	953	3	3	0
bonf	bglm	1000	25	0	0	1000	16	16	984	6	6	0
bt	bglm	1000	25	0	0	1000	47	46	954	11	10	0
bonf	glm	1000	50	0	0	1000	36	35	965	10	10	0
bt	glm	1000	50	0	0	1000	55	51	949	30	30	0
bonf	bglm	1000	50	0	0	1000	22	22	978	29	29	0
bt	bglm	1000	50	0	0	1000	41	40	960	77	72	0
bonf	glm	1000	25	0.5	0	1000	9	8	992	1	1	0
bt	glm	1000	25	0.5	0	1000	83	58	942	2	2	0
bonf	bglm	1000	25	0.5	0	1000	11	10	990	0	0	0
bt	bglm	1000	25	0.5	0	1000	55	43	957	25	24	0
bonf	glm	1000	50	0.5	0	1000	32	25	975	10	10	0
bt	glm	1000	50	0.5	0	1000	59	53	947	42	38	0
bonf	bglm	1000	50	0.5	0	1000	26	21	979	37	36	0
bt	bglm	1000	50	0.5	0	1000	31	28	972	101	83	0
bonf	glm	1000	25	0.9	0	1000	6	4	996	1	1	0
bt	glm	1000	25	0.9	0	1000	147	55	945	4	4	0
bonf	bglm	1000	25	0.9	0	1000	19	7	993	1	1	0
bt	bglm	1000	25	0.9	0	1000	166	52	948	76	50	0
bonf	glm	1000	50	0.9	0	1000	42	10	990	15	12	0
bt	glm	1000	50	0.9	0	1000	180	50	950	128	92	0
bonf	bglm	1000	50	0.9	0	1000	22	7	993	30	21	0
bt	bglm	1000	50	0.9	0	1000	111	43	957	168	109	0
bonf	glm	1000	25	0	0	1000	26	25	975	0	0	0
bt	glm	1000	25	0	0	1000	55	52	948	3	3	0
bonf	bglm	1000	25	0	0	1000	5	5	995	4	4	0
bt	bglm	1000	25	0	0	1000	48	43	957	15	15	0
bonf	glm	1000	50	0	0	1000	40	37	963	13	13	0
bt	glm	1000	50	0	0	1000	48	47	953	36	35	0
bonf	bglm	1000	50	0	0	1000	20	19	981	38	37	0
bt	bglm	1000	50	0	0	1000	33	31	969	72	68	0
bonf	glm	1000	25	0.5	0	1000	14	12	988	0	0	0
bt	glm	1000	25	0.5	0	1000	80	59	941	2	2	0
bonf	bglm	1000	25	0.5	0	1000	13	11	989	9	8	0
bt	bglm	1000	25	0.5	0	1000	51	42	958	21	19	0
bonf	glm	1000	50	0.5	0	1000	52	34	966	16	15	0
bt	glm	1000	50	0.5	0	1000	76	50	950	36	33	0
bonf	bglm	1000	50	0.5	0	1000	27	22	978	37	36	0
bt	bglm	1000	50	0.5	0	1000	57	46	954	81	74	0
bonf	glm	1000	25	0.9	0	1000	5	5	995	0	0	0
bt	glm	1000	25	0.9	0	1000	131	45	955	10	8	0
bonf	bglm	1000	25	0.9	0	1000	25	6	994	1	1	0
bt	bglm	1000	25	0.9	0	1000	120	44	956	43	30	0
bonf	glm	1000	50	0.9	0	1000	30	13	987	13	11	0
bt	glm	1000	50	0.9	0	1000	97	39	961	108	76	0
bonf	bglm	1000	50	0.9	0	1000	27	10	990	60	42	0
bt	bglm	1000	50	0.9	0	1000	74	30	970	184	106	0
bonf	glm	1000	25	0	0	1000	18	17	983	0	0	0
bt	glm	1000	25	0	0	1000	50	47	953	1	1	0
bonf	bglm	1000	25	0	0	1000	10	10	990	4	4	0
bt	bglm	1000	25	0	0	1000	49	48	952	18	17	0
bonf	glm	1000	50	0	0	1000	25	23	977	10	10	0
bt	glm	1000	50	0	0	1000	44	43	957	34	34	0
bonf	bglm	1000	50	0	0	1000	12	12	988	33	33	0
bt	bglm	1000	50	0	0	1000	42	42	958	71	70	0
bonf	glm	1000	25	0.5	0	1000	16	12	988	1	1	0
bt	glm	1000	25	0.5	0	1000	62	55	945	0	0	0
bonf	bglm	1000	25	0.5	0	1000	13	11	989	3	3	0
bt	bglm	1000	25	0.5	0	1000	44	36	964	18	16	0
bonf	glm	1000	50	0.5	0	1000	34	29	971	12	11	0
bt	glm	1000	50	0.5	0	1000	61	45	955	37	35	0
bonf	bglm	1000	50	0.5	0	1000	21	20	980	42	38	0
bt	bglm	1000	50	0.5	0	1000	44	37	963	75	69	0
bonf	glm	1000	25	0.9	0	1000	18	6	994	0	0	0
bt	glm	1000	25	0.9	0	1000	211	63	937	9	7	0
bonf	bglm	1000	25	0.9	0	1000	2	2	998	8	5	0
bt	bglm	1000	25	0.9	0	1000	150	38	962	60	43	0
bonf	glm	1000	50	0.9	0	1000	26	16	984	17	11	0
bt	glm	1000	50	0.9	0	1000	202	60	940	110	73	0
bonf	bglm	1000	50	0.9	0	1000	24	8	992	26	20	0
bt	bglm	1000	50	0.9	0	1000	108	35	965	173	112	0
bonf	glm	1000	25	0	0	1000	14	14	986	0	0	0
bt	glm	1000	25	0	0	1000	55	50	950	1	1	0
bonf	bglm	1000	25	0	0	1000	15	15	985	1	1	0
bt	bglm	1000	25	0	0	1000	43	40	960	14	14	0
bonf	glm	1000	50	0	0	1000	44	38	962	14	14	0
bt	glm	1000	50	0	0	1000	52	47	953	28	27	0
bonf	bglm	1000	50	0	0	1000	27	26	974	41	38	0
bt	bglm	1000	50	0	0	1000	35	34	966	62	58	0
bonf	glm	1000	25	0.5	0	1000	14	14	986	0	0	0
bt	glm	1000	25	0.5	0	1000	65	52	948	3	3	0
bonf	bglm	1000	25	0.5	0	1000	9	8	992	0	0	0
bt	bglm	1000	25	0.5	0	1000	72	43	957	13	12	0
bonf	glm	1000	50	0.5	0	1000	44	33	967	14	14	0
bt	glm	1000	50	0.5	0	1000	77	54	946	60	56	0
bonf	bglm	1000	50	0.5	0	1000	20	19	981	42	37	0
bt	bglm	1000	50	0.5	0	1000	36	34	966	74	64	0
bonf	glm	1000	25	0.9	0	1000	13	7	993	0	0	0
bt	glm	1000	25	0.9	0	1000	158	51	949	7	5	0
bonf	bglm	1000	25	0.9	0	1000	11	4	996	7	5	0
bt	bglm	1000	25	0.9	0	1000	76	32	968	50	36	0
bonf	glm	1000	50	0.9	0	1000	36	10	990	21	16	0
bt	glm	1000	50	0.9	0	1000	92	26	974	108	66	0
bonf	bglm	1000	50	0.9	0	1000	13	5	995	52	35	0
bt	bglm	1000	50	0.9	0	1000	113	46	954	155	95	0
bonf	glm	1000	25	0	0	1000	13	13	987	0	0	0
bt	glm	1000	25	0	0	1000	68	62	938	3	3	0
bonf	bglm	1000	25	0	0	1000	9	9	991	5	5	0
bt	bglm	1000	25	0	0	1000	47	46	954	13	13	0
bonf	glm	1000	50	0	0	1000	32	29	971	11	11	0
bt	glm	1000	50	0	0	1000	60	59	941	37	37	0
bonf	bglm	1000	50	0	0	1000	20	20	980	40	40	0
bt	bglm	1000	50	0	0	1000	30	30	970	68	65	0
bonf	glm	1000	25	0.5	0	1000	20	17	983	0	0	0
bt	glm	1000	25	0.5	0	1000	75	57	943	2	2	0
bonf	bglm	1000	25	0.5	0	1000	13	11	989	3	3	0
bt	bglm	1000	25	0.5	0	1000	63	50	950	19	19	0
bonf	glm	1000	50	0.5	0	1000	30	27	973	10	9	0
bt	glm	1000	50	0.5	0	1000	58	47	953	48	41	0
bonf	bglm	1000	50	0.5	0	1000	21	14	986	28	28	0
bt	bglm	1000	50	0.5	0	1000	42	34	966	106	85	0
bonf	glm	1000	25	0.9	0	1000	11	6	994	0	0	0
bt	glm	1000	25	0.9	0	1000	147	48	952	12	9	0
bonf	bglm	1000	25	0.9	0	1000	13	7	993	6	5	0
bt	bglm	1000	25	0.9	0	1000	88	26	974	56	36	0
bonf	glm	1000	50	0.9	0	1000	36	12	988	7	6	0
bt	glm	1000	50	0.9	0	1000	66	27	973	140	92	0
bonf	bglm	1000	50	0.9	0	1000	30	9	991	33	24	0
bt	bglm	1000	50	0.9	0	1000	105	36	964	151	98	0
bonf	glm	1000	25	0	0	1000	15	14	986	1	1	0
bt	glm	1000	25	0	0	1000	60	57	943	1	1	0
bonf	bglm	1000	25	0	0	1000	10	10	990	4	4	0
bt	bglm	1000	25	0	0	1000	36	34	966	22	22	0
bonf	glm	1000	50	0	0	1000	39	38	962	16	16	0
bt	glm	1000	50	0	0	1000	50	46	954	35	35	0
bonf	bglm	1000	50	0	0	1000	22	22	978	30	28	0
bt	bglm	1000	50	0	0	1000	34	31	969	71	69	0
bonf	glm	1000	25	0.5	0	1000	8	7	993	0	0	0
bt	glm	1000	25	0.5	0	1000	70	50	950	3	3	0
bonf	bglm	1000	25	0.5	0	1000	16	15	985	6	6	0
bt	bglm	1000	25	0.5	0	1000	68	52	948	23	21	0
bonf	glm	1000	50	0.5	0	1000	40	28	972	20	19	0
bt	glm	1000	50	0.5	0	1000	42	34	966	44	38	0
bonf	bglm	1000	50	0.5	0	1000	16	15	985	49	44	0
bt	bglm	1000	50	0.5	0	1000	46	39	961	90	72	0
bonf	glm	1000	25	0.9	0	1000	13	5	995	0	0	0
bt	glm	1000	25	0.9	0	1000	156	48	952	9	8	0
bonf	bglm	1000	25	0.9	0	1000	26	12	988	4	2	0
bt	bglm	1000	25	0.9	0	1000	90	33	967	59	37	0
bonf	glm	1000	50	0.9	0	1000	59	21	979	10	7	0
bt	glm	1000	50	0.9	0	1000	161	54	946	102	71	0
bonf	bglm	1000	50	0.9	0	1000	36	10	990	44	30	0
bt	bglm	1000	50	0.9	0	1000	87	37	963	154	101	0
bonf	glm	1000	25	0	0	1000	18	18	982	0	0	0
bt	glm	1000	25	0	0	1000	53	51	949	3	3	0
bonf	bglm	1000	25	0	0	1000	12	12	988	1	1	0
bt	bglm	1000	25	0	0	1000	50	46	954	17	17	0
bonf	glm	1000	50	0	0	1000	37	34	966	18	18	0
bt	glm	1000	50	0	0	1000	75	67	933	33	32	0
bonf	bglm	1000	50	0	0	1000	27	24	976	45	44	0
bt	bglm	1000	50	0	0	1000	38	32	968	66	64	0
bonf	glm	1000	25	0.5	0	1000	13	11	989	0	0	0
bt	glm	1000	25	0.5	0	1000	67	47	953	6	6	0
bonf	bglm	1000	25	0.5	0	1000	10	9	991	3	3	0
bt	bglm	1000	25	0.5	0	1000	40	34	966	20	19	0
bonf	glm	1000	50	0.5	0	1000	25	22	978	14	11	0
bt	glm	1000	50	0.5	0	1000	71	58	942	42	35	0
bonf	bglm	1000	50	0.5	0	1000	27	22	978	27	26	0
bt	bglm	1000	50	0.5	0	1000	43	39	961	82	69	0
bonf	glm	1000	25	0.9	0	1000	6	3	997	0	0	0
bt	glm	1000	25	0.9	0	1000	176	58	942	10	7	0
bonf	bglm	1000	25	0.9	0	1000	11	5	995	0	0	0
bt	bglm	1000	25	0.9	0	1000	96	35	965	62	43	0
bonf	glm	1000	50	0.9	0	1000	30	8	992	15	10	0
bt	glm	1000	50	0.9	0	1000	155	49	951	131	86	0
bonf	bglm	1000	50	0.9	0	1000	16	7	993	32	23	0
bt	bglm	1000	50	0.9	0	1000	87	35	965	142	90	0
bonf	glm	1000	25	0	0	1000	19	19	981	0	0	0
bt	glm	1000	25	0	0	1000	74	64	936	3	2	0
bonf	bglm	1000	25	0	0	1000	14	14	986	4	4	0
bt	bglm	1000	25	0	0	1000	43	42	958	31	30	0
bonf	glm	1000	50	0	0	1000	29	27	973	10	10	0
bt	glm	1000	50	0	0	1000	53	47	953	37	37	0
bonf	bglm	1000	50	0	0	1000	25	25	975	36	36	0
bt	bglm	1000	50	0	0	1000	32	31	969	77	72	0
bonf	glm	1000	25	0.5	0	1000	15	13	987	0	0	0
bt	glm	1000	25	0.5	0	1000	53	43	957	1	1	0
bonf	bglm	1000	25	0.5	0	1000	15	14	986	0	0	0
bt	bglm	1000	25	0.5	0	1000	67	52	948	16	15	0
bonf	glm	1000	50	0.5	0	1000	30	24	976	12	11	0
bt	glm	1000	50	0.5	0	1000	63	55	945	50	44	0
bonf	bglm	1000	50	0.5	0	1000	20	17	983	36	33	0
bt	bglm	1000	50	0.5	0	1000	47	38	962	89	78	0
bonf	glm	1000	25	0.9	0	1000	29	9	991	0	0	0
bt	glm	1000	25	0.9	0	1000	183	68	932	14	10	0
bonf	bglm	1000	25	0.9	0	1000	9	4	996	5	4	0
bt	bglm	1000	25	0.9	0	1000	119	36	964	42	27	0
bonf	glm	1000	50	0.9	0	1000	23	12	988	15	9	0
bt	glm	1000	50	0.9	0	1000	135	50	950	105	70	0
bonf	bglm	1000	50	0.9	0	1000	24	5	995	48	35	0
bt	bglm	1000	50	0.9	0	1000	139	40	960	176	116	0
bonf	glm	1000	25	0	0	1000	21	21	979	0	0	0
bt	glm	1000	25	0	0	1000	41	40	960	3	3	0
bonf	bglm	1000	25	0	0	1000	4	4	996	1	1	0
bt	bglm	1000	25	0	0	1000	37	34	966	21	21	0
bonf	glm	1000	50	0	0	1000	36	35	965	17	17	0
bt	glm	1000	50	0	0	1000	52	46	954	39	37	0
bonf	bglm	1000	50	0	0	1000	21	19	981	31	30	0
bt	bglm	1000	50	0	0	1000	28	27	973	78	76	0
bonf	glm	1000	25	0.5	0	1000	19	18	982	0	0	0
bt	glm	1000	25	0.5	0	1000	75	50	950	4	4	0
bonf	bglm	1000	25	0.5	0	1000	12	8	992	4	4	0
bt	bglm	1000	25	0.5	0	1000	43	37	963	17	17	0
bonf	glm	1000	50	0.5	0	1000	39	34	966	15	14	0
bt	glm	1000	50	0.5	0	1000	51	43	957	52	44	0
bonf	bglm	1000	50	0.5	0	1000	16	13	987	57	54	0
bt	bglm	1000	50	0.5	0	1000	31	28	972	85	73	0
bonf	glm	1000	25	0.9	0	1000	14	7	993	0	0	0
bt	glm	1000	25	0.9	0	1000	211	60	940	8	8	0
bonf	bglm	1000	25	0.9	0	1000	27	7	993	7	5	0
bt	bglm	1000	25	0.9	0	1000	85	37	963	59	40	0
bonf	glm	1000	50	0.9	0	1000	14	12	988	11	9	0
bt	glm	1000	50	0.9	0	1000	126	39	961	129	84	0
bonf	bglm	1000	50	0.9	0	1000	30	14	986	39	29	0
bt	bglm	1000	50	0.9	0	1000	173	42	958	165	99	0
mmm	glm	10000	25	0	0	482	152	148	9370	1	1	0
mmm	glm	10000	50	0	0	39	355	337	9624	195	193	2
mmm	glm	10000	25	0.5	0	449	150	123	9428	2	2	0
mmm	glm	10000	50	0.5	0	30	395	320	9650	249	237	12
mmm	glm	10000	25	0.9	0	487	583	194	9319	15	11	4
mmm	glm	10000	50	0.9	0	53	871	290	9657	704	473	215
