# Supplementary material for: Simultaneous Inference of Multiple Binary Endpoints in Biomedical Research: Small Sample Properties of Multiple Marginal Models and a Resampling Approach
Source: Biom J. 2024 Jul 2;66(5):e202300197. doi: 10.1002/bimj.202300197 (PMC12859538; doi:10.1002/bimj.202300197)
Supplement: Supplementary file 1 — Data S1 [file BIMJ-66-e202300197-s001.zip › Code_and_Data/Simulations/Sim_Group_comparison/intermediate_results/bin_gc_ss_h08_04_ha2_01_d01_1.csv]

method	model	nsim	ntrt	corr	nfail	nerror	nrej	nreji	nrejcor	npow	npowi	npowcor
bonf	glm	1667	25	0	0	0	32	31	1636	0	0	0
mmm	glm	1667	25	0	0	89	24	23	1555	1	1	0
bt	glm	1667	25	0	0	0	82	72	1595	4	4	0
bonf	bglm	1667	25	0	0	0	19	18	1649	2	2	0
mmm	bglm	1667	25	0	0	0	33	32	1635	4	4	0
bt	bglm	1667	25	0	0	0	73	68	1599	14	14	0
bonf	glm	1667	50	0	0	0	47	43	1624	17	17	0
mmm	glm	1667	50	0	0	11	59	57	1599	16	16	0
bt	glm	1667	50	0	0	0	86	78	1589	23	23	0
bonf	bglm	1667	50	0	0	0	29	29	1638	41	41	0
mmm	bglm	1667	50	0	0	0	33	30	1637	52	52	0
bt	bglm	1667	50	0	0	0	65	60	1607	70	70	0
bonf	glm	1667	25	0.5	0	0	21	18	1649	0	0	0
mmm	glm	1667	25	0.5	0	84	21	19	1564	0	0	0
bt	glm	1667	25	0.5	0	0	126	96	1571	3	3	0
bonf	bglm	1667	25	0.5	0	0	13	13	1654	4	4	0
mmm	bglm	1667	25	0.5	0	0	34	30	1637	7	6	1
bt	bglm	1667	25	0.5	0	0	108	81	1586	29	27	2
bonf	glm	1667	50	0.5	0	0	66	55	1612	14	12	2
mmm	glm	1667	50	0.5	0	5	51	43	1619	24	23	1
bt	glm	1667	50	0.5	0	0	97	71	1596	21	21	0
bonf	bglm	1667	50	0.5	0	0	26	25	1642	45	41	4
mmm	bglm	1667	50	0.5	0	0	53	39	1628	44	38	6
bt	bglm	1667	50	0.5	0	0	74	60	1607	97	86	11
bonf	glm	1667	25	0.9	0	0	33	8	1659	0	0	0
mmm	glm	1667	25	0.9	0	54	98	30	1583	1	1	0
bt	glm	1667	25	0.9	0	0	280	86	1581	5	3	2
bonf	bglm	1667	25	0.9	0	0	20	11	1656	4	3	1
mmm	bglm	1667	25	0.9	0	0	88	27	1640	11	9	2
bt	bglm	1667	25	0.9	0	0	250	64	1603	59	39	20
bonf	glm	1667	50	0.9	0	0	62	21	1646	12	9	3
mmm	glm	1667	50	0.9	0	7	135	46	1614	59	40	19
bt	glm	1667	50	0.9	0	0	235	82	1585	138	95	43
bonf	bglm	1667	50	0.9	0	0	29	13	1654	37	26	11
mmm	bglm	1667	50	0.9	0	0	92	27	1640	103	71	32
bt	bglm	1667	50	0.9	0	0	171	58	1609	163	115	45
bonf	glm	1667	25	0	0	0	37	35	1632	0	0	0
mmm	glm	1667	25	0	0	83	18	18	1566	0	0	0
bt	glm	1667	25	0	0	0	92	83	1584	1	1	0
bonf	bglm	1667	25	0	0	0	17	17	1650	3	3	0
mmm	bglm	1667	25	0	0	0	14	14	1653	1	1	0
bt	bglm	1667	25	0	0	0	79	70	1597	20	20	0
bonf	glm	1667	50	0	0	0	55	53	1614	9	9	0
mmm	glm	1667	50	0	0	4	48	45	1618	11	11	0
bt	glm	1667	50	0	0	0	92	82	1585	25	24	1
bonf	bglm	1667	50	0	0	0	33	30	1637	31	31	0
mmm	bglm	1667	50	0	0	0	38	36	1631	46	46	0
bt	bglm	1667	50	0	0	0	65	60	1607	60	60	0
bonf	glm	1667	25	0.5	0	0	31	25	1642	0	0	0
mmm	glm	1667	25	0.5	0	77	22	17	1573	0	0	0
bt	glm	1667	25	0.5	0	0	99	79	1588	6	6	0
bonf	bglm	1667	25	0.5	0	0	22	17	1650	4	4	0
mmm	bglm	1667	25	0.5	0	0	26	22	1645	3	3	0
bt	bglm	1667	25	0.5	0	0	81	66	1601	18	17	1
bonf	glm	1667	50	0.5	0	0	59	49	1618	8	7	1
mmm	glm	1667	50	0.5	0	6	68	57	1604	20	20	0
bt	glm	1667	50	0.5	0	0	112	89	1578	54	50	4
bonf	bglm	1667	50	0.5	0	0	31	28	1639	48	45	3
mmm	bglm	1667	50	0.5	0	0	50	40	1627	51	49	2
bt	bglm	1667	50	0.5	0	0	85	62	1605	102	96	6
bonf	glm	1667	25	0.9	0	0	27	12	1655	0	0	0
mmm	glm	1667	25	0.9	0	87	80	35	1545	2	1	1
bt	glm	1667	25	0.9	0	0	260	85	1582	6	4	2
bonf	bglm	1667	25	0.9	0	0	35	13	1654	3	3	0
mmm	bglm	1667	25	0.9	0	0	106	39	1628	10	9	1
bt	bglm	1667	25	0.9	0	0	160	53	1614	75	56	19
bonf	glm	1667	50	0.9	0	0	65	24	1643	13	7	6
mmm	glm	1667	50	0.9	0	7	89	42	1618	79	54	25
bt	glm	1667	50	0.9	0	0	263	82	1585	121	84	37
bonf	bglm	1667	50	0.9	0	0	27	11	1656	46	34	12
mmm	bglm	1667	50	0.9	0	0	83	33	1634	108	76	32
bt	bglm	1667	50	0.9	0	0	178	64	1603	183	124	59
bonf	glm	1667	25	0	0	0	25	23	1644	0	0	0
mmm	glm	1667	25	0	0	93	24	23	1551	0	0	0
bt	glm	1667	25	0	0	0	97	90	1577	1	1	0
bonf	bglm	1667	25	0	0	0	14	14	1653	3	3	0
mmm	bglm	1667	25	0	0	0	33	32	1635	4	4	0
bt	bglm	1667	25	0	0	0	88	81	1586	17	17	0
bonf	glm	1667	50	0	0	0	45	40	1627	13	13	0
mmm	glm	1667	50	0	0	13	65	63	1591	12	12	0
bt	glm	1667	50	0	0	0	111	100	1567	18	18	0
bonf	bglm	1667	50	0	0	0	34	34	1633	44	43	1
mmm	bglm	1667	50	0	0	0	36	36	1631	34	34	0
bt	bglm	1667	50	0	0	0	66	64	1603	75	73	2
bonf	glm	1667	25	0.5	0	0	35	24	1643	0	0	0
mmm	glm	1667	25	0.5	0	102	26	24	1541	0	0	0
bt	glm	1667	25	0.5	0	0	119	93	1574	2	2	0
bonf	bglm	1667	25	0.5	0	0	16	14	1653	3	3	0
mmm	bglm	1667	25	0.5	0	0	38	34	1633	9	8	1
bt	bglm	1667	25	0.5	0	0	73	54	1613	21	20	1
bonf	glm	1667	50	0.5	0	0	55	45	1622	10	10	0
mmm	glm	1667	50	0.5	0	10	68	56	1601	16	16	0
bt	glm	1667	50	0.5	0	0	109	84	1583	33	31	2
bonf	bglm	1667	50	0.5	0	0	31	28	1639	44	42	2
mmm	bglm	1667	50	0.5	0	0	40	33	1634	57	51	6
bt	bglm	1667	50	0.5	0	0	51	44	1623	83	77	6
bonf	glm	1667	25	0.9	0	0	19	11	1656	0	0	0
mmm	glm	1667	25	0.9	0	86	120	37	1544	0	0	0
bt	glm	1667	25	0.9	0	0	310	90	1577	7	6	1
bonf	bglm	1667	25	0.9	0	0	21	9	1658	1	1	0
mmm	bglm	1667	25	0.9	0	0	58	23	1644	17	15	2
bt	bglm	1667	25	0.9	0	0	209	75	1592	83	51	32
bonf	glm	1667	50	0.9	0	0	50	24	1643	16	11	5
mmm	glm	1667	50	0.9	0	6	157	56	1605	52	36	16
bt	glm	1667	50	0.9	0	0	259	84	1583	130	92	38
bonf	bglm	1667	50	0.9	0	0	30	15	1652	34	22	12
mmm	bglm	1667	50	0.9	0	0	114	38	1629	132	88	44
bt	bglm	1667	50	0.9	0	0	177	70	1597	220	145	75
bonf	glm	1667	25	0	0	0	35	34	1633	0	0	0
mmm	glm	1667	25	0	0	99	27	25	1543	0	0	0
bt	glm	1667	25	0	0	0	81	76	1591	4	4	0
bonf	bglm	1667	25	0	0	0	21	21	1646	1	1	0
mmm	bglm	1667	25	0	0	0	18	18	1649	3	3	0
bt	bglm	1667	25	0	0	0	70	68	1599	18	18	0
bonf	glm	1667	50	0	0	0	54	53	1614	10	10	0
mmm	glm	1667	50	0	0	5	44	44	1618	17	17	0
bt	glm	1667	50	0	0	0	97	91	1576	28	28	0
bonf	bglm	1667	50	0	0	0	19	19	1648	49	47	2
mmm	bglm	1667	50	0	0	0	29	26	1641	53	52	1
bt	bglm	1667	50	0	0	0	63	60	1607	82	82	0
bonf	glm	1667	25	0.5	0	0	30	22	1645	0	0	0
mmm	glm	1667	25	0.5	0	74	31	25	1568	0	0	0
bt	glm	1667	25	0.5	0	0	128	99	1568	3	3	0
bonf	bglm	1667	25	0.5	0	0	34	33	1634	3	3	0
mmm	bglm	1667	25	0.5	0	0	24	22	1645	5	5	0
bt	bglm	1667	25	0.5	0	0	76	60	1607	21	19	2
bonf	glm	1667	50	0.5	0	0	45	38	1629	10	8	2
mmm	glm	1667	50	0.5	0	3	66	61	1603	15	14	1
bt	glm	1667	50	0.5	0	0	104	69	1598	31	29	2
bonf	bglm	1667	50	0.5	0	0	30	25	1642	40	36	4
mmm	bglm	1667	50	0.5	0	0	43	37	1630	50	47	3
bt	bglm	1667	50	0.5	0	0	90	63	1604	103	93	10
bonf	glm	1667	25	0.9	0	0	27	9	1658	0	0	0
mmm	glm	1667	25	0.9	0	82	80	28	1557	0	0	0
bt	glm	1667	25	0.9	0	0	279	95	1572	8	7	1
bonf	bglm	1667	25	0.9	0	0	15	5	1662	1	1	0
mmm	bglm	1667	25	0.9	0	0	72	25	1642	26	20	6
bt	bglm	1667	25	0.9	0	0	148	56	1611	52	39	13
bonf	glm	1667	50	0.9	0	0	62	27	1640	7	5	2
mmm	glm	1667	50	0.9	0	11	158	55	1601	35	26	9
bt	glm	1667	50	0.9	0	0	207	76	1591	110	78	32
bonf	bglm	1667	50	0.9	0	0	69	26	1641	45	32	13
mmm	bglm	1667	50	0.9	0	0	109	43	1624	96	67	29
bt	bglm	1667	50	0.9	0	0	205	61	1606	216	143	73
bonf	glm	1667	25	0	0	0	37	36	1631	0	0	0
mmm	glm	1667	25	0	0	78	28	26	1563	1	1	0
bt	glm	1667	25	0	0	0	98	88	1579	1	1	0
bonf	bglm	1667	25	0	0	0	17	16	1651	2	2	0
mmm	bglm	1667	25	0	0	0	30	30	1637	5	5	0
bt	bglm	1667	25	0	0	0	65	63	1604	24	24	0
bonf	glm	1667	50	0	0	0	53	52	1615	13	13	0
mmm	glm	1667	50	0	0	4	52	49	1614	14	14	0
bt	glm	1667	50	0	0	0	95	86	1581	24	24	0
bonf	bglm	1667	50	0	0	0	42	39	1628	41	41	0
mmm	bglm	1667	50	0	0	0	38	35	1632	43	43	0
bt	bglm	1667	50	0	0	0	74	67	1600	76	76	0
bonf	glm	1667	25	0.5	0	0	19	17	1650	0	0	0
mmm	glm	1667	25	0.5	0	73	25	21	1573	0	0	0
bt	glm	1667	25	0.5	0	0	125	94	1573	1	1	0
bonf	bglm	1667	25	0.5	0	0	17	16	1651	4	4	0
mmm	bglm	1667	25	0.5	0	0	17	16	1651	4	4	0
bt	bglm	1667	25	0.5	0	0	89	65	1602	29	25	4
bonf	glm	1667	50	0.5	0	0	63	49	1618	4	4	0
mmm	glm	1667	50	0.5	0	11	61	42	1614	15	15	0
bt	glm	1667	50	0.5	0	0	102	77	1590	40	38	2
bonf	bglm	1667	50	0.5	0	0	35	30	1637	47	46	1
mmm	bglm	1667	50	0.5	0	0	50	35	1632	70	67	3
bt	bglm	1667	50	0.5	0	0	84	66	1601	83	72	11
bonf	glm	1667	25	0.9	0	0	12	8	1659	0	0	0
mmm	glm	1667	25	0.9	0	85	74	33	1549	4	3	1
bt	glm	1667	25	0.9	0	0	218	83	1584	8	5	3
bonf	bglm	1667	25	0.9	0	0	31	12	1655	2	2	0
mmm	bglm	1667	25	0.9	0	0	92	36	1631	10	7	3
bt	bglm	1667	25	0.9	0	0	184	64	1603	51	35	16
bonf	glm	1667	50	0.9	0	0	38	15	1652	13	10	3
mmm	glm	1667	50	0.9	0	10	119	42	1615	43	31	12
bt	glm	1667	50	0.9	0	0	222	74	1593	130	86	44
bonf	bglm	1667	50	0.9	0	0	26	14	1653	39	29	10
mmm	bglm	1667	50	0.9	0	0	64	33	1634	105	77	28
bt	bglm	1667	50	0.9	0	0	171	58	1609	205	141	62
bonf	glm	1667	25	0	0	0	29	29	1638	0	0	0
mmm	glm	1667	25	0	0	90	19	19	1558	0	0	0
bt	glm	1667	25	0	0	0	105	101	1566	1	1	0
bonf	bglm	1667	25	0	0	0	21	21	1646	0	0	0
mmm	bglm	1667	25	0	0	0	27	25	1642	1	1	0
bt	bglm	1667	25	0	0	0	67	60	1607	25	25	0
bonf	glm	1667	50	0	0	0	44	41	1626	10	10	0
mmm	glm	1667	50	0	0	5	64	56	1606	16	16	0
bt	glm	1667	50	0	0	0	99	95	1572	19	18	1
bonf	bglm	1667	50	0	0	0	40	38	1629	23	23	0
mmm	bglm	1667	50	0	0	0	40	38	1629	48	48	0
bt	bglm	1667	50	0	0	0	57	54	1613	78	77	1
bonf	glm	1667	25	0.5	0	0	40	36	1631	0	0	0
mmm	glm	1667	25	0.5	0	84	30	26	1557	0	0	0
bt	glm	1667	25	0.5	0	0	100	76	1591	1	1	0
bonf	bglm	1667	25	0.5	0	0	14	14	1653	3	3	0
mmm	bglm	1667	25	0.5	0	0	32	23	1644	7	7	0
bt	bglm	1667	25	0.5	0	0	78	61	1606	25	23	2
bonf	glm	1667	50	0.5	0	0	53	47	1620	7	7	0
mmm	glm	1667	50	0.5	0	5	90	55	1607	23	20	3
bt	glm	1667	50	0.5	0	0	93	80	1587	50	44	6
bonf	bglm	1667	50	0.5	0	0	31	26	1641	40	38	2
mmm	bglm	1667	50	0.5	0	0	55	45	1622	44	43	1
bt	bglm	1667	50	0.5	0	0	61	50	1617	93	84	9
bonf	glm	1667	25	0.9	0	0	25	11	1656	0	0	0
mmm	glm	1667	25	0.9	0	93	105	32	1542	0	0	0
bt	glm	1667	25	0.9	0	0	212	82	1585	4	4	0
bonf	bglm	1667	25	0.9	0	0	30	11	1656	2	2	0
mmm	bglm	1667	25	0.9	0	0	87	43	1624	19	14	5
bt	bglm	1667	25	0.9	0	0	216	78	1589	75	52	20
bonf	glm	1667	50	0.9	0	0	40	17	1650	13	10	3
mmm	glm	1667	50	0.9	0	14	92	36	1617	60	39	21
bt	glm	1667	50	0.9	0	0	289	90	1577	103	74	29
bonf	bglm	1667	50	0.9	0	0	43	15	1652	40	32	8
mmm	bglm	1667	50	0.9	0	0	133	44	1623	139	93	46
bt	bglm	1667	50	0.9	0	0	141	57	1610	184	119	63
