# Supplementary material for: Simultaneous Inference of Multiple Binary Endpoints in Biomedical Research: Small Sample Properties of Multiple Marginal Models and a Resampling Approach
Source: Biom J. 2024 Jul 2;66(5):e202300197. doi: 10.1002/bimj.202300197 (PMC12859538; doi:10.1002/bimj.202300197)
Supplement: Supplementary file 1 — Data S1 [file BIMJ-66-e202300197-s001.zip › Code_and_Data/Simulations/Sim_Group_comparison/intermediate_results/bin_gc_ss_h08_04_ha2_01_d02_1.csv]

method	model	nsim	ntrt	corr	nfail	nerror	nrej	nreji	nrejcor	npow	npowi	npowcor
bonf	glm	1667	25	0	0	0	21	19	1648	6	6	0
mmm	glm	1667	25	0	0	98	30	29	1540	8	8	0
bt	glm	1667	25	0	0	0	99	92	1575	49	49	0
bonf	bglm	1667	25	0	0	0	14	13	1654	67	65	2
mmm	bglm	1667	25	0	0	0	31	30	1637	98	96	2
bt	bglm	1667	25	0	0	0	55	54	1613	232	225	7
bonf	glm	1667	50	0	0	0	40	38	1629	401	375	26
mmm	glm	1667	50	0	0	9	54	52	1606	443	413	30
bt	glm	1667	50	0	0	0	91	82	1585	645	576	69
bonf	bglm	1667	50	0	0	0	32	31	1636	627	561	66
mmm	bglm	1667	50	0	0	0	36	34	1633	633	569	64
bt	bglm	1667	50	0	0	0	61	56	1611	838	730	108
bonf	glm	1667	25	0.5	0	0	20	18	1649	9	8	1
mmm	glm	1667	25	0.5	0	77	25	24	1566	15	15	0
bt	glm	1667	25	0.5	0	0	114	85	1582	85	75	10
bonf	bglm	1667	25	0.5	0	0	29	25	1642	102	87	15
mmm	bglm	1667	25	0.5	0	0	32	27	1640	98	87	11
bt	bglm	1667	25	0.5	0	0	66	49	1618	256	215	41
bonf	glm	1667	50	0.5	0	0	39	33	1634	363	306	57
mmm	glm	1667	50	0.5	0	9	52	44	1614	495	400	95
bt	glm	1667	50	0.5	0	0	124	90	1577	685	539	146
bonf	bglm	1667	50	0.5	0	0	34	31	1636	662	506	156
mmm	bglm	1667	50	0.5	0	0	34	31	1636	721	549	172
bt	bglm	1667	50	0.5	0	0	91	75	1592	882	658	224
bonf	glm	1667	25	0.9	0	0	37	16	1651	12	9	3
mmm	glm	1667	25	0.9	0	75	97	28	1564	46	32	14
bt	glm	1667	25	0.9	0	0	312	92	1575	146	103	43
bonf	bglm	1667	25	0.9	0	0	28	10	1657	100	66	34
mmm	bglm	1667	25	0.9	0	0	43	18	1649	210	139	71
bt	bglm	1667	25	0.9	0	0	224	76	1591	469	303	166
bonf	glm	1667	50	0.9	0	0	67	25	1642	373	241	132
mmm	glm	1667	50	0.9	0	14	87	36	1617	883	543	340
bt	glm	1667	50	0.9	0	0	268	72	1595	1087	650	437
bonf	bglm	1667	50	0.9	0	0	34	14	1653	626	394	232
mmm	bglm	1667	50	0.9	0	0	96	37	1630	1019	605	414
bt	bglm	1667	50	0.9	0	0	161	55	1612	1242	729	513
bonf	glm	1667	25	0	0	0	37	32	1635	8	8	0
mmm	glm	1667	25	0	0	86	24	22	1559	11	11	0
bt	glm	1667	25	0	0	0	104	94	1573	45	45	0
bonf	bglm	1667	25	0	0	0	29	28	1639	77	76	1
mmm	bglm	1667	25	0	0	0	22	22	1645	64	63	1
bt	bglm	1667	25	0	0	0	89	79	1588	233	227	6
bonf	glm	1667	50	0	0	0	69	66	1601	382	359	23
mmm	glm	1667	50	0	0	3	85	79	1585	439	413	26
bt	glm	1667	50	0	0	0	93	90	1577	604	547	57
bonf	bglm	1667	50	0	0	0	38	38	1629	607	563	44
mmm	bglm	1667	50	0	0	0	46	44	1623	664	602	62
bt	bglm	1667	50	0	0	0	72	68	1599	850	742	108
bonf	glm	1667	25	0.5	0	0	38	31	1636	8	7	1
mmm	glm	1667	25	0.5	0	78	38	31	1558	10	10	0
bt	glm	1667	25	0.5	0	0	93	76	1591	82	76	6
bonf	bglm	1667	25	0.5	0	0	23	20	1647	72	66	6
mmm	bglm	1667	25	0.5	0	0	27	22	1645	103	94	9
bt	bglm	1667	25	0.5	0	0	92	78	1589	263	230	33
bonf	glm	1667	50	0.5	0	0	49	43	1624	370	298	72
mmm	glm	1667	50	0.5	0	9	72	55	1603	525	427	98
bt	glm	1667	50	0.5	0	0	90	67	1600	653	513	140
bonf	bglm	1667	50	0.5	0	0	31	26	1641	646	499	147
mmm	bglm	1667	50	0.5	0	0	53	43	1624	704	555	149
bt	bglm	1667	50	0.5	0	0	77	64	1603	944	720	224
bonf	glm	1667	25	0.9	0	0	22	12	1655	6	5	1
mmm	glm	1667	25	0.9	0	90	90	27	1550	41	30	11
bt	glm	1667	25	0.9	0	0	339	94	1573	137	94	43
bonf	bglm	1667	25	0.9	0	0	31	14	1653	64	44	20
mmm	bglm	1667	25	0.9	0	0	54	20	1647	206	140	66
bt	bglm	1667	25	0.9	0	0	165	47	1620	433	273	160
bonf	glm	1667	50	0.9	0	0	39	21	1646	361	236	125
mmm	glm	1667	50	0.9	0	7	151	53	1607	778	493	285
bt	glm	1667	50	0.9	0	0	294	88	1579	1080	644	436
bonf	bglm	1667	50	0.9	0	0	50	23	1644	609	384	225
mmm	bglm	1667	50	0.9	0	0	105	37	1630	1006	600	406
bt	bglm	1667	50	0.9	0	0	176	61	1606	1228	737	486
bonf	glm	1667	25	0	0	0	24	24	1643	6	6	0
mmm	glm	1667	25	0	0	92	29	29	1546	13	13	0
bt	glm	1667	25	0	0	0	105	100	1567	56	56	0
bonf	bglm	1667	25	0	0	0	25	25	1642	78	77	1
mmm	bglm	1667	25	0	0	0	26	25	1642	91	89	2
bt	bglm	1667	25	0	0	0	63	57	1610	231	218	13
bonf	glm	1667	50	0	0	0	52	48	1619	385	365	20
mmm	glm	1667	50	0	0	6	61	58	1603	480	455	25
bt	glm	1667	50	0	0	0	103	98	1569	607	555	52
bonf	bglm	1667	50	0	0	0	44	42	1625	613	552	61
mmm	bglm	1667	50	0	0	0	38	36	1631	648	593	55
bt	bglm	1667	50	0	0	0	69	65	1602	804	706	98
bonf	glm	1667	25	0.5	0	0	39	36	1631	13	13	0
mmm	glm	1667	25	0.5	0	78	24	24	1565	14	13	1
bt	glm	1667	25	0.5	0	0	124	85	1582	81	77	4
bonf	bglm	1667	25	0.5	0	0	38	33	1634	82	73	9
mmm	bglm	1667	25	0.5	0	0	30	27	1640	83	77	6
bt	bglm	1667	25	0.5	0	0	86	66	1601	232	198	34
bonf	glm	1667	50	0.5	0	0	56	48	1619	375	311	64
mmm	glm	1667	50	0.5	0	6	64	49	1612	506	413	93
bt	glm	1667	50	0.5	0	0	127	99	1568	682	533	149
bonf	bglm	1667	50	0.5	0	0	41	36	1631	656	515	141
mmm	bglm	1667	50	0.5	0	0	60	50	1617	680	549	131
bt	bglm	1667	50	0.5	0	0	79	58	1609	921	694	227
bonf	glm	1667	25	0.9	0	0	26	9	1658	8	6	2
mmm	glm	1667	25	0.9	0	84	73	28	1555	55	39	16
bt	glm	1667	25	0.9	0	0	266	91	1576	152	104	45
bonf	bglm	1667	25	0.9	0	0	24	13	1654	76	57	19
mmm	bglm	1667	25	0.9	0	0	104	32	1635	222	146	76
bt	bglm	1667	25	0.9	0	0	221	65	1602	454	285	169
bonf	glm	1667	50	0.9	0	0	61	23	1644	366	239	127
mmm	glm	1667	50	0.9	0	4	122	49	1614	885	535	350
bt	glm	1667	50	0.9	0	0	231	77	1590	1086	655	431
bonf	bglm	1667	50	0.9	0	0	20	12	1655	622	385	237
mmm	bglm	1667	50	0.9	0	0	89	34	1633	984	585	399
bt	bglm	1667	50	0.9	0	0	214	61	1606	1238	730	501
bonf	glm	1667	25	0	0	0	23	21	1646	7	7	0
mmm	glm	1667	25	0	0	76	33	30	1561	8	8	0
bt	glm	1667	25	0	0	0	98	87	1580	54	54	0
bonf	bglm	1667	25	0	0	0	26	26	1641	77	77	0
mmm	bglm	1667	25	0	0	0	22	21	1646	60	59	1
bt	bglm	1667	25	0	0	0	72	68	1599	231	220	11
bonf	glm	1667	50	0	0	0	61	58	1609	362	340	22
mmm	glm	1667	50	0	0	8	73	70	1589	445	413	32
bt	glm	1667	50	0	0	0	81	78	1589	604	550	54
bonf	bglm	1667	50	0	0	0	36	34	1633	636	574	62
mmm	bglm	1667	50	0	0	0	29	29	1638	685	611	74
bt	bglm	1667	50	0	0	0	62	56	1611	838	728	110
bonf	glm	1667	25	0.5	0	0	20	17	1650	16	16	0
mmm	glm	1667	25	0.5	0	93	23	19	1555	15	14	1
bt	glm	1667	25	0.5	0	0	91	72	1595	73	67	6
bonf	bglm	1667	25	0.5	0	0	31	24	1643	61	58	3
mmm	bglm	1667	25	0.5	0	0	30	27	1640	95	87	8
bt	bglm	1667	25	0.5	0	0	67	55	1612	250	212	38
bonf	glm	1667	50	0.5	0	0	61	49	1618	382	312	70
mmm	glm	1667	50	0.5	0	7	52	48	1612	534	424	110
bt	glm	1667	50	0.5	0	0	112	90	1577	712	540	172
bonf	bglm	1667	50	0.5	0	0	32	29	1638	652	514	138
mmm	bglm	1667	50	0.5	0	0	34	31	1636	676	521	155
bt	bglm	1667	50	0.5	0	0	68	46	1621	869	665	204
bonf	glm	1667	25	0.9	0	0	23	12	1655	13	10	3
mmm	glm	1667	25	0.9	0	84	92	30	1553	62	40	22
bt	glm	1667	25	0.9	0	0	319	94	1573	158	109	49
bonf	bglm	1667	25	0.9	0	0	13	6	1661	85	58	27
mmm	bglm	1667	25	0.9	0	0	64	25	1642	201	132	69
bt	bglm	1667	25	0.9	0	0	182	63	1604	486	304	182
bonf	glm	1667	50	0.9	0	0	62	22	1645	440	278	162
mmm	glm	1667	50	0.9	0	7	137	40	1620	749	467	282
bt	glm	1667	50	0.9	0	0	165	61	1606	1070	656	414
bonf	bglm	1667	50	0.9	0	0	28	14	1653	671	415	256
mmm	bglm	1667	50	0.9	0	0	129	43	1624	975	584	391
bt	bglm	1667	50	0.9	0	0	164	47	1620	1290	747	540
bonf	glm	1667	25	0	0	0	24	23	1644	9	9	0
mmm	glm	1667	25	0	0	77	27	26	1564	4	4	0
bt	glm	1667	25	0	0	0	100	91	1576	51	51	0
bonf	bglm	1667	25	0	0	0	26	26	1641	88	87	1
mmm	bglm	1667	25	0	0	0	20	20	1647	91	91	0
bt	bglm	1667	25	0	0	0	62	61	1606	213	209	4
bonf	glm	1667	50	0	0	0	44	40	1627	389	366	23
mmm	glm	1667	50	0	0	5	73	64	1598	462	425	37
bt	glm	1667	50	0	0	0	80	74	1593	635	574	61
bonf	bglm	1667	50	0	0	0	38	36	1631	634	574	60
mmm	bglm	1667	50	0	0	0	34	34	1633	663	594	69
bt	bglm	1667	50	0	0	0	79	71	1596	809	710	99
bonf	glm	1667	25	0.5	0	0	27	23	1644	2	2	0
mmm	glm	1667	25	0.5	0	88	42	32	1547	15	13	2
bt	glm	1667	25	0.5	0	0	113	79	1588	63	61	2
bonf	bglm	1667	25	0.5	0	0	17	16	1651	61	57	4
mmm	bglm	1667	25	0.5	0	0	24	22	1645	114	94	20
bt	bglm	1667	25	0.5	0	0	84	72	1595	243	211	32
bonf	glm	1667	50	0.5	0	0	57	49	1618	381	310	71
mmm	glm	1667	50	0.5	0	7	58	51	1609	536	428	108
bt	glm	1667	50	0.5	0	0	93	80	1587	633	498	135
bonf	bglm	1667	50	0.5	0	0	26	23	1644	625	486	139
mmm	bglm	1667	50	0.5	0	0	30	26	1641	707	538	169
bt	bglm	1667	50	0.5	0	0	77	61	1606	933	691	242
bonf	glm	1667	25	0.9	0	0	37	12	1655	8	5	3
mmm	glm	1667	25	0.9	0	82	57	27	1558	49	31	18
bt	glm	1667	25	0.9	0	0	291	73	1594	182	128	54
bonf	bglm	1667	25	0.9	0	0	32	9	1658	57	39	18
mmm	bglm	1667	25	0.9	0	0	79	30	1637	217	142	75
bt	bglm	1667	25	0.9	0	0	240	80	1587	462	291	167
bonf	glm	1667	50	0.9	0	0	51	22	1645	401	259	142
mmm	glm	1667	50	0.9	0	3	158	43	1621	767	470	297
bt	glm	1667	50	0.9	0	0	224	85	1582	1041	623	418
bonf	bglm	1667	50	0.9	0	0	38	16	1651	649	403	246
mmm	bglm	1667	50	0.9	0	0	118	42	1625	1034	618	416
bt	bglm	1667	50	0.9	0	0	199	66	1601	1302	772	527
bonf	glm	1667	25	0	0	0	28	26	1641	12	12	0
mmm	glm	1667	25	0	0	85	24	23	1559	12	12	0
bt	glm	1667	25	0	0	0	94	86	1581	44	44	0
bonf	bglm	1667	25	0	0	0	31	29	1638	95	91	4
mmm	bglm	1667	25	0	0	0	29	29	1638	57	57	0
bt	bglm	1667	25	0	0	0	61	57	1610	233	219	14
bonf	glm	1667	50	0	0	0	60	56	1611	386	360	26
mmm	glm	1667	50	0	0	9	63	58	1600	436	405	31
bt	glm	1667	50	0	0	0	77	70	1597	629	563	66
bonf	bglm	1667	50	0	0	0	38	36	1631	624	568	56
mmm	bglm	1667	50	0	0	0	36	33	1634	640	575	65
bt	bglm	1667	50	0	0	0	71	70	1597	835	737	98
bonf	glm	1667	25	0.5	0	0	22	20	1647	10	9	1
mmm	glm	1667	25	0.5	0	76	28	25	1566	8	8	0
bt	glm	1667	25	0.5	0	0	111	93	1574	82	76	6
bonf	bglm	1667	25	0.5	0	0	23	21	1646	68	63	5
mmm	bglm	1667	25	0.5	0	0	33	25	1642	118	106	12
bt	bglm	1667	25	0.5	0	0	94	76	1591	232	197	35
bonf	glm	1667	50	0.5	0	0	46	41	1626	350	290	60
mmm	glm	1667	50	0.5	0	5	62	44	1618	487	398	89
bt	glm	1667	50	0.5	0	0	123	89	1578	730	564	166
bonf	bglm	1667	50	0.5	0	0	30	28	1639	632	496	136
mmm	bglm	1667	50	0.5	0	0	56	42	1625	667	525	142
bt	bglm	1667	50	0.5	0	0	85	68	1599	901	694	207
bonf	glm	1667	25	0.9	0	0	28	10	1657	14	10	4
mmm	glm	1667	25	0.9	0	80	88	33	1554	49	34	15
bt	glm	1667	25	0.9	0	0	275	82	1585	150	99	51
bonf	bglm	1667	25	0.9	0	0	16	7	1660	71	48	23
mmm	bglm	1667	25	0.9	0	0	84	34	1633	221	140	81
bt	bglm	1667	25	0.9	0	0	173	59	1608	444	284	160
bonf	glm	1667	50	0.9	0	0	58	25	1642	407	261	146
mmm	glm	1667	50	0.9	0	9	126	47	1611	884	546	338
bt	glm	1667	50	0.9	0	0	195	79	1588	1049	632	415
bonf	bglm	1667	50	0.9	0	0	28	11	1656	675	409	266
mmm	bglm	1667	50	0.9	0	0	104	41	1626	975	580	390
bt	bglm	1667	50	0.9	0	0	144	55	1612	1245	728	512
