# Supplementary material for: Simultaneous Inference of Multiple Binary Endpoints in Biomedical Research: Small Sample Properties of Multiple Marginal Models and a Resampling Approach
Source: Biom J. 2024 Jul 2;66(5):e202300197. doi: 10.1002/bimj.202300197 (PMC12859538; doi:10.1002/bimj.202300197)
Supplement: Supplementary file 1 — Data S1 [file BIMJ-66-e202300197-s001.zip › Code_and_Data/Simulations/Sim_Group_comparison/intermediate_results/bin_gc_ss_h08_04_ha2_01_s01_1.csv]

method	model	nsim	ntrt	corr	nfail	nerror	nrej	nreji	nrejcor	npow	npowi	npowcor
mmm	bglm	1667	25	0	0	1667	28	28	1639	0	0	0
mmm	bglm	1667	50	0	0	1667	51	49	1618	0	0	0
mmm	bglm	1667	25	0.9	0	1667	67	19	1648	2	1	0
mmm	bglm	1667	50	0.9	0	1667	106	45	1622	9	7	0
mmm	bglm	1667	25	0	0	1667	21	21	1646	0	0	0
mmm	bglm	1667	50	0	0	1667	36	34	1633	1	1	0
mmm	bglm	1667	25	0.9	0	1667	63	28	1639	1	1	0
mmm	bglm	1667	50	0.9	0	1667	81	30	1637	5	3	0
mmm	bglm	1667	25	0	0	1667	22	22	1645	0	0	0
mmm	bglm	1667	50	0	0	1667	34	34	1633	0	0	0
mmm	bglm	1667	25	0.9	0	1667	57	23	1644	1	1	0
mmm	bglm	1667	50	0.9	0	1667	94	40	1627	12	9	0
mmm	bglm	1667	25	0.5	0	1667	28	24	1643	0	0	0
mmm	bglm	1667	50	0.5	0	1667	54	49	1618	1	1	0
mmm	bglm	1667	25	0.5	0	1667	31	27	1640	0	0	0
mmm	bglm	1667	50	0.5	0	1667	38	35	1632	2	2	0
mmm	bglm	1667	25	0.5	0	1667	23	21	1646	0	0	0
mmm	bglm	1667	50	0.5	0	1667	48	41	1626	1	1	0
mmm	bglm	1667	25	0	0	1667	24	24	1643	0	0	0
mmm	bglm	1667	50	0	0	1667	41	41	1626	2	2	0
mmm	bglm	1667	25	0.9	0	1667	75	31	1636	2	2	0
mmm	bglm	1667	50	0.9	0	1667	120	32	1635	10	6	0
mmm	bglm	1667	25	0	0	1667	26	26	1641	0	0	0
mmm	bglm	1667	50	0	0	1667	37	35	1632	0	0	0
mmm	bglm	1667	25	0.9	0	1667	48	21	1646	0	0	0
mmm	bglm	1667	50	0.9	0	1667	90	31	1636	11	8	0
mmm	bglm	1667	25	0	0	1667	18	18	1649	0	0	0
mmm	bglm	1667	50	0	0	1667	32	31	1636	0	0	0
mmm	bglm	1667	25	0.9	0	1667	50	22	1645	0	0	0
mmm	bglm	1667	50	0.9	0	1667	105	32	1635	10	8	0
mmm	bglm	1667	25	0.5	0	1667	25	24	1643	0	0	0
mmm	bglm	1667	50	0.5	0	1667	47	37	1630	4	4	0
mmm	bglm	1667	25	0.5	0	1667	25	21	1646	0	0	0
mmm	bglm	1667	50	0.5	0	1667	59	45	1622	2	2	0
mmm	bglm	1667	25	0.5	0	1667	33	32	1635	0	0	0
mmm	bglm	1667	50	0.5	0	1667	53	42	1625	0	0	0
bonf	glm	1667	25	0	0	1667	26	24	1643	0	0	0
bt	glm	1667	25	0	0	1667	88	84	1583	0	0	0
bonf	bglm	1667	25	0	0	1667	24	23	1644	0	0	0
bt	bglm	1667	25	0	0	1667	76	74	1593	3	3	0
bonf	glm	1667	50	0	0	1667	40	38	1629	0	0	0
bt	glm	1667	50	0	0	1667	105	99	1568	0	0	0
bonf	bglm	1667	50	0	0	1667	43	39	1628	5	5	0
bt	bglm	1667	50	0	0	1667	64	63	1604	7	7	0
bonf	glm	1667	25	0.9	0	1667	23	10	1657	0	0	0
bt	glm	1667	25	0.9	0	1667	226	77	1590	0	0	0
bonf	bglm	1667	25	0.9	0	1667	26	8	1659	0	0	0
bt	bglm	1667	25	0.9	0	1667	194	64	1603	15	10	0
bonf	glm	1667	50	0.9	0	1667	64	23	1644	0	0	0
bt	glm	1667	50	0.9	0	1667	241	88	1579	5	4	0
bonf	bglm	1667	50	0.9	0	1667	38	13	1654	2	2	0
bt	bglm	1667	50	0.9	0	1667	184	64	1603	21	17	0
bonf	glm	1667	25	0	0	1667	21	21	1646	0	0	0
bt	glm	1667	25	0	0	1667	87	82	1585	0	0	0
bonf	bglm	1667	25	0	0	1667	22	21	1646	0	0	0
bt	bglm	1667	25	0	0	1667	77	72	1595	1	1	0
bonf	glm	1667	50	0	0	1667	53	53	1614	0	0	0
bt	glm	1667	50	0	0	1667	89	84	1583	1	1	0
bonf	bglm	1667	50	0	0	1667	41	39	1628	2	2	0
bt	bglm	1667	50	0	0	1667	67	65	1602	5	5	0
bonf	glm	1667	25	0.9	0	1667	44	14	1653	0	0	0
bt	glm	1667	25	0.9	0	1667	205	80	1587	0	0	0
bonf	bglm	1667	25	0.9	0	1667	17	8	1659	0	0	0
bt	bglm	1667	25	0.9	0	1667	192	62	1605	11	9	0
bonf	glm	1667	50	0.9	0	1667	74	25	1642	0	0	0
bt	glm	1667	50	0.9	0	1667	218	70	1597	5	5	0
bonf	bglm	1667	50	0.9	0	1667	14	13	1654	3	2	0
bt	bglm	1667	50	0.9	0	1667	176	67	1600	28	20	0
bonf	glm	1667	25	0	0	1667	27	27	1640	0	0	0
bt	glm	1667	25	0	0	1667	86	80	1587	0	0	0
bonf	bglm	1667	25	0	0	1667	17	16	1651	0	0	0
bt	bglm	1667	25	0	0	1667	63	60	1607	1	1	0
bonf	glm	1667	50	0	0	1667	62	61	1606	0	0	0
bt	glm	1667	50	0	0	1667	94	90	1577	0	0	0
bonf	bglm	1667	50	0	0	1667	31	30	1637	2	2	0
bt	bglm	1667	50	0	0	1667	56	53	1614	1	1	0
bonf	glm	1667	25	0.9	0	1667	35	11	1656	0	0	0
bt	glm	1667	25	0.9	0	1667	229	78	1589	0	0	0
bonf	bglm	1667	25	0.9	0	1667	17	7	1660	0	0	0
bt	bglm	1667	25	0.9	0	1667	180	60	1607	9	8	0
bonf	glm	1667	50	0.9	0	1667	74	17	1650	0	0	0
bt	glm	1667	50	0.9	0	1667	226	81	1586	6	5	0
bonf	bglm	1667	50	0.9	0	1667	48	22	1645	2	1	0
bt	bglm	1667	50	0.9	0	1667	148	61	1606	31	20	0
bonf	glm	1667	25	0.5	0	1667	25	23	1644	0	0	0
bt	glm	1667	25	0.5	0	1667	90	74	1593	0	0	0
bonf	bglm	1667	25	0.5	0	1667	29	23	1644	0	0	0
bt	bglm	1667	25	0.5	0	1667	68	56	1611	6	6	0
bonf	glm	1667	50	0.5	0	1667	54	47	1620	0	0	0
bt	glm	1667	50	0.5	0	1667	86	75	1592	1	1	0
bonf	bglm	1667	50	0.5	0	1667	31	23	1644	0	0	0
bt	bglm	1667	50	0.5	0	1667	67	58	1609	2	2	0
bonf	glm	1667	25	0.5	0	1667	16	16	1651	0	0	0
bt	glm	1667	25	0.5	0	1667	123	91	1576	0	0	0
bonf	bglm	1667	25	0.5	0	1667	26	20	1647	0	0	0
bt	bglm	1667	25	0.5	0	1667	105	78	1589	0	0	0
bonf	glm	1667	50	0.5	0	1667	65	55	1612	0	0	0
bt	glm	1667	50	0.5	0	1667	102	73	1594	0	0	0
bonf	bglm	1667	50	0.5	0	1667	23	22	1645	1	1	0
bt	bglm	1667	50	0.5	0	1667	76	55	1612	6	6	0
bonf	glm	1667	25	0.5	0	1667	32	24	1643	0	0	0
bt	glm	1667	25	0.5	0	1667	112	89	1578	0	0	0
bonf	bglm	1667	25	0.5	0	1667	17	17	1650	0	0	0
bt	bglm	1667	25	0.5	0	1667	83	70	1597	0	0	0
bonf	glm	1667	50	0.5	0	1667	42	37	1630	0	0	0
bt	glm	1667	50	0.5	0	1667	97	77	1590	0	0	0
bonf	bglm	1667	50	0.5	0	1667	34	31	1636	0	0	0
bt	bglm	1667	50	0.5	0	1667	71	55	1612	5	5	0
bonf	glm	1667	25	0	0	1667	27	27	1640	0	0	0
bt	glm	1667	25	0	0	1667	84	75	1592	0	0	0
bonf	bglm	1667	25	0	0	1667	22	21	1646	0	0	0
bt	bglm	1667	25	0	0	1667	55	51	1616	4	4	0
bonf	glm	1667	50	0	0	1667	48	46	1621	0	0	0
bt	glm	1667	50	0	0	1667	77	76	1591	0	0	0
bonf	bglm	1667	50	0	0	1667	39	39	1628	4	4	0
bt	bglm	1667	50	0	0	1667	65	60	1607	3	3	0
bonf	glm	1667	25	0.9	0	1667	32	12	1655	0	0	0
bt	glm	1667	25	0.9	0	1667	272	89	1578	0	0	0
bonf	bglm	1667	25	0.9	0	1667	13	8	1659	0	0	0
bt	bglm	1667	25	0.9	0	1667	208	67	1600	14	8	0
bonf	glm	1667	50	0.9	0	1667	60	21	1646	0	0	0
bt	glm	1667	50	0.9	0	1667	250	74	1593	4	3	0
bonf	bglm	1667	50	0.9	0	1667	31	18	1649	2	1	0
bt	bglm	1667	50	0.9	0	1667	152	60	1607	25	18	0
bonf	glm	1667	25	0	0	1667	31	28	1639	0	0	0
bt	glm	1667	25	0	0	1667	98	88	1579	0	0	0
bonf	bglm	1667	25	0	0	1667	21	21	1646	0	0	0
bt	bglm	1667	25	0	0	1667	81	76	1591	1	1	0
bonf	glm	1667	50	0	0	1667	63	61	1606	0	0	0
bt	glm	1667	50	0	0	1667	62	61	1606	1	1	0
bonf	bglm	1667	50	0	0	1667	26	25	1642	0	0	0
bt	bglm	1667	50	0	0	1667	61	59	1608	6	6	0
bonf	glm	1667	25	0.9	0	1667	10	9	1658	0	0	0
bt	glm	1667	25	0.9	0	1667	268	90	1577	0	0	0
bonf	bglm	1667	25	0.9	0	1667	12	4	1663	0	0	0
bt	bglm	1667	25	0.9	0	1667	178	60	1607	11	8	0
bonf	glm	1667	50	0.9	0	1667	34	15	1652	0	0	0
bt	glm	1667	50	0.9	0	1667	258	91	1576	5	4	0
bonf	bglm	1667	50	0.9	0	1667	22	15	1652	2	2	0
bt	bglm	1667	50	0.9	0	1667	152	51	1616	19	16	0
bonf	glm	1667	25	0	0	1667	21	20	1647	0	0	0
bt	glm	1667	25	0	0	1667	80	77	1590	0	0	0
bonf	bglm	1667	25	0	0	1667	32	31	1636	0	0	0
bt	bglm	1667	25	0	0	1667	79	77	1590	2	2	0
bonf	glm	1667	50	0	0	1667	63	62	1605	0	0	0
bt	glm	1667	50	0	0	1667	103	97	1570	0	0	0
bonf	bglm	1667	50	0	0	1667	33	32	1635	0	0	0
bt	bglm	1667	50	0	0	1667	50	48	1619	5	5	0
bonf	glm	1667	25	0.9	0	1667	33	14	1653	0	0	0
bt	glm	1667	25	0.9	0	1667	272	86	1581	0	0	0
bonf	bglm	1667	25	0.9	0	1667	17	9	1658	4	2	0
bt	bglm	1667	25	0.9	0	1667	180	63	1604	6	4	0
bonf	glm	1667	50	0.9	0	1667	76	27	1640	0	0	0
bt	glm	1667	50	0.9	0	1667	288	76	1591	11	8	0
bonf	bglm	1667	50	0.9	0	1667	30	11	1656	3	3	0
bt	bglm	1667	50	0.9	0	1667	146	52	1615	11	8	0
bonf	glm	1667	25	0.5	0	1667	33	28	1639	0	0	0
bt	glm	1667	25	0.5	0	1667	132	94	1573	0	0	0
bonf	bglm	1667	25	0.5	0	1667	22	18	1649	1	1	0
bt	bglm	1667	25	0.5	0	1667	91	70	1597	6	6	0
bonf	glm	1667	50	0.5	0	1667	55	45	1622	0	0	0
bt	glm	1667	50	0.5	0	1667	112	87	1580	3	3	0
bonf	bglm	1667	50	0.5	0	1667	39	37	1630	5	5	0
bt	bglm	1667	50	0.5	0	1667	89	71	1596	8	8	0
bonf	glm	1667	25	0.5	0	1667	27	19	1648	0	0	0
bt	glm	1667	25	0.5	0	1667	102	84	1583	0	0	0
bonf	bglm	1667	25	0.5	0	1667	29	23	1644	1	1	0
bt	bglm	1667	25	0.5	0	1667	66	55	1612	1	1	0
bonf	glm	1667	50	0.5	0	1667	59	47	1620	0	0	0
bt	glm	1667	50	0.5	0	1667	102	87	1580	1	1	0
bonf	bglm	1667	50	0.5	0	1667	39	30	1637	1	1	0
bt	bglm	1667	50	0.5	0	1667	83	69	1598	7	7	0
bonf	glm	1667	25	0.5	0	1667	40	31	1636	0	0	0
bt	glm	1667	25	0.5	0	1667	96	76	1591	0	0	0
bonf	bglm	1667	25	0.5	0	1667	20	18	1649	0	0	0
bt	bglm	1667	25	0.5	0	1667	93	78	1589	2	2	0
bonf	glm	1667	50	0.5	0	1667	54	47	1620	0	0	0
bt	glm	1667	50	0.5	0	1667	125	96	1571	0	0	0
bonf	bglm	1667	50	0.5	0	1667	35	32	1635	1	1	0
bt	bglm	1667	50	0.5	0	1667	69	61	1606	4	4	0
mmm	glm	2000	25	0	0	103	26	26	1871	0	0	0
mmm	glm	2000	50	0	0	10	73	65	1925	0	0	0
mmm	glm	2000	25	0.5	0	116	36	33	1851	0	0	0
mmm	glm	2000	50	0.5	0	10	92	65	1925	0	0	0
mmm	glm	2000	25	0.9	0	103	141	40	1857	0	0	0
mmm	glm	2000	50	0.9	0	13	203	63	1924	2	2	0
mmm	glm	2000	25	0	0	116	26	24	1860	0	0	0
mmm	glm	2000	50	0	0	4	69	62	1934	0	0	0
mmm	glm	2000	25	0.5	0	98	32	30	1872	0	0	0
mmm	glm	2000	50	0.5	0	8	84	66	1926	0	0	0
mmm	glm	2000	25	0.9	0	107	100	41	1852	1	1	0
mmm	glm	2000	50	0.9	0	9	212	65	1926	0	0	0
mmm	glm	2000	25	0	0	141	29	28	1831	0	0	0
mmm	glm	2000	50	0	0	10	64	56	1934	0	0	0
mmm	glm	2000	25	0.5	0	111	25	19	1870	0	0	0
mmm	glm	2000	50	0.5	0	13	76	65	1922	0	0	0
mmm	glm	2000	25	0.9	0	92	74	29	1879	0	0	0
mmm	glm	2000	50	0.9	0	9	160	58	1933	2	2	0
mmm	glm	2000	25	0	0	141	34	34	1825	0	0	0
mmm	glm	2000	50	0	0	4	64	61	1935	0	0	0
mmm	glm	2000	25	0.5	0	120	23	20	1860	0	0	0
mmm	glm	2000	50	0.5	0	9	69	58	1933	1	1	0
mmm	glm	2000	25	0.9	0	101	107	36	1863	0	0	0
mmm	glm	2000	50	0.9	0	7	109	40	1953	0	0	0
mmm	glm	2000	25	0	0	108	37	36	1856	0	0	0
mmm	glm	2000	50	0	0	7	71	68	1925	0	0	0
mmm	glm	2000	25	0.5	0	110	24	21	1869	0	0	0
mmm	glm	2000	50	0.5	0	9	74	65	1926	0	0	0
mmm	glm	2000	25	0.9	0	101	134	37	1862	0	0	0
mmm	glm	2000	50	0.9	0	5	172	59	1936	2	2	0
