# Supplementary material for: Simultaneous Inference of Multiple Binary Endpoints in Biomedical Research: Small Sample Properties of Multiple Marginal Models and a Resampling Approach
Source: Biom J. 2024 Jul 2;66(5):e202300197. doi: 10.1002/bimj.202300197 (PMC12859538; doi:10.1002/bimj.202300197)
Supplement: Supplementary file 1 — Data S1 [file BIMJ-66-e202300197-s001.zip › Code_and_Data/Simulations/Sim_Group_comparison/intermediate_results/bin_gc_ss_h08_04_ha2_01_s02_1.csv]

method	model	nsim	ntrt	corr	nfail	nerror	nrej	nreji	nrejcor	npow	npowi	npowcor
mmm	bglm	1667	25	0	0	1667	23	22	1645	1	1	0
mmm	bglm	1667	50	0	0	1667	45	43	1624	8	8	0
mmm	bglm	1667	25	0.9	0	1667	52	21	1646	6	3	0
mmm	bglm	1667	50	0.9	0	1667	98	39	1628	49	34	0
mmm	bglm	1667	25	0	0	1667	27	27	1640	3	3	0
mmm	bglm	1667	50	0	0	1667	30	30	1637	16	16	0
mmm	bglm	1667	25	0.9	0	1667	74	25	1642	6	4	0
mmm	bglm	1667	50	0.9	0	1667	118	39	1628	44	31	0
mmm	bglm	1667	25	0	0	1667	30	29	1638	0	0	0
mmm	bglm	1667	50	0	0	1667	40	36	1631	8	8	0
mmm	bglm	1667	25	0.9	0	1667	45	24	1643	7	4	0
mmm	bglm	1667	50	0.9	0	1667	92	32	1635	39	27	0
mmm	bglm	1667	25	0.5	0	1667	25	25	1642	0	0	0
mmm	bglm	1667	50	0.5	0	1667	50	43	1624	15	13	0
mmm	bglm	1667	25	0.5	0	1667	30	25	1642	0	0	0
mmm	bglm	1667	50	0.5	0	1667	38	34	1633	18	16	0
mmm	bglm	1667	25	0.5	0	1667	18	15	1652	2	2	0
mmm	bglm	1667	50	0.5	0	1667	56	45	1622	20	19	0
mmm	bglm	1667	25	0	0	1667	24	24	1643	0	0	0
mmm	bglm	1667	50	0	0	1667	28	28	1639	9	9	0
mmm	bglm	1667	25	0.9	0	1667	60	25	1642	5	4	0
mmm	bglm	1667	50	0.9	0	1667	74	30	1637	35	25	0
mmm	bglm	1667	25	0	0	1667	22	22	1645	0	0	0
mmm	bglm	1667	50	0	0	1667	36	36	1631	10	9	0
mmm	bglm	1667	25	0.9	0	1667	48	23	1644	8	7	0
mmm	bglm	1667	50	0.9	0	1667	72	34	1633	48	30	0
mmm	bglm	1667	25	0	0	1667	23	23	1644	1	1	0
mmm	bglm	1667	50	0	0	1667	38	37	1630	9	9	0
mmm	bglm	1667	25	0.9	0	1667	104	32	1635	4	3	0
mmm	bglm	1667	50	0.9	0	1667	138	46	1621	39	30	0
mmm	bglm	1667	25	0.5	0	1667	20	17	1650	0	0	0
mmm	bglm	1667	50	0.5	0	1667	50	42	1625	14	14	0
mmm	bglm	1667	25	0.5	0	1667	26	24	1643	0	0	0
mmm	bglm	1667	50	0.5	0	1667	56	42	1625	20	18	0
mmm	bglm	1667	25	0.5	0	1667	29	24	1643	0	0	0
mmm	bglm	1667	50	0.5	0	1667	33	31	1636	11	11	0
bonf	glm	1667	25	0	0	1667	21	20	1647	0	0	0
bt	glm	1667	25	0	0	1667	71	68	1599	0	0	0
bonf	bglm	1667	25	0	0	1667	19	19	1648	0	0	0
bt	bglm	1667	25	0	0	1667	67	66	1601	2	2	0
bonf	glm	1667	50	0	0	1667	55	52	1615	2	2	0
bt	glm	1667	50	0	0	1667	114	104	1563	5	5	0
bonf	bglm	1667	50	0	0	1667	30	30	1637	7	7	0
bt	bglm	1667	50	0	0	1667	75	67	1600	13	13	0
bonf	glm	1667	25	0.9	0	1667	32	14	1653	0	0	0
bt	glm	1667	25	0.9	0	1667	261	88	1579	0	0	0
bonf	bglm	1667	25	0.9	0	1667	15	8	1659	0	0	0
bt	bglm	1667	25	0.9	0	1667	234	72	1595	31	21	0
bonf	glm	1667	50	0.9	0	1667	48	19	1648	1	1	0
bt	glm	1667	50	0.9	0	1667	269	94	1573	42	33	0
bonf	bglm	1667	50	0.9	0	1667	49	17	1650	8	6	0
bt	bglm	1667	50	0.9	0	1667	209	59	1608	73	53	0
bonf	glm	1667	25	0	0	1667	30	30	1637	0	0	0
bt	glm	1667	25	0	0	1667	90	82	1585	0	0	0
bonf	bglm	1667	25	0	0	1667	21	21	1646	1	1	0
bt	bglm	1667	25	0	0	1667	62	59	1608	5	5	0
bonf	glm	1667	50	0	0	1667	56	52	1615	0	0	0
bt	glm	1667	50	0	0	1667	93	85	1582	8	8	0
bonf	bglm	1667	50	0	0	1667	38	37	1630	11	11	0
bt	bglm	1667	50	0	0	1667	69	66	1601	22	22	0
bonf	glm	1667	25	0.9	0	1667	21	12	1655	0	0	0
bt	glm	1667	25	0.9	0	1667	299	92	1575	7	6	0
bonf	bglm	1667	25	0.9	0	1667	21	11	1656	0	0	0
bt	bglm	1667	25	0.9	0	1667	190	66	1601	29	19	0
bonf	glm	1667	50	0.9	0	1667	73	24	1643	4	2	0
bt	glm	1667	50	0.9	0	1667	219	72	1595	37	29	0
bonf	bglm	1667	50	0.9	0	1667	8	7	1660	16	12	0
bt	bglm	1667	50	0.9	0	1667	227	73	1594	102	69	0
bonf	glm	1667	25	0	0	1667	31	31	1636	0	0	0
bt	glm	1667	25	0	0	1667	101	90	1577	0	0	0
bonf	bglm	1667	25	0	0	1667	25	25	1642	0	0	0
bt	bglm	1667	25	0	0	1667	91	83	1584	7	7	0
bonf	glm	1667	50	0	0	1667	62	58	1609	2	2	0
bt	glm	1667	50	0	0	1667	92	84	1583	5	5	0
bonf	bglm	1667	50	0	0	1667	30	29	1638	11	11	0
bt	bglm	1667	50	0	0	1667	44	43	1624	25	25	0
bonf	glm	1667	25	0.9	0	1667	14	9	1658	0	0	0
bt	glm	1667	25	0.9	0	1667	242	94	1573	7	4	0
bonf	bglm	1667	25	0.9	0	1667	41	17	1650	1	1	0
bt	bglm	1667	25	0.9	0	1667	131	47	1620	36	26	0
bonf	glm	1667	50	0.9	0	1667	59	18	1649	2	1	0
bt	glm	1667	50	0.9	0	1667	252	85	1582	38	28	0
bonf	bglm	1667	50	0.9	0	1667	41	17	1650	9	6	0
bt	bglm	1667	50	0.9	0	1667	228	75	1592	74	55	0
bonf	glm	1667	25	0.5	0	1667	25	19	1648	0	0	0
bt	glm	1667	25	0.5	0	1667	106	81	1586	0	0	0
bonf	bglm	1667	25	0.5	0	1667	24	20	1647	0	0	0
bt	bglm	1667	25	0.5	0	1667	90	68	1599	11	11	0
bonf	glm	1667	50	0.5	0	1667	46	41	1626	3	3	0
bt	glm	1667	50	0.5	0	1667	94	74	1593	4	4	0
bonf	bglm	1667	50	0.5	0	1667	35	28	1639	10	10	0
bt	bglm	1667	50	0.5	0	1667	86	67	1600	40	34	0
bonf	glm	1667	25	0.5	0	1667	19	16	1651	0	0	0
bt	glm	1667	25	0.5	0	1667	99	70	1597	1	1	0
bonf	bglm	1667	25	0.5	0	1667	24	22	1645	0	0	0
bt	bglm	1667	25	0.5	0	1667	86	65	1602	6	5	0
bonf	glm	1667	50	0.5	0	1667	66	55	1612	3	3	0
bt	glm	1667	50	0.5	0	1667	96	73	1594	6	6	0
bonf	bglm	1667	50	0.5	0	1667	26	22	1645	17	15	0
bt	bglm	1667	50	0.5	0	1667	75	58	1609	30	28	0
bonf	glm	1667	25	0.5	0	1667	23	23	1644	0	0	0
bt	glm	1667	25	0.5	0	1667	135	103	1564	0	0	0
bonf	bglm	1667	25	0.5	0	1667	25	22	1645	1	1	0
bt	bglm	1667	25	0.5	0	1667	78	63	1604	10	10	0
bonf	glm	1667	50	0.5	0	1667	46	37	1630	2	2	0
bt	glm	1667	50	0.5	0	1667	85	72	1595	9	9	0
bonf	bglm	1667	50	0.5	0	1667	45	38	1629	8	8	0
bt	bglm	1667	50	0.5	0	1667	67	55	1612	34	30	0
bonf	glm	1667	25	0	0	1667	33	32	1635	0	0	0
bt	glm	1667	25	0	0	1667	104	95	1572	0	0	0
bonf	bglm	1667	25	0	0	1667	24	24	1643	0	0	0
bt	bglm	1667	25	0	0	1667	79	74	1593	9	9	0
bonf	glm	1667	50	0	0	1667	54	50	1617	0	0	0
bt	glm	1667	50	0	0	1667	88	80	1587	5	5	0
bonf	bglm	1667	50	0	0	1667	30	29	1638	11	11	0
bt	bglm	1667	50	0	0	1667	66	60	1607	23	23	0
bonf	glm	1667	25	0.9	0	1667	40	15	1652	0	0	0
bt	glm	1667	25	0.9	0	1667	265	82	1585	1	1	0
bonf	bglm	1667	25	0.9	0	1667	59	20	1647	0	0	0
bt	bglm	1667	25	0.9	0	1667	223	73	1594	34	25	0
bonf	glm	1667	50	0.9	0	1667	36	17	1650	1	1	0
bt	glm	1667	50	0.9	0	1667	247	88	1579	28	21	0
bonf	bglm	1667	50	0.9	0	1667	44	18	1649	4	3	0
bt	bglm	1667	50	0.9	0	1667	172	63	1604	96	63	0
bonf	glm	1667	25	0	0	1667	28	28	1639	0	0	0
bt	glm	1667	25	0	0	1667	102	92	1575	0	0	0
bonf	bglm	1667	25	0	0	1667	26	25	1642	0	0	0
bt	bglm	1667	25	0	0	1667	70	66	1601	8	8	0
bonf	glm	1667	50	0	0	1667	59	56	1611	3	3	0
bt	glm	1667	50	0	0	1667	82	72	1595	9	9	0
bonf	bglm	1667	50	0	0	1667	31	30	1637	14	13	0
bt	bglm	1667	50	0	0	1667	70	67	1600	26	25	0
bonf	glm	1667	25	0.9	0	1667	36	11	1656	0	0	0
bt	glm	1667	25	0.9	0	1667	291	95	1572	3	3	0
bonf	bglm	1667	25	0.9	0	1667	16	12	1655	1	1	0
bt	bglm	1667	25	0.9	0	1667	227	69	1598	19	14	0
bonf	glm	1667	50	0.9	0	1667	44	18	1649	0	0	0
bt	glm	1667	50	0.9	0	1667	239	77	1590	39	26	0
bonf	bglm	1667	50	0.9	0	1667	24	11	1656	5	4	0
bt	bglm	1667	50	0.9	0	1667	193	62	1605	59	45	0
bonf	glm	1667	25	0	0	1667	16	16	1651	0	0	0
bt	glm	1667	25	0	0	1667	90	82	1585	2	2	0
bonf	bglm	1667	25	0	0	1667	22	22	1645	0	0	0
bt	bglm	1667	25	0	0	1667	74	73	1594	6	6	0
bonf	glm	1667	50	0	0	1667	48	44	1623	1	1	0
bt	glm	1667	50	0	0	1667	85	81	1586	6	6	0
bonf	bglm	1667	50	0	0	1667	41	37	1630	14	13	0
bt	bglm	1667	50	0	0	1667	54	49	1618	24	24	0
bonf	glm	1667	25	0.9	0	1667	43	16	1651	0	0	0
bt	glm	1667	25	0.9	0	1667	310	95	1572	0	0	0
bonf	bglm	1667	25	0.9	0	1667	9	6	1661	0	0	0
bt	bglm	1667	25	0.9	0	1667	203	70	1597	26	20	0
bonf	glm	1667	50	0.9	0	1667	59	26	1641	0	0	0
bt	glm	1667	50	0.9	0	1667	175	68	1599	50	32	0
bonf	bglm	1667	50	0.9	0	1667	26	12	1655	7	7	0
bt	bglm	1667	50	0.9	0	1667	220	62	1605	76	51	0
bonf	glm	1667	25	0.5	0	1667	33	29	1638	0	0	0
bt	glm	1667	25	0.5	0	1667	123	95	1572	0	0	0
bonf	bglm	1667	25	0.5	0	1667	15	15	1652	0	0	0
bt	bglm	1667	25	0.5	0	1667	62	55	1612	4	4	0
bonf	glm	1667	50	0.5	0	1667	66	49	1618	5	5	0
bt	glm	1667	50	0.5	0	1667	110	85	1582	8	8	0
bonf	bglm	1667	50	0.5	0	1667	41	32	1635	10	10	0
bt	bglm	1667	50	0.5	0	1667	69	55	1612	32	29	0
bonf	glm	1667	25	0.5	0	1667	31	26	1641	0	0	0
bt	glm	1667	25	0.5	0	1667	124	95	1572	0	0	0
bonf	bglm	1667	25	0.5	0	1667	26	22	1645	1	1	0
bt	bglm	1667	25	0.5	0	1667	85	65	1602	5	5	0
bonf	glm	1667	50	0.5	0	1667	62	46	1621	4	3	0
bt	glm	1667	50	0.5	0	1667	110	78	1589	12	12	0
bonf	bglm	1667	50	0.5	0	1667	34	31	1636	7	6	0
bt	bglm	1667	50	0.5	0	1667	70	51	1616	29	27	0
bonf	glm	1667	25	0.5	0	1667	40	33	1634	0	0	0
bt	glm	1667	25	0.5	0	1667	101	73	1594	1	1	0
bonf	bglm	1667	25	0.5	0	1667	23	19	1648	2	2	0
bt	bglm	1667	25	0.5	0	1667	74	60	1607	9	8	0
bonf	glm	1667	50	0.5	0	1667	53	44	1623	1	1	0
bt	glm	1667	50	0.5	0	1667	89	74	1593	7	7	0
bonf	bglm	1667	50	0.5	0	1667	29	26	1641	7	7	0
bt	bglm	1667	50	0.5	0	1667	77	62	1605	31	26	0
mmm	glm	10000	25	0	0	554	145	140	9306	0	0	0
mmm	glm	10000	50	0	0	45	354	324	9631	21	21	0
mmm	glm	10000	25	0.5	0	483	170	128	9389	0	0	0
mmm	glm	10000	50	0.5	0	54	364	288	9658	19	19	0
mmm	glm	10000	25	0.9	0	502	627	204	9294	2	1	1
mmm	glm	10000	50	0.9	0	34	757	261	9705	109	81	28
