# Supplementary material for: Simultaneous Inference of Multiple Binary Endpoints in Biomedical Research: Small Sample Properties of Multiple Marginal Models and a Resampling Approach
Source: Biom J. 2024 Jul 2;66(5):e202300197. doi: 10.1002/bimj.202300197 (PMC12859538; doi:10.1002/bimj.202300197)
Supplement: Supplementary file 1 — Data S1 [file BIMJ-66-e202300197-s001.zip › Code_and_Data/Simulations/Sim_Park_cor_bin_dat/intermediate_results/bin_cor_endpoints.csv]

cor_s_s1s2	cor_s_s1s3	cor_s_s2s3	cor_m_s1s2	cor_m_s1s3	cor_m_s2s3	cor_p_s1s2	cor_p_s1s3	cor_p_s2s3	t1	t2	t3	ntrt	pi0	nsim
0.9	0.5	0.5	0.988644228122892	0.0883319980117914	0.10983123573396	0.93037164501583	0.279333499888325	0.367556697682763	-0.491952555447517	-0.390466343813137	-1.22531130172595	25	0.1	5000
0.9	0.5	0.5	1	0.357118006468288	0.357118006468288	1	0.477551981173318	0.477551981173318	-1.81792262140112	-1.81792262140112	0.221112726803866	25	0.1	5000
0.9	0.5	0.5	0.999271328695597	0.733187342570919	0.728452430983275	0.888888888888889	0.561767624529895	0.431123990918291	-1.78383672781595	-1.78383672781594	-0.594145963956482	25	0.1	5000
0.9	0.5	0.5	0.749701903763444	0.255239723355243	0.241086396393517	0.761783440133635	0.59402807414242	0.551268162063874	0.747427890524969	0.487603426141153	-0.668000552059304	25	0.1	5000
0.9	0.5	0.5	0.851720213899838	0.465052892209189	0.45979945128214	0.845861763577117	0.531415011317966	0.584717607973422	0.793111460815897	0.496334042943056	0.11475639364023	25	0.1	5000
0.9	0.5	0.5	0.87087808089897	0.571353083908236	0.428251592313989	0.841616983265781	0.529337359694663	0.366732303960866	1.35317162431243	1.3437705492968	1.3787673481538	25	0.1	5000
0.9	0.5	0.5	0.998464969291171	0.333064431473574	0.321633641302046	0.955294411470837	0.543640078935131	0.458258467954396	1.60241633924853	1.59546064877383	1.93667417913426	25	0.1	5000
0.9	0.5	0.5	0.930596882229484	0.429814321515722	0.473826521006375	0.955294411470837	0.56496598177755	0.594942206400108	0.843451423773971	1.20889550006095	2.20765795568736	25	0.1	5000
0.9	0.5	0.5	0.990375267540854	0.525221766721339	0.51522490740855	0.943456353049726	0.492365963917331	0.421514148842216	-0.746430779133341	-0.57692238227403	-0.810848929048543	25	0.1	5000
0.9	0.5	0.5	0.991323220433924	0.145905784648422	0.127761100713805	0.94815077861588	0.417525502351727	0.272165526975909	-1.06542673449458	-0.917955260031287	-0.404153117046636	25	0.1	5000
0.9	0.5	0.5	0.933320601818792	0.410041782920192	0.493803949975282	0.826980260080624	0.31398502923961	0.492365963917331	-0.393389405943311	-0.746430779133342	0.244954094048805	25	0.1	5000
0.9	0.5	0.5	0.801888662664787	0.206543204262663	0.578716948347175	0.877899877899878	0.509090034697186	0.509090034697186	-0.848285874738272	-0.393389405943314	0.167592896166912	25	0.1	5000
0.9	0.5	0.5	0.835867809149358	0.753114479868008	0.751836631834627	0.897854954034729	0.529337359694663	0.529337359694663	1.02821107886401	0.190844051321539	0.138127163724472	25	0.1	5000
0.9	0.5	0.5	0.967925081333688	0.419582164017093	0.389052657578903	0.93037164501583	0.551268162063874	0.461527364235734	-0.293176538411771	-0.0780317948872693	-0.848285874738267	25	0.1	5000
0.9	0.5	0.5	1	0.57609059531788	0.57609059531788	1	0.680784523117148	0.680784523117148	-0.244948081173389	-0.244948081173389	0.453102407302167	25	0.1	5000
0.9	0.5	0.5	1	0.350788028705327	0.350788028705327	1	0.352501058049476	0.352501058049476	0.44078198830724	0.44078198830724	-0.487365004725655	25	0.1	5000
0.9	0.5	0.5	1	-0.16007453232765	-0.16007453232765	1	0.296719880297176	0.296719880297176	-1.59164637087613	-1.59164637087613	0.130028880943525	25	0.1	5000
0.9	0.5	0.5	0.72904522028374	0.46973724800229	0.340272705943963	0.75584967683511	0.381122535662575	0.295435946446283	0.026013103496643	-1.13092239840978	0.650981437325761	25	0.1	5000
0.9	0.5	0.5	0.984864955245884	0.610691176605629	0.632783889038619	0.937671079398366	0.592391304347826	0.680069134508705	-0.293176538411778	-0.485354681111265	-0.77451294508265	25	0.1	5000
0.9	0.5	0.5	0.783387485366275	0.668354388836182	0.668354388836186	0.888888888888889	0.594942206400108	0.594942206400108	0.132726425682835	0.132726425682836	0.811962562080967	25	0.1	5000
0.9	0.5	0.5	1	0.550595822701812	0.550595822701812	1	0.620505227994023	0.620505227994023	0.315752698418166	0.315752698418166	0.489076019387752	25	0.1	5000
0.9	0.5	0.5	0.908822790873157	0.66141025083329	0.623295553919031	0.891733794358692	0.531415011317966	0.507903539187093	-0.0724162498893656	-0.511419759317518	-0.572116061376408	25	0.1	5000
0.9	0.5	0.5	1	0.831819069927232	0.831819069927232	1	0.449247161225393	0.449247161225393	1.03960479689667	1.03960479689667	0.34846030834581	25	0.1	5000
0.9	0.5	0.5	0.992728229967537	0.227000302284294	0.218063510744341	0.937671079398366	0.598479104365031	0.496968704791065	-0.0231922006479798	-0.0978461094914439	0.948218078604717	25	0.1	5000
0.9	0.5	0.5	0.917191519727618	0.410822659056484	0.363835798771671	0.872375041667114	0.646330680813439	0.615290058857552	-0.957511876222672	-1.59651048774659	-0.570491377948554	25	0.1	5000
0.9	0.5	0.5	1	0.59184095004135	0.59184095004135	1	0.638915143337887	0.638915143337887	1.15199458813209	1.15199458813209	2.20765795568736	25	0.1	5000
0.9	0.5	0.5	0.925390239468106	0.100338046412676	0.242031616027011	0.872382584623627	0.279333499888325	0.447827826678418	-1.27290281197489	-1.67700028383419	-0.737437026914895	25	0.1	5000
0.9	0.5	0.5	0.83055111893365	-0.00475686364971186	0.0386080880957228	0.680069134508705	0.29404458239473	0.543640078935131	0.805050169302193	0.29320715422291	-0.335148663937239	25	0.1	5000
0.9	0.5	0.5	0.912155037324009	0.540020587262739	0.437462026588316	0.894538875734196	0.656981525837472	0.529043268444822	0.275548852839291	0.62307822054478	-1.27983109168687	25	0.1	5000
0.9	0.5	0.5	0.989211909132988	0.627709373379439	0.627709373379439	0.916943521594684	0.615290058857552	0.615290058857552	-0.79849022137907	-0.79849022137907	-0.0986705078141518	25	0.1	5000
0.9	0.5	0.5	0.729421853856614	0.0931513277619606	0.366664315886394	0.822695035460993	0.546341517135269	0.546341517135269	1.03960479689667	1.54185015734573	1.68730979234167	25	0.1	5000
0.9	0.5	0.5	0.895547309627665	0.481002810062206	0.565691919417072	0.894538875734196	0.336150064414473	0.387129724208376	-0.115940335800089	-0.820270056477374	0.779950800403647	25	0.1	5000
0.9	0.5	0.5	1	0.207287575167529	0.207287575167529	1	0.461527364235734	0.461527364235734	-0.894872588631118	-0.894872588631118	-1.52545832922024	25	0.1	5000
0.9	0.5	0.5	0.905086424961155	0.440539770641377	0.492841059442792	0.864130434782608	0.51604684654214	0.638915143337887	1.42477959965434	1.85514662967974	2.0597242917568	25	0.1	5000
0.9	0.5	0.5	0.902560814722668	0.560903349324772	0.68164225004403	0.872375041667114	0.700985053127406	0.667774086378737	0.138127163724474	0.799283869155368	-0.420151364542392	25	0.1	5000
0.9	0.5	0.5	1	0.00895120719362863	0.00895120719362863	1	-0.0468292905790847	-0.0468292905790847	1.7548095516006	1.7548095516006	-0.914476052169536	25	0.1	5000
0.9	0.5	0.5	0.897968046102568	0.437024607627121	0.437024607627122	0.877899877899878	0.361075888204216	0.361075888204216	2.07524618527735	2.07524618527736	0.573050746704597	25	0.1	5000
0.9	0.5	0.5	0.886738466866499	0.501841212750539	0.639471076722221	0.714850733707322	0.391130858858204	0.608859082342564	-0.167589260008646	-0.152189696001348	0.776100870902821	25	0.1	5000
0.9	0.5	0.5	0.989046192630816	0.927158506127429	0.910700849736256	0.937671079398366	0.808870106953535	0.728260869565217	-0.668000552059305	-0.487365004725653	-0.583757044964657	25	0.1	5000
0.9	0.5	0.5	0.80056922899966	0.730500667955224	0.612452679477967	0.872382584623627	0.633699633699634	0.598479104365031	0.714285263973145	1.43163964465159	-0.208604200700654	25	0.1	5000
0.9	0.5	0.5	0.995910998517451	0.14144439948586	0.141992795654646	0.836210571746586	0.296719880297176	0.385560675883256	-1.08041505628188	-1.36138582312894	-1.1816493188125	25	0.1	5000
0.9	0.5	0.5	1	0.75359104888361	0.75359104888361	1	0.422467189619044	0.422467189619044	0.254897318272381	0.254897318272381	6.10622663543836e-16	25	0.1	5000
0.9	0.5	0.5	0.588963055819943	0.797309896275239	0.829343166852553	0.697518448882886	0.800094691365663	0.777777777777778	-1.04804012702394	-0.572712705247769	0.132726425682837	25	0.1	5000
0.9	0.5	0.5	0.952878148077673	0.552779808274119	0.519349561852747	0.955294411470837	0.589281226999252	0.557913351016799	0.163355521798326	-0.177570407953617	1.22749870169642	25	0.1	5000
0.9	0.5	0.5	1	0.467689810840065	0.467689810840065	1	0.555555555555556	0.555555555555556	-0.132730025000094	-0.132730025000094	0.747427890524964	25	0.1	5000
0.9	0.5	0.5	1	0.602547752601704	0.602547752601704	1	0.511599511599512	0.511599511599512	-0.393389405943317	-0.393389405943317	-0.485354681111267	25	0.1	5000
0.9	0.5	0.5	0.598414165436215	0.517926419270784	0.692916854963358	0.807946642902722	0.470756541762004	0.509090034697186	1.0475692390115	0.167592896166919	-0.758490458554989	25	0.1	5000
0.9	0.5	0.5	1	0.514816185996147	0.514816185996147	1	0.714850733707322	0.714850733707322	0.167592896166911	0.167592896166911	-0.513884686390604	25	0.1	5000
0.9	0.5	0.5	0.990735923213505	0.0731946488153007	0.071330810373643	0.937671079398366	0.224472302150529	0.249750063810082	-0.576922382274047	-0.679517914562246	-0.40232028569133	25	0.1	5000
0.9	0.5	0.5	1	0.268186229149775	0.268186229149775	1	0.496968704791065	0.496968704791065	0.130028880943525	0.130028880943525	0.195609015925908	25	0.1	5000
0.9	0.5	0.5	0.980065839912324	0.380306357465164	0.376826037630586	0.93037164501583	0.300480357306688	0.270310252950645	0.233901012160754	2.22044604925031e-15	0.834073225601309	25	0.1	5000
0.9	0.5	0.5	0.273068046643028	0.0621166963317323	-0.0569919096664967	0.692780337941628	0.352501058049476	0.208033411307888	-1.27290281197489	-1.08799206481373	0.77610087090282	25	0.1	5000
0.9	0.5	0.5	0.984700208113922	0.204646699877972	0.172937666341135	0.823054891753101	0.420084025208403	0.214037083554115	0.573050746704599	0.440781988307237	-0.0557625259939688	25	0.1	5000
0.9	0.5	0.5	0.422939564072597	0.628875676798518	0.126355200337979	0.656380341263449	0.352501058049476	0.270604036596695	-0.795804785195574	-1.08041505628188	-0.868596334590575	25	0.1	5000
0.9	0.5	0.5	0.802998962681607	0.132552319882597	0.327949497870654	0.826553006251481	0.294437336990871	0.431818181818182	0.42021064680065	0.570131137176502	0.244954094048804	25	0.1	5000
0.9	0.5	0.5	0.997648578643231	0.644677710990625	0.642695833674289	0.962533421879622	0.568364948756752	0.543993373407078	-0.204398127265349	-0.144819113177995	0.27554885283929	25	0.1	5000
0.9	0.5	0.5	0.740305338674272	0.644112476148685	0.282276153685196	0.826159598709403	0.615290058857552	0.366732303960866	0.496334042943055	0.309388687265345	0.609827221000923	25	0.1	5000
0.9	0.5	0.5	0.980590765187446	0.565132462464554	0.58325796327453	0.952033109297414	0.755332053657452	0.810606060606061	-0.148458012521354	-0.326437872599579	-0.488956353730625	25	0.1	5000
0.9	0.5	0.5	0.944347586407173	0.603679529976433	0.646466650532334	0.94815077861588	0.603169965428124	0.638915143337887	-0.317843463593283	0.0442506051630714	0.390563562169817	25	0.1	5000
0.9	0.5	0.5	1	0.533107628178353	0.533107628178353	1	0.456521739130435	0.456521739130435	0.293207154222912	0.293207154222912	0.77610087090282	25	0.1	5000
0.9	0.5	0.5	1	0.412553307442883	0.412553307442883	1	0.461527364235734	0.461527364235734	-0.389088870725951	-0.389088870725951	1.16263165981078	25	0.1	5000
0.9	0.5	0.5	0.911002191959525	0.355968907203941	0.250473188123069	0.891733794358692	0.723492306986539	0.616655555336336	-1.07535069830858	-1.20446503697241	-0.957511876222672	25	0.1	5000
0.9	0.5	0.5	0.906788924354617	0.498046618146019	0.618267553651278	0.826980260080624	0.393178549746392	0.293666217174213	0.309388687265353	0.0695725746814944	0.776100870902824	25	0.1	5000
0.9	0.5	0.5	-0.14213317501603	0.567803852292461	0.424567548106002	0.714850733707322	0.468085106382979	0.328444931703364	-0.609550126595571	1.03850780276218	0.500591937579372	25	0.1	5000
0.9	0.5	0.5	0.91780290470362	0.465835420600288	0.507565809188468	0.909471908847024	0.624370996982753	0.693564862104188	0.453102407302164	0.863072106797114	0.444557016227125	25	0.1	5000
0.9	0.5	0.5	0.980269664638623	0.547597199691306	0.498351648511367	0.960458546817633	0.568364948756752	0.502907431583965	0.167255166223248	0.343971086619995	1.43311200904079	25	0.1	5000
0.9	0.5	0.5	0.895427998549378	0.147653495613335	-0.0807904248537469	0.93037164501583	0.316012864350144	0.144004608221196	0.584253844693236	1.04723800342988	-1.23994098255429	25	0.1	5000
0.9	0.5	0.5	0.939911543580609	0.756900373693744	0.779775083657955	0.836883822185138	0.70668650965986	0.656981525837472	-1.36800101072146	-0.902593902123992	-0.24494808117339	25	0.1	5000
0.9	0.5	0.5	0.639174134206265	0.412892317217225	0.439935185510747	0.75584967683511	0.554590285434251	0.622339330385724	0.719347266857055	0.44078198830724	-0.244948081173388	25	0.1	5000
0.9	0.5	0.5	0.909767996944091	0.503222798733433	0.560672582132805	0.955294411470837	0.497777930881356	0.526515151515152	0.453102407302165	-1.4432899320127e-15	0.326459603853993	25	0.1	5000
0.9	0.5	0.5	0.938861338370697	0.331164912646118	0.416099264536419	0.91158267020336	0.593192956448216	0.593192956448216	0.295806267331102	-0.0986705078141522	-1.2729028119749	25	0.1	5000
0.9	0.5	0.5	1	0.268177049088844	0.268177049088844	1	0.144004608221196	0.144004608221196	1.4316396446516	1.4316396446516	-0.91447605216955	25	0.1	5000
0.9	0.5	0.5	0.64933191001617	0.607234685885192	0.287022169962658	0.645390070921986	0.714850733707322	0.328444931703364	0.934159539619331	1.44541544012886	0.334114020038979	25	0.1	5000
0.9	0.5	0.5	0.782489886045007	0.462817769155412	0.292028434631012	0.808870106953535	0.477551981173318	0.51604684654214	0.347336495125439	-8.43769498715119e-15	-0.309360518652194	25	0.1	5000
0.9	0.5	0.5	1	0.436047690341571	0.436047690341571	1	0.404595159031072	0.404595159031072	0.190844051321538	0.190844051321538	0.948218078604713	25	0.1	5000
0.9	0.5	0.5	1	0.616521915261791	0.616521915261791	1	0.664082820685892	0.664082820685892	0.609827221000926	0.609827221000926	1.00607428388614	25	0.1	5000
0.9	0.5	0.5	0.995846253594512	0.221924353530646	0.232448949829196	0.93037164501583	0.504115759796658	0.544017408835629	-1.2322077565091	-1.08799206481373	-0.914476052169539	25	0.1	5000
0.9	0.5	0.5	1	0.434674527977887	0.434674527977887	1	0.434303722406573	0.434303722406573	-0.148458012521351	-0.148458012521351	0.453102407302167	25	0.1	5000
0.9	0.5	0.5	0.992987381511841	0.108505280416487	0.103169356389456	0.937671079398366	0.352501058049476	0.324575624106436	-0.96161025469878	-1.11231545402959	-0.795804785195576	25	0.1	5000
0.9	0.5	0.5	0.821113462829642	0.606993336592197	0.491231686684074	0.943456353049726	0.56496598177755	0.501849940977578	-0.485228298069064	-1.02532651088665	0.920849543521723	25	0.1	5000
0.9	0.5	0.5	0.786120320949978	0.179711298848422	0.167409175730928	0.937671079398366	0.393178549746392	0.361075888204216	-1.2322077565091	-0.668000552059304	-0.309360518652197	25	0.1	5000
0.9	0.5	0.5	0.996230822210902	0.415848593842884	0.416578765113534	0.964350552856957	0.455318783140955	0.474573470914743	-0.370687464041437	-0.433867941848906	-0.0978461094914438	25	0.1	5000
0.9	0.5	0.5	0.96200405169351	0.35111947344197	0.385850403089964	0.93037164501583	0.324575624106436	0.422467189619044	0.44078198830724	0.19560901592591	-0.485354681111265	25	0.1	5000
0.9	0.5	0.5	0.796276415613606	0.636569299862198	0.274322801829983	0.826980260080624	0.680069134508705	0.638915143337887	-0.393389405943311	-0.746430779133342	-0.293176538411778	25	0.1	5000
0.9	0.5	0.5	0.922495668445708	0.303128037160544	0.207593503711301	0.888888888888889	0.431123990918291	0.300480357306688	-0.746430779133342	-1.16954289436384	-0.992261801522871	25	0.1	5000
0.9	0.5	0.5	1	0.259582470833824	0.259582470833824	1	0.139905740939426	0.139905740939426	0.645827305376257	0.645827305376257	-0.24494808117339	25	0.1	5000
0.9	0.5	0.5	0.799493316910358	0.697898425670494	0.540308778011661	0.846390168970814	0.692411258141498	0.561767624529895	-0.795804785195576	0.02601310349662	-0.132730025000092	25	0.1	5000
0.9	0.5	0.5	0.947972893824206	0.38038214107775	0.442684217178559	0.897854954034729	0.434303722406573	0.434303722406573	1.27267780081506	1.66926092493657	1.3787673481538	25	0.1	5000
0.9	0.5	0.5	0.943492702470935	0.613555685421433	0.606536324875664	0.836210571746586	0.425784315771743	0.521647832705343	0.44078198830724	0.692516118536403	0.167592896166914	25	0.1	5000
0.9	0.5	0.5	1	0.596037649792059	0.596037649792059	1	0.589281226999252	0.589281226999252	0.407842995856949	0.407842995856949	-2.02024730337521	25	0.1	5000
0.9	0.5	0.5	0.877541347107304	0.642404487179218	0.500256245079758	0.85413523004866	0.62999646081551	0.503812547920045	0.194313965453682	0.0592057313890383	1.05091839961985	25	0.1	5000
0.9	0.5	0.5	0.994555348522159	0.267460028426806	0.255970657907093	0.955294411470837	0.29404458239473	0.206455909637004	2.17649365233633	2.18348619471449	0.439549911735393	25	0.1	5000
0.9	0.5	0.5	0.826746885707636	0.270130223612532	0.306682015789151	0.888888888888889	0.477551981173318	0.477551981173318	-2.29052562194761	-2.04061490883758	-1.11231545402959	25	0.1	5000
0.9	0.5	0.5	0.952808450224161	0.672155377647994	0.713280179106692	0.958070035936968	0.687122607988348	0.719404634270843	0.572321886463293	0.920849543521724	1.27267780081506	25	0.1	5000
0.9	0.5	0.5	0.706147966250094	0.465125732722423	0.283554909432317	0.785903998274242	0.539170506912442	0.352501058049476	-0.491952555447511	-0.1956030125953	-0.795804785195573	25	0.1	5000
0.9	0.5	0.5	0.982369793191891	0.728581675052762	0.716717389020998	0.937671079398366	0.592391304347826	0.551268162063874	-0.774512945082648	-0.668000552059306	-0.293176538411778	25	0.1	5000
0.9	0.5	0.5	0.827874928988449	0.37834384054648	0.531732028387464	0.808870106953535	0.477334854579818	0.518403197241029	1.25038901262606	0.293207154222912	-0.572116061376412	25	0.1	5000
0.9	0.5	0.5	0.699200211538927	0.624268722151649	0.433182889512577	0.78668004739726	0.557913351016799	0.529595064587698	0.138127163724475	0.572321886463291	-0.0986705078141527	25	0.1	5000
0.9	0.5	0.5	1	0.0884910695659092	0.0884910695659092	1	0.184782608695652	0.184782608695652	-1.66533453693774e-16	-1.66533453693774e-16	-0.868596334590577	25	0.1	5000
0.9	0.5	0.5	0.871753051993211	0.581999975267241	0.472677390082088	0.877899877899878	0.636572388047428	0.529043268444822	-0.208604200700654	0.254897318272381	-1.27983109168687	25	0.1	5000
0.9	0.5	0.5	0.774823731133833	0.51033413315127	0.64676879598061	0.779230196190539	0.502907431583965	0.693564862104188	0.723815296026394	1.27267780081506	0.444557016227122	25	0.1	5000
0.9	0.5	0.5	0.94536593308705	0.620760752071416	0.635556073199618	0.861549790341286	0.16422081026966	0.316012864350144	1.0728581882046	1.0475692390115	1.66533453693773e-15	25	0.1	5000
0.9	0.5	0.5	1	0.675925002582614	0.675925002582614	1	0.595015019786157	0.595015019786157	0.6128020068088	0.6128020068088	1.96594282561285	25	0.1	5000
0.9	0.5	0.5	0.761237914475658	0.426888923673643	0.426888923673642	0.864130434782608	0.422467189619044	0.422467189619044	1.24392065493358	1.24392065493359	-0.39338940594331	25	0.1	5000
0.9	0.5	0.5	1	0.404706131932859	0.404706131932859	1	0.529856818173818	0.529856818173818	-0.695493613175169	-0.695493613175169	-0.063637204335	25	0.1	5000
0.9	0.5	0.5	0.795692135352598	0.63341444910586	0.548377111985432	0.763199659594234	0.529595064587698	0.441899320239913	-1.03376664546237	-1.48973890847152	1.0988836856186	25	0.1	5000
0.9	0.5	0.5	0.953331820065231	0.269346536555368	0.319135988047344	0.93037164501583	0.50173093302415	0.571688781804494	0.233901012160748	6.66133814775094e-16	0.407842995856949	25	0.1	5000
0.9	0.5	0.5	0.657549404181522	0.421758638943963	0.568712835052483	0.808870106953535	0.51604684654214	0.59402807414242	1.51354687573412	1.07416457345456	0.834073225601309	25	0.1	5000
0.9	0.5	0.5	0.995719346458146	0.828552010107739	0.829083359484441	0.952033109297414	0.624370996982753	0.680784523117148	-0.233207793447509	-0.163354823497329	-1.25934158851052	25	0.1	5000
0.9	0.5	0.5	0.950729281765692	0.264651826679462	0.25821195604037	0.90267093384844	0.287213478951776	0.333333333333333	1.28714665828873	1.50878740346572	1.82931346320341	25	0.1	5000
0.9	0.5	0.5	0.836200254231641	0.249591242635408	-0.0373757384049622	0.955294411470837	0.277959882868014	0.165858776952299	-0.335148663937238	-0.810848929048536	0.167592896166913	25	0.1	5000
0.9	0.5	0.5	0.900912407738055	0.354110453678328	0.508141230368341	0.955294411470837	0.471809226744408	0.529595064587698	-0.650593661545933	-0.17757040795361	-0.343944614049258	25	0.1	5000
0.9	0.5	0.5	0.886426443007914	0.609880754538681	0.551395639118707	0.901127113779166	0.612679708787572	0.610026699382754	0.219878785672148	0.0724157541266849	1.24707166021737	25	0.1	5000
0.9	0.5	0.5	0.852388142204281	0.243271829989288	0.337144241277197	0.833887043189369	0.272510081778136	0.443900070317844	-0.496218127234619	-1.24195165688551	-0.335148663937238	25	0.1	5000
0.9	0.5	0.5	1	0.601699521427054	0.601699521427054	1	0.584717607973422	0.584717607973422	0.874542808329502	0.874542808329502	0.572321886463287	25	0.1	5000
0.9	0.5	0.5	0.953016291237162	0.40642447771081	0.436829425021241	0.943456353049726	0.366732303960866	0.397947261686154	-1.41169996904325	-1.11231545402959	0.0592057313890391	25	0.1	5000
0.9	0.5	0.5	0.694048899347565	0.306316632405448	0.447703072208609	0.889756521002609	0.421463615211762	0.479166666666667	1.25892890196603	1.77208280610395	0.668406277754801	25	0.1	5000
0.9	0.5	0.5	0.94905316011469	0.713315392888438	0.764796693301096	0.91158267020336	0.664082820685892	0.664082820685892	-0.0986705078141549	-0.492224415445172	-0.917955260031286	25	0.1	5000
0.9	0.5	0.5	0.816847298283967	0.411948660819513	0.663924452902799	0.853682581477433	0.415481801865385	0.594942206400108	-1.30392928487756	-0.407786896692811	-0.746430779133343	25	0.1	5000
0.9	0.5	0.5	1	0.331473332480316	0.331473332480316	1	0.636572388047428	0.636572388047428	2.43503989605626	2.43503989605626	2.71796436457468	25	0.1	5000
0.9	0.5	0.5	0.814719071192099	0.810095522782496	0.810095522782496	0.877899877899878	0.755799755799756	0.755799755799756	1.42354666911775	1.42354666911775	0.714285263973145	25	0.1	5000
0.9	0.5	0.5	0.976570811703503	0.408000549328863	0.426937415706126	0.894538875734196	0.293666217174213	0.367556697682763	-0.208604200700655	-0.317843463593289	-0.679517914562249	25	0.1	5000
0.9	0.5	0.5	0.627760299501338	0.191603556986953	0.197183187667724	0.692780337941628	0.296719880297176	0.476550110780312	-0.0780317948872665	-0.894872588631118	-0.273576410871175	25	0.1	5000
0.9	0.5	0.5	0.716279878971951	0.0716748731736188	0.337869611406543	0.810606060606061	0.431818181818182	0.526515151515152	-0.810848929048535	-3.10862446895044e-15	-0.650593661545934	25	0.1	5000
0.9	0.5	0.5	0.900644831057625	0.701066779989463	0.86265256572534	0.937671079398366	0.641436351532653	0.735430844494329	-1.3189319615588	-1.19809633040794	-1.1816493188125	25	0.1	5000
0.9	0.5	0.5	0.75303451959641	0.634696224601904	0.75970570352796	0.886141880460604	0.650765621467614	0.625262314857959	-2.15089440150204	-1.75351680184575	-0.393389405943312	25	0.1	5000
0.9	0.5	0.5	1	0.637539316164363	0.637539316164363	1	0.709733812331951	0.709733812331951	1.45368198336645	1.45368198336645	1.43163964465159	25	0.1	5000
0.9	0.5	0.5	0.995124028752102	0.615544932111105	0.609898661460548	0.958070035936968	0.502907431583965	0.434303722406573	-0.572116061376407	-0.648531020690308	-0.233207793447509	25	0.1	5000
0.9	0.5	0.5	1	0.21680468252287	0.21680468252287	1	0.415481801865385	0.415481801865385	-0.309360518652192	-0.309360518652192	0.444557016227126	25	0.1	5000
0.9	0.5	0.5	0.898225802411697	0.202685099572934	0.261422619133804	0.846390168970814	0.385560675883256	0.539170506912442	2.11491209530749	2.44329738681869	1.95820331202238	25	0.1	5000
0.9	0.5	0.5	0.901062800273898	0.493173781283251	0.561010623786257	0.863791115352941	0.406274634763459	0.469496021220159	0.811962562080966	0.68791888518463	0.217002422181869	25	0.1	5000
0.9	0.5	0.5	0.939849837100735	0.78384653334292	0.719577743245735	0.90530303030303	0.649181116497944	0.649181116497944	-0.810848929048536	-0.407786896692811	0.11475639364023	25	0.1	5000
0.9	0.5	0.5	1	0.536352489048824	0.536352489048824	1	0.389789721434554	0.389789721434554	0.244954094048814	0.244954094048814	0.397499381714807	25	0.1	5000
0.9	0.5	0.5	0.998382766679472	0.278773436501645	0.299856692027113	0.908053634709301	0.296719880297176	0.425784315771743	0.692516118536401	0.719347266857055	1.5240284043816	25	0.1	5000
0.9	0.5	0.5	0.912569560834724	0.885472483073483	0.807906571228277	0.877899877899878	0.81355797885185	0.81355797885185	1.16263165981078	0.714285263973144	0.609827221000924	25	0.1	5000
0.9	0.5	0.5	0.0187116729042487	0.395425657441142	-0.0746931135478837	0.521647832705343	0.509090034697186	0.0881807795447117	-1.227457155864	0.692516118536405	0.985042795863563	25	0.1	5000
0.9	0.5	0.5	0.912761046328567	0.329531810473899	0.148828549274289	0.826980260080624	0.477551981173318	0.389499389499389	-1.08657424814303	-0.576922382274031	-1.28251627797113	25	0.1	5000
0.9	0.5	0.5	1	0.321855620860031	0.321855620860031	1	0.139905740939426	0.139905740939426	0.543584174774469	0.543584174774469	5.32907051820075e-15	25	0.1	5000
0.9	0.5	0.5	0.563402487663431	0.418829637681095	0.444215194940953	0.714850733707322	0.382359556450936	0.477219421937694	0.692516118536403	2.13005711473592	0.573050746704596	25	0.1	5000
0.9	0.5	0.5	0.946704501627324	0.447614663764588	0.4802200323761	0.908053634709301	0.328444931703364	0.368421052631579	0.279045490762638	0.574111179041767	1.25892890196603	25	0.1	5000
0.9	0.5	0.5	0.760529438306471	0.315361641794531	0.386933358197507	0.800094691365663	0.431818181818182	0.492365963917331	-0.488956353730623	-0.832509394864109	-0.569905905173483	25	0.1	5000
0.9	0.5	0.5	0.976619649763634	-0.0111125391492754	-0.00588610966665474	0.93037164501583	0.0957189547083764	0.235920200581139	-0.894872588631118	-0.774512945082649	0.719347266857055	25	0.1	5000
0.9	0.5	0.5	0.876572251066668	0.553220100418348	0.717298070947334	0.884651736929383	0.638915143337887	0.777777777777778	1.85514662967975	1.42663502778375	0.747427890524969	25	0.1	5000
0.9	0.5	0.5	1	0.356533330166926	0.356533330166926	1	0.392274066032284	0.392274066032284	0.38989297307693	0.38989297307693	0.487603426141158	25	0.1	5000
0.9	0.5	0.5	0.916648632788922	0.192712324235206	0.188385117101253	0.937671079398366	0.422467189619044	0.456521739130435	0.985042795863562	0.487603426141157	1.4432899320127e-15	25	0.1	5000
0.9	0.5	0.5	1	0.745608865719151	0.745608865719151	1	0.661348717189236	0.661348717189236	1.32070138251456	1.32070138251456	1.6496159626307	25	0.1	5000
0.9	0.5	0.5	0.973220190359228	0.614129962467213	0.609961193227714	0.884651736929383	0.561767624529895	0.641436351532653	-0.485228298069063	-0.679517914562242	0.747412939541182	25	0.1	5000
0.9	0.5	0.5	0.943051176784726	0.648528324016126	0.72314940524988	0.879049072991533	0.526515151515152	0.70668650965986	-0.810848929048542	-1.15619740973801	-0.407786896692809	25	0.1	5000
0.9	0.5	0.5	0.816841134713427	0.38304186901305	0.423489879736977	0.91158267020336	0.434035224311113	0.434035224311113	-0.0197358133553395	-0.803779706644446	-0.293176538411778	25	0.1	5000
0.9	0.5	0.5	0.921878674944418	0.727224130626443	0.801231282982884	0.888888888888889	0.522015597215484	0.628549392565583	0.747427890524963	0.747427890524963	0.945836213685373	25	0.1	5000
0.9	0.5	0.5	0.975134271977555	0.775477904660413	0.755954883785839	0.920186554465537	0.70668650965986	0.680784523117148	-0.278641640200804	0.0592057313890302	0.40784299585695	25	0.1	5000
0.9	0.5	0.5	1	0.75742034045101	0.75742034045101	1	0.231950844854071	0.231950844854071	-1.27290281197489	-1.27290281197489	-1.80912756043672	25	0.1	5000
0.9	0.5	0.5	1	0.119374994649282	0.119374994649282	1	0.326732019606536	0.326732019606536	-1.25146892996023	-1.25146892996023	-0.278641640200816	25	0.1	5000
0.9	0.5	0.5	0.479013328654387	0.255334714821423	0.276868858179592	0.785903998274242	0.381122535662575	0.458258467954396	-1.74716091754529	-2.10281874544876	0.244954094048805	25	0.1	5000
0.9	0.5	0.5	0.927809772018743	0.4412944204932	0.534326480990401	0.937671079398366	0.412173033871966	0.477334854579818	0.487603426141156	0.0695725746815015	0.191223334457439	25	0.1	5000
0.9	0.5	0.5	0.586414730073649	0.23012232897478	0.614426521163453	0.864130434782608	0.270310252950645	0.393178549746392	-1.6413604955862	-0.96161025469878	-0.309360518652191	25	0.1	5000
0.9	0.5	0.5	0.997080020647365	0.402234159157652	0.410371085994223	0.94815077861588	0.308948006515287	0.284984678243105	1.59018103881554	1.59119286065335	-0.0636372043349996	25	0.1	5000
0.9	0.5	0.5	0.923924310754174	-0.0487372442067231	-0.0430269207291066	0.920882357366793	0.144004608221196	0.163308363990976	-0.795804785195574	-0.389961239735247	0.404452496683656	25	0.1	5000
0.9	0.5	0.5	0.87294396778666	0.428668442450775	0.503530439984667	0.864130434782608	0.458258467954396	0.571688781804494	1.1519945881321	0.680443253902944	-0.0816939628160389	25	0.1	5000
0.9	0.5	0.5	0.744359814722496	0.568871343286873	0.648754612239716	0.82316534040672	0.700985053127406	0.700985053127406	-1.10952590004598	0.0592057313890371	-1.24195165688551	25	0.1	5000
0.9	0.5	0.5	0.895481477486788	0.632562561504756	0.710026481614422	0.937671079398366	0.543640078935131	0.605752620269002	0.871156148248837	0.439549911735391	-1.25934158851052	25	0.1	5000
0.9	0.5	0.5	0.908057492532195	0.640350913730408	0.522012246478541	0.955294411470837	0.719404634270843	0.656981525837472	0.997974130329329	0.570131137176501	1.35317162431242	25	0.1	5000
0.9	0.5	0.5	0.807530262157415	0.731400326849001	0.700352987570888	0.888888888888889	0.628549392565583	0.628549392565583	0.309388687265346	-0.572712705247773	0.190844051321537	25	0.1	5000
0.9	0.5	0.5	0.886812613205495	0.846522682651908	0.948943201706729	0.782861113470252	0.678741966216872	0.779230196190539	-1.52545832922024	-1.14577985220423	-1.31418781429418	25	0.1	5000
0.9	0.5	0.5	0.922635156957124	0.802035887851129	0.728238396024047	0.943456353049726	0.777777777777778	0.710504167111522	0.573050746704595	0.985042795863562	-0.309360518652192	25	0.1	5000
0.9	0.5	0.5	0.850596904250813	0.141160143619546	0.303966018447033	0.808870106953535	0.270604036596695	0.408838159707299	2.09415304008201	1.59316107571158	1.25892890196604	25	0.1	5000
0.9	0.5	0.5	0.871369475189121	0.705780686989971	0.476982166246381	0.952033109297414	0.622339330385724	0.529856818173818	-0.40778689669281	-0.902593902123991	-0.594145963956484	25	0.1	5000
0.9	0.5	0.5	0.772318943217952	0.146329722349437	0.230099389027772	0.846390168970814	0.461527364235734	0.461527364235734	-0.594145963956483	-1.08799206481373	-1.11231545402959	25	0.1	5000
0.9	0.5	0.5	0.742116389112528	0.614592611536118	0.151270681897042	0.863791115352941	0.557913351016799	0.406274634763459	-0.803779706644446	-1.64874366577566	-1.55046021560303	25	0.1	5000
0.9	0.5	0.5	1	0.533564082368285	0.533564082368285	1	0.415481801865385	0.415481801865385	1.26023902258433	1.26023902258433	0.444557016227124	25	0.1	5000
0.9	0.5	0.5	1	0.046407527147239	0.046407527147239	1	0.187317162316339	0.187317162316339	-0.666026632655466	-0.666026632655466	1.7548095516006	25	0.1	5000
0.9	0.5	0.5	0.978644125739557	0.54830023608305	0.501471579271435	0.94815077861588	0.558630998017491	0.492365963917331	0.360131477254735	0.573050746704595	1.36495592725906	25	0.1	5000
0.9	0.5	0.5	0.926780477554316	0.242444821634558	0.323259413845169	0.93037164501583	0.385560675883256	0.496968704791065	1.24199535342505	1.68730979234167	2.1149120953075	25	0.1	5000
0.9	0.5	0.5	0.998875279019728	0.538155116025732	0.54075072789653	0.937671079398366	0.496968704791065	0.461527364235734	0.487603426141156	0.531481945396776	-0.0780317948872673	25	0.1	5000
0.9	0.5	0.5	0.904119396484699	0.637565285401181	0.519893985712806	0.888888888888889	0.628549392565583	0.628549392565583	1.59018103881555	1.17608417764363	0.612802006808799	25	0.1	5000
0.9	0.5	0.5	0.881114148582944	0.531593664219891	0.476181487689493	0.853663843353561	0.488259603108315	0.44814266466235	0.826760306471187	1.12338506995455	-0.650593661545933	25	0.1	5000
0.9	0.5	0.5	0.813010052888747	0.590309534483504	0.331298412352969	0.85413523004866	0.550191424227181	0.36067117565257	1.51481712838887	1.30332156592195	0.103648925372933	25	0.1	5000
0.9	0.5	0.5	0.911528471976898	0.514351925700238	0.398288619977408	0.894538875734196	0.656981525837472	0.529043268444822	-0.063637204335	0.25489731827238	-0.244948081173387	25	0.1	5000
0.9	0.5	0.5	1	0.642184128472288	0.642184128472288	1	0.551268162063874	0.551268162063874	-0.668000552059306	-0.668000552059306	-0.77451294508265	25	0.1	5000
0.9	0.5	0.5	0.77805753808375	0.490965514594354	0.168125131387057	0.761783440133635	0.522015597215484	0.367556697682763	0.0442506051630704	-0.293176538411776	-0.737437026914908	25	0.1	5000
0.9	0.5	0.5	0.455733862802015	0.0607387054101711	0.444438109236368	0.789473684210526	0.212632600927655	0.35927577398121	-1.18306661939372	-0.273576410871174	-0.486525908793582	25	0.1	5000
0.9	0.5	0.5	1	0.907480694911809	0.907480694911809	1	0.544017408835629	0.544017408835629	-0.914476052169537	-0.914476052169537	-1.36138582312894	25	0.1	5000
0.9	0.5	0.5	0.913367033314517	0.335468949576506	0.289938556109948	0.853682581477433	0.434303722406573	0.406274634763459	0.190844051321539	0.163355521798323	-1.82643425493189	25	0.1	5000
0.9	0.5	0.5	0.76129501640807	0.0833949449536925	0.0795405837032146	0.937671079398366	0.235920200581139	0.214818338340431	-1.3189319615588	-0.758490458554994	-0.717545983676956	25	0.1	5000
0.9	0.5	0.5	0.81843035880412	0.482653641857803	0.555849462683679	0.845861763577117	0.426414651796764	0.471809226744407	-0.577798142290895	-0.496218127234626	0.971813504010013	25	0.1	5000
0.9	0.5	0.5	0.662984637339894	0.563018140941297	0.165308886218239	0.779230196190539	0.476193733296137	0.210339784185569	0.496334042943057	-0.233207793447506	0.0929335345063621	25	0.1	5000
0.9	0.5	0.5	0.414649689230865	0.0785765318021179	0.471557723742059	0.856762833689399	0.214818338340431	0.293666217174213	-1.32024383985542	-1.05338423359233	-0.0231922006479809	25	0.1	5000
0.9	0.5	0.5	0.803261224772983	0.608523274687954	0.454091483000477	0.853682581477433	0.571688781804494	0.485363331555443	-1.49880108324396e-15	0.190844051321539	4.44089209850063e-16	25	0.1	5000
0.9	0.5	0.5	0.789209333844214	0.17113908179662	0.214717473356995	0.93037164501583	0.270310252950645	0.300480357306688	-0.293176538411777	-0.894872588631118	2.73868571356068	25	0.1	5000
0.9	0.5	0.5	1	0.72968403609502	0.72968403609502	1	0.680784523117148	0.680784523117148	1.07480433118651	1.07480433118651	1.44229639575142	25	0.1	5000
0.9	0.5	0.5	0.955653112911453	0.69083971162184	0.638365042442778	0.934439360364873	0.675113710201429	0.595136760377628	0.489941761743697	0.756934334450537	0.152246972954296	25	0.1	5000
0.9	0.5	0.5	0.962949441202891	0.567356385024216	0.567356385024217	0.877899877899878	0.461527364235734	0.461527364235734	0.0695725746814981	0.0695725746814986	-0.285716505617256	25	0.1	5000
0.9	0.5	0.5	0.667676201667918	0.498860704037683	0.0687608808061213	0.692411258141498	0.555555555555556	0.300480357306688	0.834073225601309	-0.795804785195583	1.26023902258433	25	0.1	5000
0.9	0.5	0.5	0.910290841520816	0.647293843017702	0.453208313340176	0.856762833689399	0.692218655243173	0.593067216598806	-0.487365004725652	0.16759289616692	7.7715611723761e-16	25	0.1	5000
0.9	0.5	0.5	0.534314541550347	0.146390016585508	0.380468721205948	0.795709908069459	0.336150064414473	0.559505588942363	-0.317843463593286	-1.38153589006496	-1.28251627797113	25	0.1	5000
0.9	0.5	0.5	0.875972144493175	0.333270294045096	0.312873629297645	0.856762833689399	0.551268162063874	0.509090034697186	-1.14373506198246	-0.389961239735247	-0.848285874738271	25	0.1	5000
0.9	0.5	0.5	0.93197973638802	0.343181224706495	0.343181224706495	0.877899877899878	0.447827826678418	0.447827826678418	0.25489731827238	0.25489731827238	0.612802006808799	25	0.1	5000
0.9	0.5	0.5	0.703006877554829	0.461914388430549	0.595846245235774	0.656225882875564	0.446149091748821	0.601864631635452	-0.279012173855818	0.439549911735395	0.476352420833374	25	0.1	5000
0.9	0.5	0.5	1	0.472695214311712	0.472695214311712	1	0.496968704791065	0.496968704791065	1.24392065493358	1.24392065493358	-0.285716505617253	25	0.1	5000
0.9	0.5	0.5	0.961749703632212	0.664103609263797	0.597009954573936	0.937671079398366	0.59402807414242	0.51604684654214	2.43503989605625	2.09415304008201	0.834073225601309	25	0.1	5000
0.9	0.5	0.5	0.70223994125844	0.127796716825116	0.68794184204982	0.714850733707322	0.546341517135269	0.608859082342564	-1.227457155864	0.0913466118438035	-1.2322077565091	25	0.1	5000
0.9	0.5	0.5	0.822300341708797	0.528177275198932	0.731275996265359	0.862316498502576	0.555555555555556	0.664082820685892	-0.572712705247772	0.21700242218187	0.573050746704599	25	0.1	5000
0.9	0.5	0.5	0.877067641179865	0.177005232637432	0.184078660653469	0.841616983265781	0.279333499888325	0.300480357306688	0.190844051321538	-0.309360518652191	-0.0780317948872678	25	0.1	5000
0.9	0.5	0.5	0.972779577535742	0.502981856269988	0.498917703664542	0.943456353049726	0.408838159707299	0.382359556450936	0.531481945396776	0.309388687265346	-0.86234899334808	25	0.1	5000
0.9	0.5	0.5	1	0.368834309471672	0.368834309471672	1	0.31398502923961	0.31398502923961	-1.2032790884438	-1.2032790884438	-0.208604200700655	25	0.1	5000
0.9	0.5	0.5	1	0.729553680430253	0.729553680430253	1	0.617578075448781	0.617578075448781	0.0558925108438731	0.0558925108438731	-1.25146892996022	25	0.1	5000
0.9	0.5	0.5	1	0.342486508190625	0.342486508190625	1	0.431123990918291	0.431123990918291	-0.38908887072595	-0.38908887072595	0.834073225601311	25	0.1	5000
0.9	0.5	0.5	0.942961585419511	0.538760464754821	0.57541380768553	0.872375041667114	0.595015019786157	0.624370996982753	-1.16915960181081	-0.880910886308918	0.0212131467870609	25	0.1	5000
0.9	0.5	0.5	0.990083297575999	0.0844555769949464	0.0912570397007363	0.872382584623627	0.300480357306688	0.477551981173318	-1.74716091754528	-1.94613172143255	-0.397422224177412	25	0.1	5000
0.9	0.5	0.5	0.701979804480885	0.354779531615497	0.354779531615493	0.888888888888889	0.431123990918291	0.431123990918291	0.132726425682835	0.132726425682835	1.04723800342988	25	0.1	5000
0.9	0.5	0.5	0.897385058922458	0.47199003392573	0.338343281360991	0.864130434782608	0.393178549746392	0.270310252950645	1.11022302462516e-16	0.487603426141155	1.00607428388614	25	0.1	5000
0.9	0.5	0.5	0.956573996394692	0.910025846815821	0.85813546346125	0.90530303030303	0.715909090909091	0.621212121212121	-1.27983109168687	-1.27983109168686	-1.64874366577566	25	0.1	5000
0.9	0.5	0.5	0.952878148077674	0.363852037805853	0.319655014332383	0.955294411470837	0.458258467954396	0.434035224311113	0.163355521798329	-0.177570407953619	-1.64136049558619	25	0.1	5000
0.9	0.5	0.5	0.847093106878288	0.704017878154081	0.82115521303347	0.838783233173485	0.603169965428124	0.693564862104188	-0.774512945082649	-0.317843463593284	0.190844051321538	25	0.1	5000
0.9	0.5	0.5	0.777225555848381	0.732061139520808	0.607967222529537	0.872382584623627	0.636572388047428	0.622339330385724	1.16263165981078	1.87576671118471	0.163355521798328	25	0.1	5000
0.9	0.5	0.5	0.9707735758742	0.611431702495556	0.648076058741927	0.90267093384844	0.389789721434554	0.526515151515152	-0.832509394864109	-0.890407685942932	-1.125991728577	25	0.1	5000
0.9	0.5	0.5	0.834541675146334	0.543917574185729	0.443078722706911	0.808870106953535	0.641436351532653	0.598479104365031	0.776100870902825	0.805050169302199	-0.28571650561726	25	0.1	5000
0.9	0.5	0.5	0.920185529147602	0.467762115176809	0.525813172973432	0.785903998274242	0.404595159031072	0.603169965428124	-0.0780317948872655	-0.774512945082654	-0.317843463593282	25	0.1	5000
0.9	0.5	0.5	1	0.718899280712745	0.718899280712745	1	0.543640078935131	0.543640078935131	-0.868596334590574	-0.868596334590574	0.0592057313890382	25	0.1	5000
0.9	0.5	0.5	0.272230428955077	0.355102654990906	0.248047126855709	0.593067216598806	0.391130858858204	0.504115759796658	1.03960479689667	1.93162916483722	-0.195603012595301	25	0.1	5000
0.9	0.5	0.5	0.826071214928039	0.594466346237452	0.547115542495715	0.862316498502576	0.594942206400108	0.589281226999252	-0.397422224177411	-0.570491377948551	-1.85567308083729	25	0.1	5000
0.9	0.5	0.5	0.890098380141014	0.494949143175972	0.583853079121489	0.93037164501583	0.393178549746392	0.431123990918291	1.24392065493359	0.747412939541181	-0.309360518652194	25	0.1	5000
0.9	0.5	0.5	1	0.745344118592924	0.745344118592924	1	0.653244933559149	0.653244933559149	0.609827221000924	0.609827221000924	0.680443253902942	25	0.1	5000
0.9	0.5	0.5	0.893725524654625	0.746692495529334	0.702988055914126	0.90530303030303	0.678234328054695	0.678234328054695	1.05117324667112	1.20889550006094	1.14823694680554	25	0.1	5000
0.9	0.5	0.5	0.993827804626264	0.726838634929007	0.729059044537323	0.958070035936968	0.642383303961142	0.688638387447541	-0.648531020690308	-0.572116061376411	-0.863592881694396	25	0.1	5000
0.9	0.5	0.5	0.809583177793784	0.559671114629529	0.599630228090077	0.841616983265781	0.555555555555556	0.628549392565583	0.920302214505988	1.19166438785327	1.67076743815665	25	0.1	5000
0.9	0.5	0.5	0.720166093865779	0.100200319473971	0.688648101782963	0.822695035460993	0.391130858858204	0.546341517135269	-1.40866974328793	-0.389961239735244	-1.78344198204846	25	0.1	5000
0.9	0.5	0.5	0.765738860633691	0.360531959570137	0.360531959570136	0.795709908069459	0.559505588942363	0.559505588942363	2.19382279950087	2.19382279950087	-0.208604200700653	25	0.1	5000
0.9	0.5	0.5	0.857036810144903	0.635361702341451	0.510025489955297	0.841616983265781	0.529337359694663	0.366732303960866	0.360131477254733	0.132726425682834	2.5138988378974	25	0.1	5000
0.9	0.5	0.5	1	0.335561738587727	0.335561738587727	1	0.300480357306688	0.300480357306688	-0.285716505617256	-0.285716505617256	-1.56620441512529	25	0.1	5000
0.9	0.5	0.5	0.898858550109901	0.564706706528476	0.452753444995684	0.94815077861588	0.591419816138917	0.522015597215484	2.33525544993497	2.55270428414615	1.51246429753071	25	0.1	5000
0.9	0.5	0.5	0.807477793659944	0.627653056594611	0.769788875714811	0.894538875734196	0.529043268444822	0.558630998017491	-0.848285874738272	-0.486525908793583	-0.163354823497329	25	0.1	5000
0.9	0.5	0.5	1	0.593445129813914	0.593445129813914	1	0.671183351206307	0.671183351206307	-0.820270056477378	-0.820270056477378	0.162289608898876	25	0.1	5000
0.9	0.5	0.5	0.9785873670543	0.564495177062317	0.583779237872394	0.897854954034729	0.522015597215484	0.628549392565583	0.863072106797113	0.6128020068088	0.573050746704596	25	0.1	5000
0.9	0.5	0.5	0.919383284347207	0.134345423481108	-0.0316187213932981	0.807946642902722	0.26075163524006	0.144004608221196	-1.64034971135948	-1.23994098255429	-0.389088870725951	25	0.1	5000
0.9	0.5	0.5	0.818439941344611	0.0630402853075018	0.420198771837287	0.872382584623627	0.461527364235734	0.633699633699634	-0.0780317948872676	0.531481945396775	-0.393389405943312	25	0.1	5000
0.9	0.5	0.5	1	0.689224296584396	0.689224296584396	1	0.59402807414242	0.59402807414242	0.805050169302194	0.805050169302194	0.132726425682836	25	0.1	5000
0.9	0.5	0.5	0.583186193604549	0.672034552168446	0.49283540133853	0.75584967683511	0.425784315771743	0.539170506912442	-0.389961239735243	-0.0780317948872753	-0.894872588631118	25	0.1	5000
0.9	0.5	0.5	0.860087957927262	0.316950616512781	0.458449785807854	0.896659575503744	0.390243902439024	0.342310533461244	-1.3943168372311	-0.721560754664996	-0.926949098931201	25	0.1	5000
0.9	0.5	0.5	0.942205410266442	0.275610572925889	0.235009690593165	0.884651736929383	0.393178549746392	0.333333333333333	-0.487365004725654	-0.746430779133342	-1.16954289436384	25	0.1	5000
0.9	0.5	0.5	1	0.0392269877953006	0.0392269877953006	1	0.244599795235114	0.244599795235114	0.132726425682836	0.132726425682836	-1.28251627797112	25	0.1	5000
0.9	0.5	0.5	0.915726157684337	0.268609960242459	0.228243539272007	0.943456353049726	0.421514148842216	0.389789721434554	0.531481945396775	1.00607428388614	-0.163354823497328	25	0.1	5000
0.9	0.5	0.5	0.651044984399402	0.0478781511356257	0.0559323064121113	0.841616983265781	0.154071840745578	0.169836723695084	-0.737437026914897	-0.57271270524777	-0.79580478519557	25	0.1	5000
0.9	0.5	0.5	0.829337689470774	0.393570395417744	0.164363950412611	0.915238951128249	0.507903539187093	0.406336850908934	0.874542808329502	0.811962562080969	0.194313965453682	25	0.1	5000
0.9	0.5	0.5	0.664506355309753	0.213641880630794	0.257821413412656	0.755799755799756	0.361075888204216	0.477551981173318	-1.74891823622523	-1.19809633040794	-0.57271270524777	25	0.1	5000
0.9	0.5	0.5	0.87036190470191	0.620947661723276	0.661339431596752	0.871337784392731	0.595015019786157	0.584717607973422	0.190844051321538	0.11475639364023	0.496334042943057	25	0.1	5000
0.9	0.5	0.5	0.983073651864471	0.879486720421087	0.903085271672288	0.861549790341286	0.593067216598806	0.696086260799785	-0.270304951240982	-0.424340037428736	-0.928773029322255	25	0.1	5000
0.9	0.5	0.5	0.8776952033688	0.478926303437838	0.51045877941391	0.799036942310467	0.420537746610947	0.272510081778136	-0.0557625259939738	-0.496218127234625	-0.0986705078141532	25	0.1	5000
0.9	0.5	0.5	0.145900823021636	0.0922101836381843	0.0533517050980975	0.789473684210526	0.0881807795447117	0.0881807795447117	-1.74235436388367	-1.08041505628188	-0.39338940594331	25	0.1	5000
0.9	0.5	0.5	0.759662457426239	0.518427679214825	0.470560827787356	0.762174220140672	0.339319183063161	0.31398502923961	-0.792461865739631	-0.326437872599572	-1.11231545402959	25	0.1	5000
0.9	0.5	0.5	0.919559101719665	0.623406759233562	0.704207759738893	0.915238951128249	0.627972932622181	0.711134772810382	0.326459603853995	-0.191220865264572	0.241773587131297	25	0.1	5000
0.9	0.5	0.5	0.985105197640843	-0.0481783438057605	-0.0397677606466051	0.93037164501583	0.11521165997812	0.199712707133839	-0.594145963956483	-0.487365004725656	0.420210646800649	25	0.1	5000
0.9	0.5	0.5	0.961924972479452	0.169880102061294	0.114266708649011	0.864130434782608	0.496968704791065	0.352501058049476	-0.487365004725654	-0.487365004725653	-0.594145963956483	25	0.1	5000
0.9	0.5	0.5	0.978541764036018	0.696118695300607	0.735937610030358	0.920186554465537	0.557913351016799	0.670362150538242	-0.492224415445172	-0.574597288036858	-0.648531020690307	25	0.1	5000
0.9	0.5	0.5	1	-0.0417625269140127	-0.0417625269140127	1	0.492365963917331	0.492365963917331	-0.562439153718218	-0.562439153718218	-0.666026632655467	25	0.1	5000
0.9	0.5	0.5	0.922776178799583	0.285709890694828	0.136242103438814	0.943456353049726	0.336860768426608	0.214818338340431	0.660406795272795	1.07416457345457	-0.0558925701995269	25	0.1	5000
0.9	0.5	0.5	1	0.734784463948132	0.734784463948132	1	0.709655299560426	0.709655299560426	0.295806267331102	0.295806267331102	1.07416457345457	25	0.1	5000
0.9	0.5	0.5	1	0.236618315742856	0.236618315742856	1	0.75584967683511	0.75584967683511	0.130028880943525	0.130028880943525	-1.49208436722388	25	0.1	5000
0.9	0.5	0.5	0.881390689130721	0.483081837050459	0.456074855665015	0.826980260080624	0.633699633699634	0.59402807414242	-2.00484022865606	-2.20114005767102	-2.00484022865606	25	0.1	5000
0.9	0.5	0.5	1	0.800225009058869	0.800225009058869	1	0.67283849489431	0.67283849489431	-2.30067791177223	-2.30067791177223	-1.64094831069565	25	0.1	5000
0.9	0.5	0.5	1	0.370332859555532	0.370332859555532	1	0.469496021220159	0.469496021220159	-1.40649369608152	-1.40649369608152	-1.03376664546238	25	0.1	5000
0.9	0.5	0.5	0.809635475137644	0.532666039220124	0.686538186590678	0.93037164501583	0.593192956448216	0.653244933559149	-0.594145963956483	3.33066907387547e-16	0.453102407302164	25	0.1	5000
0.9	0.5	0.5	0.942286941339057	0.378566843333108	0.388444904582514	0.952033109297414	0.406274634763459	0.434303722406573	-0.326437872599579	0.0212131467870621	-2.08184613091757	25	0.1	5000
0.9	0.5	0.5	0.914534679667283	0.715988305400831	0.643826934802223	0.909471908847024	0.502907431583965	0.529595064587698	0.612802006808799	1.07480433118651	1.24707166021737	25	0.1	5000
0.9	0.5	0.5	0.989461570048948	0.593893547169897	0.570507572127757	0.920882357366793	0.75584967683511	0.645390070921986	1.24199535342505	1.2461211404162	1.03960479689667	25	0.1	5000
0.9	0.5	0.5	1	0.271332993258469	0.271332993258469	1	0.420084025208403	0.420084025208403	-0.485228298069063	-0.485228298069063	-1.57484358018833	25	0.1	5000
0.9	0.5	0.5	0.747054355968024	0.362882427156236	0.356636003777438	0.826159598709403	0.410799843381774	0.308948006515287	0.114756393640229	0.309388687265342	0.863072106797114	25	0.1	5000
0.9	0.5	0.5	1	0.567412664214873	0.567412664214873	1	0.605034056629629	0.605034056629629	1.83172984952803	1.83172984952803	1.19881247673847	25	0.1	5000
0.9	0.5	0.5	0.954338896677717	0.709696492477361	0.74003854780217	0.937671079398366	0.569166849788593	0.608859082342564	0.805050169302193	1.05917541626685	1.03850780276218	25	0.1	5000
0.9	0.5	0.5	0.766287530105269	0.496795512789022	0.377124208839571	0.841616983265781	0.447827826678418	0.361075888204216	0.528791544208185	-0.659805180807924	0.25489731827238	25	0.1	5000
0.9	0.5	0.5	1	0.446699565080719	0.446699565080719	1	0.477334854579818	0.477334854579818	-0.668000552059306	-0.668000552059306	-1.79961864823626	25	0.1	5000
0.9	0.5	0.5	0.869641357298888	0.438437283050381	0.334216041385883	0.937671079398366	0.147441956154897	0.128123702266012	-0.097846109491444	0.439549911735391	-1.78383672781594	25	0.1	5000
0.9	0.5	0.5	0.946324163177881	0.403710088692354	0.475271846224957	0.90267093384844	0.492365963917331	0.621212121212121	-0.659805180807925	-1.125991728577	-0.326437872599578	25	0.1	5000
0.9	0.5	0.5	0.96973887798115	0.353409722598705	0.293960599440264	0.889756521002609	0.270604036596695	0.316012864350144	1.56800951535073	1.59945082306001	-0.0978461094914438	25	0.1	5000
0.9	0.5	0.5	1	0.267583478708563	0.267583478708563	1	0.308948006515287	0.308948006515287	-0.309360518652192	-0.309360518652192	0.02121314678706	25	0.1	5000
0.9	0.5	0.5	0.883037292230705	0.734093713051847	0.669654385170502	0.863791115352941	0.653244933559149	0.685119095654592	-0.0197358133553409	0.570131137176502	-0.1956030125953	25	0.1	5000
0.9	0.5	0.5	0.935420677696488	0.863194150845157	0.859857887906346	0.800094691365663	0.697518448882886	0.715909090909091	0.48540098205538	0.5701311371765	-0.0816939628160415	25	0.1	5000
0.9	0.5	0.5	0.845121124316673	0.437547497112765	0.586813141959462	0.888888888888889	0.56496598177755	0.664082820685892	0.309388687265347	0.309388687265345	1.07480433118651	25	0.1	5000
0.9	0.5	0.5	0.895904407732074	0.676847325998163	0.552385807096296	0.877899877899878	0.680069134508705	0.551268162063874	-0.668000552059305	-0.668000552059305	0.195609015925909	25	0.1	5000
0.9	0.5	0.5	0.787460185862563	0.646296594316422	0.47762840293077	0.864130434782608	0.685119095654592	0.571688781804494	4.44089209850063e-16	-0.774512945082648	1.82098325287529	25	0.1	5000
0.9	0.5	0.5	0.998602515946882	0.192951483199365	0.195106191048863	0.920882357366793	0.352501058049476	0.235920200581139	0.747412939541181	0.719347266857057	-0.487365004725655	25	0.1	5000
0.9	0.5	0.5	0.998612047428361	0.384336239552671	0.384555990868563	0.958070035936968	0.55690453554972	0.503812547920045	0.343971086619991	0.295806267331098	0.389892973076925	25	0.1	5000
0.9	0.5	0.5	0.830477908728574	0.670853450944421	0.735633214907502	0.853682581477433	0.560495171621176	0.595015019786157	-0.326437872599578	-0.402320285691331	-1.24195165688551	25	0.1	5000
0.9	0.5	0.5	0.965905062079154	0.107430716480528	0.0676661180524227	0.836210571746586	0.328444931703364	0.26075163524006	-1.08041505628188	-1.52838986276319	0.390095011278536	25	0.1	5000
0.9	0.5	0.5	1	0.206326036961426	0.206326036961426	1	0.561767624529895	0.561767624529895	-1.9159164778434	-1.9159164778434	-1.48973890847152	25	0.1	5000
0.9	0.5	0.5	0.915781858427435	0.444096057890183	0.530956415610086	0.937671079398366	0.352501058049476	0.461527364235734	0.195609015925908	-0.208604200700654	-0.594145963956483	25	0.1	5000
0.9	0.5	0.5	1	0.121598084989695	0.121598084989695	1	0.344828154104298	0.344828154104298	0.293207154222913	0.293207154222913	-0.407786896692813	25	0.1	5000
0.9	0.5	0.5	0.79198508752438	0.571609300360449	0.71984668718219	0.897854954034729	0.558630998017491	0.656981525837472	-1.38153589006496	-0.737437026914898	0.811962562080965	25	0.1	5000
0.9	0.5	0.5	0.108971772759451	0.583192637013562	0.127738492509978	0.739583333333333	0.421463615211762	0.187317162316339	-0.666026632655467	-1.54600082284396	0.454598489659287	25	0.1	5000
0.9	0.5	0.5	0.952625468606345	0.64415328422466	0.731728728843254	0.909471908847024	0.591419816138917	0.719404634270843	0.863072106797114	0.453102407302164	0.27554885283929	25	0.1	5000
0.9	0.5	0.5	0.864166358550392	0.191109738067407	0.38587732788564	0.864130434782608	0.393178549746392	0.51604684654214	2.09415304008201	1.42477959965434	1.82931346320341	25	0.1	5000
0.9	0.5	0.5	1	0.795650230688359	0.795650230688359	1	0.718638299704871	0.718638299704871	0.779950800403646	0.779950800403646	0.719347266857058	25	0.1	5000
0.9	0.5	0.5	0.91440651925023	0.498652813736164	0.607782048404969	0.958070035936968	0.615290058857552	0.667774086378737	0.2958062673311	0.723815296026393	0.799283869155364	25	0.1	5000
0.9	0.5	0.5	0.853105913006365	0.335179964475357	0.297138028438286	0.897854954034729	0.656981525837472	0.656981525837472	-0.570504518131771	0.106053077572015	-1.98587777174136	25	0.1	5000
0.9	0.5	0.5	0.768360867782104	0.675244044418501	0.454668731198768	0.897854954034729	0.485363331555443	0.367556697682763	-0.654161091029969	-1.45802690666962	-0.195603012595301	25	0.1	5000
0.9	0.5	0.5	0.990234636980226	0.792709018698465	0.81425967106868	0.920882357366793	0.546341517135269	0.641436351532653	-0.717545983676954	-0.894872588631119	-0.774512945082649	25	0.1	5000
0.9	0.5	0.5	0.870800692782411	0.779902165145526	0.631165359674016	0.841616983265781	0.853682581477433	0.697518448882885	0.190844051321537	0.309388687265347	1.28714665828873	25	0.1	5000
0.9	0.5	0.5	0.633183389514044	0.512599203818671	0.15170640365173	0.671183351206307	0.509090034697186	0.314908917848202	-1.02532651088665	0.444557016227126	0.719347266857057	25	0.1	5000
0.9	0.5	0.5	0.872496103376294	0.395448874496291	0.499953251226307	0.888888888888889	0.345834250622541	0.441899320239913	0.83407322560131	1.50878740346572	0.496334042943058	25	0.1	5000
0.9	0.5	0.5	0.63463427707527	0.329587928210699	0.711792669925605	0.680784523117148	0.501849940977578	0.636572388047428	1.37876734815379	0.570131137176502	0.069572574681499	25	0.1	5000
0.9	0.5	0.5	1	-0.0826162520017632	-0.0826162520017632	1	0.0957189547083764	0.0957189547083764	0.026013103496636	0.026013103496636	-0.0558925701995283	25	0.1	5000
0.9	0.5	0.5	0.987358308874505	0.598774788366666	0.571447514638857	0.943456353049726	0.617578075448781	0.509090034697186	-1.16954289436385	-1.02532651088665	-1.03119567440146	25	0.1	5000
0.9	0.5	0.5	0.855058808046128	0.613994715500689	0.502528539309804	0.789473684210526	0.578947368421053	0.578947368421053	0.0913466118438025	0.334114020038979	-0.86234899334808	25	0.1	5000
0.9	0.5	0.5	0.999250690280893	0.630866285010249	0.625896780788092	0.955294411470837	0.529337359694663	0.46028047019751	0.453102407302165	0.40784299585695	1.02821107886401	25	0.1	5000
0.9	0.5	0.5	0.840863587294043	0.375386953580208	0.479030490080363	0.877899877899878	0.511599511599512	0.511599511599512	0.714285263973145	-0.0231922006479809	-0.668000552059305	25	0.1	5000
0.9	0.5	0.5	0.935657944968688	0.54472967713677	0.497854593240205	0.943456353049726	0.511599511599512	0.477551981173318	1.67647937738101	1.42663502778377	1.67647937738101	25	0.1	5000
0.9	0.5	0.5	0.668652178675522	0.549470691538564	0.687863979912358	0.920882357366793	0.449485378467092	0.529856818173818	1.98125531187751	1.5240284043816	-0.654161091029968	25	0.1	5000
0.9	0.5	0.5	0.949970756304228	0.651958426934316	0.624900025969474	0.962533421879622	0.686274509803922	0.656967256203551	-0.0557625259939692	-0.36172306830394	-0.940356365508608	25	0.1	5000
0.9	0.5	0.5	0.986167137017929	0.151265109229054	0.14711980320758	0.93037164501583	0.485363331555443	0.404595159031072	-0.487365004725645	-0.285716505617259	-0.90259390212399	25	0.1	5000
0.9	0.5	0.5	0.661653171331218	-0.024774757215611	-0.0280277826674035	0.656380341263449	0.187317162316339	0.144004608221196	0.334114020038979	-0.285716505617262	0.270363516994019	25	0.1	5000
0.9	0.5	0.5	0.951491071397903	0.184318028336489	0.138413381649345	0.943456353049726	0.555555555555556	0.477551981173318	-1.48973890847152	-1.19809633040794	-1.64094831069565	25	0.1	5000
0.9	0.5	0.5	0.774100769545094	0.294681918332296	0.420616546993245	0.864130434782608	0.324430369687094	0.434035224311113	0.0978464735376602	-0.390466343813138	0.920849543521723	25	0.1	5000
0.9	0.5	0.5	0.843054610586117	0.534208313007703	0.462023495764382	0.792867791325696	0.657871239899547	0.46028047019751	0.315752698418165	1.20889550006094	-0.902593902123988	25	0.1	5000
0.9	0.5	0.5	0.888435821874334	0.244769856744391	0.306161743493548	0.877899877899878	0.461527364235734	0.461527364235734	0.805050169302196	0.347336495125441	0.44078198830724	25	0.1	5000
0.9	0.5	0.5	0.805406917514545	0.163141582691091	0.233650839944623	0.888888888888889	0.366732303960866	0.465849142869208	0.397499381714807	-0.309360518652192	0.374514204269116	25	0.1	5000
0.9	0.5	0.5	1	0.49645784975831	0.49645784975831	1	0.638915143337887	0.638915143337887	-0.132730025000093	-0.132730025000093	-0.293176538411779	25	0.1	5000
0.9	0.5	0.5	0.921756639476952	0.418793485044121	0.531077068614695	0.909471908847024	0.279333499888325	0.360111244680744	-0.737437026914898	-1.33328181270161	-0.594145963956483	25	0.1	5000
0.9	0.5	0.5	0.800395647079302	0.433167348816557	0.647574172581449	0.94815077861588	0.336860768426608	0.449485378467092	-1.25146892996022	-0.737437026914896	0.934159539619333	25	0.1	5000
0.9	0.5	0.5	0.917503918888966	0.200153312544602	0.209648511270883	0.937671079398366	0.12790996890363	0.11412279800291	0.293207154222912	0.805050169302196	-1.0309485444124	25	0.1	5000
0.9	0.5	0.5	0.876171926208929	0.60889920162725	0.517666676389899	0.761783440133635	0.537964389857286	0.412173033871966	-0.83250939486411	-0.583757044964656	-0.798490221379069	25	0.1	5000
0.9	0.5	0.5	0.809635475137643	0.292353586686809	0.290239239302774	0.93037164501583	0.50173093302415	0.458258467954396	-0.594145963956488	-4.9960036108132e-15	0.650981437325756	25	0.1	5000
0.9	0.5	0.5	0.879229187073234	0.488294972012522	0.476378118883082	0.761783440133635	0.366732303960866	0.324430369687094	-0.221105408074615	-0.293176538411777	0.531547647166625	25	0.1	5000
0.9	0.5	0.5	0.767542675621532	0.832234006359857	0.634348994714664	0.826980260080624	0.559505588942363	0.522015597215484	-0.668000552059305	-1.25146892996022	-0.233207793447509	25	0.1	5000
0.9	0.5	0.5	0.879343252004455	0.323526226854661	0.0836923614177216	0.864130434782608	0.352501058049476	0.208033411307888	0.487603426141159	-1.33226762955019e-15	0.0260131034966409	25	0.1	5000
0.9	0.5	0.5	0.87310335193408	0.320208490259131	0.421486288080194	0.943456353049726	0.270310252950645	0.293666217174213	1.17608417764364	0.714285263973144	0.776100870902829	25	0.1	5000
0.9	0.5	0.5	0.859125530762079	0.713766995578615	0.579982933038555	0.888888888888889	0.700140042014005	0.606788036412138	1.09134866411301	1.26023902258433	1.12338506995455	25	0.1	5000
0.9	0.5	0.5	0.962070580243286	0.283347607998433	0.317609055880059	0.955294411470837	0.561274300935745	0.594294435968718	-2.54601291504672	-2.37465456307413	-2.00650244751468	25	0.1	5000
0.9	0.5	0.5	0.938066027003758	0.664554707183938	0.644192533529056	0.894538875734196	0.605752620269002	0.624370996982753	-1.44632074863281	-1.45802690666962	-1.6906568478153	25	0.1	5000
0.9	0.5	0.5	0.90679745685186	0.475041698755917	0.430741760154601	0.785903998274242	0.653244933559149	0.709733812331951	-1.6413604955862	-1.36138582312894	-0.57049137794855	25	0.1	5000
0.9	0.5	0.5	1	0.386939912225339	0.386939912225339	1	0.318692255179582	0.318692255179582	-0.420151364542393	-0.420151364542393	-1.06542673449458	25	0.1	5000
0.9	0.5	0.5	0.871428244758473	0.483303233541617	0.591670829883065	0.87974774456405	0.529411764705882	0.55690453554972	0.167255166223241	0.874542808329491	0.758834345500223	25	0.1	5000
0.9	0.5	0.5	0.320101334202864	0.116356674471519	0.268890023732126	0.75584967683511	0.476550110780312	0.328444931703364	-0.99226180152287	-1.56939972007775	-0.862348993348081	25	0.1	5000
0.9	0.5	0.5	1	0.789939121620782	0.789939121620782	1	0.680784523117148	0.680784523117148	0.453102407302165	0.453102407302165	0.407842995856949	25	0.1	5000
0.9	0.5	0.5	0.947909231906435	0.248768059434893	0.300600837063524	0.958070035936968	0.383123281867639	0.406274634763459	0.723815296026393	1.07480433118651	-1.78813645684983	25	0.1	5000
0.9	0.5	0.5	0.677272368435095	0.274499990219873	0.18981421888907	0.730094529092031	0.318692255179582	0.308948006515287	1.02436038372216	1.17608417764364	1.19166438785327	25	0.1	5000
0.9	0.5	0.5	0.891424819590845	0.570761383034288	0.597078135452854	0.937671079398366	0.636572388047428	0.685119095654592	1.42354666911774	1.68730979234167	0.407842995856952	25	0.1	5000
0.9	0.5	0.5	0.645832174765065	0.717423703777992	0.332867372679664	0.884651736929383	0.444444444444444	0.393178549746392	-1.16954289436385	-1.56503094582881	-0.485228298069064	25	0.1	5000
0.9	0.5	0.5	0.964649233325286	0.703479767458815	0.744389848182298	0.894538875734196	0.59402807414242	0.735083187915682	0.714285263973147	0.528791544208188	0.747427890524967	25	0.1	5000
0.9	0.5	0.5	1	0.358366015693778	0.358366015693778	1	0.62999646081551	0.62999646081551	-1.77532914657058	-1.77532914657058	-1.984802895564	25	0.1	5000
0.9	0.5	0.5	1	0.419401332950475	0.419401332950475	1	0.55690453554972	0.55690453554972	-0.648210480842164	-0.648210480842164	-0.0382559072080507	25	0.1	5000
0.9	0.5	0.5	1	0.603687708554879	0.603687708554879	1	0.656981525837472	0.656981525837472	-0.163354823497333	-0.163354823497333	0.190844051321537	25	0.1	5000
0.9	0.5	0.5	0.796290201790107	0.537126954316614	0.412235793831891	0.920882357366793	0.461527364235734	0.361954186518809	-0.285716505617256	-0.928773029322256	1.83978799758961	25	0.1	5000
0.9	0.5	0.5	0.995021054806931	0.23202285501916	0.228580257855516	0.93037164501583	0.496968704791065	0.456521739130435	-0.99226180152287	-1.14373506198246	-0.96161025469878	25	0.1	5000
0.9	0.5	0.5	1	0.496647445009951	0.496647445009951	1	0.365567054466566	0.365567054466566	0.61167516954262	0.61167516954262	-0.167589260008645	25	0.1	5000
0.9	0.5	0.5	0.826416985262337	0.672453631382039	0.551769989580428	0.894538875734196	0.509090034697186	0.449485378467092	-0.393389405943311	-0.233207793447508	1.24612114041621	25	0.1	5000
0.9	0.5	0.5	1	0.732172784728686	0.732172784728686	1	0.485363331555443	0.485363331555443	-0.961610254698781	-0.961610254698781	-1.45802690666963	25	0.1	5000
0.9	0.5	0.5	0.973264869581202	0.184384123581072	0.160641932360835	0.943456353049726	0.561767624529895	0.598479104365031	-0.309360518652194	-0.115940335800089	-0.0780317948872633	25	0.1	5000
0.9	0.5	0.5	0.740690153110489	0.353738089447727	0.191249720310221	0.734748010610079	0.624370996982753	0.434303722406573	-0.570491377948552	0.0592057313890381	-0.233207793447509	25	0.1	5000
0.9	0.5	0.5	0.831665063310156	0.353592644202185	0.294063226946129	0.833887043189369	0.443900070317844	0.35820507604799	1.17312660425935	1.17312660425935	1.60241633924854	25	0.1	5000
0.9	0.5	0.5	0.996621906670171	0.63061125681734	0.630866551731501	0.884651736929383	0.641436351532653	0.692411258141498	0.293207154222912	0.397499381714806	0.233901012160748	25	0.1	5000
0.9	0.5	0.5	1	0.168945892027935	0.168945892027935	1	0.458258467954396	0.458258467954396	-0.961610254698782	-0.961610254698782	-0.969491149142927	25	0.1	5000
0.9	0.5	0.5	0.998626973680333	0.208918508297212	0.212623694009116	0.94815077861588	0.112794539886584	0.128123702266012	0.444557016227126	0.397499381714809	-0.393389405943311	25	0.1	5000
0.9	0.5	0.5	1	0.502779966074612	0.502779966074612	1	0.559505588942363	0.559505588942363	0.106053077572014	0.106053077572014	1.42354666911774	25	0.1	5000
0.9	0.5	0.5	0.992630064322616	0.426349407155769	0.436899730770731	0.856762833689399	0.509090034697186	0.551268162063874	0.0558925108438741	0.19560901592591	0.895320266943795	25	0.1	5000
0.9	0.5	0.5	-0.00459857232897529	0.725162780538586	0.334486538094737	0.562400557583895	0.470756541762004	0.354370578662798	-1.77635683940025e-15	-1.31754548828406	-0.301112431240597	25	0.1	5000
0.9	0.5	0.5	1	0.528722346603319	0.528722346603319	1	0.710504167111522	0.710504167111522	0.132726425682834	0.132726425682834	-1.11231545402959	25	0.1	5000
0.9	0.5	0.5	0.813703522614079	0.629157233078109	0.492305910674308	0.826980260080624	0.522015597215484	0.336150064414473	0.573050746704606	1.67647937738102	-0.654161091029978	25	0.1	5000
0.9	0.5	0.5	0.869653221601292	0.485070539801398	0.607455061468568	0.853682581477433	0.558630998017491	0.591419816138917	0.811962562080966	1.59119286065334	1.43311200904079	25	0.1	5000
0.9	0.5	0.5	0.998897211162929	0.448565996709556	0.452110580199719	0.960458546817633	0.55690453554972	0.501661129568106	1.62276486848732	1.61171593502703	0.343971086619993	25	0.1	5000
0.9	0.5	0.5	1	0.295260071837493	0.295260071837493	1	0.389499389499389	0.389499389499389	0.985042795863562	0.985042795863562	0.347336495125438	25	0.1	5000
0.9	0.5	0.5	0.969343892382986	0.767104112430417	0.788413081190328	0.952033109297414	0.800094691365663	0.841616983265781	0.163355521798325	0.360131477254734	-0.397422224177412	25	0.1	5000
0.9	0.5	0.5	0.878042998826624	0.603531346283261	0.631966210552338	0.924473451641905	0.501661129568106	0.531415011317966	1.02436038372215	1.07761612479112	1.75471391516282	25	0.1	5000
0.9	0.5	0.5	0.95286278224968	0.52743579504055	0.470560418555684	0.955294411470837	0.35820507604799	0.294437336990871	-1.55046021560303	-1.27983109168687	-1.31418781429418	25	0.1	5000
0.9	0.5	0.5	0.627818278175176	0.128433120553852	0.462754725076509	0.810606060606061	0.314771338645563	0.497777930881356	-0.810848929048535	-0.969491149142932	-0.957511876222687	25	0.1	5000
0.9	0.5	0.5	1	0.444130761872027	0.444130761872027	1	0.521647832705343	0.521647832705343	0.454598489659287	0.454598489659287	0.167592896166913	25	0.1	5000
0.9	0.5	0.5	1	0.766181863756454	0.766181863756454	1	0.744101507650034	0.744101507650034	-1.94613172143256	-1.94613172143256	-2.1661328344863	25	0.1	5000
0.9	0.5	0.5	0.968092441159537	0.433574263373277	0.469964614859376	0.872382584623627	0.208033411307888	0.422467189619044	-0.594145963956484	-0.668000552059305	-0.0978461094914446	25	0.1	5000
0.9	0.5	0.5	0.711601426443173	0.602579020828556	0.821255352966901	0.823054891753101	0.735430844494329	0.826980260080624	1.95820331202238	0.834073225601309	0.162289608898877	25	0.1	5000
0.9	0.5	0.5	0.929760312372702	0.468584101498545	0.441958789947244	0.955294411470837	0.571688781804494	0.543640078935131	-0.0816939628160413	0.374514204269118	-0.679517914562244	25	0.1	5000
0.9	0.5	0.5	0.704545514405409	0.0034158660473432	0.363276311114814	0.823721065049976	0.210339784185569	0.417608368061205	0.0929335345063607	0.0345517863652076	-1.67967151235822	25	0.1	5000
0.9	0.5	0.5	0.761816917343362	0.0247251583268133	0.229518906873244	0.822695035460993	0.290780141843972	0.290780141843972	-0.167589260008644	0.719347266857057	0.390095011278536	25	0.1	5000
0.9	0.5	0.5	0.804300572645308	0.447703780653971	0.340609370466404	0.872382584623627	0.422467189619044	0.352501058049476	1.8397879975896	0.948218078604716	-0.293176538411777	25	0.1	5000
0.9	0.5	0.5	0.909729087928991	0.286831655218934	0.166297346923708	0.937671079398366	0.477551981173318	0.393178549746392	2.07524618527736	1.68730979234167	2.41956597119585	25	0.1	5000
0.9	0.5	0.5	0.804778890678534	0.668095917358966	0.668095917358965	0.846390168970814	0.655118477316565	0.655118477316565	0.948218078604709	0.948218078604709	1.43311200904079	25	0.1	5000
0.9	0.5	0.5	0.870168674424543	0.389543922612775	0.653901969771033	0.808870106953535	0.509090034697186	0.546341517135269	0.805050169302194	1.51354687573412	0.500591937579371	25	0.1	5000
0.9	0.5	0.5	1	0.0632202081840676	0.0632202081840676	1	0.561767624529895	0.561767624529895	-1.85204189100858	-1.85204189100858	-0.181984683051715	25	0.1	5000
0.9	0.5	0.5	0.721541428106636	0.115484084458185	0.480599015077825	0.735430844494329	0.324575624106436	0.511599511599512	-1.52838986276318	-1.02532651088665	-0.208604200700655	25	0.1	5000
0.9	0.5	0.5	0.908960357807011	0.788574378462761	0.785700452631156	0.909471908847024	0.863791115352941	0.853682581477433	-0.256406508397241	0.444557016227127	0.0816938410545275	25	0.1	5000
0.9	0.5	0.5	0.995635571570388	0.487432858581841	0.492209309204218	0.75584967683511	0.496968704791065	0.391130858858204	0.233901012160749	0.167592896166914	0.680443253902951	25	0.1	5000
0.9	0.5	0.5	0.995479803871946	0.531811476248178	0.538189349456856	0.965953205759056	0.488259603108315	0.547874344277515	-1.5392859602479	-1.65335168497438	-1.04804012702394	25	0.1	5000
0.9	0.5	0.5	0.84779353830359	0.310157469377648	0.638839788473442	0.800094691365663	0.617578075448781	0.554590285434251	0.0442506051630708	0.326459603853994	-0.167589260008646	25	0.1	5000
0.9	0.5	0.5	0.978516270063227	0.498992837158013	0.498992837158013	0.929128277817151	0.505813124661752	0.505813124661752	-1.73405543861321	-1.73405543861321	-0.858674129485942	25	0.1	5000
0.9	0.5	0.5	0.855652667308239	0.525945686978349	0.646291728819456	0.79854940950469	0.50173093302415	0.496968704791065	-1.55431223447522e-15	0.680443253902942	2.32491674235784	25	0.1	5000
0.9	0.5	0.5	1	0.57128838956551	0.57128838956551	1	0.571688781804494	0.571688781804494	0.487603426141154	0.487603426141154	8.88178419700125e-16	25	0.1	5000
0.9	0.5	0.5	0.994959839046933	0.253484144488324	0.2488140795961	0.955294411470837	0.381122535662575	0.360111244680744	-1.125991728577	-1.25934158851052	1.04723800342988	25	0.1	5000
0.9	0.5	0.5	0.945991157128216	0.753548786580636	0.713433665841153	0.937671079398366	0.671183351206307	0.603169965428124	2.29662258990296	1.93667417913427	2.19382279950087	25	0.1	5000
0.9	0.5	0.5	0.74499776607272	0.421236153325704	0.359182981776911	0.872382584623627	0.248509469626006	0.116889649814039	0.985042795863561	1.70391035685427	-0.394230611051792	25	0.1	5000
0.9	0.5	0.5	0.951539984862757	0.310799441250903	0.250137842728793	0.94815077861588	0.449485378467092	0.336860768426608	-1.14577985220423	-1.25146892996022	-0.500219330044694	25	0.1	5000
0.9	0.5	0.5	0.655452513561074	0.664743114982366	0.699052129886236	0.78668004739726	0.615290058857552	0.584717607973422	-0.803779706644447	-1.45678569806235	-1.16915960181082	25	0.1	5000
0.9	0.5	0.5	1	-0.0243625621414324	-0.0243625621414324	1	0.228626004388036	0.228626004388036	-0.513884686390605	-0.513884686390605	0.34846030834581	25	0.1	5000
0.9	0.5	0.5	0.747043832345261	0.317706640489986	0.204762538184903	0.785903998274242	0.393178549746392	0.300480357306688	1.85514662967975	2.4432973868187	-0.132730025000093	25	0.1	5000
0.9	0.5	0.5	0.968328002640893	0.56684260630899	0.605297137788246	0.92156862745098	0.534323946328186	0.620505227994023	1.48164315531774	1.26754816318565	0.244954094048805	25	0.1	5000
0.9	0.5	0.5	0.879955239154693	0.630153276742697	0.712237586715357	0.897854954034729	0.693564862104188	0.795709908069459	0.779950800403646	1.19166438785327	1.43311200904079	25	0.1	5000
0.9	0.5	0.5	0.830223224711163	0.236843641817274	0.197916688032698	0.920186554465537	0.465849142869208	0.420084025208403	-1.25934158851052	-0.940356365508603	0.132726425682835	25	0.1	5000
0.9	0.5	0.5	0.95207914247764	0.925564270252101	0.872916004511845	0.952033109297414	0.735083187915682	0.697518448882886	-1.06542673449458	-1.35557210792062	-0.917955260031287	25	0.1	5000
0.9	0.5	0.5	1	0.817374190904551	0.817374190904551	1	0.633699633699634	0.633699633699634	-1.52545832922024	-1.52545832922024	-1.67700028383419	25	0.1	5000
0.9	0.5	0.5	0.44526719433675	0.610922657531408	0.216495353837947	0.803361731053942	0.244599795235114	0.196502114915521	-1.36541293918794	-1.49208436722388	-0.659805180807925	25	0.1	5000
0.9	0.5	0.5	0.778265580400251	0.38615852567729	0.41083944525965	0.826980260080624	0.415481801865385	0.447827826678418	0.573050746704588	0.0695725746814992	1.02821107886401	25	0.1	5000
0.9	0.5	0.5	0.988060816633163	0.576335603436548	0.576335603436548	0.916943521594684	0.584717607973422	0.584717607973422	-0.647815127478477	-0.647815127478477	0.874542808329494	25	0.1	5000
0.9	0.5	0.5	0.698618550588425	0.186608065146598	0.368539509123784	0.680069134508705	0.352501058049476	0.598479104365031	-0.487365004725656	-0.937272349971644	-1.1816493188125	25	0.1	5000
0.9	0.5	0.5	0.956213667880262	0.275451277341627	0.263716491609659	0.943456353049726	0.382359556450936	0.408838159707299	0.747427890524963	0.985042795863563	-0.152189696001351	25	0.1	5000
0.9	0.5	0.5	0.469107339170097	0.497270243319809	0.207290730484901	0.78668004739726	0.317947291859555	0.295579947123602	-1.89244576227449	-2.2891212647471	-0.934469597392398	25	0.1	5000
0.9	0.5	0.5	0.654413767587302	0.384384471592566	0.0107397462245974	0.800094691365663	0.425013115940267	0.196502114915521	0.407842995856961	0.309388687265344	0.0558925108438801	25	0.1	5000
0.9	0.5	0.5	0.88501349320134	0.539372366061987	0.703988381930164	0.884651736929383	0.728260869565217	0.761783440133635	1.33226762955019e-15	-0.309360518652194	0.487603426141156	25	0.1	5000
0.9	0.5	0.5	0.958267366154221	0.343723820724151	0.237246701592392	0.884651736929383	0.555555555555556	0.393178549746392	-1.5662044151253	-1.14373506198246	-1.64094831069565	25	0.1	5000
0.9	0.5	0.5	1	0.656086480660166	0.656086480660166	1	0.546341517135269	0.546341517135269	0.610390583688671	0.610390583688671	0.680443253902941	25	0.1	5000
0.9	0.5	0.5	0.909015465035582	0.440780250261689	0.503027989035743	0.846390168970814	0.529856818173818	0.529856818173818	-0.0780317948872717	-0.285716505617246	-0.737437026914904	25	0.1	5000
0.9	0.5	0.5	0.938435305040955	0.572115503245311	0.603361484617537	0.943456353049726	0.594942206400108	0.636572388047428	1.09134866411301	0.623078220544779	1.89490961861527	25	0.1	5000
0.9	0.5	0.5	0.942284823540766	0.334882176196507	0.312599115163864	0.861549790341286	0.744023809142845	0.641013556775943	-0.792429439024597	-0.573937532491796	-0.389088870725952	25	0.1	5000
0.9	0.5	0.5	0.961371257185301	0.540387672070428	0.469165768599789	0.94815077861588	0.485363331555443	0.393178549746392	0.863072106797117	1.09134866411301	0.871156148248838	25	0.1	5000
0.9	0.5	0.5	0.570546828793595	0.622428433171576	0.549327227958672	0.638915143337887	0.551268162063874	0.59402807414242	-0.868596334590577	-0.65980518080793	-0.393389405943312	25	0.1	5000
0.9	0.5	0.5	0.921634520935647	0.190992406455079	0.249828329333543	0.920186554465537	0.314771338645563	0.44814266466235	-2.08184613091757	-2.09109196988428	-0.569905905173481	25	0.1	5000
0.9	0.5	0.5	0.622555007973629	0.398100261335466	0.63710187560383	0.785903998274242	0.393178549746392	0.561767624529895	-0.868596334590575	-0.992261801522871	0.397499381714806	25	0.1	5000
0.9	0.5	0.5	1	0.300500010033645	0.300500010033645	1	0.425784315771743	0.425784315771743	2.4432973868187	2.4432973868187	2.30889178702428	25	0.1	5000
0.9	0.5	0.5	0.828909428668938	0.610188146569768	0.803147718844412	0.90530303030303	0.594942206400108	0.697518448882886	0.971813504010013	0.971813504010013	0.747427890524968	25	0.1	5000
0.9	0.5	0.5	0.440430918561834	0.405465431969994	0.408500226717228	0.728260869565217	0.518403197241029	0.412173033871966	-1.14373506198246	0.29320715422291	0.343971086619995	25	0.1	5000
0.9	0.5	0.5	0.746944694882969	0.565701302571182	0.653746110263562	0.853682581477433	0.680784523117148	0.719404634270843	-0.407786896692808	-0.737437026914887	-1.10952590004598	25	0.1	5000
0.9	0.5	0.5	0.876844686933124	-0.056894667824357	-0.0687587818218699	0.856762833689399	0.0676824901620537	0.164865244729383	0.934159539619334	1.42477959965434	0.531481945396777	25	0.1	5000
0.9	0.5	0.5	0.88877644622218	0.666087223844125	0.554590906180616	0.864130434782608	0.546341517135269	0.391130858858204	1.05917541626686	0.293207154222911	1.54185015734573	25	0.1	5000
0.9	0.5	0.5	0.745863364348084	0.362500901382202	0.310003286573489	0.755332053657452	0.263579414557548	0.284984678243105	1.44229639575142	1.66926092493656	0.863072106797117	25	0.1	5000
0.9	0.5	0.5	1	0.0583533321642134	0.0583533321642134	1	0.296719880297176	0.296719880297176	-0.389088870725951	-0.389088870725951	-0.0304546645212089	25	0.1	5000
0.9	0.5	0.5	0.863527715121698	0.583682701253461	0.679006208107245	0.841616983265781	0.522015597215484	0.693564862104188	2.05972429175681	1.43311200904079	0.779950800403651	25	0.1	5000
0.9	0.5	0.5	1	0.777912255936947	0.777912255936947	1	0.701552175412334	0.701552175412334	0.293207154222915	0.293207154222915	0.500591937579381	25	0.1	5000
0.9	0.5	0.5	0.895172475097813	0.566354534590003	0.547816442624345	0.901025913126134	0.527130328409911	0.547874344277515	-0.858451524854722	-0.0345517842216282	0.407842995856951	25	0.1	5000
0.9	0.5	0.5	1	0.613464768634751	0.613464768634751	1	0.521647832705343	0.521647832705343	-0.928773029322256	-0.928773029322256	-1.18306661939373	25	0.1	5000
0.9	0.5	0.5	0.693822388269811	0.77896882702503	0.523238049898131	0.692411258141498	0.679974699086554	0.441899320239913	-0.0780317948872663	0.309388687265346	-0.114756090526154	25	0.1	5000
0.9	0.5	0.5	0.920840144569305	0.571030438785594	0.580505315412794	0.838783233173485	0.558630998017491	0.571688781804494	0.696504396699742	1.05917541626685	1.36495592725906	25	0.1	5000
0.9	0.5	0.5	0.951929405074339	0.515192267134742	0.488541114257947	0.958070035936968	0.501849940977578	0.477334854579818	0.295806267331096	-0.0382559072080411	0.531481945396771	25	0.1	5000
0.9	0.5	0.5	0.975849560040437	0.630180428755769	0.614501881899916	0.889756521002609	0.442268981335852	0.382359556450936	-0.666026632655469	-0.513884686390604	-0.659805180807925	25	0.1	5000
0.9	0.5	0.5	1	0.376760385131187	0.376760385131187	1	0.461527364235734	0.461527364235734	0.254897318272379	0.254897318272379	1.04723800342988	25	0.1	5000
0.9	0.5	0.5	0.911588196091085	0.262158980966259	0.431664874250127	0.94815077861588	0.300480357306688	0.404595159031072	1.26023902258433	0.863072106797115	-0.285716505617256	25	0.1	5000
0.9	0.5	0.5	1	0.66380189998078	0.66380189998078	1	0.680069134508705	0.680069134508705	0.805050169302195	0.805050169302195	-0.487365004725654	25	0.1	5000
0.9	0.5	0.5	0.750874275812954	0.489518844927717	0.580582128123348	0.90530303030303	0.421514148842216	0.421514148842216	-0.488956353730624	-1.27983109168687	-0.0231922006479809	25	0.1	5000
0.9	0.5	0.5	0.873658110733623	0.35756128286776	0.356260406280012	0.826159598709403	0.626176703844602	0.477219421937694	1.39399827423308	0.485400982055381	-1.227457155864	25	0.1	5000
0.9	0.5	0.5	0.979377669754667	0.485644803409953	0.485644803409953	0.877899877899878	0.501849940977578	0.501849940977578	-0.848285874738273	-0.848285874738273	0.217002422181869	25	0.1	5000
0.9	0.5	0.5	1	0.211840749661987	0.211840749661987	1	0.344828154104298	0.344828154104298	0.293207154222911	0.293207154222911	-0.0816939628160411	25	0.1	5000
0.9	0.5	0.5	0.997247947267314	0.619912462256159	0.609379527119395	0.943456353049726	0.735083187915682	0.671183351206307	0.132726425682832	0.0695725746814948	-0.486525908793578	25	0.1	5000
0.9	0.5	0.5	0.768122415041924	0.589192187620814	0.574057767954765	0.853663843353561	0.458335772194786	0.420537746610947	-0.791272981280092	-0.721621435030141	-1.8264342549319	25	0.1	5000
0.9	0.5	0.5	0.970521546878768	0.755796006450101	0.77975542549894	0.937671079398366	0.685119095654592	0.744101507650034	-1.23220775650909	-1.11231545402959	-0.163354823497328	25	0.1	5000
0.9	0.5	0.5	0.927682022745179	0.479254122319823	0.497690075585207	0.872382584623627	0.509090034697186	0.425784315771743	0.0695725746814987	0.440781988307241	-0.717545983676953	25	0.1	5000
0.9	0.5	0.5	1	0.790594981797085	0.790594981797085	1	0.624633360610092	0.624633360610092	-0.487365004725653	-0.487365004725653	-1.59651048774659	25	0.1	5000
0.9	0.5	0.5	0.68770059967573	0.36079554638744	0.198955103854147	0.777986605215499	0.546341517135269	0.328444931703364	-1.05338423359232	-0.273576410871174	-0.500219330044694	25	0.1	5000
0.9	0.5	0.5	0.929376680793465	0.546400613387573	0.376149787987314	0.955294411470837	0.366732303960866	0.287213478951776	0.68791888518463	0.244954094048805	0.132726425682834	25	0.1	5000
0.9	0.5	0.5	0.966367990892877	0.435582674502441	0.442850239688802	0.872375041667114	0.595015019786157	0.624370996982753	-0.49621812723462	-0.335148663937239	-1.88644942413335	25	0.1	5000
0.9	0.5	0.5	0.441026088253419	0.469743230605315	0.0355640223399598	0.641436351532653	0.603169965428124	0.404595159031072	1.42477959965434	0.747412939541184	-0.317843463593284	25	0.1	5000
0.9	0.5	0.5	0.948546504853389	0.589458465639083	0.535129837304646	0.884651736929383	0.666666666666667	0.51604684654214	-0.132730025000092	0.293207154222911	-1.00267642627163	25	0.1	5000
0.9	0.5	0.5	0.853356769557993	0.745259149310286	0.877621026506157	0.91158267020336	0.700985053127406	0.78668004739726	-0.880910886308917	-0.256406508397239	-0.72328403835506	25	0.1	5000
0.9	0.5	0.5	0.527084350850543	0.139849962287801	0.5575162459885	0.872382584623627	0.414802721347552	0.529947937593026	-1.36138582312894	-1.11231545402959	-1.21487536708806	25	0.1	5000
0.9	0.5	0.5	0.881481881262442	0.461358564891678	0.333718881227397	0.937671079398366	0.361075888204216	0.270310252950645	0.531481945396777	-3.33066907387547e-16	1.42663502778376	25	0.1	5000
0.9	0.5	0.5	0.710787378311672	0.672695622503379	0.507311254261234	0.761783440133635	0.720976599300804	0.628549392565583	0.195609015925908	0.920302214505991	1.59119286065334	25	0.1	5000
0.9	0.5	0.5	0.971277460987534	0.467464932032955	0.448212167701168	0.915238951128249	0.636572388047428	0.578038410398345	0.570131137176501	0.420210646800652	0.0695725746814995	25	0.1	5000
0.9	0.5	0.5	0.998446308634336	0.414004486150751	0.41176771105779	0.877899877899878	0.710504167111522	0.59402807414242	-1.67700028383419	-1.67700028383419	-1.56620441512529	25	0.1	5000
0.9	0.5	0.5	1	0.559952138972072	0.559952138972072	1	0.470756541762004	0.470756541762004	-2.22044604925031e-15	-2.22044604925031e-15	1.67647937738102	25	0.1	5000
0.9	0.5	0.5	0.987795050956237	0.650653811414175	0.67899958272727	0.94815077861588	0.628549392565583	0.693564862104188	-0.917955260031287	-0.820270056477373	-1.7505381936513	25	0.1	5000
0.9	0.5	0.5	0.999470173730964	0.328140740630421	0.33111347317113	0.952033109297414	0.387129724208376	0.46028047019751	0.863072106797115	0.892041951202275	-1.06542673449458	25	0.1	5000
0.9	0.5	0.5	0.877425008258882	0.442535101892857	0.208675503920947	0.714850733707322	0.290780141843972	0.135242030701385	0.167592896166922	0.692516118536409	0.500591937579371	25	0.1	5000
0.9	0.5	0.5	0.834914711739056	0.747654131583792	0.519049925599544	0.862316498502576	0.709655299560426	0.477551981173318	0.687918885184629	-0.0442510774949655	0.531481945396777	25	0.1	5000
0.9	0.5	0.5	0.916646689187747	0.532827071722751	0.656559123055836	0.909471908847024	0.339270085118482	0.469496021220159	1.27267780081506	1.45368198336645	0.217002422181867	25	0.1	5000
0.9	0.5	0.5	1	0.284131648474839	0.284131648474839	1	0.465849142869208	0.465849142869208	-1.5662044151253	-1.5662044151253	-0.726306540525747	25	0.1	5000
0.9	0.5	0.5	0.98926054699795	0.727764078577152	0.744944655316169	0.94815077861588	0.697518448882886	0.755332053657452	-0.572712705247773	-0.737437026914899	-6.32827124036339e-15	25	0.1	5000
0.9	0.5	0.5	0.865976044387192	0.579131642368785	0.337832985062898	0.755799755799756	0.633699633699634	0.633699633699634	1.16263165981078	0.985042795863564	0.254897318272381	25	0.1	5000
0.9	0.5	0.5	0.94463494459711	0.106635391559207	0.195186138757747	0.943456353049726	0.267399267399267	0.361075888204216	-0.848285874738274	-1.16954289436385	-0.848285874738273	25	0.1	5000
0.9	0.5	0.5	0.964212895198235	0.204180907335792	0.228812623900724	0.863791115352941	0.646330680813439	0.589281226999252	-1.9570819386482	-1.98587777174136	-1.89244576227449	25	0.1	5000
0.9	0.5	0.5	0.821713144898271	0.337544858172737	0.364392833248575	0.841616983265781	0.492365963917331	0.558630998017491	-1.64094831069565	-1.38153589006495	-2.0477825573379	25	0.1	5000
0.9	0.5	0.5	0.999579410747957	0.919385222229648	0.9200004770985	0.920882357366793	0.714850733707322	0.656380341263449	-1.40866974328793	-1.52838986276319	-0.862348993348076	25	0.1	5000
0.9	0.5	0.5	0.876543155429214	0.445411784009663	0.59530393688267	0.884651736929383	0.51604684654214	0.555555555555556	1.93667417913426	1.50878740346572	0.834073225601311	25	0.1	5000
0.9	0.5	0.5	1	0.276026738959437	0.276026738959437	1	0.680784523117148	0.680784523117148	-1.7191239059762	-1.7191239059762	-1.47891016064824	25	0.1	5000
0.9	0.5	0.5	1	0.525066988232997	0.525066988232997	1	0.336860768426608	0.336860768426608	0.0558925108438775	0.0558925108438775	1.00607428388614	25	0.1	5000
0.9	0.5	0.5	0.917747191504721	0.636964497766522	0.500219035222512	0.864130434782608	0.546341517135269	0.391130858858204	0.77610087090282	0.77610087090282	1.7270923612313	25	0.1	5000
0.9	0.5	0.5	0.874831002873066	0.640492136855059	0.701763267090868	0.735083187915682	0.477219421937694	0.449485378467092	0.397499381714808	-0.486525908793583	0.167592896166913	25	0.1	5000
0.9	0.5	0.5	0.821952004848634	0.403219179944213	0.522452042194443	0.955294411470837	0.465849142869208	0.492365963917331	-0.413765514422091	-0.890407685942933	-0.0442510774949672	25	0.1	5000
0.9	0.5	0.5	1	0.0505714578108422	0.0505714578108422	1	0.544017408835629	0.544017408835629	0.270363516994016	0.270363516994016	-1.08799206481373	25	0.1	5000
0.9	0.5	0.5	0.994625538873964	0.0432534068925198	0.0280593472897083	0.958070035936968	0.186815087508282	0.115826702033599	-0.343944614049256	-0.41376551442209	0.843451423773967	25	0.1	5000
0.9	0.5	0.5	0.846951777390852	0.511250353155568	0.354856284399975	0.755332053657452	0.595015019786157	0.471809226744408	-0.0636372043350006	-0.650593661545932	0.572321886463295	25	0.1	5000
0.9	0.5	0.5	0.876074445989797	0.0296292922935766	0.0461175884081476	0.943456353049726	0.333333333333333	0.361075888204216	0.309388687265345	-0.208604200700654	-0.397422224177405	25	0.1	5000
0.9	0.5	0.5	0.932130110298971	0.665337382795388	0.586117230238883	0.920186554465537	0.606788036412138	0.56496598177755	-0.867723992132926	-0.648531020690308	-0.309360518652192	25	0.1	5000
0.9	0.5	0.5	1	0.756429247778367	0.756429247778367	1	0.617578075448781	0.617578075448781	0.934159539619331	0.934159539619331	0.920302214505993	25	0.1	5000
0.9	0.5	0.5	0.992614653137745	0.701909652054906	0.697880135953395	0.964350552856957	0.610026699382754	0.584626128188164	-0.934469597392401	-0.860782390568217	0.267635201129388	25	0.1	5000
0.9	0.5	0.5	0.759955422491834	0.133018442706343	0.451466245646613	0.742947727747299	0.381122535662575	0.526515151515152	-1.08799206481373	-0.40778689669281	-0.969491149142917	25	0.1	5000
0.9	0.5	0.5	0.903797234266052	0.264490115762094	0.234503102760443	0.853682581477433	0.431818181818182	0.361929942377529	0.650981437325768	1.27267780081506	-0.407786896692808	25	0.1	5000
0.9	0.5	0.5	0.988649032574683	0.653770147429106	0.663811062719801	0.920186554465537	0.5433249044066	0.593192956448216	-0.278641640200816	-0.413765514422091	-0.38908887072595	25	0.1	5000
0.9	0.5	0.5	0.924364768113857	0.575911315237876	0.530541197464488	0.925595238095238	0.610026699382754	0.610026699382754	0.935742036416585	1.07761612479111	-1.09599060276854	25	0.1	5000
0.9	0.5	0.5	1	0.110264916118397	0.110264916118397	1	0.496968704791065	0.496968704791065	-0.77451294508265	-0.77451294508265	-1.1816493188125	25	0.1	5000
0.9	0.5	0.5	0.787460185862564	0.707488212975476	0.55523473435158	0.864130434782608	0.864130434782608	0.728260869565217	-0.774512945082649	5.55111512312578e-16	0.19560901592591	25	0.1	5000
0.9	0.5	0.5	1	0.514703954291232	0.514703954291232	1	0.352501058049476	0.352501058049476	1.5240284043816	1.5240284043816	-0.774512945082654	25	0.1	5000
0.9	0.5	0.5	0.962153989834926	0.804290584185428	0.767388318152627	0.960458546817633	0.750825395576527	0.711134772810382	-1.43756934490977	-1.16915960181082	-0.99456048960306	25	0.1	5000
0.9	0.5	0.5	0.899233225051243	0.375024762642459	0.548518363581973	0.952033109297414	0.559505588942363	0.636572388047428	0.612802006808794	0.244954094048801	-0.848285874738268	25	0.1	5000
0.9	0.5	0.5	0.983226278394921	0.287754837186294	0.385737615545212	0.889756521002609	0.187317162316339	0.368421052631579	-0.404153117046637	-0.632104909672221	1.46835456632551	25	0.1	5000
0.9	0.5	0.5	0.767808630124477	0.448663975826583	0.257558133368294	0.782861113470252	0.633699633699634	0.447827826678418	-1.28251627797113	-0.654161091029957	-2.00484022865606	25	0.1	5000
0.9	0.5	0.5	0.888361087898468	0.566681542258145	0.476989459400848	0.952033109297414	0.792867791325696	0.747377531042343	-0.969491149142926	-0.65416109102997	0.389892973076928	25	0.1	5000
0.9	0.5	0.5	0.769143008462791	0.473169176558013	0.350658925272634	0.894538875734196	0.59402807414242	0.522015597215484	1.42354666911774	1.43311200904079	0.747427890524964	25	0.1	5000
0.9	0.5	0.5	0.861198582172281	0.497236171706727	0.579773957962473	0.964350552856957	0.606645076270765	0.631171798632571	-1.7978022106647	-2.18637317560365	0.612802006808799	25	0.1	5000
0.9	0.5	0.5	0.385441194242488	0.569064462402813	0.245966545741088	0.814438271558934	0.489274770173647	0.529337359694663	-1.67967151235822	-1.6906568478153	0.190844051321537	25	0.1	5000
0.9	0.5	0.5	1	0.537693532910955	0.537693532910955	1	0.469496021220159	0.469496021220159	1.82191804874918	1.82191804874918	-0.0986705078141554	25	0.1	5000
0.9	0.5	0.5	0.99664127555927	0.641565186924408	0.646722932903826	0.952033109297414	0.595015019786157	0.649181116497944	1.89911327978918	1.89490961861528	1.53952325453118	25	0.1	5000
0.9	0.5	0.5	0.964249377440262	0.194501601252401	0.20005479939537	0.807946642902722	0.421463615211762	0.521647832705343	-0.270304951240981	-0.389961239735248	-0.152189696001348	25	0.1	5000
0.9	0.5	0.5	1	0.262264307004507	0.262264307004507	1	0.422467189619044	0.422467189619044	1.24392065493359	1.24392065493359	0.254897318272381	25	0.1	5000
0.9	0.5	0.5	0.925625368330858	0.583856106201703	0.525796557536886	0.872375041667114	0.497777930881356	0.560495171621176	1.45368198336645	1.82559889318639	-0.163354823497328	25	0.1	5000
0.9	0.5	0.5	0.874222851372609	0.529565061475818	0.62785572401725	0.808870106953535	0.456521739130435	0.680069134508705	1.05917541626686	0.347336495125435	-0.1956030125953	25	0.1	5000
0.9	0.5	0.5	0.820732483103507	0.617206909409194	0.231801650403742	0.862316498502576	0.624370996982753	0.415481801865385	1.30332156592195	0.397499381714808	-0.402320285691331	25	0.1	5000
0.9	0.5	0.5	0.965400355708234	0.0656115749207047	0.0460308172423189	0.964350552856957	0.282458097730598	0.266311232640602	-1.28405243869841	-1.5392859602479	-0.317843463593284	25	0.1	5000
0.9	0.5	0.5	0.848029540665659	0.841379411356527	0.762763744408748	0.75584967683511	0.645390070921986	0.590816996303426	-0.167589260008646	-0.285716505617256	-0.389961239735246	25	0.1	5000
0.9	0.5	0.5	0.61797700701039	0.46714837457557	0.0663297309561612	0.872375041667114	0.410799843381774	0.244236447830392	-1.59651048774659	-1.33328181270161	-0.902593902123991	25	0.1	5000
0.9	0.5	0.5	0.811874473269802	0.592592982095368	0.354922991767909	0.860517697946134	0.532138387156179	0.351401090527481	1.26606466597142	1.77201308347402	-0.794802279876736	25	0.1	5000
0.9	0.5	0.5	0.958187080181862	0.127238892686089	0.0593157967243919	0.894538875734196	0.314908917848202	0.214818338340431	-0.902593902123991	-1.11231545402959	-1.40866974328792	25	0.1	5000
0.9	0.5	0.5	0.955159941817965	0.770776801068879	0.73642128395409	0.920882357366793	0.75584967683511	0.645390070921986	-0.181984683051715	0.0558925108438749	0.279045490762639	25	0.1	5000
0.9	0.5	0.5	0.952320213677012	0.516869402257283	0.516869402257282	0.90530303030303	0.44814266466235	0.44814266466235	0.650981437325762	0.650981437325762	1.05091839961985	25	0.1	5000
0.9	0.5	0.5	0.915128058027452	0.589814047071486	0.660835638238021	0.960458546817633	0.534323946328186	0.560495171621176	0.75883434550022	0.343971086619995	-0.569905905173481	25	0.1	5000
0.9	0.5	0.5	0.963492482549981	-0.0169098204449104	-0.0169098204449101	0.822695035460993	0.521647832705343	0.521647832705343	-0.609550126595571	-0.609550126595573	-1.45346732347686	25	0.1	5000
0.9	0.5	0.5	0.713428525364636	0.395259745522383	0.407645486566016	0.894538875734196	0.361075888204216	0.415481801865385	-0.0231922006479801	0.106053077572012	0.132726425682836	25	0.1	5000
0.9	0.5	0.5	0.64899134103236	0.381877259209107	0.377998460733888	0.872375041667114	0.441899320239913	0.366732303960866	-1.09599060276854	-1.18473635741813	1.00607428388614	25	0.1	5000
0.9	0.5	0.5	0.920267455597007	0.520281868911971	0.48255381566867	0.915238951128249	0.558630998017491	0.502907431583965	0.489076019387747	-0.0382559072080575	-1.06542673449458	25	0.1	5000
0.9	0.5	0.5	0.615684521480514	0.159056557794312	0.321903255311468	0.715909090909091	0.381122535662575	0.381122535662575	0.731600548990862	0.326459603853993	-0.894872588631119	25	0.1	5000
0.9	0.5	0.5	1	0.6223922564368	0.6223922564368	1	0.336150064414473	0.336150064414473	-0.668000552059306	-0.668000552059306	-0.402320285691331	25	0.1	5000
0.9	0.5	0.5	1	0.764741075835227	0.764741075835227	1	0.551268162063874	0.551268162063874	-0.0978461094914422	-0.0978461094914422	0.254897318272381	25	0.1	5000
0.9	0.5	0.5	0.913177167309978	0.471660243246186	0.376888160830289	0.877899877899878	0.605752620269002	0.605752620269002	-0.115940335800092	0.34733649512544	0.295806267331099	25	0.1	5000
0.9	0.5	0.5	1	0.37401963475469	0.37401963475469	1	0.4839386351777	0.4839386351777	0.433924985028445	0.433924985028445	-0.523531571420283	25	0.1	5000
0.9	0.5	0.5	0.962004051693508	0.348826495938022	0.297754585007326	0.93037164501583	0.425784315771743	0.391130858858204	0.44078198830724	0.195609015925909	0.719347266857055	25	0.1	5000
0.9	0.5	0.5	0.698645346106449	0.492279381837524	0.516360179535115	0.785903998274242	0.641436351532653	0.539170506912442	-0.487365004725653	0.44078198830724	1.5240284043816	25	0.1	5000
0.9	0.5	0.5	0.816915389460687	0.476209408686325	0.141379816333464	0.93037164501583	0.422467189619044	0.324575624106436	0.487603426141154	-0.078031794887265	-0.937272349971638	25	0.1	5000
0.9	0.5	0.5	0.865694853008214	0.164009979675564	0.465005524457138	0.897854954034729	0.522015597215484	0.628549392565583	0.77995080040365	1.4331120090408	0.309388687265345	25	0.1	5000
0.9	0.5	0.5	0.891699587469368	0.450360404194901	0.390266251854855	0.841616983265781	0.431123990918291	0.404595159031072	0.397499381714808	0.6128020068088	1.70391035685427	25	0.1	5000
0.9	0.5	0.5	0.786615606722727	0.708367481736472	0.657977184192947	0.872375041667114	0.642383303961142	0.610026699382754	-0.570491377948552	0.648155185893601	1.28878161111113	25	0.1	5000
0.9	0.5	0.5	0.991881298170422	0.447064426349511	0.454783057087347	0.94815077861588	0.308948006515287	0.333333333333333	-0.902593902123991	-0.746430779133343	1.67076743815665	25	0.1	5000
0.9	0.5	0.5	0.740091132951273	0.903923593180145	0.642097742913302	0.872382584623627	0.803361731053942	0.590816996303426	2.83788045103121	2.61787992622108	1.90018228839972	25	0.1	5000
0.9	0.5	0.5	0.98020215930374	0.624787987137227	0.63318247539068	0.884651736929383	0.336860768426608	0.391130858858204	-1.00267642627163	-0.961610254698779	-0.389961239735247	25	0.1	5000
0.9	0.5	0.5	0.997993119991065	0.0900451603834857	0.0861346221577177	0.943456353049726	0.184637236468999	0.206455909637004	0.132726425682836	0.0695725746814987	2.32297482964721	25	0.1	5000
0.9	0.5	0.5	0.979652311434206	0.783681219421102	0.817182347005822	0.90530303030303	0.715909090909091	0.715909090909091	0.244954094048806	-1.99840144432528e-15	1.05117324667112	25	0.1	5000
0.9	0.5	0.5	0.780361488795506	0.675950179998441	0.870839682283255	0.744101507650034	0.559505588942363	0.755332053657452	0.805050169302196	1.28714665828873	1.27267780081506	25	0.1	5000
0.9	0.5	0.5	0.819958595743165	0.141531381549378	0.17367318043889	0.943456353049726	0.361075888204216	0.389499389499389	0.309388687265345	-0.208604200700655	-0.023192200647982	25	0.1	5000
0.9	0.5	0.5	0.96928619938092	0.540663908299517	0.538561676524958	0.871337784392731	0.624370996982753	0.615290058857552	-0.40232028569133	-0.420151364542395	-0.413765514422091	25	0.1	5000
0.9	0.5	0.5	0.949776746281632	0.924615830332441	0.883933659515615	0.958070035936968	0.680784523117148	0.649181116497944	-1.18473635741813	-1.45678569806234	-1.50429467536574	25	0.1	5000
0.9	0.5	0.5	0.802354584309567	0.429704485000161	0.415044182287483	0.814438271558934	0.361929942377529	0.314771338645563	-0.570504518131775	-0.648531020690307	0.163355521798328	25	0.1	5000
0.9	0.5	0.5	0.712367709040233	0.225684028444412	0.448776249543444	0.75584967683511	0.461527364235734	0.656225882875564	-1.67907409462405	-0.928773029322256	-0.115940335800091	25	0.1	5000
0.9	0.5	0.5	0.820809005482341	0.311514596385051	0.664131152965564	0.808870106953535	0.638915143337887	0.59402807414242	1.22124532708767e-15	0.531481945396776	-0.832509394864109	25	0.1	5000
0.9	0.5	0.5	0.977297502439017	0.648823219786159	0.629841929493115	0.952033109297414	0.529856818173818	0.50173093302415	0.444557016227121	0.244954094048811	0.74741293954118	25	0.1	5000
0.9	0.5	0.5	1	0.463691935594	0.463691935594	1	0.529856818173818	0.529856818173818	1.02821107886401	1.02821107886401	-0.894872588631118	25	0.1	5000
0.9	0.5	0.5	0.861003824502565	0.678074762986857	0.533611724646019	0.894538875734196	0.59402807414242	0.522015597215484	0.347336495125439	1.27267780081506	-1.00267642627164	25	0.1	5000
0.9	0.5	0.5	0.948091310414332	0.6209461662619	0.591703541249236	0.943456353049726	0.477551981173318	0.444444444444444	-0.301112431240598	-0.659805180807925	-1.5662044151253	25	0.1	5000
0.9	0.5	0.5	0.783049868040158	0.0732058683255768	0.0574996023123146	0.943456353049726	0.336150064414473	0.308948006515287	-1.52545832922024	-1.00267642627163	-0.902593902123991	25	0.1	5000
0.9	0.5	0.5	0.921937842772689	0.67061716454368	0.744529053779797	0.943456353049726	0.477551981173318	0.555555555555556	-0.39338940594331	-0.746430779133343	-1.41169996904325	25	0.1	5000
0.9	0.5	0.5	0.82694225465478	0.265066510757546	0.132836635460776	0.90267093384844	0.314771338645563	0.267615465052524	0.97181350401001	0.747427890524962	0.687918885184624	25	0.1	5000
0.9	0.5	0.5	0.968532463865867	0.704319397196174	0.719845028346068	0.94815077861588	0.655118477316565	0.692411258141498	0.696504396699741	0.920302214505988	0.848242849192205	25	0.1	5000
0.9	0.5	0.5	0.761286752551016	0.598069857134819	0.784414451922136	0.714850733707322	0.509090034697186	0.569166849788593	0.719347266857054	-0.273576410871174	-0.848285874738273	25	0.1	5000
0.9	0.5	0.5	0.941278891932022	0.613079050364341	0.720069498853085	0.853663843353561	0.420537746610947	0.616655555336336	0.0929335345063613	-0.370687464041438	0.0592057313890383	25	0.1	5000
0.9	0.5	0.5	0.917657903406025	0.531801219118174	0.486654998446599	0.810606060606061	0.46028047019751	0.46028047019751	-0.488956353730623	-0.569905905173481	-1.30392928487756	25	0.1	5000
0.9	0.5	0.5	0.838221397784897	0.663419605250167	0.608367481140617	0.808870106953535	0.51604684654214	0.477551981173318	0.584253844693237	-0.39338940594331	0.573050746704596	25	0.1	5000
0.9	0.5	0.5	1	0.451990815256288	0.451990815256288	1	0.634029459474658	0.634029459474658	-0.132730025000094	-0.132730025000094	-0.873399796094175	25	0.1	5000
0.9	0.5	0.5	0.948819021860373	0.511657134967976	0.539361517565262	0.909471908847024	0.503812547920045	0.568364948756752	-0.803779706644445	-0.570504518131771	0.758834345500217	25	0.1	5000
0.9	0.5	0.5	1	0.520394704218912	0.520394704218912	1	0.688778684737806	0.688778684737806	-1.96503435547081	-1.96503435547081	-1.86087229373795	25	0.1	5000
0.9	0.5	0.5	0.813969476628807	0.0499835444503104	0.158350660458546	0.826980260080624	0.308948006515287	0.336150064414473	0.397499381714807	-0.576922382274032	0.0212131467870603	25	0.1	5000
0.9	0.5	0.5	0.985449488860104	0.438517741174549	0.446907914007088	0.90267093384844	0.477551981173318	0.529043268444822	-0.832509394864115	-1.125991728577	-0.758490458554989	25	0.1	5000
0.9	0.5	0.5	0.993428205326812	0.897597442125457	0.890664478182257	0.952033109297414	0.621212121212121	0.558630998017491	-1.12599172857699	-0.984337920972491	-1.04804012702394	25	0.1	5000
0.9	0.5	0.5	0.998496438733477	0.223322852597163	0.224073801918916	0.920882357366793	0.75584967683511	0.645390070921986	-1.36138582312894	-1.227457155864	-1.49208436722389	25	0.1	5000
0.9	0.5	0.5	0.818972389393868	0.334996243013759	0.536614225104411	0.744101507650034	0.477551981173318	0.594942206400108	0.531481945396773	1.67122764604109	1.67076743815665	25	0.1	5000
0.9	0.5	0.5	0.754836961009428	0.289646422868903	0.271090601910385	0.826980260080624	0.56496598177755	0.501849940977578	0.309388687265346	-0.208604200700655	0.374514204269118	25	0.1	5000
0.9	0.5	0.5	1	0.511357572747972	0.511357572747972	1	0.509090034697186	0.509090034697186	0.390095011278538	0.390095011278538	0.531481945396778	25	0.1	5000
0.9	0.5	0.5	0.423148645195567	0.832787491437781	0.318785299425503	0.836210571746586	0.598479104365031	0.408838159707299	-0.181984683051715	-0.973242321276211	0.25489731827238	25	0.1	5000
0.9	0.5	0.5	0.682078605503228	0.619728596390882	0.513049079915155	0.863791115352941	0.605752620269002	0.529043268444822	-0.0986705078141535	-1.35557210792062	0.531481945396777	25	0.1	5000
0.9	0.5	0.5	0.935004303169038	0.577198828550734	0.632064129994937	0.897854954034729	0.447827826678418	0.559505588942363	-1.30392928487756	-1.30392928487756	-1.88374718331472	25	0.1	5000
0.9	0.5	0.5	0.801829348189494	0.512585938895288	0.384633412170375	0.908053634709301	0.368421052631579	0.328444931703364	-0.273576410871175	0.390095011278536	0.924957885354874	25	0.1	5000
0.9	0.5	0.5	0.908651251414903	0.513672467243092	0.4679854891648	0.841616983265781	0.558630998017491	0.492365963917331	-0.148458012521342	-0.0442510774949653	-0.730870639266283	25	0.1	5000
0.9	0.5	0.5	1	0.564055716770319	0.564055716770319	1	0.431818181818182	0.431818181818182	1.05117324667112	1.05117324667112	-0.407786896692812	25	0.1	5000
0.9	0.5	0.5	1	0.135852815788477	0.135852815788477	1	0.367556697682763	0.367556697682763	0.190844051321537	0.190844051321537	0.487603426141158	25	0.1	5000
0.9	0.5	0.5	0.931673994906114	0.622747785537335	0.380177679738307	0.91158267020336	0.543640078935131	0.543640078935131	0.0592057313890453	0.453102407302175	1.93667417913426	25	0.1	5000
0.9	0.5	0.5	0.39118193084125	0.133358743238531	0.487322812455938	0.836210571746586	0.116889649814039	0.385560675883256	-1.52743277049463	-0.285716505617255	1.24199535342505	25	0.1	5000
0.9	0.5	0.5	0.845421291354118	0.395168765826374	0.526688507935441	0.877899877899878	0.477551981173318	0.477551981173318	-0.758490458554993	-0.0231922006479818	0.92030221450599	25	0.1	5000
0.9	0.5	0.5	0.853092518744374	0.5214036510575	0.500947420447969	0.894538875734196	0.477551981173318	0.522015597215484	1.16263165981078	1.35317162431243	-0.132730025000093	25	0.1	5000
0.9	0.5	0.5	0.875473291521432	0.173382821961242	0.163753474251408	0.841616983265781	0.180332457229312	0.0561434614044346	1.19166438785327	0.747427890524962	0.167592896166913	25	0.1	5000
0.9	0.5	0.5	1	0.137994614694758	0.137994614694758	1	0.415481801865385	0.415481801865385	-0.485228298069063	-0.485228298069063	-1.45802690666962	25	0.1	5000
0.9	0.5	0.5	0.547937604121717	0.68722478387017	0.0776939974390351	0.803361731053942	0.447827826678418	0.180332457229312	-0.485354681111265	-1.03119567440146	-1.81968593428061	25	0.1	5000
0.9	0.5	0.5	0.872363479550546	0.469143394019665	0.0506371401418634	0.937671079398366	0.361954186518809	0.235920200581139	0.254897318272381	-0.293176538411777	-1.22745715586401	25	0.1	5000
0.9	0.5	0.5	0.997631710406391	0.265357283046512	0.264876066028739	0.952033109297414	0.361929942377529	0.431818181818182	1.59119286065335	1.59546064877383	0.650981437325762	25	0.1	5000
0.9	0.5	0.5	0.860627821402787	0.456393288178365	0.629018474353414	0.853682581477433	0.502907431583965	0.649181116497944	1.82326162744046	1.59546064877383	0.0382559083553883	25	0.1	5000
0.9	0.5	0.5	0.998745148348515	0.00167865888687774	0.0273465868320249	0.93037164501583	0.425784315771743	0.391130858858204	0.747412939541182	0.776100870902824	-0.167589260008642	25	0.1	5000
0.9	0.5	0.5	0.275848609513305	0.576954017886855	0.271307879084098	0.56544486128752	0.546341517135269	0.221162934232346	-1.227457155864	-1.03018490748944	-1.40350143197024	25	0.1	5000
0.9	0.5	0.5	0.782174814441335	0.752323327375746	0.572791723436515	0.823054891753101	0.638915143337887	0.496968704791065	-0.132730025000093	-0.285716505617255	0.965538231963777	25	0.1	5000
0.9	0.5	0.5	0.881480482474428	0.368529366827789	0.263099851509292	0.871337784392731	0.376631298761291	0.336150064414473	1.46694477987246	0.612802006808799	0.531481945396776	25	0.1	5000
0.9	0.5	0.5	0.997878534757448	0.341158921418177	0.365041241481829	0.952033109297414	0.336150064414473	0.421514148842216	0.0212131467870606	0.0816938410545276	-1.19809633040794	25	0.1	5000
0.9	0.5	0.5	0.896097534820991	0.416963976435511	0.382719094874594	0.894538875734196	0.447827826678418	0.489274770173647	2.22449479982152	1.9741420231224	0.360131477254735	25	0.1	5000
0.9	0.5	0.5	0.869390315618548	0.254834329222769	0.214757118958293	0.884651736929383	0.641436351532653	0.561767624529895	-0.0978461094914435	0.485400982055381	-1.6060065970319	25	0.1	5000
0.9	0.5	0.5	0.97859858756535	0.439061612984368	0.445965988867841	0.884651736929383	0.485363331555443	0.522015597215484	-0.583757044964658	-0.659805180807924	-0.737437026914897	25	0.1	5000
0.9	0.5	0.5	1	0.514403835471663	0.514403835471663	1	0.458258467954396	0.458258467954396	0.570131137176502	0.570131137176502	0.965538231963774	25	0.1	5000
0.9	0.5	0.5	0.8824633183844	0.615421594829795	0.505308649885184	0.94815077861588	0.558630998017491	0.492365963917331	0.863072106797118	1.26023902258433	-0.810848929048536	25	0.1	5000
0.9	0.5	0.5	0.893865225443289	0.547544386251177	0.461178850318146	0.846390168970814	0.836210571746586	0.656380341263449	0.74741293954118	0.440781988307241	0.0913466118438033	25	0.1	5000
0.9	0.5	0.5	0.964294028662167	0.154124154112877	0.186871997763361	0.897854954034729	0.415481801865385	0.522015597215484	-0.317843463593286	-0.0636372043349989	-1.64094831069565	25	0.1	5000
0.9	0.5	0.5	1	0.282106977669402	0.282106977669402	1	0.592391304347826	0.592391304347826	-0.1956030125953	-0.1956030125953	-0.679517914562242	25	0.1	5000
0.9	0.5	0.5	0.903319337787179	0.7221646809009	0.861523288233462	0.952033109297414	0.755332053657452	0.810606060606061	-0.317843463593284	0.163355521798325	-0.488956353730623	25	0.1	5000
0.9	0.5	0.5	1	0.540397688084003	0.540397688084003	1	0.447827826678418	0.447827826678418	0.531481945396777	0.531481945396777	-1.30392928487756	25	0.1	5000
0.9	0.5	0.5	0.79852497699365	0.101914116045585	0.101914116045583	0.846390168970814	0.208033411307888	0.208033411307888	1.43163964465159	1.4316396446516	0.584253844693237	25	0.1	5000
0.9	0.5	0.5	0.965804689307163	0.317602229926993	0.275159670760271	0.822695035460993	0.822695035460993	0.645390070921986	-1.22745715586399	-1.40866974328793	-1.80892660372066	25	0.1	5000
0.9	0.5	0.5	0.940672637342671	0.0278144933677887	0.14886043272975	0.897854954034729	0.367556697682763	0.367556697682763	-1.88644942413335	-2.01425237074957	0.195609015925909	25	0.1	5000
0.9	0.5	0.5	0.777864620676285	0.0696524874678422	0.250266406967198	0.856762833689399	0.0457559966104225	0.249750063810082	2.13005711473592	2.24311329821649	-1.06542673449459	25	0.1	5000
0.9	0.5	0.5	0.805450663767486	0.692741000183699	0.580865516250958	0.863791115352941	0.434303722406573	0.361929942377529	-0.492224415445169	0.650981437325758	-1.14577985220423	25	0.1	5000
0.9	0.5	0.5	0.974141553933297	0.642296052171359	0.619408605764133	0.94815077861588	0.638915143337887	0.603169965428124	0.747427890524965	0.528791544208183	0.487603426141156	25	0.1	5000
0.9	0.5	0.5	1	0.644613333115092	0.644613333115092	1	0.489274770173647	0.489274770173647	0.863072106797108	0.863072106797108	-0.0636372043350058	25	0.1	5000
0.9	0.5	0.5	0.931366593988399	0.494174291564552	0.41954037427449	0.94815077861588	0.656981525837472	0.594942206400108	1.19166438785327	1.42663502778377	1.20889550006095	25	0.1	5000
0.9	0.5	0.5	0.929261947848239	0.567572800984191	0.509789367566792	0.877899877899878	0.408838159707299	0.408838159707299	1.33738012885024	1.75871303486202	1.25892890196603	25	0.1	5000
0.9	0.5	0.5	0.938048506117758	0.0832105648500532	0.0526495382816535	0.93037164501583	0.300480357306688	0.270310252950645	2.32491674235784	2.62051557111296	0.573050746704602	25	0.1	5000
0.9	0.5	0.5	0.947645623577993	0.572056480731488	0.606188004091534	0.943456353049726	0.535303379031311	0.569166849788593	-0.83250939486411	-0.485354681111266	-0.0304546645212089	25	0.1	5000
0.9	0.5	0.5	0.690533012028859	0.545236609223851	0.74570351332382	0.822695035460993	0.403167037313066	0.528374191758117	-0.717545983676954	0.390095011278536	-0.957511876222673	25	0.1	5000
0.9	0.5	0.5	0.802107305863764	0.434850190068066	0.578695692097427	0.93037164501583	0.208033411307888	0.231950844854071	0.965538231963777	0.44078198830724	0.645827305376255	25	0.1	5000
0.9	0.5	0.5	0.948366998113958	0.644610281833808	0.700518999117079	0.877899877899878	0.461527364235734	0.461527364235734	0.714285263973144	0.439549911735393	-0.181984683051713	25	0.1	5000
0.9	0.5	0.5	1	0.582136185871722	0.582136185871722	1	0.568364948756752	0.568364948756752	0.863072106797115	0.863072106797115	-0.794802279876737	25	0.1	5000
0.9	0.5	0.5	0.870656958714245	0.669849535019584	0.514791216602945	0.952033109297414	0.680784523117148	0.624370996982753	-0.244948081173389	-0.737437026914896	0.217002422181869	25	0.1	5000
0.9	0.5	0.5	0.388345221358803	0.374002748922547	0.108916430419627	0.823054891753101	0.393178549746392	0.352501058049476	-0.746430779133342	-1.8655448886076	-0.195603012595302	25	0.1	5000
0.9	0.5	0.5	0.922833669417932	0.584087351142874	0.473936889498589	0.90530303030303	0.497777930881356	0.497777930881356	0.570131137176501	0.971813504010013	0.374514204269114	25	0.1	5000
0.9	0.5	0.5	0.89084202437818	0.536732037297024	0.510702093869879	0.908053634709301	0.521647832705343	0.468085106382979	1.56800951535074	1.24612114041621	-0.389961239735247	25	0.1	5000
0.9	0.5	0.5	1	0.572226551551393	0.572226551551393	1	0.51604684654214	0.51604684654214	-0.097846109491441	-0.097846109491441	-0.397422224177411	25	0.1	5000
0.9	0.5	0.5	0.974871537394014	0.0696662879156321	0.0978728207362974	0.889756521002609	0.655610068107186	0.739583333333333	-0.862348993348079	-0.666026632655467	0.668406277754803	25	0.1	5000
0.9	0.5	0.5	0.922214398939698	0.57632389995852	0.602070088061257	0.897854954034729	0.485363331555443	0.485363331555443	-0.486525908793584	-0.317843463593284	-1.05338423359232	25	0.1	5000
0.9	0.5	0.5	0.91048542106898	0.514562943895959	0.569870822425148	0.877899877899878	0.336150064414473	0.447827826678418	0.0695725746814982	0.531481945396777	1.66926092493657	25	0.1	5000
0.9	0.5	0.5	0.834911305584641	0.109954147704823	0.337012748821334	0.785903998274242	0.144004608221196	0.316012864350144	-1.44669448404453	-1.14373506198246	-0.914476052169536	25	0.1	5000
0.9	0.5	0.5	0.67840720430604	0.272550394434934	0.195280200670717	0.94815077861588	0.477551981173318	0.447827826678418	-1.25146892996022	-0.737437026914888	-0.937272349971648	25	0.1	5000
0.9	0.5	0.5	0.89490555824774	0.820491986248452	0.684512056609895	0.856762833689399	0.456521739130435	0.235920200581139	-0.390466343813136	-0.0558925701995304	-0.487365004725653	25	0.1	5000
0.9	0.5	0.5	0.746105433981288	0.805563251705075	0.647634857915092	0.822695035460993	0.468085106382979	0.290780141843972	1.03960479689667	0.167592896166913	1.98125531187752	25	0.1	5000
0.9	0.5	0.5	0.900307112953561	0.404138533815051	0.420401207049708	0.90530303030303	0.529043268444822	0.529043268444822	1.20889550006095	0.5701311371765	-0.393389405943311	25	0.1	5000
0.9	0.5	0.5	1	0.0277538248578419	0.0277538248578419	1	0.249750063810082	0.249750063810082	-0.583757044964658	-0.583757044964658	-0.317843463593285	25	0.1	5000
0.9	0.5	0.5	0.680681108042543	0.573862540385282	0.598236800210312	0.808870106953535	0.551268162063874	0.511599511599512	-1.2322077565091	0.0695725746814987	-0.668000552059306	25	0.1	5000
0.9	0.5	0.5	0.88859091483375	0.622694353278815	0.555269679645232	0.94815077861588	0.697518448882886	0.656981525837472	-0.0442510774949664	0.444557016227128	-0.569905905173481	25	0.1	5000
0.9	0.5	0.5	0.893264315159561	0.522588941547302	0.586003687827212	0.856762833689399	0.596380837295082	0.696086260799785	0.487603426141159	0.934159539619338	0.19424082840649	25	0.1	5000
0.9	0.5	0.5	0.996770000803457	0.543504044680667	0.559951462723817	0.915238951128249	0.571688781804494	0.730863523979156	0.24495409404881	0.343971086619992	-0.195603012595301	25	0.1	5000
0.9	0.5	0.5	0.93370761468749	0.262527888544203	0.45071977703388	0.960458546817633	0.345834250622541	0.420084025208403	0.874542808329493	0.537870788006986	1.26023902258433	25	0.1	5000
0.9	0.5	0.5	0.885854221927447	0.684517168298489	0.77411859301227	0.952033109297414	0.719404634270843	0.772287819235044	1.27267780081506	0.892041951202274	0.531547647166627	25	0.1	5000
0.9	0.5	0.5	0.969728263024642	0.520733287056625	0.571468632605322	0.94815077861588	0.492365963917331	0.558630998017491	0.309388687265346	0.106053077572013	0.892041951202274	25	0.1	5000
0.9	0.5	0.5	0.992759299552391	0.584155408243358	0.583085217121508	0.955294411470837	0.605752620269002	0.636572388047428	-0.570491377948553	-0.650593661545933	-0.208604200700654	25	0.1	5000
0.9	0.5	0.5	1	0.564318027919464	0.564318027919464	1	0.590816996303426	0.590816996303426	0.0558925108438745	0.0558925108438745	-0.38908887072595	25	0.1	5000
0.9	0.5	0.5	0.944848592201299	0.646084676391164	0.656578712436774	0.714850733707322	0.43973155946963	0.546341517135269	-0.632104909672221	-0.167589260008647	1.33226762955019e-15	25	0.1	5000
0.9	0.5	0.5	0.900132985253562	0.463804156506805	0.418983450233681	0.777777777777778	0.415481801865385	0.308948006515287	-0.0442510774949663	-0.485228298069064	-0.402320285691328	25	0.1	5000
0.9	0.5	0.5	0.714937117681352	0.67123519259125	0.793283344214009	0.755332053657452	0.621212121212121	0.656981525837472	-0.810848929048534	-0.0636372043350027	-0.730870639266286	25	0.1	5000
0.9	0.5	0.5	0.9509946494438	0.541979934223329	0.55986868310061	0.872382584623627	0.590816996303426	0.656225882875564	0.233901012160748	-0.208604200700653	0.390095011278536	25	0.1	5000
0.9	0.5	0.5	0.743712432199923	0.59500624348547	0.571630028548001	0.803361731053942	0.511599511599512	0.509090034697186	0.895320266943796	1.72709236123129	1.16263165981079	25	0.1	5000
0.9	0.5	0.5	0.996791736214637	0.0733764861536467	0.0909510319244459	0.937671079398366	0.184782608695652	0.293666217174213	-2.77555756156289e-16	0.0695725746814983	-1.2322077565091	25	0.1	5000
0.9	0.5	0.5	0.964625411226965	0.620736828033304	0.588000255949126	0.90530303030303	0.589281226999252	0.497777930881356	1.44229639575142	1.20889550006095	2.7063192365685	25	0.1	5000
0.9	0.5	0.5	1	0.405110468187309	0.405110468187309	1	0.469496021220159	0.469496021220159	0.138127163724473	0.138127163724473	1.60241633924853	25	0.1	5000
0.9	0.5	0.5	0.973861337521534	0.632800299977016	0.61839577047419	0.920882357366793	0.425784315771743	0.468085106382979	-0.0780317948872685	0.167592896166913	-0.167589260008645	25	0.1	5000
0.9	0.5	0.5	0.960516580442453	0.647023214083305	0.674697590630648	0.965953205759056	0.59349593495935	0.619485054482494	-0.310764110097452	-0.0176701259444506	0.103648925372932	25	0.1	5000
0.9	0.5	0.5	0.941432983520962	0.14322123181076	0.122821905481292	0.888888888888889	0.477551981173318	0.361075888204216	-0.917955260031287	-0.917955260031287	0.0695725746814979	25	0.1	5000
0.9	0.5	0.5	0.860872500279829	0.491213270046838	0.675985256392326	0.846390168970814	0.496968704791065	0.641436351532653	1.24199535342505	1.70391035685427	0.680443253902941	25	0.1	5000
0.9	0.5	0.5	0.997987412796204	0.457691525374735	0.455941001634814	0.920882357366793	0.449485378467092	0.404595159031072	0.167592896166913	0.233901012160749	0.106053077572013	25	0.1	5000
0.9	0.5	0.5	0.86444509498738	0.609523060644303	0.446958197452584	0.916943521594684	0.615290058857552	0.615290058857552	-0.496218127234621	-1.09599060276854	-0.726306540525748	25	0.1	5000
0.9	0.5	0.5	1	0.574447945567481	0.574447945567481	1	0.728260869565217	0.728260869565217	0.965538231963776	0.965538231963776	-0.774512945082649	25	0.1	5000
0.9	0.5	0.5	0.911832700217372	0.438580708056416	0.59473447580277	0.915238951128249	0.383123281867639	0.501661129568106	1.13022896099825	0.572321886463292	1.39399827423308	25	0.1	5000
0.9	0.5	0.5	0.812143501636724	0.776531731364696	0.786273351307016	0.823054891753101	0.496968704791065	0.638915143337887	-0.0780317948872672	0.132726425682836	0.29320715422291	25	0.1	5000
0.9	0.5	0.5	0.932193544084201	0.412911218465514	0.548812870943753	0.955294411470837	0.381122535662575	0.47665210056448	-1.11022302462516e-15	-0.33514866393724	-0.594145963956483	25	0.1	5000
0.9	0.5	0.5	0.817280251268174	0.157005860765716	0.0898752697078341	0.76656954412459	0.382359556450936	0.332185882997645	-0.862348993348079	-0.855638569239656	0.132726425682837	25	0.1	5000
0.9	0.5	0.5	0.858876782482713	0.28160059807556	0.421819628824229	0.697518448882886	0.333333333333333	0.594942206400108	-0.83250939486411	-0.650593661545931	-1.00267642627163	25	0.1	5000
0.9	0.5	0.5	0.434151714342581	0.792359124817911	0.159425895323965	0.803361731053942	0.633699633699634	0.509090034697186	-1.11231545402959	-1.49208436722388	-1.19809633040794	25	0.1	5000
0.9	0.5	0.5	0.881840251397238	0.54279994030933	0.6430499915976	0.862316498502576	0.603278411289255	0.646544495784523	0.397499381714808	-0.492224415445179	0.355023852657917	25	0.1	5000
0.9	0.5	0.5	0.999830191852391	0.563392976098483	0.563392976098483	0.877899877899878	0.551268162063874	0.551268162063874	0.8050501693022	0.8050501693022	0.487603426141153	25	0.1	5000
0.9	0.5	0.5	0.614493487533091	0.663046790371278	0.560891661571495	0.785903998274242	0.603169965428124	0.529856818173818	-0.1956030125953	0.233901012160748	0.863072106797115	25	0.1	5000
0.9	0.5	0.5	0.961366627228415	0.530595394969335	0.522747376424276	0.908053634709301	0.584061839085981	0.65256212008832	1.72709236123129	1.75480955160059	1.43311200904079	25	0.1	5000
0.9	0.5	0.5	1	0.784999578311016	0.784999578311016	1	0.624370996982753	0.624370996982753	-0.726306540525747	-0.726306540525747	-1.14577985220423	25	0.1	5000
0.9	0.5	0.5	0.804711745480107	0.367227726963673	0.520622293097426	0.888888888888889	0.361075888204216	0.477551981173318	-1.00267642627164	-0.309360518652193	0.162289608898877	25	0.1	5000
0.9	0.5	0.5	0.724043337791686	0.566880113286615	0.810518420457571	0.709655299560426	0.357187145617562	0.670362150538242	-0.0231922006479829	0.059205731389038	-0.0557625259939689	25	0.1	5000
0.9	0.5	0.5	1	0.536339911880065	0.536339911880065	1	0.685119095654592	0.685119095654592	-0.679517914562247	-0.679517914562247	-0.730870639266283	25	0.1	5000
0.9	0.5	0.5	0.866023204658628	0.169981650020299	0.018538957974226	0.777986605215499	0.496968704791065	0.116889649814039	-1.05338423359232	-0.86234899334808	-0.695493613175169	25	0.1	5000
0.9	0.5	0.5	0.910013845880139	0.412866336476525	0.323970832248053	0.90267093384844	0.389789721434554	0.222222222222222	-8.88178419700125e-16	0.573050746704605	-1.08657424814302	25	0.1	5000
0.9	0.5	0.5	0.824882580533317	0.406929105862619	0.504622102613464	0.856762833689399	0.429638643075937	0.533448754742767	0.167592896166913	0.776100870902821	0.103648925372932	25	0.1	5000
0.9	0.5	0.5	1	0.537606204309437	0.537606204309437	1	0.559505588942363	0.559505588942363	0.106053077572012	0.106053077572012	-0.208604200700654	25	0.1	5000
0.9	0.5	0.5	1	0.427555218410771	0.427555218410771	1	0.603169965428124	0.603169965428124	0.6128020068088	0.6128020068088	-0.487365004725653	25	0.1	5000
0.9	0.5	0.5	0.991791894325344	0.62627536375517	0.633208806530402	0.94815077861588	0.606788036412138	0.657871239899547	-1.00267642627162	-1.14577985220423	-0.648210480842164	25	0.1	5000
0.9	0.5	0.5	0.932978741435417	0.552157375263046	0.477196451973469	0.952033109297414	0.697518448882886	0.628549392565583	0.892041951202276	0.444557016227123	1.67076743815665	25	0.1	5000
0.9	0.5	0.5	0.817378366191306	0.4484040724387	0.676166067328257	0.85163062725264	0.361954186518809	0.554590285434251	-0.668000552059305	-0.650593661545932	0.0558925108438732	25	0.1	5000
0.9	0.5	0.5	0.987999930440922	0.352138819419162	0.359172145147123	0.962533421879622	0.374028244026026	0.392274066032284	-0.577798142290902	-0.426870155541401	-0.774512945082649	25	0.1	5000
0.9	0.5	0.5	1	0.512767788071625	0.512767788071625	1	0.492365963917331	0.492365963917331	-1.25146892996022	-1.25146892996022	-1.92162351587084	25	0.1	5000
0.9	0.5	0.5	0.820069323854107	0.417200361241894	0.611276790263975	0.937671079398366	0.456521739130435	0.551268162063874	-0.487365004725654	0.0695725746814973	0.776100870902823	25	0.1	5000
0.9	0.5	0.5	0.993417621462079	-0.114035417372998	-0.174744893494086	0.861549790341286	0.479166666666667	0.263251324826504	-1.0309485444124	-0.855638569239656	1.28365027557217	25	0.1	5000
0.9	0.5	0.5	0.61905106300204	0.265343233124757	0.566559181706412	0.915238951128249	0.558630998017491	0.595015019786157	-2.22196542038105	-2.05533642923787	0.190844051321537	25	0.1	5000
0.9	0.5	0.5	0.91443361393997	0.66908714275586	0.509555735124846	0.924473451641905	0.581914373962646	0.441899320239913	0.217190221683347	-0.0382559072080522	0.309388687265345	25	0.1	5000
0.9	0.5	0.5	1	0.557557948463116	0.557557948463116	1	0.431818181818182	0.431818181818182	0.73160054899086	0.73160054899086	0.971813504010013	25	0.1	5000
0.9	0.5	0.5	0.901925858166159	0.466150307683	0.339338513273177	0.955294411470837	0.381078691423519	0.314771338645563	1.07480433118651	1.44229639575142	1.30332156592195	25	0.1	5000
0.9	0.5	0.5	0.884118285855004	0.624380861115169	0.47046326993601	0.952033109297414	0.526515151515152	0.46028047019751	1.05117324667112	0.6128020068088	0.244954094048805	25	0.1	5000
0.9	0.5	0.5	0.956213667880259	0.34962458833703	0.383386531348362	0.943456353049726	0.559505588942363	0.628549392565583	0.985042795863563	0.747427890524964	0.190844051321537	25	0.1	5000
0.9	0.5	0.5	0.884830369554245	0.634088347601579	0.712073530372027	0.885710313037332	0.670362150538242	0.733358797622569	1.45368198336646	0.721545414261542	1.12338506995455	25	0.1	5000
0.9	0.5	0.5	1	0.230950203909068	0.230950203909068	1	0.293666217174213	0.293666217174213	-0.576922382274037	-0.576922382274037	0.487603426141155	25	0.1	5000
0.9	0.5	0.5	0.961472194862682	0.605038110778758	0.57440875742649	0.962533421879622	0.450980392156863	0.427792631946499	0.0929335345063602	-0.217194798593955	0.685334965836136	25	0.1	5000
0.9	0.5	0.5	0.815400426902882	0.513288935979097	0.501161119848646	0.785903998274242	0.561767624529895	0.638915143337887	1.14519937700111	1.85514662967975	2.0597242917568	25	0.1	5000
0.9	0.5	0.5	1	0.354562296893784	0.354562296893784	1	0.598479104365031	0.598479104365031	-0.576922382274039	-0.576922382274039	-0.99226180152287	25	0.1	5000
0.9	0.5	0.5	0.999229451924953	0.597576720589462	0.594042075231982	0.943456353049726	0.603278411289255	0.560259700339633	0.573050746704594	0.531481945396776	-0.724910223032501	25	0.1	5000
0.9	0.5	0.5	0.901170834440603	0.527345437593923	0.553965693269448	0.91158267020336	0.469496021220159	0.469496021220159	0.687918885184633	0.84345142377398	0.295806267331099	25	0.1	5000
0.9	0.5	0.5	0.925001926487395	0.420979331781609	0.478877557092694	0.782861113470252	0.29404458239473	0.434303722406573	-1.74891823622523	-1.88644942413334	-0.570491377948549	25	0.1	5000
0.9	0.5	0.5	1	0.420207839720471	0.420207839720471	1	0.447827826678418	0.447827826678418	0.779950800403649	0.779950800403649	0.162289608898877	25	0.1	5000
0.9	0.5	0.5	0.853209465853643	0.601494381282541	0.601494381282541	0.888888888888889	0.664082820685892	0.664082820685892	1.26023902258433	1.26023902258433	1.6760871954676	25	0.1	5000
0.9	0.5	0.5	0.908412765130306	0.514654120220481	0.565102004579889	0.841616983265781	0.415481801865385	0.555555555555556	0.945836213685374	0.485400982055382	-0.309360518652194	25	0.1	5000
0.9	0.5	0.5	0.984497426993976	0.312281106514811	0.312612753044691	0.908053634709301	0.382359556450936	0.336860768426608	1.25892890196603	1.24612114041621	0.309388687265344	25	0.1	5000
0.9	0.5	0.5	0.958650019303458	0.765213566425476	0.808165502525458	0.962533421879622	0.764705882352941	0.809750339041586	-0.0557625259939671	-0.361723068303941	-0.204398127265338	25	0.1	5000
0.9	0.5	0.5	0.803043037176115	0.467137544174148	0.575487047602254	0.785903998274242	0.461527364235734	0.551268162063874	1.24199535342505	1.42477959965434	-0.0231922006479813	25	0.1	5000
0.9	0.5	0.5	0.893246483509205	0.743729553421549	0.658812812178643	0.888888888888889	0.697518448882886	0.594942206400108	1.00607428388615	1.67076743815665	0.407842995856962	25	0.1	5000
0.9	0.5	0.5	0.799574781509578	0.304634051917511	0.0562241233064513	0.75584967683511	0.352501058049476	0.235920200581139	2.11491209530749	1.98125531187751	0.965538231963778	25	0.1	5000
0.9	0.5	0.5	0.968666313628348	0.274208562620232	0.228630258107492	0.87974774456405	0.529411764705882	0.476193733296137	-1.8404870001419	-1.92989010313709	-0.940356365508608	25	0.1	5000
0.9	0.5	0.5	0.917517091778346	0.328519847564232	0.352923455758579	0.841616983265781	0.308948006515287	0.444444444444444	1.1101645824218	1.50878740346572	0.573050746704603	25	0.1	5000
0.9	0.5	0.5	0.962987339734335	0.453975328418822	0.534832130881813	0.920882357366793	0.336860768426608	0.431123990918291	1.98125531187752	2.32491674235783	-0.0442510774949663	25	0.1	5000
0.9	0.5	0.5	1	-0.0424835491462465	-0.0424835491462465	1	-0.0444310379233906	-0.0444310379233906	0.348460308345808	0.348460308345808	-0.167589260008644	25	0.1	5000
0.9	0.5	0.5	0.983554194228616	0.841456644375018	0.850167059284103	0.889756521002609	0.544017408835629	0.656380341263449	-0.404153117046637	-0.273576410871175	-0.594145963956484	25	0.1	5000
0.9	0.5	0.5	0.830085761969474	0.565038308000192	0.406596187062459	0.916943521594684	0.560495171621176	0.560495171621176	-0.647815127478477	-1.02218707485006	0.244954094048805	25	0.1	5000
0.9	0.5	0.5	0.971690634991363	0.589151437397189	0.5522186995978	0.962533421879622	0.718350223858065	0.657871239899547	-1.42107370832921	-1.15619740973801	-2.01425237074958	25	0.1	5000
0.9	0.5	0.5	1	0.702305033047168	0.702305033047168	1	0.477551981173318	0.477551981173318	0.132726425682836	0.132726425682836	-0.668000552059305	25	0.1	5000
0.9	0.5	0.5	0.98170680467732	0.690884439156539	0.705904628997947	0.93037164501583	0.431123990918291	0.51604684654214	-0.795804785195574	-0.679517914562245	-0.485228298069063	25	0.1	5000
0.9	0.5	0.5	0.691134571488687	0.471077294791927	0.708115063212014	0.872375041667114	0.584717607973422	0.615290058857552	-0.496218127234623	-0.33514866393724	-0.114756090526154	25	0.1	5000
0.9	0.5	0.5	1	0.311489846967969	0.311489846967969	1	0.522015597215484	0.522015597215484	0.834073225601311	0.834073225601311	-0.984337920972495	25	0.1	5000
0.9	0.5	0.5	0.993911580843488	0.453318709021504	0.446018477702224	0.964350552856957	0.580575714784534	0.55544066663616	-1.21487536708806	-1.33965560390831	0.16725516622324	25	0.1	5000
0.9	0.5	0.5	1	0.645359291358639	0.645359291358639	1	0.608859082342564	0.608859082342564	-0.513884686390602	-0.513884686390602	0.293207154222915	25	0.1	5000
0.9	0.5	0.5	1	0.732448409202838	0.732448409202838	1	0.800094691365663	0.800094691365663	-0.244948081173387	-0.244948081173387	1.00607428388614	25	0.1	5000
0.9	0.5	0.5	0.998805737793308	0.368678016206994	0.368800014786995	0.920882357366793	0.546341517135269	0.641436351532653	-1.40866974328792	-1.52838986276319	-0.679517914562243	25	0.1	5000
0.9	0.5	0.5	0.617396835313382	0.236810123655977	0.089373709580196	0.700985053127406	0.410799843381774	0.244236447830392	0.267635201129388	-0.726306540525748	-0.23320779344751	25	0.1	5000
0.9	0.5	0.5	0.655026500388988	0.467770788038696	0.69262563495055	0.728260869565217	0.456521739130435	0.456521739130435	1.1519945881321	0.680443253902941	1.24392065493358	25	0.1	5000
0.9	0.5	0.5	0.895140648760198	0.41584621257323	0.497399106537134	0.826980260080624	0.447827826678418	0.522015597215484	-0.937272349971638	-1.25146892996022	0.612802006808801	25	0.1	5000
0.9	0.5	0.5	0.924574844912847	0.15410637099726	0.181250437657539	0.93037164501583	0.316012864350144	0.344011008528412	1.24392065493358	0.74741293954118	1.59945082306002	25	0.1	5000
0.9	0.5	0.5	0.897437535227779	0.268428760159689	0.268428760159687	0.92156862745098	0.361961382996513	0.361961382996513	-0.204398127265338	-0.204398127265339	1.05117324667112	25	0.1	5000
0.9	0.5	0.5	0.98094772348819	0.368992171489829	0.373213680465658	0.864130434782608	0.393178549746392	0.393178549746392	-0.67951791456224	-0.961610254698768	-0.0442510774949638	25	0.1	5000
0.9	0.5	0.5	0.866154211228597	0.618904691447093	0.709203941069791	0.909471908847024	0.593192956448216	0.655118477316565	1.30332156592195	1.89911327978918	1.52402840438159	25	0.1	5000
0.9	0.5	0.5	0.75061527375461	0.255682749841369	0.326545181796291	0.807946642902722	0.544017408835629	0.75584967683511	-0.792429439024593	-0.500219330044696	0.948218078604715	25	0.1	5000
0.9	0.5	0.5	0.96417126476304	0.792636245453627	0.858654506898951	0.952033109297414	0.628549392565583	0.697518448882886	-1.45802690666962	-1.7191239059762	-0.659805180807924	25	0.1	5000
0.9	0.5	0.5	0.610831910988154	0.578599956017965	0.336651235079665	0.863791115352941	0.78668004739726	0.649181116497944	-1.8264342549319	-1.2032790884438	-1.86531760360239	25	0.1	5000
0.9	0.5	0.5	0.994271919369862	0.769353052228426	0.764396154572272	0.937671079398366	0.777986605215499	0.729495539869887	-0.293176538411778	-0.208604200700654	-0.513884686390604	25	0.1	5000
0.9	0.5	0.5	0.932813387480259	0.346077067105514	0.380236634982055	0.915238951128249	0.595015019786157	0.558630998017491	-0.572116061376408	-0.326437872599575	0.528791544208182	25	0.1	5000
0.9	0.5	0.5	0.887909685196607	0.514790632443707	0.514790632443708	0.877899877899878	0.551268162063874	0.551268162063874	1.59316107571157	1.59316107571158	0.390563562169817	25	0.1	5000
0.9	0.5	0.5	0.921432402536488	-0.0355197716686134	0.154127985510946	0.836210571746586	-0.0579608703005937	0.26075163524006	-1.52743277049463	-1.96041980535248	-0.167589260008645	25	0.1	5000
0.9	0.5	0.5	0.874509251303068	0.36550604124926	0.322951040902772	0.937671079398366	0.352501058049476	0.324575624106436	0.680443253902941	0.254897318272381	0.440781988307235	25	0.1	5000
0.9	0.5	0.5	0.925049080345912	0.367117548433435	0.390916594503276	0.888888888888889	0.287213478951776	0.287213478951776	0.132726425682836	0.573050746704596	0.650981437325761	25	0.1	5000
0.9	0.5	0.5	0.760520105354961	0.808103057001736	0.679383164173683	0.810606060606061	0.621212121212121	0.526515151515152	-1.88737914186277e-15	0.650981437325761	-2.1094237467878e-15	25	0.1	5000
0.9	0.5	0.5	0.926891703584494	0.495161290917641	0.507801378675315	0.884651736929383	0.555555555555556	0.51604684654214	-0.309360518652194	0.293207154222912	-1.41169996904326	25	0.1	5000
0.9	0.5	0.5	0.997282966401931	0.386919703022495	0.371304433541645	0.952033109297414	0.744101507650034	0.671183351206307	-0.0816939628160426	-0.148458012521353	-0.758490458554993	25	0.1	5000
0.9	0.5	0.5	0.931271895552095	0.388048757681369	0.416934247283098	0.915238951128249	0.436369001222803	0.480065120516169	1.46694477987246	1.05117324667112	0.692516118536397	25	0.1	5000
0.9	0.5	0.5	0.993922381287661	0.594447927273765	0.62148260442745	0.90530303030303	0.425013115940267	0.554590285434251	-1.43042174946389	-1.43042174946389	0.934159539619333	25	0.1	5000
0.9	0.5	0.5	0.883270210473556	0.520154977217786	0.422951090775416	0.920882357366793	0.714850733707322	0.656380341263449	0.934159539619332	1.4316396446516	0.0913466118438029	25	0.1	5000
0.9	0.5	0.5	0.634055874903119	0.101679301241324	0.126364207449538	0.90267093384844	0.184637236468999	0.242424242424242	-1.41169996904325	-1.2032790884438	-0.810848929048535	25	0.1	5000
0.9	0.5	0.5	0.72286785170338	0.213478667986972	0.116314087275293	0.836883822185138	0.389352366471161	0.387129724208376	-0.130098026710774	-0.148458012521353	0.190844051321532	25	0.1	5000
0.9	0.5	0.5	0.887416292160473	0.46203054256598	0.421937299164459	0.952033109297414	0.447827826678418	0.421514148842216	-0.570504518131782	-0.0816939628160385	0.805050169302198	25	0.1	5000
0.9	0.5	0.5	0.96131185530827	0.536224038057789	0.652415528628282	0.846390168970814	0.425784315771743	0.590816996303426	0.543584174774471	0.233901012160752	0.61039058368867	25	0.1	5000
0.9	0.5	0.5	0.730646885585511	0.537111799845143	0.678872427265376	0.75584967683511	0.528374191758117	0.593192956448216	0.390095011278538	0.74741293954118	1.60241633924853	25	0.1	5000
0.9	0.5	0.5	0.702295965973592	0.425684759069341	0.722402675283542	0.826980260080624	0.628549392565583	0.671183351206307	-0.0442510774949652	-0.11594033580009	-0.0636372043350001	25	0.1	5000
0.9	0.5	0.5	0.800401028811083	0.782203799971589	0.613419354362093	0.943456353049726	0.598479104365031	0.561767624529895	-0.937272349971639	-0.397422224177412	-0.894872588631118	25	0.1	5000
0.9	0.5	0.5	0.724134425101768	0.518099268286755	0.827649525314537	0.750830564784053	0.410799843381774	0.687122607988348	-0.723284038355062	-0.72328403835506	-0.486525908793583	25	0.1	5000
0.9	0.5	0.5	0.761522228081857	0.562350780183048	0.461915182830783	0.826980260080624	0.633699633699634	0.477551981173318	1.9196255281841	1.09134866411301	2.07524618527736	25	0.1	5000
0.9	0.5	0.5	0.923924310754175	0.113946614704289	0.0873751284158405	0.920882357366793	0.295435946446283	0.260514138301001	-0.389961239735247	-0.795804785195576	-1.125991728577	25	0.1	5000
0.9	0.5	0.5	0.886463089630734	0.628075433987588	0.529693437945465	0.884651736929383	0.320652173913043	0.393178549746392	0.77610087090282	1.26023902258433	0.584253844693233	25	0.1	5000
0.9	0.5	0.5	0.962309610232348	0.534453708626259	0.5853520753924	0.960458546817633	0.443900070317844	0.503812547920045	0.114756393640231	-0.204398127265339	-0.492224415445173	25	0.1	5000
0.9	0.5	0.5	0.506676447951516	0.29026726892243	0.821541246462267	0.894538875734196	0.361075888204216	0.415481801865385	-2.05969007332585	-1.75053819365131	-1.00267642627163	25	0.1	5000
0.9	0.5	0.5	0.895710272562285	0.338848160281974	0.381272952602672	0.943456353049726	0.308948006515287	0.336150064414473	0.0442506051630705	0.439549911735396	-0.317843463593284	25	0.1	5000
0.9	0.5	0.5	0.984864955245888	0.676271737015841	0.645198951432342	0.937671079398366	0.633699633699634	0.551268162063874	-0.485354681111264	-0.293176538411777	0.25489731827238	25	0.1	5000
0.9	0.5	0.5	1	0.3559748616304	0.3559748616304	1	0.465849142869208	0.465849142869208	-0.492224415445172	-0.492224415445172	1.42663502778376	25	0.1	5000
0.9	0.5	0.5	0.672604082166887	0.355180547121472	0.480027129614123	0.479166666666667	0.470756541762004	0.470756541762004	1.0475692390115	-0.270304951241003	0.531481945396772	25	0.1	5000
0.9	0.5	0.5	1	0.673444784177405	0.673444784177405	1	0.584061839085981	0.584061839085981	0.167592896166914	0.167592896166914	-1.14577985220423	25	0.1	5000
0.9	0.5	0.5	0.747630198054559	0.633650070537854	0.56108853292453	0.82316534040672	0.670362150538242	0.587087349229144	-0.492224415445177	0.687918885184624	0.018587919986259	25	0.1	5000
0.9	0.5	0.5	0.943578079506301	0.0986420877272997	0.180949948191431	0.94815077861588	0.333333333333333	0.415481801865385	-0.485228298069066	-0.820270056477384	0.132726425682834	25	0.1	5000
0.9	0.5	0.5	0.742426638033771	0.128115722866282	0.248702547407868	0.715909090909091	0.223268042527667	0.314771338645563	1.36495592725906	0.811962562080966	1.60241633924853	25	0.1	5000
0.9	0.5	0.5	0.99645556194424	0.438199461271176	0.438287965810554	0.962533421879622	0.561274300935745	0.587087349229144	-0.505900070259693	-0.574597288036852	-1.18473635741814	25	0.1	5000
0.9	0.5	0.5	0.989230529857123	0.345703829340347	0.333399123029806	0.943456353049726	0.336150064414473	0.308948006515287	-0.848285874738271	-0.746430779133341	-1.30392928487756	25	0.1	5000
0.9	0.5	0.5	0.934089671186077	0.426155873436829	0.401107115088568	0.879049072991533	0.534323946328186	0.431818181818182	-0.500808615103458	-0.0816939628160404	-0.730870639266284	25	0.1	5000
0.9	0.5	0.5	0.944396102277536	0.59423083684893	0.535990973447596	0.897854954034729	0.489274770173647	0.387129724208376	-0.820270056477377	-0.654161091029969	-1.67967151235822	25	0.1	5000
0.9	0.5	0.5	1	0.160696181483383	0.160696181483383	1	0.449247161225393	0.449247161225393	1.54185015734574	1.54185015734574	-1.09624287191524	25	0.1	5000
0.9	0.5	0.5	0.919649532642137	0.390532256564542	0.429486363035124	0.935022742040286	0.481478418192506	0.481478418192506	0.758779011018174	0.42251627375202	-0.233207793447511	25	0.1	5000
0.9	0.5	0.5	0.882605624654588	0.630164238323937	0.525233390639794	0.909471908847024	0.443900070317844	0.410799843381774	0.843451423773972	0.360131477254736	1.24707166021737	25	0.1	5000
0.9	0.5	0.5	1	0.124997820130947	0.124997820130947	1	0.21875	0.21875	-1.16573417585641e-15	-1.16573417585641e-15	-0.914476052169537	25	0.1	5000
0.9	0.5	0.5	0.830537292988774	0.347316806973091	0.266247807568978	0.891733794358692	0.379175880624011	0.317947291859555	1.51481712838887	1.14823694680554	0.68791888518463	25	0.1	5000
0.9	0.5	0.5	1	0.53531091073858	0.53531091073858	1	0.693564862104188	0.693564862104188	0.863072106797115	0.863072106797115	0.863072106797117	25	0.1	5000
0.9	0.5	0.5	1	0.518566177519524	0.518566177519524	1	0.361954186518809	0.361954186518809	-0.301112431240599	-0.301112431240599	0.390095011278536	25	0.1	5000
0.9	0.5	0.5	1	0.707633888307261	0.707633888307261	1	0.701964118163034	0.701964118163034	-0.679517914562242	-0.679517914562242	-0.940356365508607	25	0.1	5000
0.9	0.5	0.5	0.995277118383867	0.231215304940489	0.223754926015006	0.943456353049726	0.382359556450936	0.408838159707299	-0.132730025000093	-0.208604200700654	-0.273576410871175	25	0.1	5000
0.9	0.5	0.5	0.778778006525727	0.0701430429478147	0.0406881577815885	0.856762833689399	0.39780542762657	0.340824905430363	-0.167589260008645	0.195609015925908	0.199145505786768	25	0.1	5000
0.9	0.5	0.5	1	0.536237455320892	0.536237455320892	1	0.621212121212121	0.621212121212121	0.811962562080966	0.811962562080966	0.650981437325761	25	0.1	5000
0.9	0.5	0.5	0.931481863444001	0.064180246926486	0.148584127049154	0.692780337941628	0.231950844854071	0.385560675883256	-0.594145963956483	-0.795804785195574	-0.894872588631119	25	0.1	5000
0.9	0.5	0.5	1	0.551216561585254	0.551216561585254	1	0.606788036412138	0.606788036412138	-0.426870155541402	-0.426870155541402	-0.746430779133342	25	0.1	5000
0.9	0.5	0.5	0.830148535581307	0.426612034793922	0.35919691445709	0.853682581477433	0.263579414557549	0.284984678243105	-0.488956353730619	0.52879154420818	0.0212131467870619	25	0.1	5000
0.9	0.5	0.5	0.999090239697455	0.739020748954877	0.737218629265312	0.93037164501583	0.655118477316565	0.720976599300804	0.54358417477447	0.584253844693236	1.1101645824218	25	0.1	5000
0.9	0.5	0.5	0.86234605144292	0.401554865087313	0.49186616900605	0.836210571746586	0.328444931703364	0.425784315771743	-0.152189696001352	0.233901012160748	1.98125531187751	25	0.1	5000
0.9	0.5	0.5	1	0.629196129851415	0.629196129851415	1	0.590816996303426	0.590816996303426	0.390095011278536	0.390095011278536	-0.0780317948872664	25	0.1	5000
0.9	0.5	0.5	0.901963982178612	0.0468290616998638	0.00810166353710365	0.843137254901961	0.357187145617562	0.259327653667545	-1.01266799342436	-1.36800101072146	-0.848285874738274	25	0.1	5000
0.9	0.5	0.5	0.856240270068209	0.697965252579336	0.450844135477496	0.856762833689399	0.546341517135269	0.290780141843972	0.487603426141157	0.167592896166913	0.0558925108438746	25	0.1	5000
0.9	0.5	0.5	0.955879456487625	0.474988091956296	0.467795033371127	0.952033109297414	0.417525502351727	0.395733639758315	-0.317843463593284	-0.650593661545933	0.668406277754797	25	0.1	5000
0.9	0.5	0.5	0.795240474823457	0.136121094251887	0.427770203085821	0.872375041667114	0.418604651162791	0.443900070317844	-1.79961864823626	-0.803779706644444	-1.52703680395536	25	0.1	5000
0.9	0.5	0.5	0.858127591901355	0.402772526109265	0.218040939238332	0.894538875734196	0.529337359694663	0.397947261686154	0.612802006808801	0.347336495125442	2.82972718981874	25	0.1	5000
0.9	0.5	0.5	0.952088512869757	0.417592231914872	0.486778751483802	0.943456353049726	0.529043268444822	0.594942206400108	1.67647937738101	1.42663502778376	2.04069472392079	25	0.1	5000
0.9	0.5	0.5	1	0.70683635988049	0.70683635988049	1	0.601864631635452	0.601864631635452	0.194313965453686	0.194313965453686	0.805050169302197	25	0.1	5000
0.9	0.5	0.5	0.935241201213155	0.870314375863397	0.822784460136108	0.943456353049726	0.808870106953535	0.761783440133635	-0.576922382274039	-0.917955260031286	-0.195603012595301	25	0.1	5000
0.9	0.5	0.5	0.779318515551993	0.408548998773584	0.606936056626287	0.90530303030303	0.497777930881356	0.589281226999252	-1.99840144432528e-15	-1.88737914186277e-15	0.374514204269118	25	0.1	5000
0.9	0.5	0.5	0.77768769456193	0.275773008663066	0.504451886584505	0.872382584623627	0.622339330385724	0.636572388047428	-0.894872588631117	-0.485354681111265	0.5701311371765	25	0.1	5000
0.9	0.5	0.5	0.836068111291157	0.568773604713748	0.559887057815921	0.841616983265781	0.529856818173818	0.561767624529895	-0.486525908793583	0.573050746704595	-0.594145963956483	25	0.1	5000
0.9	0.5	0.5	0.836684180259209	0.693578893784346	0.839339376600977	0.863791115352941	0.709655299560426	0.744101507650034	0.2958062673311	1.05117324667112	1.67647937738102	25	0.1	5000
0.9	0.5	0.5	1	0.126777826879135	0.126777826879135	1	0.320652173913043	0.320652173913043	-1.78344198204845	-1.78344198204845	2.22044604925031e-16	25	0.1	5000
0.9	0.5	0.5	0.964897356039559	0.724570110312484	0.713582179193445	0.856762833689399	0.680069134508705	0.656225882875564	-1.14373506198245	-1.13092239840977	-0.393389405943311	25	0.1	5000
0.9	0.5	0.5	0.942213130090127	0.614944341571084	0.687837183795339	0.915238951128249	0.529043268444822	0.578038410398345	1.20889550006095	1.61171593502703	1.8397879975896	25	0.1	5000
0.9	0.5	0.5	0.974764621571136	0.281945785725981	0.290231104516354	0.908053634709301	0.228626004388036	0.202408061651001	-0.152189696001348	-0.389961239735248	1.32133311217531	25	0.1	5000
0.9	0.5	0.5	0.892743000690092	0.542746981139965	0.392584994011788	0.85163062725264	0.594942206400108	0.361075888204216	2.04069472392079	1.25038901262606	1.26023902258433	25	0.1	5000
0.9	0.5	0.5	0.835728580478893	0.550956845796833	0.336749176333421	0.915238951128249	0.537964389857286	0.492365963917331	0.267635201129388	-0.244948081173388	1.00607428388614	25	0.1	5000
0.9	0.5	0.5	0.695548496446592	0.565219664477125	0.662561050568417	0.85163062725264	0.29404458239473	0.406274634763459	-1.11231545402958	-0.244948081173386	-1.18473635741813	25	0.1	5000
0.9	0.5	0.5	0.875046272374086	0.762584039476924	0.646585394483099	0.937671079398366	0.710504167111522	0.638915143337887	0.805050169302196	1.24392065493359	0.573050746704597	25	0.1	5000
0.9	0.5	0.5	0.673262933797116	0.401778757349554	0.205739636970033	0.846390168970814	0.539170506912442	0.385560675883256	-0.285716505617256	-0.285716505617256	1.70391035685427	25	0.1	5000
0.9	0.5	0.5	0.997156879966644	0.317957542943728	0.322624660728312	0.93037164501583	0.235920200581139	0.26075163524006	1.24392065493358	1.24199535342505	0.934159539619332	25	0.1	5000
0.9	0.5	0.5	0.877131556544183	0.543311963786903	0.592345694403624	0.886141880460604	0.490990253030983	0.51343603081027	0.506005884874642	1.26754816318565	1.00607428388614	25	0.1	5000
0.9	0.5	0.5	0.933838249665229	0.581839467993347	0.667528783899523	0.814438271558934	0.367556697682763	0.543640078935131	-0.90259390212399	-1.33328181270161	-1.71428090169239	25	0.1	5000
0.9	0.5	0.5	0.736776702786611	0.115998670442979	0.161275199222427	0.836210571746586	0.279333499888325	0.35927577398121	-1.52838986276318	-1.37064302446361	-0.0636372043349978	25	0.1	5000
0.9	0.5	0.5	0.948038619889323	0.328916683715292	0.357431620915262	0.94815077861588	0.387129724208376	0.415481801865385	-1.30392928487756	-1.00267642627163	1.1101645824218	25	0.1	5000
0.9	0.5	0.5	1	0.645699205197752	0.645699205197752	1	0.476550110780312	0.476550110780312	-1.28030463872704	-1.28030463872704	-0.0780317948872685	25	0.1	5000
0.9	0.5	0.5	0.995198571321858	0.451645156338766	0.460218944580685	0.958070035936968	0.29404458239473	0.376631298761291	-0.570491377948553	-0.49621812723462	0.347336495125439	25	0.1	5000
0.9	0.5	0.5	0.893089618601206	0.673542650907268	0.555004983444635	0.897854954034729	0.747377531042343	0.657871239899547	1.02821107886401	1.66926092493657	0.68533496583614	25	0.1	5000
0.9	0.5	0.5	0.999389408218059	0.446081564562345	0.448629011985704	0.960458546817633	0.420084025208403	0.441899320239913	0.758834345500213	0.723815296026388	0.132726425682836	25	0.1	5000
0.9	0.5	0.5	1	0.732319282262039	0.732319282262039	1	0.638915143337887	0.638915143337887	-0.832509394864117	-0.832509394864117	-0.961610254698784	25	0.1	5000
0.9	0.5	0.5	0.976130045510961	0.344690739468988	0.357809415630329	0.920186554465537	0.557913351016799	0.587087349229144	-1.10952590004598	-1.15619740973801	-0.880910886308918	25	0.1	5000
0.9	0.5	0.5	0.926962795405428	0.679973042280822	0.559310394503006	0.960458546817633	0.620505227994023	0.560495171621176	0.537870788006986	0.114756393640233	-0.0816939628160419	25	0.1	5000
0.9	0.5	0.5	0.983286520310486	0.507383217384673	0.514152486175051	0.943456353049726	0.431123990918291	0.461527364235734	-0.132730025000092	0.0695725746814987	0.440781988307239	25	0.1	5000
0.9	0.5	0.5	0.908544447736049	0.25752356514175	0.345480898296307	0.93037164501583	0.561767624529895	0.638915143337887	-1.36138582312894	-1.6413604955862	-0.572712705247771	25	0.1	5000
0.9	0.5	0.5	0.968000900165513	0.785499748193188	0.728714656208076	0.90267093384844	0.800094691365663	0.666666666666667	-1.57710047332806	-1.16954289436384	-0.309360518652192	25	0.1	5000
0.9	0.5	0.5	0.981706804677321	0.314964233866357	0.372361160320217	0.93037164501583	0.496968704791065	0.592391304347826	-0.795804785195582	-0.67951791456224	-0.961610254698793	25	0.1	5000
0.9	0.5	0.5	0.963350686208091	0.144998571210924	0.202626146336876	0.952033109297414	0.415481801865385	0.492365963917331	-1.53329180900909	-1.78813645684984	-0.832509394864111	25	0.1	5000
0.9	0.5	0.5	0.922114602607971	0.506512160625468	0.486725977033423	0.897854954034729	0.628549392565583	0.628549392565583	1.82326162744047	1.59119286065335	1.26023902258431	25	0.1	5000
0.9	0.5	0.5	0.991747832227909	0.440826641556595	0.451372866884483	0.960458546817633	0.395482931042555	0.418604651162791	-1.0846262693201	-0.947977572298313	-0.420151364542395	25	0.1	5000
0.9	0.5	0.5	0.748420220426317	0.540932936032274	0.485337144832441	0.872382584623627	0.421514148842216	0.381122535662575	-0.393389405943311	-0.594145963956483	1.05117324667112	25	0.1	5000
0.9	0.5	0.5	0.583186193604552	0.0823754643600501	0.454342339850029	0.75584967683511	0.214818338340431	0.324575624106436	-0.389961239735246	-0.0780317948872652	-0.0231922006479809	25	0.1	5000
0.9	0.5	0.5	0.707811605750173	0.66104738701085	0.347306453501075	0.846390168970814	0.75584967683511	0.590816996303426	0.440781988307241	1.43163964465159	-0.389961239735247	25	0.1	5000
0.9	0.5	0.5	1	0.683067860153725	0.683067860153725	1	0.411259593773813	0.411259593773813	-0.594145963956484	-0.594145963956484	0.650219712044248	25	0.1	5000
0.9	0.5	0.5	0.773615443989234	0.611708282304823	0.812807025871363	0.90267093384844	0.421514148842216	0.477551981173318	-0.890407685942932	-1.48973890847152	-0.848285874738274	25	0.1	5000
0.9	0.5	0.5	0.989840294832578	0.18011512806856	0.153440662467228	0.937671079398366	0.208033411307888	0.324575624106436	-0.583757044964656	-0.758490458554994	-1.86554488860759	25	0.1	5000
0.9	0.5	0.5	0.913716009408982	0.202896150378412	0.187039674684026	0.701552175412334	0.295435946446283	0.2313978402542	0.167592896166913	-0.195603012595301	-1.60982338570648e-15	25	0.1	5000
0.9	0.5	0.5	0.717102896527532	0.618518254989049	0.820478774077768	0.799036942310467	0.51343603081027	0.634029459474658	-0.794802279876736	-0.798490221379069	0.397499381714807	25	0.1	5000
0.9	0.5	0.5	0.909410377853274	0.507669723201425	0.454981492913782	0.871337784392731	0.395482931042555	0.299846075328365	-0.873399796094168	-0.737437026914896	-0.204398127265336	25	0.1	5000
0.9	0.5	0.5	0.814416265571147	0.254393031470264	0.152684680367948	0.894538875734196	0.447827826678418	0.389499389499389	0.190844051321538	0.0695725746815003	0.0695725746814986	25	0.1	5000
0.9	0.5	0.5	0.762444978744506	0.567303883358761	0.390937780788207	0.863791115352941	0.653244933559149	0.571688781804494	0.453102407302164	0.650981437325763	1.51354687573412	25	0.1	5000
0.9	0.5	0.5	0.847959444711613	0.456917681992829	0.426310603607171	0.853663843353561	0.504184173365516	0.456033243369103	0.463937920541009	-0.300185580733896	1.07761612479113	25	0.1	5000
0.9	0.5	0.5	0.893028106546015	0.151398710018599	0.160524547279617	0.888888888888889	0.393178549746392	0.393178549746392	-0.309360518652194	0.397499381714806	-0.961610254698782	25	0.1	5000
0.9	0.5	0.5	0.771938326320165	-0.0301588515043023	0.28352960110346	0.822695035460993	0.290780141843972	0.290780141843972	-0.928773029322246	-0.389961239735262	0.167592896166914	25	0.1	5000
0.9	0.5	0.5	1	0.831825342241134	0.831825342241134	1	0.598479104365031	0.598479104365031	-0.485354681111265	-0.485354681111265	0.747412939541182	25	0.1	5000
0.9	0.5	0.5	0.999584471060485	0.859539503799388	0.859251422374432	0.955294411470837	0.605752620269002	0.636572388047428	-2.19942614366383	-2.10802801589963	-1.11231545402959	25	0.1	5000
0.9	0.5	0.5	0.983980406415628	0.72993866254947	0.716187516407699	0.920186554465537	0.607843137254902	0.503812547920045	-1.22734650647089	-1.18473635741813	-1.15619740973801	25	0.1	5000
0.9	0.5	0.5	0.825867265104705	-0.00429199359234023	-0.0104544857651349	0.94815077861588	0.212632600927655	0.229415733870562	1.27267780081505	1.67076743815665	-0.513884686390603	25	0.1	5000
0.9	0.5	0.5	0.967682012985015	0.901007800396732	0.930221660830146	0.943456353049726	0.782861113470252	0.841616983265781	-1.60243019058284	-1.48973890847151	-1.22531130172595	25	0.1	5000
0.9	0.5	0.5	0.955954395857754	0.122469670961212	0.159344760129685	0.861549790341286	0.181505630771683	0.344011008528412	1.32133311217531	1.28365027557218	1.04723800342988	25	0.1	5000
0.9	0.5	0.5	0.680702880482829	0.581263839275604	0.452325939062673	0.755799755799756	0.744101507650034	0.636572388047428	-1.36541293918794	-0.668000552059306	-0.488956353730623	25	0.1	5000
0.9	0.5	0.5	0.954218047789556	0.104354262933648	0.135100890458533	0.808870106953535	0.293666217174213	0.389499389499389	-0.96161025469878	-1.11231545402959	-0.668000552059306	25	0.1	5000
0.9	0.5	0.5	1	0.129760150717272	0.129760150717272	1	0.43973155946963	0.43973155946963	-1.37064302446361	-1.37064302446361	1.24392065493358	25	0.1	5000
0.9	0.5	0.5	0.892777954516937	0.703361043141309	0.648226202644967	0.909471908847024	0.693564862104188	0.719404634270843	0.190844051321538	0.453102407302166	-0.486525908793584	25	0.1	5000
0.9	0.5	0.5	1	0.466731834756516	0.466731834756516	1	0.641436351532653	0.641436351532653	-1.36138582312894	-1.36138582312894	0.293207154222911	25	0.1	5000
0.9	0.5	0.5	0.994443384234745	0.721274077712455	0.713780949873765	0.920882357366793	0.468085106382979	0.425784315771743	-0.0558925701995416	0.0260131034966439	-0.055892570199528	25	0.1	5000
0.9	0.5	0.5	0.932829410509997	0.539748915920442	0.515500298359883	0.800094691365663	0.628549392565583	0.656981525837472	-0.746430779133342	-1.2032790884438	-1.14577985220423	25	0.1	5000
0.9	0.5	0.5	0.877017653406173	0.758815435804234	0.59846308659527	0.799036942310467	0.700985053127406	0.670362150538242	0.496334042943053	-0.204398127265343	0.295806267331094	25	0.1	5000
0.9	0.5	0.5	0.996535211772663	0.548200758434417	0.543844199551717	0.920882357366793	0.431123990918291	0.477219421937694	0.948218078604713	0.934159539619333	0.0442506051630717	25	0.1	5000
0.9	0.5	0.5	0.988532715994232	0.120707737129121	0.0975215110984143	0.937671079398366	0.598479104365031	0.496968704791065	-0.393389405943311	-0.487365004725655	-0.0780317948872646	25	0.1	5000
0.9	0.5	0.5	0.900366143914925	0.368191642246792	0.425284741816555	0.94815077861588	0.415481801865385	0.444444444444444	-0.233207793447507	-0.746430779133346	0.747427890524961	25	0.1	5000
0.9	0.5	0.5	0.938673931914065	0.498448260582019	0.55286854114361	0.915238951128249	0.318692255179582	0.361929942377529	1.53952325453118	1.13022896099824	-0.486525908793582	25	0.1	5000
0.9	0.5	0.5	1	0.418421628685121	0.418421628685121	1	0.352501058049476	0.352501058049476	0.293207154222912	0.293207154222912	-0.594145963956482	25	0.1	5000
0.9	0.5	0.5	0.951140676968038	0.392756016319955	0.298593235562879	0.93037164501583	0.393178549746392	0.300480357306688	2.09415304008201	1.70391035685427	1.09134866411301	25	0.1	5000
0.9	0.5	0.5	0.771039874344327	0.640031469895744	0.793867137271709	0.777777777777778	0.535303379031311	0.688247201611685	1.42663502778376	0.747427890524964	0.692516118536402	25	0.1	5000
0.9	0.5	0.5	0.993984143515471	0.199165549657086	0.216011667223905	0.943456353049726	0.389499389499389	0.477551981173318	-0.393389405943309	-0.309360518652193	0.531481945396777	25	0.1	5000
0.9	0.5	0.5	0.999999999999999	0.442058341463235	0.442058341463235	1	0.592391304347826	0.592391304347826	-0.868596334590576	-0.868596334590576	-1.56503094582881	25	0.1	5000
0.9	0.5	0.5	0.955308853963877	0.860955677201056	0.82829777926983	0.929128277817151	0.716513111268604	0.645641389085755	-0.441104822179781	-0.791272981280093	-0.44110482217978	25	0.1	5000
0.9	0.5	0.5	0.390519278339307	0.577972617213121	0.34540424591862	0.789473684210526	0.382359556450936	0.382359556450936	0.0913466118438033	-1.08041505628188	-0.57271270524777	25	0.1	5000
0.9	0.5	0.5	0.997430221416198	0.614512726767072	0.611652367629404	0.915238951128249	0.471809226744407	0.501661129568106	1.28714665828873	1.32070138251457	1.32070138251457	25	0.1	5000
0.9	0.5	0.5	1	0.554361131222892	0.554361131222892	1	0.628549392565583	0.628549392565583	0.573050746704596	0.573050746704596	0.360131477254734	25	0.1	5000
0.9	0.5	0.5	1	0.682199130103996	0.682199130103996	1	0.555555555555556	0.555555555555556	-0.309360518652192	-0.309360518652192	1.00607428388614	25	0.1	5000
0.9	0.5	0.5	1	0.6577161177801	0.6577161177801	1	0.470756541762004	0.470756541762004	-0.485354681111272	-0.485354681111272	-4.71844785465692e-16	25	0.1	5000
0.9	0.5	0.5	0.891248280875919	0.400811527258766	0.413621823226863	0.877899877899878	0.389499389499389	0.389499389499389	0.347336495125434	0.531481945396773	1.59316107571157	25	0.1	5000
0.9	0.5	0.5	0.984416969594374	0.379429002758206	0.378434097802131	0.955294411470837	0.458258467954396	0.434035224311113	-2.1094237467878e-15	-0.177570407953618	5.55111512312578e-16	25	0.1	5000
0.9	0.5	0.5	0.877038846239139	0.642406022692511	0.725933158899676	0.877899877899878	0.59402807414242	0.710504167111522	0.714285263973145	0.25489731827238	1.17608417764363	25	0.1	5000
0.9	0.5	0.5	0.934528882705517	0.207919419279463	0.207919419279464	0.777777777777778	0.465849142869208	0.465849142869208	-1.41169996904325	-1.41169996904325	0.687918885184629	25	0.1	5000
0.9	0.5	0.5	0.87452351274783	0.366829434757419	0.325114863492833	0.909471908847024	0.415481801865385	0.366732303960866	1.9741420231224	1.60241633924853	0.0442506051630711	25	0.1	5000
0.9	0.5	0.5	1	0.626910802394995	0.626910802394995	1	0.509090034697186	0.509090034697186	-0.167589260008645	-0.167589260008645	-0.208604200700655	25	0.1	5000
0.9	0.5	0.5	0.954822369526501	0.330200750215976	0.318400856027173	0.937671079398366	0.320652173913043	0.293666217174213	0.965538231963776	0.714285263973145	-0.390466343813138	25	0.1	5000
0.9	0.5	0.5	0.694213751207589	0.413981138261248	0.666602376158081	0.720976599300804	0.551268162063874	0.559505588942363	-0.583757044964657	-0.570504518131773	0.985042795863564	25	0.1	5000
0.9	0.5	0.5	0.89125272331549	0.583026552691848	0.465586469660688	0.841616983265781	0.628549392565583	0.444444444444444	2.60389119420735	2.61671032755739	0.66040679527279	25	0.1	5000
0.9	0.5	0.5	0.789968177590104	0.470158033325507	0.470086955229248	0.763199659594234	0.515465671640797	0.451168645455973	0.84345142377397	1.50878740346572	0.927987893958198	25	0.1	5000
0.9	0.5	0.5	0.92131290651433	0.554760416294835	0.552460235504148	0.808870106953535	0.393178549746392	0.477551981173318	-0.774512945082649	-1.11231545402959	-0.132730025000092	25	0.1	5000
0.9	0.5	0.5	1	0.572202667134667	0.572202667134667	1	0.496968704791065	0.496968704791065	0.77610087090282	0.77610087090282	0.0260131034966489	25	0.1	5000
0.9	0.5	0.5	0.966037892563137	0.675080474787787	0.704254717671325	0.94815077861588	0.628549392565583	0.666666666666667	0.528791544208181	0.747427890524964	0.747427890524967	25	0.1	5000
0.9	0.5	0.5	0.978629161161513	0.616835598070923	0.606946802584302	0.955294411470837	0.361929942377529	0.339270085118482	0.570131137176501	0.374514204269117	1.43311200904079	25	0.1	5000
0.9	0.5	0.5	0.852140730023972	0.293906262074837	0.180617063074811	0.846390168970814	0.496968704791065	0.352501058049476	0.948218078604711	1.70391035685427	0.680443253902942	25	0.1	5000
0.9	0.5	0.5	0.926166675606473	0.495788054590296	0.537380949147535	0.920186554465537	0.607843137254902	0.587087349229144	0.758834345500219	1.07480433118651	1.48164315531774	25	0.1	5000
0.9	0.5	0.5	0.999040990723904	0.681369457680149	0.681918525489476	0.955294411470837	0.664082820685892	0.594942206400108	1.22749870169642	1.20889550006095	1.00607428388613	25	0.1	5000
0.9	0.5	0.5	0.956161728044577	0.631636318614268	0.601566551608319	0.884651736929383	0.666666666666667	0.51604684654214	-1.48973890847152	-1.48563581567505	0.0442506051630708	25	0.1	5000
0.9	0.5	0.5	0.906469172911313	0.388113344052436	0.429286871944702	0.894538875734196	0.485363331555443	0.422467189619044	1.35317162431242	0.895320266943793	0.680443253902941	25	0.1	5000
0.9	0.5	0.5	0.936523823049976	0.758863161094873	0.728118442961161	0.94815077861588	0.522015597215484	0.489274770173647	-0.0442510774949666	-0.402320285691331	-0.654161091029969	25	0.1	5000
0.9	0.5	0.5	0.96663687974209	0.613794737190266	0.64337528805694	0.897854954034729	0.522015597215484	0.522015597215484	-1.88644942413335	-1.7505381936513	-0.746430779133342	25	0.1	5000
0.9	0.5	0.5	0.978193489510795	0.326029355575744	0.351300199354539	0.93037164501583	0.43973155946963	0.476550110780312	-0.487365004725653	-0.285716505617256	-0.513884686390604	25	0.1	5000
0.9	0.5	0.5	0.867712658713754	0.470662439165296	0.526286459647729	0.735430844494329	0.755799755799756	0.735430844494329	-0.848285874738273	0.0260131034966423	-1.28251627797112	25	0.1	5000
0.9	0.5	0.5	0.945613009511744	0.58908481001569	0.530334966210486	0.894538875734196	0.521561615363225	0.508840731846356	2.19382279950087	1.8397879975896	1.17339046890971	25	0.1	5000
0.9	0.5	0.5	0.93042700360978	0.502359240961268	0.563225702968491	0.90530303030303	0.389789721434554	0.492365963917331	-0.407786896692811	-0.569905905173481	-1.16954289436384	25	0.1	5000
0.9	0.5	0.5	0.743935803858316	0.203275443829585	0.337777473354927	0.836210571746586	0.368421052631579	0.476550110780312	-0.152189696001361	0.0260131034966391	-0.152189696001333	25	0.1	5000
0.9	0.5	0.5	0.940406338590227	0.673994251653944	0.634072048361621	0.958070035936968	0.587087349229144	0.55690453554972	0.217002422181869	-0.114756090526155	-0.278641640200815	25	0.1	5000
0.9	0.5	0.5	0.878536127241355	0.145523171815926	0.38670432019178	0.937671079398366	0.164865244729383	0.267399267399267	1.93667417913427	1.50882806083701	1.07416457345456	25	0.1	5000
0.9	0.5	0.5	0.875443276137421	0.677285058289524	0.572595520221974	0.92156862745098	0.587087349229144	0.503812547920045	0.685334965836139	1.41058473145302	-1.03376664546238	25	0.1	5000
0.9	0.5	0.5	0.792401366377526	0.258273022483896	0.271721011976675	0.803361731053942	0.354370578662798	0.449247161225393	0.0695725746815001	-0.389961239735248	-1.19178223853458	25	0.1	5000
0.9	0.5	0.5	0.93669257365162	0.294246951492021	0.187448562297102	0.92156862745098	0.392274066032284	0.289044048655367	-2.03007934777073	-1.70929684766488	-1.48563581567505	25	0.1	5000
0.9	0.5	0.5	0.803026115316448	0.766608775410069	0.635919261523739	0.93037164501583	0.592391304347826	0.496968704791065	0.195609015925908	-0.389088870725951	1.42477959965434	25	0.1	5000
0.9	0.5	0.5	0.842766800659298	0.730633022397504	0.52352384839941	0.894538875734196	0.693564862104188	0.559505588942363	0.6128020068088	0.531481945396777	-0.233207793447509	25	0.1	5000
0.9	0.5	0.5	1	0.630957987068392	0.630957987068392	1	0.555555555555556	0.555555555555556	0.834073225601308	0.834073225601308	-0.132730025000092	25	0.1	5000
0.9	0.5	0.5	1	0.653699994840113	0.653699994840113	1	0.551268162063874	0.551268162063874	0.77610087090282	0.77610087090282	0.0695725746814994	25	0.1	5000
0.9	0.5	0.5	0.999325848941458	0.170768427287262	0.170623132049053	0.937671079398366	0.275927742942764	0.305942870502902	-1.67700028383419	-1.56503094582881	-0.72328403835506	25	0.1	5000
0.9	0.5	0.5	1	0.701494870511171	0.701494870511171	1	0.701552175412334	0.701552175412334	-0.928773029322256	-0.928773029322256	-1.14373506198246	25	0.1	5000
0.9	0.5	0.5	0.938382537010667	0.571336597545262	0.625134597805952	0.943456353049726	0.59402807414242	0.633699633699634	-0.572712705247773	-0.208604200700654	1.67647937738101	25	0.1	5000
0.9	0.5	0.5	0.82059999335057	0.197840955350249	0.243271760117864	0.853663843353561	0.383416484870838	0.427792631946499	-0.511419759317518	-0.867723992132925	-2.51352127479182	25	0.1	5000
0.9	0.5	0.5	0.979395530613413	0.648970273863305	0.621459005879429	0.937671079398366	0.808870106953535	0.755799755799756	-0.0978461094914434	-0.301112431240598	-0.0231922006479814	25	0.1	5000
0.9	0.5	0.5	0.823415874370913	0.447816340131353	0.576055430023235	0.853682581477433	0.425013115940267	0.584061839085981	-0.569905905173488	-0.902593902123988	-0.717545983676957	25	0.1	5000
0.9	0.5	0.5	0.791142021253522	0.546368035995108	0.388073931824746	0.656380341263449	0.622339330385724	0.338869496834943	0.233901012160748	-0.152189696001348	0.407842995856952	25	0.1	5000
0.9	0.5	0.5	0.765327269614046	0.764186340093071	0.663730647589393	0.826980260080624	0.59402807414242	0.555555555555556	-0.208604200700653	0.48540098205538	-0.132730025000094	25	0.1	5000
0.9	0.5	0.5	0.80019952265549	0.743854427319725	0.842878596309887	0.90267093384844	0.697518448882885	0.715909090909091	0.132726425682837	0.407842995856952	1.05117324667112	25	0.1	5000
0.9	0.5	0.5	1	0.23110963385065	0.23110963385065	1	0.290780141843972	0.290780141843972	-0.717545983676955	-0.717545983676955	0.167592896166913	25	0.1	5000
0.9	0.5	0.5	0.444632736723211	0.754338697470928	0.334225881777088	0.782861113470252	0.477551981173318	0.522015597215484	-1.11231545402959	-2.01425237074957	-1.48973890847152	25	0.1	5000
0.9	0.5	0.5	0.449264497979715	0.634807979480911	0.588282244658942	0.655610068107186	0.505918947034765	0.417525502351727	0.692516118536401	1.04756923901147	-0.654161091029981	25	0.1	5000
0.9	0.5	0.5	0.768318625847682	0.529615280327323	0.729756689588613	0.863791115352941	0.534323946328186	0.587087349229144	-0.407786896692811	-0.335148663937239	0.46393792054101	25	0.1	5000
0.9	0.5	0.5	0.995691339594763	0.466734390930608	0.46768669432654	0.939373250973396	0.395104874999301	0.355995746701671	-0.118420670778006	-0.0162953393711084	-1.05399163531259	25	0.1	5000
0.9	0.5	0.5	0.815822840992177	0.432014502936955	0.456847956022598	0.755799755799756	0.650765621467614	0.552906129517597	-0.11594033580009	-0.208604200700655	1.48164315531774	25	0.1	5000
0.9	0.5	0.5	0.799284034826772	0.445616637068197	0.734921248184374	0.826553006251481	0.46028047019751	0.687122607988348	0.811962562080966	0.114756393640227	1.27267780081505	25	0.1	5000
0.9	0.5	0.5	0.80191092368446	0.349130740535631	0.594039648322481	0.838783233173485	0.2313978402542	0.46028047019751	-0.0978461094914442	0.106053077572013	0.811962562080967	25	0.1	5000
0.9	0.5	0.5	0.91381693004528	0.334586083255553	0.2342230028751	0.943456353049726	0.628549392565583	0.559505588942363	-0.132730025000095	0.254897318272381	-0.654161091029969	25	0.1	5000
0.9	0.5	0.5	0.741590553262021	0.78850449430434	0.704980245115458	0.85163062725264	0.589281226999252	0.501849940977578	0.407842995856952	-0.208604200700654	-0.335148663937238	25	0.1	5000
0.9	0.5	0.5	0.999447160518773	0.0324999676858295	0.039905927235512	0.955294411470837	0.260514138301001	0.360111244680744	0.811962562080965	0.843451423773972	0.440781988307239	25	0.1	5000
0.9	0.5	0.5	1	0.343231722762823	0.343231722762823	1	0.214825515063076	0.214825515063076	0.293207154222922	0.293207154222922	-0.413765514422091	25	0.1	5000
0.9	0.5	0.5	0.625317475801488	0.468452756178071	0.521067333850334	0.692411258141498	0.492365963917331	0.622339330385724	-0.0442510774949669	1.04723800342988	1.05117324667112	25	0.1	5000
0.9	0.5	0.5	1	0.461366372478334	0.461366372478334	1	0.555555555555556	0.555555555555556	0.309388687265346	0.309388687265346	0.309388687265346	25	0.1	5000
0.9	0.5	0.5	0.843938645228755	0.454949780613215	0.451888900986197	0.863791115352941	0.465849142869208	0.492365963917331	0.920849543521723	0.650981437325762	-0.0442510774949669	25	0.1	5000
0.9	0.5	0.5	0.782146031926028	0.279020926274924	0.614870768381874	0.872382584623627	0.385560675883256	0.598479104365031	0.233901012160747	0.531481945396777	1.70391035685427	25	0.1	5000
0.9	0.5	0.5	0.997589231993215	0.28625859881374	0.288398805440854	0.958070035936968	0.262120480679136	0.277959882868014	1.75471391516282	1.74926251919499	0.719347266857056	25	0.1	5000
0.9	0.5	0.5	1	0.723586733364016	0.723586733364016	1	0.679974699086554	0.679974699086554	0.747412939541182	0.747412939541182	-0.267625574607995	25	0.1	5000
0.9	0.5	0.5	1	0.586503947458083	0.586503947458083	1	0.544017408835629	0.544017408835629	0.404452496683654	0.404452496683654	0.54358417477447	25	0.1	5000
0.9	0.5	0.5	0.981760135913173	0.217943504641153	0.189403024471352	0.909471908847024	0.214825515063076	0.131943429937402	-0.0986705078141526	0.0212131467870609	-0.293176538411777	25	0.1	5000
0.9	0.5	0.5	0.764669886517568	0.345316410719604	0.555955275330715	0.761783440133635	0.422467189619044	0.59402807414242	-0.583757044964656	-0.0442510774949666	0.714285263973145	25	0.1	5000
0.9	0.5	0.5	0.855448989897745	0.358859084935261	0.29204356473958	0.897854954034729	0.522015597215484	0.522015597215484	-0.317843463593284	0.360131477254733	-0.397422224177413	25	0.1	5000
0.9	0.5	0.5	0.628574059089555	0.379258976828194	0.486089307469459	0.710504167111522	0.477551981173318	0.633699633699634	1.09134866411301	1.16263165981078	2.56458457442995	25	0.1	5000
0.9	0.5	0.5	0.970725227903941	0.830533107795317	0.800094828102107	0.87974774456405	0.587087349229144	0.529595064587698	-1.8404870001419	-1.52703680395536	-1.89244576227449	25	0.1	5000
0.9	0.5	0.5	0.99945923144459	0.580675834875109	0.582034615804165	0.94815077861588	0.719404634270843	0.664082820685892	0.779950800403647	0.747427890524966	1.60241633924853	25	0.1	5000
0.9	0.5	0.5	0.877010057388028	0.309040324732583	0.415854082735031	0.826980260080624	0.336860768426608	0.361954186518809	-0.572712705247782	0.347336495125438	0.934159539619333	25	0.1	5000
0.9	0.5	0.5	0.97536059815072	0.630759636861936	0.603335670575227	0.864130434782608	0.624633360610092	0.518403197241029	-0.293176538411777	-8.88178419700125e-16	0.648155185893601	25	0.1	5000
0.9	0.5	0.5	0.980886210422834	0.468083799929524	0.49519370037044	0.924473451641905	0.471809226744408	0.594294435968718	-0.798490221379068	-0.863592881694395	-0.730870639266283	25	0.1	5000
0.9	0.5	0.5	0.926795425086965	0.338474610610199	0.295723318828045	0.943456353049726	0.509090034697186	0.477219421937694	0.531481945396777	0.132726425682836	-1.13092239840977	25	0.1	5000
0.9	0.5	0.5	1	0.632209728470278	0.632209728470278	1	0.605752620269002	0.605752620269002	-0.335148663937238	-0.335148663937238	-0.848285874738271	25	0.1	5000
0.9	0.5	0.5	1	0.453897108382065	0.453897108382065	1	0.51604684654214	0.51604684654214	0.573050746704602	0.573050746704602	-1.6413604955862	25	0.1	5000
0.9	0.5	0.5	0.967917154215203	0.752257302005645	0.74833970795863	0.823054891753101	0.666666666666667	0.692411258141498	-0.309360518652192	0.0260131034966408	-0.0442510774949638	25	0.1	5000
0.9	0.5	0.5	1	0.469791371808915	0.469791371808915	1	0.546341517135269	0.546341517135269	-0.389961239735247	-0.389961239735247	1.05917541626686	25	0.1	5000
0.9	0.5	0.5	0.944131399102885	0.70419112121259	0.774843101762139	0.87974774456405	0.561106339728022	0.677929726103078	0.0382559083553876	-0.500808615103459	0.103648925372927	25	0.1	5000
0.9	0.5	0.5	0.589612118928454	0.589409757407031	0.320506029827715	0.861549790341286	0.544017408835629	0.411259593773813	0.404452496683656	1.0728581882046	0.747412939541181	25	0.1	5000
0.9	0.5	0.5	0.943345830491818	0.174489835545976	0.250920760044878	0.920186554465537	0.469496021220159	0.587087349229144	-1.62106882686711	-1.77532914657058	-1.47891016064824	25	0.1	5000
0.9	0.5	0.5	1	0.613987961793463	0.613987961793463	1	0.4839386351777	0.4839386351777	0.506005884874645	0.506005884874645	0.825724690230389	25	0.1	5000
0.9	0.5	0.5	0.945736940674834	0.225567715394143	0.211409026499944	0.90267093384844	0.421514148842216	0.361075888204216	-1.60982338570648e-15	0.397499381714807	-0.39338940594331	25	0.1	5000
0.9	0.5	0.5	0.875963436445872	0.323281288932191	0.358348962161773	0.90530303030303	0.361929942377529	0.361929942377529	0.971813504010015	0.326459603853996	-0.233207793447511	25	0.1	5000
0.9	0.5	0.5	0.842268771481729	0.33032704438095	0.456915002658029	0.885710313037332	0.443900070317844	0.531415011317966	-0.177570407953617	0.721545414261545	-0.267625574607993	25	0.1	5000
0.9	0.5	0.5	1	0.401254518166649	0.401254518166649	1	0.455046637567579	0.455046637567579	1.83978799758961	1.83978799758961	0.832157707834058	25	0.1	5000
0.9	0.5	0.5	0.930786257631073	0.564468497394139	0.636847507673799	0.952033109297414	0.558630998017491	0.591419816138917	1.20889550006094	0.779950800403647	-0.486525908793585	25	0.1	5000
0.9	0.5	0.5	1	0.469284880379304	0.469284880379304	1	0.509090034697186	0.509090034697186	0.390095011278538	0.390095011278538	1.25038901262606	25	0.1	5000
0.9	0.5	0.5	0.898893884770904	0.146653268927225	0.242732548691104	0.937671079398366	0.270310252950645	0.361075888204216	0.487603426141153	0.0695725746815042	-1.91771091130723	25	0.1	5000
0.9	0.5	0.5	1	0.451909169472198	0.451909169472198	1	0.400066132099319	0.400066132099319	0.506005884874641	0.506005884874641	-0.132730025000095	25	0.1	5000
0.9	0.5	0.5	0.795966172305702	0.13851252086164	0.098187591902624	0.877899877899878	0.292439669882457	0.292439669882457	2.22449479982151	2.73862905718967	1.9316291648372	25	0.1	5000
0.9	0.5	0.5	0.819483298160732	0.701944068337382	0.508629736476736	0.823054891753101	0.735083187915682	0.529856818173818	1.3437705492968	0.645827305376256	1.59119286065336	25	0.1	5000
0.9	0.5	0.5	0.895557321435731	0.167140699079847	0.182924260939445	0.94815077861588	0.603169965428124	0.638915143337887	0.106053077572014	0.485400982055381	-1.2322077565091	25	0.1	5000
0.9	0.5	0.5	0.867255663556233	0.819020579066985	0.608185396129535	0.958070035936968	0.826553006251481	0.772287819235044	-0.87339979609417	-1.33328181270161	-0.810848929048535	25	0.1	5000
0.9	0.5	0.5	0.994599362413468	0.600883600030737	0.599047415405142	0.962533421879622	0.637615337803302	0.610026699382754	-0.794802279876737	-0.721102572576582	-0.267625574607993	25	0.1	5000
0.9	0.5	0.5	0.857750839740816	0.205384440808571	0.102674129558833	0.822695035460993	0.617578075448781	0.477219421937694	0.0558925108438731	-0.500219330044692	-0.659805180807925	25	0.1	5000
0.9	0.5	0.5	0.992479806875864	0.23650951485653	0.232018519429852	0.943456353049726	0.447827826678418	0.415481801865385	-1.28251627797113	-1.41169996904325	0.190844051321539	25	0.1	5000
0.9	0.5	0.5	0.959451050140066	0.195280200670717	0.211162753143113	0.841616983265781	0.447827826678418	0.477551981173318	-0.737437026914895	-0.572712705247771	-0.937272349971638	25	0.1	5000
0.9	0.5	0.5	0.931440332759482	0.772336580148243	0.728614915051027	0.925595238095238	0.767250075512329	0.767250075512329	0.721545414261544	0.86451475555201	0.0382559083553883	25	0.1	5000
0.9	0.5	0.5	0.792445856759248	0.291000960885438	0.486176220487754	0.888888888888889	0.59402807414242	0.59402807414242	2.61671032755738	2.41956597119585	1.25038901262606	25	0.1	5000
0.9	0.5	0.5	0.887609638132473	0.337065873507305	0.405864651323246	0.915238951128249	0.223268042527667	0.35820507604799	2.39137470197973	1.96594282561285	-0.41376551442209	25	0.1	5000
0.9	0.5	0.5	0.954099228244762	0.467268911404338	0.502588899424568	0.943456353049726	0.51604684654214	0.551268162063874	-1.3322310361146	-1.02532651088665	0.584253844693237	25	0.1	5000
0.9	0.5	0.5	1	0.792981241782951	0.792981241782951	1	0.656380341263449	0.656380341263449	0.6925161185364	0.6925161185364	0.543584174774454	25	0.1	5000
0.9	0.5	0.5	0.712424250156547	0.437607453921586	0.184371372031054	0.728260869565217	0.412173033871966	0.305942870502902	-0.487365004725654	-0.774512945082649	1.82559889318639	25	0.1	5000
0.9	0.5	0.5	0.998065371867837	0.592182518278356	0.597741945253797	0.965953205759056	0.616655555336336	0.670260167629025	-0.0176701259444514	0.034551786365207	-0.413765514422091	25	0.1	5000
0.9	0.5	0.5	0.869263173529001	0.543657715900748	0.326346636621586	0.884651736929383	0.56496598177755	0.434035224311113	1.67076743815665	0.77610087090282	1.07480433118651	25	0.1	5000
0.9	0.5	0.5	0.793749330314066	0.0591323013812328	0.263075206727007	0.696086260799785	0.354370578662798	0.656225882875564	-0.855638569239655	-1.64034971135948	-0.393389405943311	25	0.1	5000
0.9	0.5	0.5	0.985210218327857	0.416097058834971	0.436490337629381	0.91158267020336	0.480165297910349	0.480165297910349	-0.256406508397237	-0.492224415445173	0.217190221683347	25	0.1	5000
0.9	0.5	0.5	0.211895357046148	0.178703933970257	0.233557438099089	0.877899877899878	0.511599511599512	0.511599511599512	-2.00484022865606	-2.23783311514225	-1.44632074863283	25	0.1	5000
0.9	0.5	0.5	0.934065771816271	0.501478287636962	0.534025208137616	0.955294411470837	0.593192956448216	0.622339330385724	0.0592057313890379	0.407842995856951	-0.594145963956483	25	0.1	5000
0.9	0.5	0.5	0.922463064695256	0.773811334477744	0.83671805434873	0.93037164501583	0.777986605215499	0.836210571746586	1.42477959965434	0.948218078604709	0.692516118536402	25	0.1	5000
0.9	0.5	0.5	0.965839376166028	0.475136864942312	0.459941513366231	0.94815077861588	0.441899320239913	0.410799843381774	0.834073225601312	0.612802006808798	0.648155185893601	25	0.1	5000
0.9	0.5	0.5	0.961440675294855	0.70007978171177	0.743288389576201	0.90267093384844	0.415481801865385	0.46028047019751	-1.33223103611459	-1.7191239059762	-1.60721400816879	25	0.1	5000
0.9	0.5	0.5	0.893747143753525	0.940516380498185	0.810592797642569	0.815950611905842	0.85413523004866	0.680784523117148	-0.300185580733896	0.489076019387748	-0.177570407953618	25	0.1	5000
0.9	0.5	0.5	0.984202167024348	0.791686499336173	0.79845275129726	0.952033109297414	0.649181116497944	0.687122607988348	-0.407786896692811	-0.233207793447507	-0.647815127478477	25	0.1	5000
0.9	0.5	0.5	0.843126581448121	0.603783992241345	0.55426603497423	0.87974774456405	0.606788036412138	0.537964389857286	0.315752698418168	0.496334042943057	1.59018103881554	25	0.1	5000
0.9	0.5	0.5	0.863835519899162	0.442778114119645	0.513792187301777	0.884651736929383	0.555555555555556	0.51604684654214	0.13272642568284	-0.195603012595294	-1.33223103611459	25	0.1	5000
0.9	0.5	0.5	1	-0.0174143772344229	-0.0174143772344229	1	0.144004608221196	0.144004608221196	1.24199535342504	1.24199535342504	-1.03094854441241	25	0.1	5000
0.9	0.5	0.5	0.962062475753349	0.126535162510996	0.147867597320602	0.937671079398366	0.391130858858204	0.361954186518809	-1.56503094582881	-1.44632074863282	-0.167589260008644	25	0.1	5000
0.9	0.5	0.5	0.767323378409319	0.598459189401915	0.199346732216597	0.641436351532653	0.590816996303426	0.546341517135269	0.848242849192205	0.390563562169815	-0.279012173855815	25	0.1	5000
0.9	0.5	0.5	0.957663174909591	0.449997847279291	0.476620586175583	0.901127113779166	0.570747954660898	0.480165297910349	0.0169187019325399	0.217190221683348	0.687918885184628	25	0.1	5000
0.9	0.5	0.5	0.879020577895159	0.614263764061834	0.663108348788821	0.863791115352941	0.589281226999252	0.621212121212121	1.6760871954676	1.28714665828873	-1.22124532708767e-15	25	0.1	5000
0.9	0.5	0.5	0.858824971400448	0.771759921222334	0.91081403814029	0.884651736929383	0.638915143337887	0.728260869565217	-0.132730025000089	-0.487365004725648	-0.390466343813134	25	0.1	5000
0.9	0.5	0.5	1	0.637812986857347	0.637812986857347	1	0.603169965428124	0.603169965428124	-1.14373506198246	-1.14373506198246	0.444557016227125	25	0.1	5000
0.9	0.5	0.5	0.861619071468888	0.306258158290847	0.245747010398414	0.960458546817633	0.476193733296137	0.450980392156863	-0.572116061376408	-0.130098026710767	-0.794802279876736	25	0.1	5000
0.9	0.5	0.5	0.497184478838959	0.470514410771622	0.470154376841923	0.785903998274242	0.624633360610092	0.567022091264867	-0.390466343813136	-0.491952555447516	0.343971086619994	25	0.1	5000
0.9	0.5	0.5	0.962016942810633	0.598312000843438	0.655922668570804	0.937042571331636	0.635628000570572	0.713737838708414	-0.448550889610396	-0.661872011025845	0.489941761743696	25	0.1	5000
0.9	0.5	0.5	0.984022312394091	0.463612432198839	0.472332455337941	0.908053634709301	0.546341517135269	0.43973155946963	-0.389961239735244	-0.513884686390591	0.776100870902821	25	0.1	5000
0.9	0.5	0.5	0.808878835198034	0.555474017280143	0.755671700076547	0.897854954034729	0.447827826678418	0.559505588942363	-0.486525908793583	0.190844051321539	0.0695725746814994	25	0.1	5000
0.9	0.5	0.5	0.872023684815999	0.0275909434854656	0.0419006369513813	0.94815077861588	0.367556697682763	0.393178549746392	0.106053077572014	-0.397422224177411	-0.868596334590574	25	0.1	5000
0.9	0.5	0.5	0.930406572054356	0.379746397526765	0.318342460178719	0.909471908847024	0.434303722406573	0.387129724208376	-1.33328181270161	-1.14577985220423	-2.01425237074957	25	0.1	5000
0.9	0.5	0.5	0.998718306644827	0.311723046735445	0.307278602372497	0.960458546817633	0.412173033871966	0.392274066032284	1.75471391516282	1.76245787258515	0.680443253902941	25	0.1	5000
0.9	0.5	0.5	0.929127300279843	0.692484201975413	0.708213508428014	0.822695035460993	0.235920200581139	0.235920200581139	0.390095011278538	0.0558925108438739	-1.48563581567505	25	0.1	5000
0.9	0.5	0.5	0.998245480099141	0.555341641040327	0.557087305812706	0.962533421879622	0.657871239899547	0.631171798632571	0.167255166223245	0.217190221683347	1.02821107886401	25	0.1	5000
0.9	0.5	0.5	0.972648795020264	0.881804194800494	0.857189890260913	0.955294411470837	0.836911753156439	0.792867791325696	0.374514204269116	0.5701311371765	0.611675169542623	25	0.1	5000
0.9	0.5	0.5	0.772694207257393	0.460019536007237	0.27354592402446	0.785903998274242	0.458258467954396	0.260514138301001	-0.774512945082649	-0.0780317948872662	-0.244948081173388	25	0.1	5000
0.9	0.5	0.5	0.757948843133926	0.87626447242932	0.679475506820411	0.836911753156439	0.637615337803302	0.615290058857552	0.0185879199862596	-0.880910886308919	-0.420151364542394	25	0.1	5000
0.9	0.5	0.5	0.98946157004895	-0.0620001424153718	-0.0883958363848368	0.920882357366793	0.181505630771683	0.202408061651001	1.24199535342505	1.24612114041621	-0.855638569239655	25	0.1	5000
0.9	0.5	0.5	0.730222503109074	0.602012598311316	0.658872286824399	0.808870106953535	0.352501058049476	0.461527364235734	6.66133814775094e-16	0.985042795863563	0.543584174774468	25	0.1	5000
0.9	0.5	0.5	1	0.691096364303748	0.691096364303748	1	0.680784523117148	0.680784523117148	-1.6906568478153	-1.6906568478153	-0.40778689669281	25	0.1	5000
0.9	0.5	0.5	0.963395602729291	0.89777591348586	0.828003360712133	0.872382584623627	0.633699633699634	0.598479104365031	0.531481945396775	0.747412939541182	0.985042795863561	25	0.1	5000
0.9	0.5	0.5	0.997523499804339	0.763498168214805	0.766074480538353	0.958070035936968	0.605752620269002	0.678741966216872	-0.0197358133553403	0.0382559083553891	-0.668000552059306	25	0.1	5000
0.9	0.5	0.5	0.961221462461622	0.48614509625838	0.517262020797806	0.937671079398366	0.447827826678418	0.485363331555443	0.347336495125442	0.584253844693237	0.190844051321537	25	0.1	5000
0.9	0.5	0.5	0.912606795566981	0.091569372679807	0.0777681053204797	0.924473451641905	0.266929976976362	0.243051026210223	0.723815296026394	0.935742036416586	0.194240828406488	25	0.1	5000
0.9	0.5	0.5	0.916198045772609	0.478167552655864	0.289490186685709	0.872382584623627	0.680069134508705	0.496968704791065	-0.115940335800086	0.233901012160747	-0.679517914562244	25	0.1	5000
0.9	0.5	0.5	0.999227551206718	0.423824537103362	0.423050226129364	0.937671079398366	0.511599511599512	0.551268162063874	0.531481945396779	0.487603426141157	-0.208604200700653	25	0.1	5000
0.9	0.5	0.5	0.911723297880078	0.655892769486136	0.57387483678031	0.897854954034729	0.656981525837472	0.656981525837472	0.6128020068088	0.190844051321538	1.13022896099824	25	0.1	5000
0.9	0.5	0.5	1	0.674176464109295	0.674176464109295	1	0.381122535662575	0.381122535662575	0.130028880943526	0.130028880943526	0.163355521798325	25	0.1	5000
0.9	0.5	0.5	1	0.267588583978051	0.267588583978051	1	0.529043268444822	0.529043268444822	-1.27983109168686	-1.27983109168686	-0.848285874738271	25	0.1	5000
0.9	0.5	0.5	0.964536897115436	0.737240971798983	0.774751640077339	0.960458546817633	0.433562297455772	0.45406948344318	-2.15089440150204	-2.23301844451103	-1.08799206481373	25	0.1	5000
0.9	0.5	0.5	0.99724794726731	0.199865795324685	0.197272078255084	0.943456353049726	0.361075888204216	0.389499389499389	0.132726425682834	0.0695725746814972	0.985042795863559	25	0.1	5000
0.9	0.5	0.5	0.709760890393182	0.339134175281439	0.248188744169138	0.808870106953535	0.509090034697186	0.391130858858204	0.895320266943795	0.19560901592591	1.98125531187751	25	0.1	5000
0.9	0.5	0.5	0.801543579708878	0.678721020789211	0.529853501412655	0.747377531042343	0.529411764705882	0.389352366471161	-0.426870155541403	-0.233207793447509	0.905289646948917	25	0.1	5000
0.9	0.5	0.5	0.958935707840712	0.588314055215291	0.602523565209275	0.94815077861588	0.559505588942363	0.59402807414242	-1.14577985220423	-0.832509394864107	-1.88374718331472	25	0.1	5000
0.9	0.5	0.5	1	0.27389817501287	0.27389817501287	1	0.387129724208376	0.387129724208376	0.77995080040365	0.77995080040365	-0.570504518131773	25	0.1	5000
0.9	0.5	0.5	0.945386464868753	0.111177476810712	0.0195490890848545	0.814438271558934	0.624370996982753	0.489274770173647	-1.89244576227449	-1.38153589006496	-1.81968593428061	25	0.1	5000
0.9	0.5	0.5	0.823698761448812	0.247804383852885	0.0549275986972238	0.701552175412334	0.422467189619044	0.214818338340431	-5.55111512312578e-17	0.390095011278536	0.0695725746814995	25	0.1	5000
0.9	0.5	0.5	0.908601086260898	0.514093120766784	0.52171719531186	0.909471908847024	0.529337359694663	0.489274770173647	0.843451423773971	0.612802006808801	0.190844051321537	25	0.1	5000
0.9	0.5	0.5	0.937648110293211	0.34461678768591	0.402753192685723	0.827365945248431	0.486092123186843	0.431180950186021	-0.448550889610403	-0.441104822179782	0.496334042943057	25	0.1	5000
0.9	0.5	0.5	0.855635052735617	0.654586376272324	0.517847830878771	0.808870106953535	0.578038410398345	0.518403197241029	0.531481945396778	0.293207154222911	0.874542808329495	25	0.1	5000
0.9	0.5	0.5	0.869353401620143	0.53719630310692	0.53719630310692	0.692780337941628	0.529856818173818	0.529856818173818	0.747412939541184	0.747412939541183	0.612802006808798	25	0.1	5000
0.9	0.5	0.5	1	0.5397967091157	0.5397967091157	1	0.636572388047428	0.636572388047428	1.20889550006094	1.20889550006094	2.07524618527735	25	0.1	5000
0.9	0.5	0.5	1	0.667000237803524	0.667000237803524	1	0.657871239899547	0.657871239899547	-0.278641640200816	-0.278641640200816	-0.820270056477377	25	0.1	5000
0.9	0.5	0.5	1	0.307860643300325	0.307860643300325	1	0.336860768426608	0.336860768426608	0.221112726803865	0.221112726803865	1.24612114041621	25	0.1	5000
0.9	0.5	0.5	0.928553366717896	0.718612211251257	0.645582095343254	0.952033109297414	0.687122607988348	0.649181116497944	0.945836213685374	1.36495592725906	-0.343944614049257	25	0.1	5000
0.9	0.5	0.5	0.829245407978621	0.627358363018794	0.583876337584525	0.886141880460604	0.476193733296137	0.452803323253178	-1.01266799342436	-1.81800297429428	0.648155185893602	25	0.1	5000
0.9	0.5	0.5	1	0.112652970339129	0.112652970339129	1	0.231950844854071	0.231950844854071	-0.285716505617256	-0.285716505617256	-1.08799206481373	25	0.1	5000
0.9	0.5	0.5	0.683167111198431	0.32416214037327	0.453280818543589	0.90267093384844	0.526515151515152	0.594942206400108	-0.810848929048535	-1.41169996904326	-0.810848929048536	25	0.1	5000
0.9	0.5	0.5	0.755212978867036	0.0694544963039977	0.174037128026028	0.872382584623627	0.181505630771683	0.354370578662798	-1.27290281197489	-1.02532651088665	-1.09624287191524	25	0.1	5000
0.9	0.5	0.5	0.760594388138435	0.701021342986918	0.607245922355126	0.826553006251481	0.529595064587698	0.497777930881356	0.267635201129388	1.59546064877383	-0.335148663937238	25	0.1	5000
0.9	0.5	0.5	0.80883069072478	0.551482165545408	0.48288651179561	0.777777777777778	0.59402807414242	0.477551981173318	0.397499381714802	0.83407322560131	1.25038901262606	25	0.1	5000
0.9	0.5	0.5	1	0.867686813926024	0.867686813926024	1	0.755332053657452	0.755332053657452	1.19166438785327	1.19166438785327	1.20889550006094	25	0.1	5000
0.9	0.5	0.5	0.969828000555613	0.195183370779842	0.236774000644182	0.955294411470837	0.526515151515152	0.589281226999252	-1.7191239059762	-1.95708193864819	-1.92162351587084	25	0.1	5000
0.9	0.5	0.5	0.493100975649726	0.237455740125651	0.632376139892349	0.915238951128249	0.497777930881356	0.615290058857552	-2.64082095019352	-2.49426934036375	-1.33328181270161	25	0.1	5000
0.9	0.5	0.5	1	0.485650200637971	0.485650200637971	1	0.510354543882741	0.510354543882741	-0.433867941848906	-0.433867941848906	0.489076019387747	25	0.1	5000
0.9	0.5	0.5	0.872766163231772	0.728617308868199	0.652049635712267	0.879049072991533	0.715909090909091	0.70668650965986	-1.99840144432528e-15	-0.055762525993968	0.163355521798325	25	0.1	5000
0.9	0.5	0.5	0.886021117031316	-0.0698754189914064	0.0872770491017874	0.785903998274242	0.063565764566299	0.184782608695652	-1.27290281197489	-1.56503094582881	0.584253844693236	25	0.1	5000
0.9	0.5	0.5	0.90517857674737	0.510585414110115	0.574728610160654	0.897854954034729	0.485363331555443	0.603169965428124	0.528791544208183	0.106053077572013	-0.293176538411776	25	0.1	5000
0.9	0.5	0.5	0.821629793444849	0.702907751055085	0.743705152786064	0.931517508007696	0.580575714784534	0.605034056629629	-0.649539996393978	0.172726969879816	-0.204398127265342	25	0.1	5000
0.9	0.5	0.5	1	0.384316757270896	0.384316757270896	1	0.680069134508705	0.680069134508705	-1.6770002838342	-1.6770002838342	-1.56503094582881	25	0.1	5000
0.9	0.5	0.5	1	0.739614920654865	0.739614920654865	1	0.744101507650034	0.744101507650034	0.25489731827238	0.25489731827238	0.5701311371765	25	0.1	5000
0.9	0.5	0.5	0.907983713701365	0.5300201268121	0.570729696740062	0.889756521002609	0.344011008528412	0.476550110780312	1.0475692390115	0.692516118536403	-0.181984683051715	25	0.1	5000
0.9	0.5	0.5	0.849507999846418	0.759340129870524	0.65301761259831	0.841616983265781	0.59402807414242	0.447827826678418	1.42663502778376	1.02821107886401	0.25489731827238	25	0.1	5000
0.9	0.5	0.5	0.578154261677887	0.680825823224729	0.541053186181495	0.785903998274242	0.561767624529895	0.51604684654214	0.747412939541181	2.09415304008201	-0.132730025000094	25	0.1	5000
0.9	0.5	0.5	1	0.74778612056782	0.74778612056782	1	0.546341517135269	0.546341517135269	0.719347266857054	0.719347266857054	1.24392065493358	25	0.1	5000
0.9	0.5	0.5	0.642582434537518	0.296076510217194	0.278834574338395	0.633699633699634	0.336150064414473	0.336150064414473	0.531481945396775	1.25038901262606	-1.06542673449458	25	0.1	5000
0.9	0.5	0.5	0.945006413731482	0.536826973899428	0.605954899264802	0.888888888888889	0.267615465052524	0.366732303960866	-0.309360518652194	-0.485228298069063	-0.492224415445173	25	0.1	5000
0.9	0.5	0.5	0.814523362445357	0.562452661696431	0.512042630314132	0.908053634709301	0.590816996303426	0.476550110780312	-1.227457155864	-1.37064302446361	0.0260131034966422	25	0.1	5000
0.9	0.5	0.5	0.889485472181543	0.345100861502363	0.483477164521472	0.897854954034729	0.361929942377529	0.46028047019751	0.863072106797108	0.190844051321531	1.59546064877383	25	0.1	5000
0.9	0.5	0.5	0.726754973674243	0.767542675621532	0.888723718488475	0.808870106953535	0.826980260080624	0.761783440133635	-0.668000552059304	-0.774512945082659	-1.25146892996022	25	0.1	5000
0.9	0.5	0.5	0.923655142347217	0.230181220571907	0.302521789791823	0.888888888888889	0.594942206400108	0.594942206400108	-0.832509394864109	-1.00267642627163	-1.27983109168687	25	0.1	5000
0.9	0.5	0.5	0.999229451924955	0.465279434874643	0.462903970713421	0.943456353049726	0.477219421937694	0.509090034697186	0.573050746704595	0.531481945396777	1.72709236123129	25	0.1	5000
0.9	0.5	0.5	0.96878039898972	0.0616317442060589	0.0605446200387084	0.879049072991533	0.361961382996513	0.337121212121212	0.463937920541011	0.5701311371765	-0.326437872599576	25	0.1	5000
0.9	0.5	0.5	0.859866354549931	0.359994840746806	0.343999570164052	0.872382584623627	0.425784315771743	0.361954186518809	-0.389088870725952	-1.11231545402959	0.719347266857054	25	0.1	5000
0.9	0.5	0.5	0.932275966745915	0.702322682788531	0.636398434435022	0.952033109297414	0.693564862104188	0.656981525837472	1.66926092493657	2.04069472392079	0.190844051321536	25	0.1	5000
0.9	0.5	0.5	0.764177966460771	0.586937930377028	0.811841994966331	0.93037164501583	0.592391304347826	0.641436351532653	-0.583757044964658	-1.1816493188125	-1.2322077565091	25	0.1	5000
0.9	0.5	0.5	0.991212664295014	0.100982678257292	0.0751942153127777	0.94815077861588	0.284984678243105	0.202414211165188	-0.65416109102996	-0.74643077913334	-0.486525908793584	25	0.1	5000
0.9	0.5	0.5	1	0.240845928206419	0.240845928206419	1	0.320652173913043	0.320652173913043	0.776100870902821	0.776100870902821	0.487603426141156	25	0.1	5000
0.9	0.5	0.5	1	0.334106941598889	0.334106941598889	1	0.546341517135269	0.546341517135269	-1.03119567440146	-1.03119567440146	-7.77156117237609e-16	25	0.1	5000
0.9	0.5	0.5	1	0.204325442271127	0.204325442271127	1	0.272165526975909	0.272165526975909	-1.91771091130723	-1.91771091130723	-1.2399409825543	25	0.1	5000
0.9	0.5	0.5	0.996791736214634	0.419594044741829	0.418585568764994	0.937671079398366	0.485363331555443	0.447827826678418	9.43689570931383e-16	0.0695725746814981	-0.233207793447508	25	0.1	5000
0.9	0.5	0.5	0.778005893488158	0.361284623506955	0.639303863300923	0.863791115352941	0.492365963917331	0.664082820685892	0.40784299585695	0.84345142377397	1.17608417764363	25	0.1	5000
0.9	0.5	0.5	0.65805295315016	0.308061664745155	0.308061664745155	0.897854954034729	0.559505588942363	0.559505588942363	-0.737437026914893	-0.737437026914894	-0.937272349971639	25	0.1	5000
0.9	0.5	0.5	0.580360447212776	0.309440455165558	0.225358034465391	0.943456353049726	0.529043268444822	0.492365963917331	-2.11059740489948	-1.71329975253008	-1.35557210792062	25	0.1	5000
0.9	0.5	0.5	0.992604500624606	0.622795923466521	0.61928632527319	0.937671079398366	0.489324708484028	0.437504734105579	-0.39338940594331	-0.487365004725653	0.654738321821483	25	0.1	5000
0.9	0.5	0.5	0.86441539570886	0.469296714569663	0.588934188288811	0.888888888888889	0.490990253030983	0.581914373962646	1.26023902258433	0.397499381714805	0.289521337689463	25	0.1	5000
0.9	0.5	0.5	0.776050943810895	0.656041757433179	0.443218645940209	0.826980260080624	0.594942206400108	0.421514148842216	-0.397422224177413	-0.937272349971638	-0.40778689669281	25	0.1	5000
0.9	0.5	0.5	1	0.279776230909979	0.279776230909979	1	0.59402807414242	0.59402807414242	0.04425060516307	0.04425060516307	-1.81792262140112	25	0.1	5000
0.9	0.5	0.5	0.930427003609778	0.244742387222647	0.350203996964587	0.90530303030303	0.421514148842216	0.421514148842216	-0.407786896692809	-0.569905905173481	-1.11231545402959	25	0.1	5000
0.9	0.5	0.5	0.98793648739186	0.597736115377721	0.616313352131711	0.92156862745098	0.686274509803922	0.764705882352941	-0.648210480842164	-0.426870155541403	-0.426870155541401	25	0.1	5000
0.9	0.5	0.5	0.921813095822412	0.275303227523001	0.150666610216324	0.894538875734196	0.656981525837472	0.529043268444822	-1.38153589006496	-1.19809633040794	-1.27983109168686	25	0.1	5000
0.9	0.5	0.5	0.751664185947545	0.11190239743037	0.654996254223974	0.803361731053942	0.391130858858204	0.551268162063874	-1.227457155864	-0.668000552059305	-1.48563581567505	25	0.1	5000
0.9	0.5	0.5	0.956213667880256	0.606950220191275	0.650244987784858	0.943456353049726	0.422467189619044	0.51604684654214	0.985042795863563	0.747427890524967	0.487603426141157	25	0.1	5000
0.9	0.5	0.5	0.944446476280175	0.738523656254823	0.628176797540568	0.94815077861588	0.558630998017491	0.492365963917331	-0.233207793447508	0.132726425682835	1.05117324667112	25	0.1	5000
0.9	0.5	0.5	0.775618875695666	0.20488991018123	0.17941785312405	0.93037164501583	0.546341517135269	0.590816996303426	-1.90919044311739	-1.96041980535248	-1.40866974328791	25	0.1	5000
0.9	0.5	0.5	0.892756388216337	0.699869116884066	0.6147448894208	0.91158267020336	0.557913351016799	0.469496021220159	0.765800791093301	1.3787673481538	-0.492224415445172	25	0.1	5000
0.9	0.5	0.5	0.533727386511462	0.347309624273988	0.275445381699027	0.75584967683511	0.544017408835629	0.593067216598806	1.95820331202238	1.98125531187751	1.0475692390115	25	0.1	5000
0.9	0.5	0.5	0.956803690769457	0.296147165108086	0.240638898190517	0.92156862745098	0.427792631946499	0.427792631946499	-0.940356365508605	-0.574597288036856	-0.433867941848906	25	0.1	5000
0.9	0.5	0.5	0.939740192999087	0.295917704068683	0.361227861820236	0.943456353049726	0.511599511599512	0.59402807414242	1.67647937738101	2.0597242917568	2.22449479982151	25	0.1	5000
0.9	0.5	0.5	0.905178576747369	0.369253280661573	0.410734758686362	0.897854954034729	0.367556697682763	0.485363331555443	0.528791544208182	0.106053077572014	-1.22124532708767e-15	25	0.1	5000
0.9	0.5	0.5	0.853292683862738	0.55283991836853	0.361310773975853	0.90530303030303	0.471809226744408	0.383123281867639	0.407842995856951	-0.407786896692812	-0.114756090526153	25	0.1	5000
0.9	0.5	0.5	0.884615054691302	0.730009973416952	0.819614139407456	0.692780337941628	0.352501058049476	0.641436351532653	-1.44669448404453	-1.27290281197488	-0.96161025469879	25	0.1	5000
0.9	0.5	0.5	0.977936012870199	0.559377298234449	0.528663852704532	0.937671079398366	0.422467189619044	0.320652173913043	-0.115940335800091	0.0978464735376624	-0.195603012595302	25	0.1	5000
0.9	0.5	0.5	0.875161624883182	0.569126283105373	0.48147893745404	0.856762833689399	0.391130858858204	0.456521739130435	-0.167589260008645	0.487603426141156	-0.77451294508265	25	0.1	5000
0.9	0.5	0.5	1	0.600837691681517	0.600837691681517	1	0.555555555555556	0.555555555555556	-0.132730025000094	-0.132730025000094	-1.41169996904325	25	0.1	5000
0.9	0.5	0.5	1	0.565962638214012	0.565962638214012	1	0.497777930881356	0.497777930881356	1.6712276460411	1.6712276460411	-1.03376664546238	25	0.1	5000
0.9	0.5	0.5	0.988522393895145	0.646954945865564	0.641216149162578	0.908053634709301	0.688247201611685	0.617578075448781	-0.632104909672221	-0.824093709573468	-1.25146892996022	25	0.1	5000
0.9	0.5	0.5	0.81578684231791	0.627199632667546	0.767750429397491	0.943456353049726	0.389499389499389	0.477551981173318	-0.668000552059303	-0.132730025000092	0.805050169302197	25	0.1	5000
0.9	0.5	0.5	1	0.225331988258397	0.225331988258397	1	0.461527364235734	0.461527364235734	-1.52838986276319	-1.52838986276319	0.25489731827238	25	0.1	5000
0.9	0.5	0.5	0.853487366241674	0.217749314191231	0.165455180860984	0.90267093384844	0.431123990918291	0.381122535662575	0.3974993817148	0.489076019387752	2.11491209530749	25	0.1	5000
0.9	0.5	0.5	0.948883174104475	0.56701595139906	0.548497948194629	0.924473451641905	0.567022091264867	0.521710639220632	-0.0382559072080518	-0.28948595925585	0.645827305376255	25	0.1	5000
0.9	0.5	0.5	0.985879073469734	0.272982426978014	0.284336367701483	0.962533421879622	0.426414651796764	0.44814266466235	-7.21644966006352e-15	0.167255166223245	2.11248326013325	25	0.1	5000
0.9	0.5	0.5	0.91663782578479	0.735844082870647	0.832962975144182	0.884651736929383	0.720976599300804	0.735083187915682	1.24392065493359	1.67076743815665	1.66926092493657	25	0.1	5000
0.9	0.5	0.5	0.814781387225771	0.428140981345231	0.551797133644811	0.785903998274242	0.434035224311113	0.47665210056448	0.487603426141155	-0.0780317948872672	0.217002422181869	25	0.1	5000
0.9	0.5	0.5	0.912524124622291	0.49077009615832	0.554138683680719	0.846390168970814	0.461527364235734	0.598479104365031	-0.894872588631118	-0.594145963956483	0.0695725746814997	25	0.1	5000
0.9	0.5	0.5	0.928842728696174	0.674686472294985	0.728607172405706	0.955294411470837	0.653244933559149	0.685119095654592	1.60241633924853	1.20889550006094	0.19560901592591	25	0.1	5000
0.9	0.5	0.5	0.922118820898625	0.64018738689252	0.573035846342855	0.856762833689399	0.645390070921986	0.701552175412334	0.934159539619329	1.42477959965434	1.44541544012886	25	0.1	5000
0.9	0.5	0.5	0.938724275070071	0.620245007608037	0.620245007608037	0.877899877899878	0.656225882875564	0.656225882875564	-0.208604200700656	-0.208604200700653	0.167592896166912	25	0.1	5000
0.9	0.5	0.5	0.818277953641726	0.682083591251958	0.558078923481539	0.889756521002609	0.714850733707322	0.593067216598806	0.692516118536397	-6.66133814775094e-15	1.03960479689667	25	0.1	5000
0.9	0.5	0.5	0.567684022254761	0.335543369074387	0.694608643746173	0.75584967683511	0.296719880297176	0.521647832705343	0.543584174774469	1.03960479689667	1.56800951535073	25	0.1	5000
0.9	0.5	0.5	0.999029104337289	0.413827934101965	0.413753387523759	0.937671079398366	0.434035224311113	0.397947261686154	0.965538231963775	0.985042795863563	-0.0986705078141554	25	0.1	5000
0.9	0.5	0.5	0.996121235628555	0.278521140431273	0.271194198322996	0.958070035936968	0.476193733296137	0.420537746610947	-1.73286958308007	-1.62106882686712	-2.09109196988428	25	0.1	5000
0.9	0.5	0.5	0.907524773514916	0.448164209714166	0.594741605953881	0.937671079398366	0.367556697682763	0.447827826678418	1.2439206549336	0.805050169302203	1.51246429753071	25	0.1	5000
0.9	0.5	0.5	0.835595093019918	0.610712388252662	0.457754533819736	0.960458546817633	0.580575714784534	0.531415011317966	-0.794802279876738	-1.2419516568855	-0.0724162498893656	25	0.1	5000
0.9	0.5	0.5	0.931979736388019	0.511990710568161	0.511990710568162	0.877899877899878	0.339319183063161	0.339319183063161	0.25489731827238	0.254897318272382	1.35867970907462	25	0.1	5000
0.9	0.5	0.5	0.996586495199984	0.605885868519875	0.605885868519875	0.897854954034729	0.603169965428124	0.603169965428124	0.0212131467870611	0.0212131467870627	-0.1956030125953	25	0.1	5000
0.9	0.5	0.5	1	0.675270101850872	0.675270101850872	1	0.656380341263449	0.656380341263449	0.454598489659285	0.454598489659285	0.233901012160746	25	0.1	5000
0.9	0.5	0.5	0.970924512810599	0.377057885771076	0.380583840439291	0.952033109297414	0.337121212121212	0.361929942377529	1.20889550006094	1.43311200904079	0.244954094048805	25	0.1	5000
0.9	0.5	0.5	1	0.513463751511781	0.513463751511781	1	0.620505227994023	0.620505227994023	1.36495592725906	1.36495592725906	-0.0557625259939699	25	0.1	5000
0.9	0.5	0.5	0.994496348634826	0.57400060154384	0.565549982211686	0.94815077861588	0.692411258141498	0.655118477316565	-1.00267642627163	-1.14577985220423	-0.594145963956485	25	0.1	5000
0.9	0.5	0.5	1	0.590440487719891	0.590440487719891	1	0.425784315771743	0.425784315771743	-1.7602883976556	-1.7602883976556	-1.67907409462405	25	0.1	5000
0.9	0.5	0.5	0.912593227250293	0.685503113647558	0.793791007400883	0.943456353049726	0.636572388047428	0.697518448882886	-1.02532651088665	-1.33223103611459	-1.43042174946389	25	0.1	5000
0.9	0.5	0.5	0.929548386050053	0.269645315875857	0.370795840272834	0.94815077861588	0.333333333333333	0.415481801865385	1.59018103881555	1.9741420231224	0.573050746704601	25	0.1	5000
0.9	0.5	0.5	0.837205487067308	0.664193606456322	0.471412995207144	0.877899877899878	0.598479104365031	0.461527364235734	1.42354666911775	1.59316107571157	1.24199535342505	25	0.1	5000
0.9	0.5	0.5	0.919560897576474	0.598403199353034	0.521919547876089	0.814438271558934	0.56496598177755	0.522015597215484	0.997974130329332	1.43311200904079	0.309388687265346	25	0.1	5000
0.9	0.5	0.5	0.988766392845988	0.537740553798686	0.545813782736441	0.920882357366793	0.496968704791065	0.546341517135269	-0.594145963956482	-0.389961239735247	0.965538231963775	25	0.1	5000
0.9	0.5	0.5	0.922922324398011	0.641004185938774	0.562717533241986	0.90267093384844	0.621212121212121	0.594942206400108	1.28714665828873	1.67076743815662	0.244954094048802	25	0.1	5000
0.9	0.5	0.5	0.958134442640449	0.302503571448511	0.345280083034704	0.94815077861588	0.624370996982753	0.664082820685892	-2.28901066204889	-2.0974564267306	-0.570491377948551	25	0.1	5000
0.9	0.5	0.5	0.821135972026287	0.798699310001205	0.67870119775761	0.908053634709301	0.608859082342564	0.546341517135269	-0.513884686390605	-0.928773029322262	-0.774512945082649	25	0.1	5000
0.9	0.5	0.5	0.8709312581506	0.735592996145116	0.681330740054351	0.799036942310467	0.70668650965986	0.649181116497944	-0.0557625259939686	0.267635201129389	-0.569905905173484	25	0.1	5000
0.9	0.5	0.5	0.994337013895905	0.572223198096324	0.574780407062008	0.889756521002609	0.316012864350144	0.270604036596695	1.60982338570648e-15	0.0913466118438018	1.68730979234167	25	0.1	5000
0.9	0.5	0.5	0.985727126822789	0.662875648995405	0.662797731605844	0.958070035936968	0.734748010610079	0.700985053127406	-1.10952590004598	-1.02218707485006	0.0592057313890391	25	0.1	5000
0.9	0.5	0.5	0.790625470753472	0.319565819821839	0.403481333173785	0.838783233173485	0.571688781804494	0.656981525837472	0.487603426141156	0.6128020068088	0.650981437325763	25	0.1	5000
0.9	0.5	0.5	0.985875727297201	0.671464010738427	0.697509568674741	0.960458546817633	0.529595064587698	0.587087349229144	-0.114756090526154	-0.278641640200815	-0.492224415445172	25	0.1	5000
0.9	0.5	0.5	0.925168575627594	0.799251496742948	0.738404021236358	0.863791115352941	0.755332053657452	0.624370996982753	0.650981437325762	0.295806267331102	0.863072106797115	25	0.1	5000
0.9	0.5	0.5	0.941477196929644	0.631730110657891	0.679290225178552	0.916943521594684	0.637615337803302	0.637615337803302	-1.38581709991141	-1.52703680395536	-1.15619740973801	25	0.1	5000
0.9	0.5	0.5	0.998763968430297	0.787489627957006	0.787489627957006	0.932249322493225	0.627972932622181	0.627972932622181	0.448605993715469	0.448605993715469	0.40784299585695	25	0.1	5000
0.9	0.5	0.5	0.819450625638831	0.511998856300875	0.172708295583436	0.853682581477433	0.447827826678418	0.529043268444822	-0.233207793447509	-1.2032790884438	-1.36541293918794	25	0.1	5000
0.9	0.5	0.5	0.899439106490362	0.152500743967583	0.188640081377934	0.856762833689399	0.26075163524006	0.352501058049476	-0.167589260008644	-0.961610254698787	-0.285716505617255	25	0.1	5000
0.9	0.5	0.5	1	0.424465154648452	0.424465154648452	1	0.633699633699634	0.633699633699634	0.531481945396775	0.531481945396775	2.07524618527736	25	0.1	5000
0.9	0.5	0.5	0.817288240959516	0.536135189040751	0.592803922765701	0.841616983265781	0.561767624529895	0.655118477316565	0.397499381714807	-0.402320285691331	-0.0780317948872666	25	0.1	5000
0.9	0.5	0.5	1	0.518293544306579	0.518293544306579	1	0.458258467954396	0.458258467954396	0.77610087090282	0.77610087090282	1.28714665828873	25	0.1	5000
0.9	0.5	0.5	0.78370794355501	0.433187115728154	0.436083779922123	0.90267093384844	0.308948006515287	0.361929942377529	-1.00267642627164	-4.44089209850063e-16	0.27554885283929	25	0.1	5000
0.9	0.5	0.5	0.801086885858818	0.462921342883318	0.554054609654059	0.94815077861588	0.522015597215484	0.555555555555556	-0.902593902123979	-1.41169996904326	0.573050746704596	25	0.1	5000
0.9	0.5	0.5	0.93621753101042	0.646071796625043	0.588873988431656	0.94815077861588	0.59402807414242	0.559505588942363	0.397499381714807	0.0212131467870611	0.623078220544781	25	0.1	5000
0.9	0.5	0.5	0.940573955022082	0.171912379209331	0.24293824967624	0.955294411470837	0.526515151515152	0.589281226999252	-0.163354823497328	-0.492224415445171	-0.730870639266283	25	0.1	5000
0.9	0.5	0.5	0.846179883935161	0.327634968896397	0.42782149019297	0.819117035860427	0.559056611468252	0.581914373962646	1.91567423952975	1.70391051296638	2.73868571356069	25	0.1	5000
0.9	0.5	0.5	0.979869857343834	0.0696178989966572	0.0731346639831711	0.937671079398366	0.293666217174213	0.389499389499389	0.19560901592591	-0.0231922006479818	-1.36541293918794	25	0.1	5000
0.9	0.5	0.5	0.97392456494616	0.565965055053618	0.546186243241533	0.952033109297414	0.434303722406573	0.406274634763459	0.863072106797116	0.650981437325762	1.82191804874918	25	0.1	5000
0.9	0.5	0.5	0.853491955172193	0.837093951117954	0.823202944581553	0.772287819235044	0.615290058857552	0.560495171621176	-0.648531020690308	-0.488956353730624	-0.873399796094169	25	0.1	5000
0.9	0.5	0.5	0.409223736722753	0.296775328805793	0.451789187123387	0.728260869565217	0.638915143337887	0.51604684654214	-1.40350143197024	-1.96469665666586	-1.91771091130723	25	0.1	5000
0.9	0.5	0.5	0.909394495348311	0.2456816391335	0.245681639133501	0.877899877899878	0.509090034697186	0.509090034697186	0.531481945396776	0.531481945396776	-1.49208436722388	25	0.1	5000
0.9	0.5	0.5	1	0.410762885504401	0.410762885504401	1	0.680069134508705	0.680069134508705	-1.28251627797112	-1.28251627797112	-3.44169137633799e-15	25	0.1	5000
0.9	0.5	0.5	1	0.143653122489005	0.143653122489005	1	0.378187790294891	0.378187790294891	-0.717545983676953	-0.717545983676953	-1.0309485444124	25	0.1	5000
0.9	0.5	0.5	0.904158638047265	0.25300833647158	0.266441505015587	0.915238951128249	0.518403197241029	0.571688781804494	1.39399827423308	0.97181350401001	-0.774512945082649	25	0.1	5000
0.9	0.5	0.5	0.968851381540873	0.644342706083548	0.644342706083548	0.897854954034729	0.584061839085981	0.584061839085981	-0.148458012521348	-0.148458012521348	0.167592896166913	25	0.1	5000
0.9	0.5	0.5	0.999088510424954	0.230868143655989	0.24128791445384	0.958070035936968	0.501849940977578	0.477334854579818	0.531547647166627	0.572321886463293	0.623078220544777	25	0.1	5000
0.9	0.5	0.5	0.957218998343252	0.474766054608354	0.543152398822204	0.924473451641905	0.441899320239913	0.581914373962646	-0.114756090526154	-0.361723068303942	-1.33223103611459	25	0.1	5000
0.9	0.5	0.5	0.868925938797915	0.653288133040487	0.560053921479563	0.886141880460604	0.650765621467614	0.625262314857959	1.12338506995454	0.433924985028446	-0.301112431240599	25	0.1	5000
0.9	0.5	0.5	1	0.264115433053694	0.264115433053694	1	0.391130858858204	0.391130858858204	-0.167589260008639	-0.167589260008639	-1.40350143197024	25	0.1	5000
0.9	0.5	0.5	0.926889029566918	0.862458587873058	0.932651046178689	0.826980260080624	0.636572388047428	0.800094691365663	-0.485354681111265	-0.83250939486411	-1.04804012702394	25	0.1	5000
0.9	0.5	0.5	0.87703773686889	0.537394687536068	0.614922291661153	0.955294411470837	0.465849142869208	0.492365963917331	-0.492224415445178	-0.969491149142925	-1.16954289436384	25	0.1	5000
0.9	0.5	0.5	0.736507815537009	0.287026247545597	0.233061899652402	0.75584967683511	0.404595159031072	0.314908917848202	-1.52838986276318	-1.49208436722388	-1.30392928487756	25	0.1	5000
0.9	0.5	0.5	0.803637388077516	0.510447319326613	0.510447319326615	0.846390168970814	0.539170506912442	0.539170506912442	1.70391035685427	1.70391035685427	-0.594145963956484	25	0.1	5000
0.9	0.5	0.5	0.746580204360034	0.199741726796352	0.351717302706703	0.877899877899878	0.511599511599512	0.633699633699634	-2.15665914705127	-1.88374718331472	-0.393389405943311	25	0.1	5000
0.9	0.5	0.5	0.909754326649135	0.614234662277558	0.612585080040586	0.838783233173485	0.624370996982753	0.543640078935131	-1.67967151235822	-1.78344198204846	-1.33328181270161	25	0.1	5000
0.9	0.5	0.5	1	0.573029699502101	0.573029699502101	1	0.603169965428124	0.603169965428124	1.19166438785327	1.19166438785327	1.42477959965434	25	0.1	5000
0.9	0.5	0.5	0.897506630443426	0.429888180468337	0.470440782878969	0.894538875734196	0.529337359694663	0.501849940977578	0.444557016227133	0.162289608898871	0.84345142377397	25	0.1	5000
0.9	0.5	0.5	0.830855060037961	0.499794818863828	0.636941307873013	0.85163062725264	0.529043268444822	0.621212121212121	-0.576922382274035	-0.326437872599574	-0.244948081173389	25	0.1	5000
0.9	0.5	0.5	0.961072651342826	0.419903690609877	0.342510151572716	0.836210571746586	0.279333499888325	0.212632600927655	0.130028880943526	0.334114020038979	1.02821107886401	25	0.1	5000
0.9	0.5	0.5	0.998498433627465	0.386400825839566	0.376029051685157	0.93037164501583	0.551268162063874	0.461527364235734	-1.56503094582881	-1.44669448404453	-0.393389405943315	25	0.1	5000
0.9	0.5	0.5	0.741944730755626	0.351612032711211	0.471687066659229	0.838783233173485	0.324430369687094	0.434303722406573	-0.1956030125953	-0.233207793447508	0.531547647166626	25	0.1	5000
0.9	0.5	0.5	1	0.241946134384596	0.241946134384596	1	0.485363331555443	0.485363331555443	0.293207154222912	0.293207154222912	-0.654161091029969	25	0.1	5000
0.9	0.5	0.5	0.886350065166314	0.408631706288871	0.547567670746245	0.908053634709301	0.476550110780312	0.590816996303426	0.692516118536404	0.390095011278536	0.747412939541183	25	0.1	5000
0.9	0.5	0.5	0.997943747497791	0.421792571224816	0.428968077303686	0.958070035936968	0.589281226999252	0.560495171621176	1.82191804874918	1.82559889318639	0.407842995856951	25	0.1	5000
0.9	0.5	0.5	0.999087004726166	0.567687262684168	0.569101658017648	0.955294411470837	0.615290058857552	0.649181116497944	0.453102407302164	0.407842995856949	0.799283869155365	25	0.1	5000
0.9	0.5	0.5	0.605833817783382	0.636271681419726	0.438621946433967	0.814438271558934	0.434303722406573	0.469496021220159	-0.317843463593284	-0.803779706644447	-0.41376551442209	25	0.1	5000
0.9	0.5	0.5	1	0.445428314527707	0.445428314527707	1	0.656380341263449	0.656380341263449	1.5240284043816	1.5240284043816	1.25892890196603	25	0.1	5000
0.9	0.5	0.5	0.902729058128726	0.683751431096791	0.615760550054644	0.889756521002609	0.656380341263449	0.544017408835629	-1.28030463872705	-0.914476052169536	-1.96041980535248	25	0.1	5000
0.9	0.5	0.5	0.985401437320379	0.664446575147182	0.650543602756875	0.92156862745098	0.700140042014005	0.700140042014005	0.389892973076929	0.167255166223247	0.83407322560131	25	0.1	5000
0.9	0.5	0.5	0.979932838718541	0.73767736576489	0.718469901086433	0.888888888888889	0.537964389857286	0.537964389857286	-0.572712705247771	-0.309360518652191	0.0382559083553886	25	0.1	5000
0.9	0.5	0.5	1	0.144340889321884	0.144340889321884	1	0.521647832705343	0.521647832705343	-0.500219330044692	-0.500219330044692	-0.973242321276211	25	0.1	5000
0.9	0.5	0.5	0.928491745514951	0.370318703623434	0.415243221670303	0.94815077861588	0.46028047019751	0.492365963917331	2.19382279950087	1.82931346320341	0.811962562080966	25	0.1	5000
0.9	0.5	0.5	0.924497723151764	0.649014288426782	0.584630095974827	0.960458546817633	0.55690453554972	0.529411764705882	0.42021064680065	0.832157707834055	-0.867723992132926	25	0.1	5000
0.9	0.5	0.5	0.99528903125387	0.331153899446687	0.331508269204432	0.952033109297414	0.46028047019751	0.489274770173647	-0.407786896692811	-0.486525908793585	-0.233207793447508	25	0.1	5000
0.9	0.5	0.5	0.87448675845234	0.559895214844588	0.494324968188802	0.94815077861588	0.666666666666667	0.628549392565583	-0.746430779133344	-0.23320779344751	-0.485228298069063	25	0.1	5000
0.9	0.5	0.5	0.915660604306013	0.583029415166484	0.75364724332057	0.877899877899878	0.461527364235734	0.461527364235734	0.531481945396775	0.985042795863563	0.54358417477447	25	0.1	5000
0.9	0.5	0.5	0.965320329174684	0.152978355342815	0.144516660688078	0.943456353049726	0.447827826678418	0.415481801865385	0.805050169302197	0.573050746704598	2.4042930505536	25	0.1	5000
0.9	0.5	0.5	0.959586569281038	0.243215542399563	0.225947208715576	0.889756521002609	0.505918947034765	0.417525502351727	-1.74235436388368	-1.54600082284396	-1.45802690666962	25	0.1	5000
0.9	0.5	0.5	1	0.447074735994025	0.447074735994025	1	0.55690453554972	0.55690453554972	1.46694477987245	1.46694477987245	0.537870788006986	25	0.1	5000
0.9	0.5	0.5	1	0.811723382232278	0.811723382232278	1	0.645390070921986	0.645390070921986	-1.227457155864	-1.227457155864	-0.167589260008645	25	0.1	5000
0.9	0.5	0.5	0.769305481354133	0.559792792882789	0.708476437839349	0.85163062725264	0.559505588942363	0.558630998017491	-1.36541293918793	-0.89040768594293	-0.317843463593284	25	0.1	5000
0.9	0.5	0.5	0.879977741636588	0.643266616365948	0.534596126452895	0.864130434782608	0.638915143337887	0.51604684654214	-0.1956030125953	0.293207154222912	0.485400982055381	25	0.1	5000
0.9	0.5	0.5	0.92388910952772	0.645275562803496	0.566831508635359	0.920186554465537	0.587087349229144	0.557913351016799	1.12338506995455	1.45368198336645	-0.726306540525747	25	0.1	5000
0.9	0.5	0.5	0.507981622741725	0.461856169031042	0.352643094821066	0.592391304347826	0.367556697682763	0.485363331555443	1.22124532708767e-15	-0.293176538411777	-0.233207793447509	25	0.1	5000
0.9	0.5	0.5	1	0.186874123504065	0.186874123504065	1	0.337262945301848	0.337262945301848	1.62276486848732	1.62276486848732	1.89402879966214	25	0.1	5000
0.9	0.5	0.5	0.958999227024897	0.627378246631447	0.585253084159442	0.94815077861588	0.59402807414242	0.559505588942363	-0.746430779133343	-1.06542673449458	-0.576922382274036	25	0.1	5000
0.9	0.5	0.5	0.957526692245154	0.203100215396099	0.193098374627768	0.94815077861588	0.333333333333333	0.308948006515287	1.00607428388614	0.779950800403649	0.747427890524963	25	0.1	5000
0.9	0.5	0.5	0.981706804677321	0.511784161968517	0.496726849333218	0.93037164501583	0.404595159031072	0.367556697682763	-0.795804785195579	-0.679517914562239	-0.486525908793585	25	0.1	5000
0.9	0.5	0.5	0.721949564733941	0.304322897038421	0.130198434058033	0.894538875734196	0.529043268444822	0.46028047019751	-0.668000552059305	0.360131477254731	-2.10802801589964	25	0.1	5000
0.9	0.5	0.5	0.905481113322238	0.584598858319403	0.719011675927476	0.958070035936968	0.501849940977578	0.578038410398345	-0.0197358133553402	0.420210646800651	0.439549911735393	25	0.1	5000
0.9	0.5	0.5	0.945472407197896	0.116681374213062	0.161693231985046	0.93037164501583	0.320652173913043	0.352501058049476	-1.2322077565091	-0.894872588631126	-0.679517914562237	25	0.1	5000
0.9	0.5	0.5	0.895989491967448	0.343094472955215	0.334277994004604	0.871337784392731	0.45406948344318	0.404595159031072	0.34397108662	0.0212131467870602	0.44078198830724	25	0.1	5000
0.9	0.5	0.5	0.90279884625265	0.67348462471724	0.736918566285702	0.864130434782608	0.680069134508705	0.680069134508705	-0.0978461094914444	-0.293176538411778	-1.19809633040795	25	0.1	5000
0.9	0.5	0.5	1	0.108262123473242	0.108262123473242	1	0.235920200581139	0.235920200581139	-1.2322077565091	-1.2322077565091	-0.60955012659557	25	0.1	5000
0.9	0.5	0.5	0.873119683662478	0.473503066023077	0.596926812661119	0.937671079398366	0.51604684654214	0.59402807414242	1.1519945881321	0.714285263973143	-0.917955260031287	25	0.1	5000
0.9	0.5	0.5	0.937390274046445	0.523240956095329	0.531429749382223	0.853682581477433	0.489274770173647	0.46028047019751	-0.0636372043349993	-0.650593661545933	0.528791544208182	25	0.1	5000
0.9	0.5	0.5	0.95333182006522	0.3722449718904	0.417313164389614	0.93037164501583	0.551268162063874	0.598479104365031	5.55111512312578e-16	0.233901012160746	2.07524618527735	25	0.1	5000
0.9	0.5	0.5	0.85027693987354	0.297217480813474	0.384257828827302	0.894538875734196	0.447827826678418	0.489274770173647	0.25489731827238	1.19166438785327	1.19166438785327	25	0.1	5000
0.9	0.5	0.5	0.850229687081798	0.40893110659082	0.563463964491781	0.877899877899878	0.361075888204216	0.477551981173318	0.985042795863562	0.985042795863562	1.17608417764363	25	0.1	5000
0.9	0.5	0.5	0.997279072860315	0.668958182314699	0.665219245426577	0.955294411470837	0.700985053127406	0.649181116497944	-0.177570407953617	-0.244948081173387	0.267635201129388	25	0.1	5000
0.9	0.5	0.5	0.950354633004239	0.283363965419443	0.308418199407075	0.836210571746586	0.43973155946963	0.496968704791065	0.0913466118438017	-0.0780317948872659	-0.487365004725662	25	0.1	5000
0.9	0.5	0.5	0.784984965733659	-0.0382050018058001	0.364461805637583	0.836210571746586	0.135242030701385	0.26075163524006	-0.513884686390603	-0.0780317948872651	0.167592896166913	25	0.1	5000
0.9	0.5	0.5	0.755279980656831	0.425157043539165	0.639809731814268	0.75363695184734	0.476193733296137	0.615290058857552	-1.01266799342436	0.609827221000925	0.648155185893603	25	0.1	5000
0.9	0.5	0.5	0.903609419264843	0.790692364311106	0.8781281533352	0.90530303030303	0.685119095654592	0.79854940950469	0.326459603853994	0.731600548990859	1.42477959965434	25	0.1	5000
0.9	0.5	0.5	0.589749245676281	0.360276740024416	0.864551430765663	0.952033109297414	0.628549392565583	0.697518448882886	-2.28901066204889	-1.92162351587084	-1.41169996904326	25	0.1	5000
0.9	0.5	0.5	0.830799067496949	0.527301199670343	0.181656876184354	0.920882357366793	0.461527364235734	0.361954186518809	1.04723800342988	0.500591937579371	-1.02532651088665	25	0.1	5000
0.9	0.5	0.5	0.99253808163525	0.927688250875545	0.919857835538547	0.943456353049726	0.777777777777778	0.710504167111522	-0.485228298069064	-0.576922382274036	-1.16954289436384	25	0.1	5000
0.9	0.5	0.5	0.60626327101117	0.310146712175333	0.10918006149557	0.655610068107186	0.43973155946963	0.504115759796658	0.692516118536403	0.668406277754799	0.293207154222913	25	0.1	5000
0.9	0.5	0.5	0.889813609638975	0.562981167961199	0.402223160639793	0.955294411470837	0.605752620269002	0.529043268444822	0.138127163724475	-0.326437872599579	1.25038901262606	25	0.1	5000
0.9	0.5	0.5	0.90989068071761	0.648931309581919	0.617394928014654	0.728260869565217	0.456521739130435	0.592391304347826	-0.293176538411775	-0.487365004725663	0.776100870902823	25	0.1	5000
0.9	0.5	0.5	0.958559169571428	0.366720367589927	0.358991773622345	0.861549790341286	0.544017408835629	0.411259593773813	-0.666026632655469	-0.424340037428732	-0.894872588631118	25	0.1	5000
0.9	0.5	0.5	1	0.608416506759096	0.608416506759096	1	0.693564862104188	0.693564862104188	0.360131477254734	0.360131477254734	1.74663038902003	25	0.1	5000
0.9	0.5	0.5	0.851502387777845	0.395204973622034	0.233861356991216	0.808870106953535	0.633699633699634	0.422467189619044	-0.115940335800089	-0.1956030125953	-0.115940335800091	25	0.1	5000
0.9	0.5	0.5	0.794375509978432	0.19691720254213	0.500911446671147	0.877899877899878	0.477551981173318	0.477551981173318	-1.11231545402959	-0.393389405943311	-0.572712705247769	25	0.1	5000
0.9	0.5	0.5	0.661758952443927	0.410717675894231	0.113296968831886	0.761783440133635	0.336860768426608	0.391130858858204	0.920302214505992	0.195609015925908	0.167592896166912	25	0.1	5000
0.9	0.5	0.5	0.983921856162335	0.676614697929242	0.684917087167283	0.943456353049726	0.477551981173318	0.555555555555556	-0.848285874738274	-0.746430779133342	-0.309360518652194	25	0.1	5000
0.9	0.5	0.5	0.965839376166027	0.377479988946653	0.428034140441825	0.94815077861588	0.300480357306688	0.404595159031072	0.834073225601313	0.612802006808798	0.130028880943526	25	0.1	5000
0.9	0.5	0.5	0.8940590691238	0.474948560678104	0.522465895941399	0.909471908847024	0.501849940977578	0.447827826678418	1.45368198336645	1.82326162744047	-0.39338940594331	25	0.1	5000
0.9	0.5	0.5	0.933249362033813	0.536430561056689	0.671937982092854	0.94815077861588	0.666666666666667	0.735083187915682	0.747427890524965	0.360131477254733	1.42663502778377	25	0.1	5000
0.9	0.5	0.5	0.97855738079983	0.332623688892794	0.332623688892795	0.897854954034729	0.603169965428124	0.603169965428124	-0.65416109102997	-0.654161091029969	1.51354687573412	25	0.1	5000
0.9	0.5	0.5	0.87299920585467	0.508287886654675	0.425812802368655	0.909471908847024	0.339270085118482	0.292661361626879	0.444557016227128	0.687918885184629	0.21700242218187	25	0.1	5000
0.9	0.5	0.5	0.885797285715789	0.486093320955754	0.581792069007273	0.826980260080624	0.477551981173318	0.555555555555556	-0.485354681111267	-0.83250939486411	0.132726425682835	25	0.1	5000
0.9	0.5	0.5	0.99026617950143	0.623884273669672	0.621255704382702	0.952033109297414	0.628549392565583	0.594942206400108	-0.233207793447509	-0.407786896692811	-1.16954289436384	25	0.1	5000
0.9	0.5	0.5	0.785859257014621	0.297516814841195	0.45299359387312	0.808870106953535	0.320652173913043	0.551268162063874	0.487603426141157	-0.668000552059305	9.43689570931383e-16	25	0.1	5000
0.9	0.5	0.5	1	0.239044998802012	0.239044998802012	1	0.590816996303426	0.590816996303426	-0.389961239735248	-0.389961239735248	0.44078198830724	25	0.1	5000
0.9	0.5	0.5	0.660315333141391	0.332179995621483	0.574274041389434	0.785903998274242	0.392274066032284	0.5433249044066	0.680443253902943	0.130028880943526	-0.204398127265348	25	0.1	5000
0.9	0.5	0.5	0.992619968266363	0.559721310790322	0.565941466461155	0.952033109297414	0.50173093302415	0.529856818173818	-0.810848929048536	-0.65416109102997	0.747412939541181	25	0.1	5000
0.9	0.5	0.5	0.788523534408235	0.60785819038195	0.607512252276961	0.782861113470252	0.693564862104188	0.559505588942363	0.612802006808799	0.531481945396775	1.27267780081506	25	0.1	5000
0.9	0.5	0.5	0.988980688979715	0.756693664944217	0.764129692741484	0.964350552856957	0.661348717189236	0.688638387447541	-0.300185580733892	-0.144819113177999	-0.267625574607993	25	0.1	5000
0.9	0.5	0.5	0.918565936501373	0.854087614613232	0.904998562234148	0.789473684210526	0.688247201611685	0.688247201611685	-0.632104909672221	-0.862348993348078	-1.48973890847152	25	0.1	5000
0.9	0.5	0.5	0.895389166355832	0.623037344985881	0.55420058488542	0.909471908847024	0.568364948756752	0.587087349229144	-0.820270056477376	-0.49222441544517	0.167255166223247	25	0.1	5000
0.9	0.5	0.5	0.326275417332053	0.0717393941579754	0.568291921097936	0.656357388316151	0.16422081026966	0.380300823782371	-1.09624287191524	-0.424340037428735	-0.961610254698776	25	0.1	5000
0.9	0.5	0.5	0.919334935883619	0.544859642946694	0.563992420043918	0.93037164501583	0.391130858858204	0.425784315771743	-0.1956030125953	0.233901012160748	-0.717545983676953	25	0.1	5000
0.9	0.5	0.5	1	0.48652544647001	0.48652544647001	1	0.451168645455973	0.451168645455973	-1.25146892996022	-1.25146892996022	-0.99456048960306	25	0.1	5000
0.9	0.5	0.5	0.291126874385946	0.610447004656231	0.0361148808465476	0.822695035460993	0.336860768426608	0.196502114915521	0.390095011278536	-0.717545983676955	-1.5662044151253	25	0.1	5000
0.9	0.5	0.5	1	0.709677439795636	0.709677439795636	1	0.594942206400108	0.594942206400108	-0.73087063926628	-0.73087063926628	-0.0442510774949731	25	0.1	5000
0.9	0.5	0.5	0.924574844912846	0.434841949185951	0.291315011761234	0.93037164501583	0.367556697682763	0.279333499888325	1.24392065493359	0.747412939541182	-0.317843463593284	25	0.1	5000
0.9	0.5	0.5	0.918803189506871	0.58525618747099	0.661378243912537	0.872382584623627	0.593192956448216	0.709655299560426	0.948218078604711	1.42354666911774	0.531547647166626	25	0.1	5000
0.9	0.5	0.5	0.995277118383867	0.46489694425828	0.467950708348971	0.943456353049726	0.389789721434554	0.421514148842216	-0.132730025000095	-0.208604200700654	0.971813504010013	25	0.1	5000
0.9	0.5	0.5	0.937124161356624	0.392050378266919	0.48092103582442	0.822695035460993	0.391130858858204	0.546341517135269	-1.64034971135948	-1.7602883976556	-1.56503094582881	25	0.1	5000
0.9	0.5	0.5	0.889450420766831	0.568922544711101	0.47360911064046	0.846390168970814	0.590816996303426	0.425784315771743	1.04723800342987	0.233901012160755	0.719347266857051	25	0.1	5000
0.9	0.5	0.5	0.986166268846179	0.6033891939835	0.580429514529443	0.962533421879622	0.631171798632571	0.568364948756752	-1.48885018451086	-1.57484358018834	-1.06542673449459	25	0.1	5000
0.9	0.5	0.5	0.814538202024507	0.479918636669525	0.451395189197628	0.82316534040672	0.605752620269002	0.501849940977578	0.2958062673311	0.843451423773971	-0.11594033580009	25	0.1	5000
0.9	0.5	0.5	0.953016291237165	0.607604263085637	0.562881935765697	0.943456353049726	0.537964389857286	0.477334854579818	-1.41169996904326	-1.11231545402958	-1.38581709991141	25	0.1	5000
0.9	0.5	0.5	0.883481814653817	0.42442474723853	0.601597811953117	0.943456353049726	0.559505588942363	0.628549392565583	0.0695725746815005	0.573050746704599	-0.233207793447508	25	0.1	5000
0.9	0.5	0.5	0.894488837233161	0.376530664790935	0.297269670170157	0.763199659594234	0.465849142869208	0.444444444444444	-1.25934158851052	-0.917955260031287	-1.5662044151253	25	0.1	5000
0.9	0.5	0.5	0.95223841763543	0.662088020968833	0.61005416375291	0.94815077861588	0.559505588942363	0.477551981173318	-0.902593902123992	-0.572712705247774	-1.74891823622523	25	0.1	5000
0.9	0.5	0.5	0.713238133210066	0.44013734338569	0.489818657980668	0.785903998274242	0.51604684654214	0.561767624529895	-0.293176538411778	-0.389088870725951	-0.572712705247774	25	0.1	5000
0.9	0.5	0.5	0.805963473042418	0.443905034434697	0.399611605686758	0.937671079398366	0.422467189619044	0.389499389499389	1.24392065493359	0.805050169302195	-1.11231545402959	25	0.1	5000
0.9	0.5	0.5	0.789252681655851	0.407885960362855	0.378909427938127	0.808870106953535	0.592391304347826	0.551268162063874	0.487603426141156	-0.115940335800089	1.24392065493359	25	0.1	5000
0.9	0.5	0.5	0.971657986558399	0.460926402419757	0.482868824686482	0.958070035936968	0.412173033871966	0.434035224311113	1.0988836856186	1.30332156592195	-0.487365004725655	25	0.1	5000
0.9	0.5	0.5	0.989194381228463	0.464194981649019	0.43477190263004	0.964350552856957	0.606645076270765	0.543993373407078	-0.370687464041441	-0.217194798593962	0.94583621368537	25	0.1	5000
0.9	0.5	0.5	0.922720269114091	0.358637355893696	0.388203541692872	0.862316498502576	0.320619368952934	0.382359556450936	1.5282735770651	1.09134866411302	1.46835456632552	25	0.1	5000
0.9	0.5	0.5	0.909720839592603	0.420964437326321	0.538633671229715	0.894538875734196	0.447827826678418	0.591419816138917	-0.485354681111257	-0.984337920972496	0.106053077572013	25	0.1	5000
0.9	0.5	0.5	0.922266448143137	0.78521939237071	0.841456644375019	0.889756521002609	0.476550110780312	0.544017408835629	-0.86234899334808	-0.404153117046636	-0.594145963956483	25	0.1	5000
0.9	0.5	0.5	0.995065913075929	0.12224689189461	0.140718635357168	0.884651736929383	0.422467189619044	0.477551981173318	0.390563562169818	0.485400982055382	-0.208604200700654	25	0.1	5000
0.9	0.5	0.5	0.708956608932353	0.0823297363908904	0.119515748792291	0.800094691365663	0.431123990918291	0.50173093302415	-1.00267642627163	-1.2032790884438	-1.1816493188125	25	0.1	5000
0.9	0.5	0.5	0.864019554004792	0.27430525856049	0.152706167955757	0.864130434782608	0.367556697682763	0.367556697682763	-1.48563581567505	-1.31893196155879	-0.737437026914888	25	0.1	5000
0.9	0.5	0.5	0.818406380807056	0.543263422300276	0.464652192459867	0.871337784392731	0.529337359694663	0.529595064587698	0.528791544208184	0.420210646800658	-0.0986705078141535	25	0.1	5000
0.9	0.5	0.5	0.594392787190477	0.254133036651326	0.292079861927254	0.735430844494329	0.381122535662575	0.421514148842216	1.87576671118471	0.985042795863564	0.650981437325762	25	0.1	5000
0.9	0.5	0.5	0.850945583836712	0.498222100222914	0.376043833219479	0.884651736929383	0.555555555555556	0.51604684654214	1.17608417764363	0.195609015925909	0.044250605163071	25	0.1	5000
0.9	0.5	0.5	0.928559365569567	0.57594514296451	0.686852282148391	0.962533421879622	0.686274509803922	0.733358797622569	0.537870788006992	0.935742036416583	0.685334965836149	25	0.1	5000
0.9	0.5	0.5	1	0.700574395276576	0.700574395276576	1	0.646330680813439	0.646330680813439	1.3787673481538	1.3787673481538	0.99797413032933	25	0.1	5000
0.9	0.5	0.5	0.930127661693147	0.0969264169919763	0.154276569422672	0.853682581477433	0.367556697682763	0.344828154104298	0.190844051321539	-0.244948081173394	0.68044325390294	25	0.1	5000
0.9	0.5	0.5	1	0.609012256060656	0.609012256060656	1	0.529856818173818	0.529856818173818	0.863072106797107	0.863072106797107	0.440781988307239	25	0.1	5000
0.9	0.5	0.5	0.926891703584493	0.604911960403247	0.583540531800914	0.884651736929383	0.51604684654214	0.444444444444444	0.293207154222912	-0.309360518652194	0.573050746704595	25	0.1	5000
0.9	0.5	0.5	0.57994099654592	0.795421852569793	0.358610884022197	0.90267093384844	0.697518448882886	0.555555555555556	-1.43042174946389	-1.98063647845057	-1.16954289436385	25	0.1	5000
0.9	0.5	0.5	1	0.410295345793245	0.410295345793245	1	0.578947368421053	0.578947368421053	-0.152189696001339	-0.152189696001339	-0.513884686390606	25	0.1	5000
0.9	0.5	0.5	0.955362720824682	0.596554142301498	0.616856144678599	0.920882357366793	0.461527364235734	0.509090034697186	-0.0780317948872673	0.167592896166913	-0.668000552059307	25	0.1	5000
0.9	0.5	0.5	0.838493017195898	0.380426987128306	0.531778128410807	0.896659575503744	0.521561615363225	0.583986203942163	-0.300185580733893	-0.926949098931204	-0.0636372043349871	25	0.1	5000
0.9	0.5	0.5	1	0.794450791300687	0.794450791300687	1	0.692411258141498	0.692411258141498	1.24199535342504	1.24199535342504	1.26023902258433	25	0.1	5000
0.9	0.5	0.5	0.788524551507174	0.688225403875059	0.674461495406929	0.853663843353561	0.764705882352941	0.779108049174211	0.315752698418167	1.24213703133262	0.832157707834055	25	0.1	5000
0.9	0.5	0.5	0.933609357239838	0.462704605296278	0.400090334205967	0.958070035936968	0.476193733296137	0.420537746610947	-1.73286958308007	-1.47891016064824	-1.50653311705036	25	0.1	5000
0.9	0.5	0.5	0.946107359792788	0.334920163739016	0.425638356583343	0.915238951128249	0.314771338645563	0.443900070317844	0.407842995856949	0.114756393640229	0.453102407302175	25	0.1	5000
0.9	0.5	0.5	0.986003823996807	0.657015232367867	0.654798430399173	0.94815077861588	0.522015597215484	0.555555555555556	-0.570504518131773	-0.397422224177412	-0.132730025000093	25	0.1	5000
0.9	0.5	0.5	0.995526598563325	0.459938764267858	0.459225932893383	0.955294411470837	0.529337359694663	0.558630998017491	-0.256406508397238	-0.326437872599579	0.360131477254733	25	0.1	5000
0.9	0.5	0.5	0.818154623222025	0.534448402367702	0.446153881318502	0.838783233173485	0.701552175412334	0.584061839085981	-0.868596334590576	-0.148458012521353	-1.40866974328792	25	0.1	5000
0.9	0.5	0.5	0.995545225980446	0.286000926296473	0.286186817436605	0.937671079398366	0.421514148842216	0.458258467954396	-0.11594033580009	-0.195603012595293	0.650981437325762	25	0.1	5000
0.9	0.5	0.5	1	0.706203582142674	0.706203582142674	1	0.584061839085981	0.584061839085981	0.190844051321532	0.190844051321532	-0.389961239735233	25	0.1	5000
0.9	0.5	0.5	1	0.737936289806241	0.737936289806241	1	0.608859082342564	0.608859082342564	-1.2322077565091	-1.2322077565091	-0.862348993348079	25	0.1	5000
0.9	0.5	0.5	0.705666589364917	0.462142195407156	0.584782377968138	0.785903998274242	0.496968704791065	0.456521739130435	1.43163964465159	1.24392065493359	0.487603426141156	25	0.1	5000
0.9	0.5	0.5	1	0.446975937975584	0.446975937975584	1	0.492365963917331	0.492365963917331	0.570131137176502	0.570131137176502	-0.572712705247774	25	0.1	5000
0.9	0.5	0.5	0.97477033950652	0.598897686413054	0.58812670630865	0.958070035936968	0.469496021220159	0.443900070317844	0.765800791093301	0.572321886463293	1.15131941022073	25	0.1	5000
0.9	0.5	0.5	0.992987381511838	0.583989487796922	0.599548247433171	0.937671079398366	0.485363331555443	0.559505588942363	-0.961610254698779	-1.11231545402958	0.36013147725473	25	0.1	5000
0.9	0.5	0.5	1	0.601454752959817	0.601454752959817	1	0.638915143337887	0.638915143337887	-0.397422224177411	-0.397422224177411	-1.05338423359233	25	0.1	5000
0.9	0.5	0.5	0.932514200450941	0.00440885789120928	0.00055019493645512	0.908053634709301	-0.0468292905790847	-0.0515710623129397	0.454598489659287	0.167592896166913	-0.270304951240981	25	0.1	5000
0.9	0.5	0.5	0.896377851581193	0.788756469020019	0.691831400907932	0.90267093384844	0.800094691365663	0.715909090909091	-0.746430779133342	-1.35557210792062	-0.650593661545931	25	0.1	5000
0.9	0.5	0.5	0.846837161374116	0.14591367335425	0.147616676843394	0.755332053657452	0.361929942377529	0.431818181818182	-1.06542673449458	-1.20327908844381	-1.78813645684983	25	0.1	5000
0.9	0.5	0.5	1	0.643762719217726	0.643762719217726	1	0.666666666666667	0.666666666666667	0.573050746704598	0.573050746704598	0.132726425682834	25	0.1	5000
0.9	0.5	0.5	1	0.690490927322453	0.690490927322453	1	0.656981525837472	0.656981525837472	0.570131137176494	0.570131137176494	-0.233207793447508	25	0.1	5000
0.9	0.5	0.5	0.808186550045133	0.67729825401962	0.501596529496995	0.872382584623627	0.656380341263449	0.569166849788593	-0.594145963956483	0.0695725746815011	0.334114020038979	25	0.1	5000
0.9	0.5	0.5	0.856743555851586	0.850190665271718	0.709278744514262	0.894538875734196	0.735083187915682	0.59402807414242	-0.317843463593284	-0.668000552059305	0.132726425682836	25	0.1	5000
0.9	0.5	0.5	0.940941233851708	0.595199722071563	0.519378759613675	0.964350552856957	0.704552254994861	0.656967256203551	0.476352420833373	0.793111460815895	0.537870788006985	25	0.1	5000
0.9	0.5	0.5	0.556784087313945	0.229205369461	0.193418083248658	0.884651736929383	0.51604684654214	0.555555555555556	-1.90919044311739	-1.71329975253007	-1.16954289436384	25	0.1	5000
0.9	0.5	0.5	0.987961149860622	0.0820661557863181	0.0632150707436053	0.952033109297414	0.458258467954396	0.367556697682763	-0.730870639266287	-0.820270056477388	0.487603426141155	25	0.1	5000
0.9	0.5	0.5	0.999390402460825	0.566053865571965	0.56712329635159	0.958070035936968	0.56496598177755	0.634029459474658	0.997974130329332	1.02436038372216	1.00607428388614	25	0.1	5000
0.9	0.5	0.5	0.923291822269437	0.504020431929166	0.553244238574674	0.94815077861588	0.529856818173818	0.561767624529895	0.612802006808799	1.00607428388614	0.948218078604711	25	0.1	5000
0.9	0.5	0.5	0.554275808954778	0.151004929757296	0.525569300921952	0.836210571746586	0.296719880297176	0.539170506912442	1.99307283785749	1.24199535342505	0.233901012160748	25	0.1	5000
0.9	0.5	0.5	0.902159733042301	0.824124438352109	0.720195049896492	0.943456353049726	0.697518448882886	0.636572388047428	1.17608417764363	1.59316107571157	0.650981437325762	25	0.1	5000
0.9	0.5	0.5	0.864813676165674	0.491633365303422	0.275291419793836	0.897854954034729	0.404595159031072	0.404595159031072	0.696504396699752	0.0212131467870629	-0.0780317948872664	25	0.1	5000
0.9	0.5	0.5	0.898961017282924	0.268327619091902	0.339409723936802	0.93037164501583	0.367556697682763	0.404595159031072	-1.40350143197024	-1.08799206481373	-0.737437026914897	25	0.1	5000
0.9	0.5	0.5	0.973083937739495	0.546322481817143	0.519950293844595	0.93037164501583	0.461527364235734	0.422467189619044	0.130028880943525	-0.097846109491443	2.22449479982151	25	0.1	5000
0.9	0.5	0.5	1	0.440854524205374	0.440854524205374	1	0.534323946328186	0.534323946328186	0.650981437325762	0.650981437325762	1.41058473145301	25	0.1	5000
0.9	0.5	0.5	0.945472407197898	0.754195515774909	0.659761707139732	0.93037164501583	0.551268162063874	0.461527364235734	-1.23220775650909	-0.894872588631119	-1.11231545402959	25	0.1	5000
0.9	0.5	0.5	0.786945277243436	0.504938795070285	0.434086718014169	0.888888888888889	0.336860768426608	0.336860768426608	0.747427890524965	-0.132730025000095	-0.167589260008647	25	0.1	5000
0.9	0.5	0.5	0.886027995321734	0.188392107983185	0.202849026053841	0.803361731053942	0.180332457229312	0.336150064414473	-0.0558925701995297	0.62307822054478	-0.233207793447509	25	0.1	5000
0.9	0.5	0.5	0.203830412458057	0.151424384750708	0.137294896577798	0.655610068107186	0.101476513723761	0.12790996890363	0.692516118536402	-1.23994098255429	-0.293176538411778	25	0.1	5000
0.9	0.5	0.5	1	0.689243771394053	0.689243771394053	1	0.617578075448781	0.617578075448781	0.044250605163072	0.044250605163072	-0.167589260008645	25	0.1	5000
0.9	0.5	0.5	0.985361946281067	0.416168436611748	0.422255221563975	0.952033109297414	0.336150064414473	0.421514148842216	-1.30392928487756	-1.2032790884438	0.805050169302193	25	0.1	5000
0.9	0.5	0.5	1	0.265771553472593	0.265771553472593	1	0.546341517135269	0.546341517135269	-0.774512945082648	-0.774512945082648	0.167592896166911	25	0.1	5000
0.9	0.5	0.5	0.863862670781726	0.581525864566465	0.748431727689692	0.884651736929383	0.485363331555443	0.628549392565583	1.05917541626686	1.09134866411301	0.275548852839291	25	0.1	5000
0.9	0.5	0.5	1	0.509611184066754	0.509611184066754	1	0.617578075448781	0.617578075448781	-0.397422224177412	-0.397422224177412	0.719347266857057	25	0.1	5000
0.9	0.5	0.5	0.874115183091693	0.353845669085888	0.509294887137344	0.937671079398366	0.456521739130435	0.551268162063874	0.965538231963774	1.42354666911775	1.24392065493358	25	0.1	5000
0.9	0.5	0.5	0.922376431796122	0.242797694897809	0.299208867166548	0.889756521002609	0.442268981335852	0.535303379031311	-0.666026632655467	-0.513884686390604	-0.485228298069064	25	0.1	5000
0.9	0.5	0.5	0.454952522707752	0.552886954103956	0.335910210619081	0.785903998274242	0.571688781804494	0.50173093302415	-1.05338423359233	-1.36138582312894	0.650981437325762	25	0.1	5000
0.9	0.5	0.5	0.891523393229031	0.239345398263977	0.355636761554123	0.777986605215499	0.578947368421053	0.608859082342564	-0.513884686390604	-1.40350143197024	-1.52743277049462	25	0.1	5000
0.9	0.5	0.5	1	0.290231104516349	0.290231104516349	1	0.202408061651001	0.202408061651001	-0.389961239735254	-0.389961239735254	1.32133311217532	25	0.1	5000
0.9	0.5	0.5	0.353696422607302	0.153279259761575	0.0929476512771325	0.608859082342564	0.43973155946963	0.184782608695652	-1.6459033480873	-0.868596334590573	-0.961610254698776	25	0.1	5000
0.9	0.5	0.5	0.898557474760139	0.832914521324085	0.753881725607261	0.785903998274242	0.79854940950469	0.622339330385724	1.85514662967974	1.4316396446516	1.96815821530109	25	0.1	5000
0.9	0.5	0.5	0.891781883657177	0.660455133369446	0.602889697005225	0.909471908847024	0.558630998017491	0.589281226999252	-0.0636372043349993	0.21700242218187	-0.569905905173483	25	0.1	5000
0.9	0.5	0.5	1	0.176519066664793	0.176519066664793	1	0.336860768426608	0.336860768426608	-0.500219330044697	-0.500219330044697	-0.746430779133341	25	0.1	5000
0.9	0.5	0.5	0.745749984720818	0.646876776951977	0.467443009700148	0.888888888888889	0.522015597215484	0.415481801865385	-0.746430779133342	0.132726425682835	-1.30392928487756	25	0.1	5000
0.9	0.5	0.5	0.937370738620358	0.235023566241902	0.395891278594327	0.943456353049726	0.324575624106436	0.431123990918291	0.254897318272381	-0.132730025000094	0.44078198830724	25	0.1	5000
0.9	0.5	0.5	0.921733422419017	0.0902465196167016	0.0801706008323983	0.884651736929383	0.235920200581139	0.336860768426608	1.05917541626686	0.660406795272788	1.98125531187751	25	0.1	5000
0.9	0.5	0.5	0.61676570604543	0.542037002018552	0.516245492086836	0.777777777777778	0.555555555555556	0.555555555555556	-0.746430779133343	-0.917955260031286	1.26023902258433	25	0.1	5000
0.9	0.5	0.5	0.990094236660128	0.817307465766163	0.8289233741528	0.952033109297414	0.680784523117148	0.719404634270843	-0.810848929048536	-0.902593902123991	-0.803779706644445	25	0.1	5000
0.9	0.5	0.5	0.937370738620363	0.481147447802282	0.437499398329117	0.943456353049726	0.551268162063874	0.51604684654214	0.254897318272381	-0.132730025000094	-0.774512945082649	25	0.1	5000
0.9	0.5	0.5	1	0.725065467595731	0.725065467595731	1	0.826980260080624	0.826980260080624	-0.393389405943311	-0.393389405943311	1.00607428388614	25	0.1	5000
0.9	0.5	0.5	0.986428363766762	0.174308855752999	0.184952560661984	0.884651736929383	0.270310252950645	0.444444444444444	-0.961610254698782	-1.25146892996022	-1.33223103611459	25	0.1	5000
0.9	0.5	0.5	0.840454433866666	0.239885063183295	0.410916625279391	0.897854954034729	0.367556697682763	0.485363331555443	0.863072106797115	0.863072106797111	-0.487365004725653	25	0.1	5000
0.9	0.5	0.5	0.775712975619532	0.0927570081998093	0.398981001550463	0.735430844494329	0.279333499888325	0.559505588942363	-0.285716505617262	0.531481945396777	0.6128020068088	25	0.1	5000
0.9	0.5	0.5	0.98514845877132	0.0545588273720356	0.0646565144810768	0.937671079398366	0.352501058049476	0.324575624106436	-0.583757044964656	-0.485354681111265	0.233901012160747	25	0.1	5000
0.9	0.5	0.5	0.724562784235799	0.26872921464829	0.234839086152677	0.777986605215499	0.382359556450936	0.393178549746392	0.454598489659285	0.487603426141157	1.26023902258433	25	0.1	5000
0.9	0.5	0.5	0.69604059573956	0.242640750060109	0.11709427425004	0.697518448882885	0.458258467954396	0.393178549746392	1.05117324667112	-0.132730025000091	1.24392065493358	25	0.1	5000
0.9	0.5	0.5	1	0.658945030861666	0.658945030861666	1	0.772287819235044	0.772287819235044	0.138127163724474	0.138127163724474	-0.569905905173484	25	0.1	5000
0.9	0.5	0.5	0.965107151780223	0.585823359423685	0.670838539286539	0.958070035936968	0.56496598177755	0.634029459474658	-1.10952590004598	-1.38581709991142	0.309388687265345	25	0.1	5000
0.9	0.5	0.5	0.998783628392681	0.606359199104263	0.612711165724502	0.952033109297414	0.421514148842216	0.447827826678418	0.407842995856952	0.360131477254733	0.531481945396774	25	0.1	5000
0.9	0.5	0.5	0.999227551206717	0.653914440216283	0.652892191358133	0.937671079398366	0.641436351532653	0.598479104365031	0.487603426141156	0.531481945396777	-0.0780317948872663	25	0.1	5000
0.9	0.5	0.5	0.956768080008534	0.508689194979668	0.546804711380141	0.879049072991533	0.558630998017491	0.657871239899547	-0.0816939628160392	-0.352806589809236	-0.737437026914898	25	0.1	5000
0.9	0.5	0.5	0.775264503861995	0.383875059400818	0.607302154059234	0.785903998274242	0.431123990918291	0.638915143337887	0.54358417477447	0.293207154222914	0.834073225601309	25	0.1	5000
0.9	0.5	0.5	0.900939921014171	0.587699468132109	0.715875100433469	0.916943521594684	0.637615337803302	0.637615337803302	-0.343944614049258	0.0382559083553884	-0.648210480842165	25	0.1	5000
0.9	0.5	0.5	0.848220985714701	0.276888178418286	0.317779979511755	0.872382584623627	0.496968704791065	0.551268162063874	-1.6060065970319	-2.05969007332586	-1.40350143197024	25	0.1	5000
0.9	0.5	0.5	0.994794340642927	0.472295466831965	0.479222598764827	0.952033109297414	0.46028047019751	0.526515151515152	-0.402320285691331	-0.326437872599579	0.650981437325762	25	0.1	5000
0.9	0.5	0.5	0.547288482067298	0.20163217573191	0.14713127604417	0.826980260080624	0.389499389499389	0.477551981173318	-1.36541293918794	-1.08657424814302	0.254897318272379	25	0.1	5000
0.9	0.5	0.5	1	0.223160468703247	0.223160468703247	1	0.378187790294891	0.378187790294891	1.28365027557218	1.28365027557218	0.719347266857057	25	0.1	5000
0.9	0.5	0.5	0.907551681671103	0.474986296709302	0.590613060939326	0.888888888888889	0.522015597215484	0.628549392565583	0.48540098205538	0.920302214505989	0.528791544208183	25	0.1	5000
0.9	0.5	0.5	0.917384974295112	0.129765434523294	0.134571352201287	0.908053634709301	0.0764719112901873	0.0561434614044346	0.924957885354875	0.610390583688673	0.485400982055382	25	0.1	5000
0.9	0.5	0.5	0.980986165908097	0.320463852270465	0.241826185623608	0.908053634709301	0.593067216598806	0.421463615211762	1.54185015734573	1.56800951535073	1.59945082306001	25	0.1	5000
0.9	0.5	0.5	0.462806758830831	0.0118724633074398	0.129756856707087	0.735430844494329	0.164865244729383	0.352501058049476	-0.208604200700663	-1.36138582312894	-0.097846109491441	25	0.1	5000
0.9	0.5	0.5	1	0.429477047504995	0.429477047504995	1	0.468085106382979	0.468085106382979	0.500591937579371	0.500591937579371	1.54185015734574	25	0.1	5000
0.9	0.5	0.5	0.943260594627626	0.723399171315698	0.759610789718309	0.958070035936968	0.779230196190539	0.814438271558934	2.30746844268125	2.5138988378974	2.04830232533929	25	0.1	5000
0.9	0.5	0.5	0.806591528186422	-0.0340622860021473	-0.028780640519327	0.76656954412459	-0.0629405806690979	-0.0482483322304473	1.25892890196603	0.650219712044248	-0.594145963956483	25	0.1	5000
0.9	0.5	0.5	0.872505296827293	0.310811527691844	0.547353902742	0.943456353049726	0.461527364235734	0.561767624529895	1.67647937738102	1.26023902258433	0.543584174774471	25	0.1	5000
0.9	0.5	0.5	0.776852098284871	0.49118710756176	0.740479999649636	0.872375041667114	0.589281226999252	0.737867061374712	0.453102407302163	0.114756393640229	0.892041951202274	25	0.1	5000
0.9	0.5	0.5	0.798572253517311	0.336367156424228	0.0290087869683456	0.894538875734196	0.449485378467092	0.361954186518809	0.360131477254733	0.25489731827238	-0.055892570199533	25	0.1	5000
0.9	0.5	0.5	0.996400781401656	0.723559707006022	0.724613535872194	0.943456353049726	0.777777777777778	0.710504167111522	0.0442506051630704	-0.0231922006479797	-0.132730025000093	25	0.1	5000
0.9	0.5	0.5	0.683996313475614	0.390714862160402	0.202559395035547	0.81060606060606	0.558630998017491	0.46028047019751	1.44229639575142	1.44229639575142	1.02821107886401	25	0.1	5000
0.9	0.5	0.5	0.84859295926516	0.309707746067172	0.313112024986429	0.808870106953535	0.293666217174213	0.389499389499389	0.293207154222912	0.347336495125439	0.0695725746814993	25	0.1	5000
0.9	0.5	0.5	1	0.544434552244595	0.544434552244595	1	0.546341517135269	0.546341517135269	0.584253844693236	0.584253844693236	-0.0558925701995299	25	0.1	5000
0.9	0.5	0.5	0.999230401721932	0.149140382626646	0.146314534474331	0.94815077861588	0.387129724208376	0.308948006515287	0.612802006808797	0.573050746704598	-0.233207793447512	25	0.1	5000
0.9	0.5	0.5	0.901212348447327	0.691619147600067	0.618107447811578	0.846390168970814	0.692411258141498	0.561767624529895	-0.695493613175169	-1.1816493188125	-0.397422224177411	25	0.1	5000
0.9	0.5	0.5	0.814097506586758	0.54103814013172	0.297912766389946	0.728260869565217	0.777986605215499	0.43973155946963	0.293207154222912	0.776100870902818	0.692516118536402	25	0.1	5000
0.9	0.5	0.5	0.917137474834224	0.530671971482203	0.592359742650808	0.952033109297414	0.558630998017491	0.591419816138917	0.892041951202277	0.444557016227126	0.444557016227127	25	0.1	5000
0.9	0.5	0.5	0.953343708632593	0.67829771494494	0.751617532542733	0.905139275710503	0.62999646081551	0.700140042014005	0.965946625644352	0.464039655460684	1.41058473145302	25	0.1	5000
0.9	0.5	0.5	0.94210071094317	0.731629053064494	0.787767083367193	0.943456353049726	0.666666666666667	0.710504167111522	1.50878740346572	1.07416457345456	1.67076743815666	25	0.1	5000
0.9	0.5	0.5	0.931550360158041	0.666865931058211	0.723523830035366	0.891733794358692	0.601266760365633	0.62797619047619	0.756934334450535	0.864514755552011	0.144817112141747	25	0.1	5000
0.9	0.5	0.5	0.822155681248569	0.46726216854399	0.465060004999249	0.872382584623627	0.422467189619044	0.352501058049476	-1.28251627797112	-1.52838986276318	-1.14373506198246	25	0.1	5000
0.9	0.5	0.5	0.719711463341124	0.0167326761255892	0.0760824906815436	0.90267093384844	0.263579414557549	0.308948006515287	0.163355521798329	0.044250605163069	-1.06542673449459	25	0.1	5000
0.9	0.5	0.5	1	0.149468016645446	0.149468016645446	1	0.144004608221196	0.144004608221196	-0.0780317948872672	-0.0780317948872672	-1.2399409825543	25	0.1	5000
0.9	0.5	0.5	0.93808385773449	0.043277098696517	0.000118614771633451	0.872382584623627	0.361954186518809	0.26075163524006	0.25489731827238	0.747412939541181	-0.167589260008645	25	0.1	5000
0.9	0.5	0.5	1	0.158324050746576	0.158324050746576	1	0.442268981335852	0.442268981335852	-0.404153117046636	-0.404153117046636	-0.659805180807925	25	0.1	5000
0.9	0.5	0.5	0.873266011637841	-0.0526327524829842	-0.0449092401534202	0.920882357366793	0.187623883977138	0.214818338340431	-0.285716505617256	0.167592896166913	0.347336495125439	25	0.1	5000
0.9	0.5	0.5	0.90013892638805	0.101927202376206	0.113317191124012	0.894538875734196	0.447827826678418	0.389499389499389	0.696504396699743	1.07416457345456	1.25038901262606	25	0.1	5000
0.9	0.5	0.5	0.961434331619746	0.154100082528942	0.190518594260133	0.943456353049726	0.51604684654214	0.551268162063874	-1.56620441512529	-1.28251627797112	5.55111512312578e-16	25	0.1	5000
0.9	0.5	0.5	0.992680428453287	0.559586050065174	0.562939820030168	0.952033109297414	0.671183351206307	0.636572388047428	-0.654161091029973	-0.569905905173477	0.0695725746814991	25	0.1	5000
0.9	0.5	0.5	0.998770412993693	0.597016356603124	0.605087211531674	0.908053634709301	0.521647832705343	0.645390070921986	0.334114020038992	0.390095011278524	0.0558925108438741	25	0.1	5000
0.9	0.5	0.5	0.948495127476111	0.283959361567217	0.33293262482959	0.937671079398366	0.367556697682763	0.447827826678418	0.776100870902819	0.531481945396777	-0.486525908793583	25	0.1	5000
0.9	0.5	0.5	0.858893437413511	0.285724507657	0.396826812324701	0.877899877899878	0.361075888204216	0.477551981173318	1.25038901262606	1.25038901262606	1.82931346320341	25	0.1	5000
0.9	0.5	0.5	0.880667681636027	0.527854569612308	0.462028022197591	0.872375041667114	0.624370996982753	0.595015019786157	-0.648531020690308	-0.191220865264573	-0.654161091029969	25	0.1	5000
0.9	0.5	0.5	1	0.0251126562677071	0.0251126562677071	1	0.249750063810082	0.249750063810082	-0.317843463593286	-0.317843463593286	1.66533453693773e-15	25	0.1	5000
0.9	0.5	0.5	0.828536941008227	0.442110429045473	0.606204274271445	0.943456353049726	0.397947261686154	0.465849142869208	-0.393389405943309	0.132726425682835	-0.570491377948553	25	0.1	5000
0.9	0.5	0.5	0.970946398072168	0.464908861011398	0.519829926129076	0.937671079398366	0.352501058049476	0.461527364235734	0.293207154222912	0.0695725746814988	0.440781988307241	25	0.1	5000
0.9	0.5	0.5	0.934687780196246	0.423956523185514	0.504363665573829	0.94815077861588	0.465849142869208	0.529337359694663	1.42663502778376	1.82326162744047	0.84345142377397	25	0.1	5000
0.9	0.5	0.5	0.927444700019918	0.510555700386199	0.415986503747066	0.934439360364873	0.603278411289255	0.470317466790752	-0.321242339477528	0.264915595906124	-1.78383672781595	25	0.1	5000
0.9	0.5	0.5	0.957968462331323	0.620361561863749	0.665234086456205	0.952033109297414	0.558630998017491	0.591419816138917	2.52525155560401	2.19382279950087	0.106053077572011	25	0.1	5000
0.9	0.5	0.5	0.804882998843417	0.394649934782692	0.328731175227725	0.894538875734196	0.389499389499389	0.336150064414473	1.16263165981078	0.360131477254742	-0.848285874738272	25	0.1	5000
0.9	0.5	0.5	0.946393695211829	0.527859316163921	0.609772018937669	0.879049072991533	0.421514148842216	0.552906129517597	-0.081693962816042	-0.500808615103457	-0.393389405943311	25	0.1	5000
0.9	0.5	0.5	1	0.652155504339998	0.652155504339998	1	0.557913351016799	0.557913351016799	0.920849543521723	0.920849543521723	0.374514204269115	25	0.1	5000
0.9	0.5	0.5	1	0.598824350588586	0.598824350588586	1	0.641436351532653	0.641436351532653	5.55111512312578e-16	5.55111512312578e-16	1.14519937700111	25	0.1	5000
0.9	0.5	0.5	1	0.834412573636624	0.834412573636624	1	0.645390070921986	0.645390070921986	-1.227457155864	-1.227457155864	-0.609550126595571	25	0.1	5000
0.9	0.5	0.5	0.784762879066698	0.685393779711836	0.902468205064992	0.937671079398366	0.598479104365031	0.641436351532653	-0.48535468111128	-1.05338423359233	-1.36138582312893	25	0.1	5000
0.9	0.5	0.5	0.959083242600363	0.746753694025495	0.663623804305391	0.955294411470837	0.593192956448216	0.50173093302415	-0.726306540525746	-0.407786896692811	-0.285716505617256	25	0.1	5000
0.9	0.5	0.5	0.978049213882487	0.279106385282211	0.312740565352289	0.91158267020336	0.465849142869208	0.465849142869208	0.609827221000924	0.374514204269115	0.0442506051630704	25	0.1	5000
0.9	0.5	0.5	0.941340261284867	0.746806148659496	0.798192251536914	0.955294411470837	0.700985053127406	0.737867061374713	-0.177570407953616	0.163355521798325	1.24707166021737	25	0.1	5000
0.9	0.5	0.5	1	0.266336731629485	0.266336731629485	1	0.492365963917331	0.492365963917331	-0.746430779133341	-0.746430779133341	-0.163354823497328	25	0.1	5000
0.9	0.5	0.5	0.61806271477512	0.312356537909644	0.560798079410963	0.617578075448781	0.393178549746392	0.546341517135269	0.0442506051630696	0.0558925108438733	1.60108847804049	25	0.1	5000
0.9	0.5	0.5	0.875907235022313	0.696905856164624	0.61170936514565	0.87974774456405	0.587087349229144	0.529595064587698	-1.29803761529637	-0.647815127478477	-1.10952590004599	25	0.1	5000
0.9	0.5	0.5	0.870781788545918	0.799478308360253	0.713334668793822	0.943456353049726	0.633699633699634	0.59402807414242	1.59316107571158	1.17608417764364	0.623078220544781	25	0.1	5000
0.9	0.5	0.5	0.853384959694831	0.815464418430195	0.926685387832121	0.863791115352941	0.589281226999252	0.557913351016799	-1.04804012702394	-0.57049137794855	-0.335148663937239	25	0.1	5000
0.9	0.5	0.5	0.944446476280176	0.581208472096768	0.600676432925114	0.94815077861588	0.558630998017491	0.594942206400108	-0.233207793447507	0.132726425682836	-0.650593661545933	25	0.1	5000
0.9	0.5	0.5	1	0.19134840103324	0.19134840103324	1	0.267615465052524	0.267615465052524	1.07480433118651	1.07480433118651	0.747427890524966	25	0.1	5000
0.9	0.5	0.5	1	0.236662800214731	0.236662800214731	1	0.300480357306688	0.300480357306688	-1.64094831069565	-1.64094831069565	0.0260131034966423	25	0.1	5000
0.9	0.5	0.5	0.785102772481292	0.888167918136461	0.685311197267025	0.90267093384844	0.763762615825973	0.678234328054695	-0.917955260031288	-0.730870639266284	-1.21487536708805	25	0.1	5000
0.9	0.5	0.5	0.912648242866228	0.57051849990254	0.447752361916931	0.952033109297414	0.526515151515152	0.46028047019751	0.326459603853996	0.696504396699742	1.36495592725906	25	0.1	5000
0.9	0.5	0.5	0.711927724667663	0.408915608678893	0.340315156716706	0.592391304347826	0.293666217174213	0.293666217174213	1.51354687573412	-0.293176538411778	0.0695725746814984	25	0.1	5000
0.9	0.5	0.5	0.950275435703108	0.425946698871351	0.46567513352029	0.897854954034729	0.559505588942363	0.559505588942363	-0.486525908793583	-0.65416109102997	-1.28251627797113	25	0.1	5000
0.9	0.5	0.5	0.955152555273283	0.737567643109366	0.846714753613432	0.920882357366793	0.468085106382979	0.590816996303426	-0.928773029322256	-1.27290281197489	-0.389961239735247	25	0.1	5000
0.9	0.5	0.5	0.970521546878767	0.483399835461429	0.483525982698505	0.937671079398366	0.393178549746392	0.477551981173318	-1.2322077565091	-1.11231545402959	0.573050746704596	25	0.1	5000
0.9	0.5	0.5	0.919000986851796	0.451914808160998	0.445194842642841	0.862316498502576	0.333333333333333	0.366732303960866	-0.132730025000094	-0.57049137794855	-1.08657424814302	25	0.1	5000
0.9	0.5	0.5	0.819539768811293	0.435341384438686	0.50012380977138	0.714850733707322	0.229415733870562	0.477219421937694	-0.273576410871175	0.390095011278539	0.132726425682833	25	0.1	5000
0.9	0.5	0.5	0.805153481749052	0.395853611342603	0.332245696134167	0.862316498502576	0.522015597215484	0.434303722406573	1.59018103881554	0.84345142377397	1.4331120090408	25	0.1	5000
0.9	0.5	0.5	1	0.127264352381898	0.127264352381898	1	0.292439669882457	0.292439669882457	-1.11231545402959	-1.11231545402959	-0.404153117046634	25	0.1	5000
0.9	0.5	0.5	1	0.571676320754671	0.571676320754671	1	0.558630998017491	0.558630998017491	-0.890407685942933	-0.890407685942933	0.779950800403647	25	0.1	5000
0.9	0.5	0.5	0.982282427711537	0.8645580822003	0.849208766032464	0.886141880460604	0.70668650965986	0.762174220140672	0.905289646948917	0.721545414261548	1.05117324667111	25	0.1	5000
0.9	0.5	0.5	0.998840329945806	0.362254961901765	0.360580020988088	0.93037164501583	0.26075163524006	0.235920200581139	0.645827305376257	0.680443253902941	0.390095011278524	25	0.1	5000
0.9	0.5	0.5	0.984412449356795	0.829422666706425	0.820030283556593	0.960458546817633	0.78668004739726	0.75363695184734	0.496334042943057	0.315752698418168	0.84345142377397	25	0.1	5000
0.9	0.5	0.5	1	0.310106886955918	0.310106886955918	1	0.569166849788593	0.569166849788593	-1.02532651088665	-1.02532651088665	-1.52743277049463	25	0.1	5000
0.9	0.5	0.5	1	0.888002831901931	0.888002831901931	1	0.653581346203169	0.653581346203169	-0.389961239735247	-0.389961239735247	-1.89244576227448	25	0.1	5000
0.9	0.5	0.5	0.997090009763778	0.696901033960454	0.689649894036403	0.884651736929383	0.628549392565583	0.485363331555443	0.747427890524966	0.680443253902943	0.528791544208183	25	0.1	5000
0.9	0.5	0.5	0.907032678989638	0.725179177360126	0.667879457124449	0.863791115352941	0.558630998017491	0.529337359694663	0.892041951202274	1.07480433118651	0.190844051321537	25	0.1	5000
0.9	0.5	0.5	0.996280456034968	0.586680129527628	0.583397347426986	0.943456353049726	0.59402807414242	0.666666666666667	-0.115940335800089	-0.0442510774949654	1.42663502778376	25	0.1	5000
0.9	0.5	0.5	1	0.0361011833023772	0.0361011833023772	1	0.324575624106436	0.324575624106436	-0.0780317948872666	-0.0780317948872666	-0.576922382274038	25	0.1	5000
0.9	0.5	0.5	0.999232639959632	0.129750257485197	0.129866625155632	0.937671079398366	0.367556697682763	0.336150064414473	0.77610087090282	0.805050169302196	1.02821107886401	25	0.1	5000
0.9	0.5	0.5	1	0.508351795209826	0.508351795209826	1	0.535303379031311	0.535303379031311	0.924957885354875	0.924957885354875	1.42663502778377	25	0.1	5000
0.9	0.5	0.5	1	0.276908528316971	0.276908528316971	1	0.636572388047428	0.636572388047428	-0.650593661545932	-0.650593661545932	-2.05969007332585	25	0.1	5000
0.9	0.5	0.5	1	0.137720330746619	0.137720330746619	1	0.344011008528412	0.344011008528412	-1.46682553912716	-1.46682553912716	0.747412939541181	25	0.1	5000
0.9	0.5	0.5	0.886827647881738	0.107412756022726	0.0136154729569353	0.888888888888889	0.300480357306688	0.169836723695084	-0.0442510774949654	-0.0442510774949659	-1.2729028119749	25	0.1	5000
0.9	0.5	0.5	0.990592555362302	0.675090966823617	0.660263216241912	0.94815077861588	0.628549392565583	0.591419816138917	-0.397422224177409	-0.317843463593285	-0.737437026914898	25	0.1	5000
0.9	0.5	0.5	0.841386391179156	0.586888062815326	0.671147044706901	0.877899877899878	0.680069134508705	0.680069134508705	0.439549911735392	-0.301112431240598	-0.774512945082648	25	0.1	5000
0.9	0.5	0.5	0.61187913715298	0.514434555055556	0.858026932888547	0.772287819235044	0.589281226999252	0.646330680813439	-1.92162351587084	-1.6906568478153	-1.6906568478153	25	0.1	5000
0.9	0.5	0.5	0.864056471289859	0.482653100773231	0.587083410264363	0.853682581477433	0.529043268444822	0.671183351206307	0.489076019387747	1.27267780081506	1.50882806083702	25	0.1	5000
0.9	0.5	0.5	0.863841602121662	0.725883665472423	0.46622687684701	0.909471908847024	0.762849788183167	0.603169965428124	0.84345142377397	0.779950800403649	-0.774512945082648	25	0.1	5000
0.9	0.5	0.5	0.83096704049768	0.583892711381882	0.736337487767833	0.872382584623627	0.598479104365031	0.755799755799756	-0.0780317948872677	-0.848285874738266	-0.576922382274038	25	0.1	5000
0.9	0.5	0.5	0.99911902255579	0.443899634174132	0.444479315759535	0.889756521002609	0.328444931703364	0.378187790294891	0.454598489659285	0.404452496683657	0.167592896166914	25	0.1	5000
0.9	0.5	0.5	0.998591199979222	0.533890286430519	0.529061085475017	0.943456353049726	0.666666666666667	0.710504167111522	-1.85204189100858	-1.74891823622523	-1.25146892996022	25	0.1	5000
0.9	0.5	0.5	0.821713750020232	0.406333600611901	0.331705291802855	0.838783233173485	0.308948006515287	0.270310252950645	-0.233207793447508	-0.487365004725653	1.26023902258433	25	0.1	5000
0.9	0.5	0.5	0.740469454895106	0.843689378924764	0.716276955938611	0.836210571746586	0.692411258141498	0.688247201611685	-0.285716505617245	-0.513884686390604	-0.572712705247774	25	0.1	5000
0.9	0.5	0.5	0.913896503807396	0.79995321828422	0.700724976121641	0.960458546817633	0.70668650965986	0.649181116497944	1.19559996712454	1.53952325453118	0.811962562080965	25	0.1	5000
0.9	0.5	0.5	1	0.572670047803316	0.572670047803316	1	0.622339330385724	0.622339330385724	0.40784299585696	0.40784299585696	1.04723800342988	25	0.1	5000
0.9	0.5	0.5	0.874546384712122	0.509075852814699	0.688621841641514	0.958070035936968	0.624370996982753	0.687122607988348	-0.957511876222674	-0.49621812723462	-0.317843463593284	25	0.1	5000
0.9	0.5	0.5	0.878069351731327	0.344474739067053	0.343214873974533	0.807946642902722	0.544017408835629	0.590816996303426	-0.270304951240981	-1.13092239840977	-1.44669448404453	25	0.1	5000
0.9	0.5	0.5	0.985114570592373	0.462010913396037	0.464606427257999	0.826980260080624	0.492365963917331	0.421514148842216	-0.0442510774949659	-0.11594033580009	1.05117324667112	25	0.1	5000
0.9	0.5	0.5	0.919715321352806	0.467338068893098	0.388833054249708	0.877899877899878	0.477334854579818	0.477334854579818	1.25038901262606	0.805050169302196	1.46694477987245	25	0.1	5000
0.9	0.5	0.5	0.913205273521657	0.69219723593616	0.719740170162921	0.823054891753101	0.431123990918291	0.444444444444444	0.44078198830724	-0.221105408074614	1.00607428388614	25	0.1	5000
0.9	0.5	0.5	0.988810337226052	0.00624474170388351	0.0223777276422245	0.908053634709301	0.0881807795447117	0.214818338340431	-0.273576410871176	-0.167589260008645	0.254897318272382	25	0.1	5000
0.9	0.5	0.5	0.638701326308847	0.444735327381783	0.731441463028631	0.93037164501583	0.352501058049476	0.456521739130435	-1.08799206481373	-0.487365004725654	0.293207154222911	25	0.1	5000
0.9	0.5	0.5	0.865393579011066	0.525338359140281	0.521861959270813	0.856762833689399	0.425784315771743	0.352501058049476	1.24612114041621	0.776100870902819	0.0260131034966417	25	0.1	5000
0.9	0.5	0.5	0.636256956742154	0.484787277682227	0.539916438597979	0.744101507650034	0.492365963917331	0.59402807414242	1.06581410364015e-14	-1.28251627797113	1.26023902258433	25	0.1	5000
0.9	0.5	0.5	1	0.59710750189922	0.59710750189922	1	0.595015019786157	0.595015019786157	0.444557016227124	0.444557016227124	-0.267625574607993	25	0.1	5000
0.9	0.5	0.5	0.954662641342977	0.704618089303295	0.73048889271093	0.90267093384844	0.526515151515152	0.492365963917331	-1.35557210792062	-1.16954289436384	0.244954094048804	25	0.1	5000
0.9	0.5	0.5	0.932034594987784	0.328842723147741	0.463291556947371	0.955294411470837	0.381122535662575	0.47665210056448	1.05117324667112	1.45368198336645	0.747412939541179	25	0.1	5000
0.9	0.5	0.5	0.489605944768021	0.264506412987345	0.267674381973517	0.861549790341286	0.421463615211762	0.228626004388036	-1.40517248103459	-0.00484707217285696	-0.273576410871176	25	0.1	5000
0.9	0.5	0.5	0.887431416448049	0.631000076512912	0.499641453176232	0.846114112226649	0.452803323253178	0.383123281867639	0.144817112141743	-0.24494808117339	0.267635201129389	25	0.1	5000
0.9	0.5	0.5	0.846138556648979	0.32217124865483	0.331562226089786	0.826980260080624	0.293666217174213	0.270310252950645	1.42354666911775	1.42663502778376	-0.1956030125953	25	0.1	5000
0.9	0.5	0.5	0.922846310843175	0.162545794862384	0.0611082274066556	0.94815077861588	0.489274770173647	0.415481801865385	-0.402320285691331	-0.0442510774949662	-1.38153589006496	25	0.1	5000
0.9	0.5	0.5	0.640178624410238	0.380853051525298	0.0871864580473233	0.693564862104188	0.449485378467092	0.180332457229312	-0.233207793447509	0.360131477254734	1.54185015734573	25	0.1	5000
0.9	0.5	0.5	1	0.526441577240013	0.526441577240013	1	0.730094529092031	0.730094529092031	-0.397422224177412	-0.397422224177412	-0.343944614049257	25	0.1	5000
0.9	0.5	0.5	0.90854444773605	0.195270500331604	0.239996479677991	0.93037164501583	0.422467189619044	0.461527364235734	-1.64136049558621	-1.36138582312894	-1.11231545402959	25	0.1	5000
0.9	0.5	0.5	0.803728300725213	0.511593454707803	0.636238709230088	0.863791115352941	0.737867061374713	0.78668004739726	-0.890407685942933	-0.256406508397238	-0.191220865264574	25	0.1	5000
0.9	0.5	0.5	0.916648632788922	0.546855219902756	0.497393444450003	0.937671079398366	0.485363331555443	0.447827826678418	0.487603426141157	0.985042795863563	0.779950800403648	25	0.1	5000
0.9	0.5	0.5	0.870644393645044	0.363186631648192	0.42610553402893	0.93037164501583	0.235920200581139	0.26075163524006	0.776100870902819	1.24199535342505	0.167592896166921	25	0.1	5000
0.9	0.5	0.5	0.992826792487689	0.431830612364764	0.439400018914967	0.93037164501583	0.324575624106436	0.422467189619044	-0.38908887072595	-0.293176538411777	-0.208604200700655	25	0.1	5000
0.9	0.5	0.5	0.942959965266884	0.752356475129295	0.810907227842246	0.952033109297414	0.755332053657452	0.810606060606061	0.190844051321538	-0.163354823497329	-0.969491149142926	25	0.1	5000
0.9	0.5	0.5	1	0.441639334224979	0.441639334224979	1	0.397947261686154	0.397947261686154	0.843451423773964	0.843451423773964	1.16263165981079	25	0.1	5000
0.9	0.5	0.5	0.892818187266539	0.33659973930527	0.373022511909506	0.877899877899878	0.636572388047428	0.744101507650034	-1.36541293918794	-1.60243019058284	-1.27983109168687	25	0.1	5000
0.9	0.5	0.5	0.932604629286896	0.269656582117438	0.316255111033108	0.955294411470837	0.503812547920045	0.534323946328186	0.374514204269114	0.731600548990856	0.0185879199862591	25	0.1	5000
0.9	0.5	0.5	0.859503887204115	0.64376024567794	0.516135132857476	0.915238951128249	0.518403197241029	0.458258467954396	-0.191220865264572	-0.488956353730624	1.42477959965433	25	0.1	5000
0.9	0.5	0.5	0.840475303511785	0.666319298469642	0.406367078296114	0.826980260080624	0.628549392565583	0.559505588942363	0.132726425682837	-0.208604200700654	-1.38153589006496	25	0.1	5000
0.9	0.5	0.5	0.933176275305331	0.34932964448224	0.334817700998212	0.920882357366793	0.509090034697186	0.461527364235734	-1.13092239840978	-0.992261801522871	-1.67700028383419	25	0.1	5000
0.9	0.5	0.5	0.900925059738539	0.478690782268981	0.593932938883056	0.94815077861588	0.441899320239913	0.502907431583965	-0.572712705247771	-0.0636372043349974	-0.114756090526153	25	0.1	5000
0.9	0.5	0.5	0.979605080027852	0.612099471054078	0.63852762298357	0.928219637532912	0.568364948756752	0.691728537178306	0.978214917168004	0.826760306471184	-0.148458012521353	25	0.1	5000
0.9	0.5	0.5	0.925970463323908	0.537905344547337	0.458168331147117	0.960458546817633	0.534323946328186	0.471809226744408	0.685334965836139	0.267635201129388	1.20889550006094	25	0.1	5000
0.9	0.5	0.5	0.902231528791649	0.750668393285113	0.755112731945189	0.755332053657452	0.715909090909091	0.558630998017491	-0.56990590517348	-0.486525908793587	0.0816938410545224	25	0.1	5000
0.9	0.5	0.5	0.99746245630098	0.755692609188748	0.750593394893571	0.90267093384844	0.70668650965986	0.606788036412138	0.971813504010015	0.92030221450599	0.389892973076931	25	0.1	5000
0.9	0.5	0.5	0.739234661015788	0.587731535073196	0.218618510880072	0.755799755799756	0.336150064414473	0.447827826678418	-0.11594033580009	-1.02532651088665	-2.13243189454859	25	0.1	5000
0.9	0.5	0.5	0.873710791399683	0.200463768783071	0.221975970878913	0.894538875734196	0.389499389499389	0.336150064414473	2.62554422909948	2.4042930505536	1.42354666911775	25	0.1	5000
0.9	0.5	0.5	0.954338896677713	0.151665159817314	0.155751059979901	0.937671079398366	0.235920200581139	0.214818338340431	1.05917541626685	0.805050169302197	0.719347266857054	25	0.1	5000
0.9	0.5	0.5	0.522860198556198	0.415263160960226	0.303666263277621	0.782861113470252	0.410799843381774	0.376631298761291	-0.902593902123991	-1.28251627797113	0.11475639364023	25	0.1	5000
0.9	0.5	0.5	0.935648097031717	0.0422120923135119	0.201173417744057	0.94815077861588	0.336860768426608	0.449485378467092	-0.132730025000094	-0.486525908793583	-1.227457155864	25	0.1	5000
0.9	0.5	0.5	0.841439345846101	0.614504646174264	0.593195735106495	0.886141880460604	0.688638387447541	0.637615337803302	-0.0724162498893621	0.61167516954262	0.799283869155364	25	0.1	5000
0.9	0.5	0.5	1	0.732813365433012	0.732813365433012	1	0.558630998017491	0.558630998017491	0.863072106797114	0.863072106797114	2.59062599527961	25	0.1	5000
0.9	0.5	0.5	0.86095947144617	0.311552019350834	0.498368166625421	0.853682581477433	0.284984678243105	0.46028047019751	-0.820270056477377	-0.569905905173483	-0.402320285691335	25	0.1	5000
0.9	0.5	0.5	1	0.485614068251207	0.485614068251207	1	0.560495171621176	0.560495171621176	-0.496218127234619	-0.496218127234619	1.67122764604109	25	0.1	5000
0.9	0.5	0.5	0.944648767523255	0.681482489154476	0.737214748129356	0.920186554465537	0.56496598177755	0.606788036412138	0.0592057313890393	-0.204398127265338	-1.00267642627164	25	0.1	5000
0.9	0.5	0.5	0.834115310394727	0.603253087543437	0.705248209586428	0.785903998274242	0.598479104365031	0.680069134508705	-0.894872588631116	-0.774512945082649	-0.668000552059305	25	0.1	5000
0.9	0.5	0.5	0.972565646886147	0.520858656531877	0.557635218443686	0.955294411470837	0.510354543882741	0.561274300935745	0.650981437325763	0.453102407302165	-0.0724162498893663	25	0.1	5000
0.9	0.5	0.5	0.746291337214344	0.277563300394916	0.0612352876188328	0.826159598709403	0.45406948344318	0.431123990918291	-0.94797757229832	-0.832509394864113	1.4316396446516	25	0.1	5000
0.9	0.5	0.5	0.926547499172022	0.683238221272433	0.741192760865562	0.894538875734196	0.485363331555443	0.551268162063874	-1.06542673449458	-0.848285874738272	-1.40350143197024	25	0.1	5000
0.9	0.5	0.5	0.866904222389305	0.228581062664745	0.357746426813769	0.90267093384844	0.333333333333333	0.389789721434554	-1.00267642627163	-1.2032790884438	-0.132730025000092	25	0.1	5000
0.9	0.5	0.5	0.982913326351356	0.807037378623135	0.786044940436902	0.920186554465537	0.748625113417631	0.605752620269002	-0.204398127265337	-0.0986705078141505	-0.393389405943312	25	0.1	5000
0.9	0.5	0.5	0.964398487243598	0.634795799316182	0.532174360776367	0.908053634709301	0.593067216598806	0.421463615211762	0.055892510843873	0.334114020038978	0.270363516994019	25	0.1	5000
0.9	0.5	0.5	0.742920780436902	0.264257534360838	0.506369641043081	0.928219637532912	0.51343603081027	0.559056611468252	-1.50653311705037	-0.651667385038942	-0.746430779133342	25	0.1	5000
0.9	0.5	0.5	0.932978741435419	0.576374527159469	0.609749188957845	0.952033109297414	0.554590285434251	0.584061839085981	0.892041951202276	0.444557016227127	0.719347266857054	25	0.1	5000
0.9	0.5	0.5	0.759159230458851	0.873419165713213	0.66542721335805	0.872382584623627	0.598479104365031	0.539170506912442	-0.937272349971643	-1.36138582312893	-0.59414596395648	25	0.1	5000
0.9	0.5	0.5	0.518876596308977	0.436942623173219	0.515499759287705	0.744101507650034	0.148690428533295	0.258534867624809	-0.39338940594332	0.244954094048802	-0.361723068303941	25	0.1	5000
0.9	0.5	0.5	0.834419852920458	0.299733004343367	0.299733004343367	0.846390168970814	0.496968704791065	0.496968704791065	-0.0780317948872677	-0.0780317948872677	-1.05338423359233	25	0.1	5000
0.9	0.5	0.5	0.950826394500642	0.28796634883851	0.25258678933287	0.964350552856957	0.464025854070142	0.446149091748821	1.28878161111113	0.965946625644352	-1.227457155864	25	0.1	5000
0.9	0.5	0.5	0.441327946734219	0.60488247802604	0.0742869981062121	0.836210571746586	0.529856818173818	0.35927577398121	-1.08799206481373	-1.37064302446361	-0.90259390212399	25	0.1	5000
0.9	0.5	0.5	0.993925581362814	0.750712604216438	0.757261786882356	0.967375391265025	0.635628000570572	0.675113710201429	-0.926949098931198	-1.05735645819966	-1.57573079134748	25	0.1	5000
0.9	0.5	0.5	0.924208926916504	0.584198244430075	0.578898604357447	0.886141880460604	0.561274300935745	0.503812547920045	1.70391051296637	1.69279766925501	0.843451423773971	25	0.1	5000
0.9	0.5	0.5	0.882630190983993	0.371406244317555	0.328541306824769	0.884651736929383	0.367556697682763	0.415481801865385	-0.1956030125953	0.397499381714807	0.863072106797117	25	0.1	5000
0.9	0.5	0.5	0.917062457969374	0.679143125008168	0.620012791621678	0.93037164501583	0.653244933559149	0.593192956448216	-0.679517914562243	-0.285716505617256	-0.177570407953616	25	0.1	5000
0.9	0.5	0.5	0.872569854308878	0.544510788414157	0.525714525020846	0.785903998274242	0.593192956448216	0.543640078935131	-1.36138582312894	-1.2322077565091	-1.03376664546238	25	0.1	5000
0.9	0.5	0.5	1	0.417161467591951	0.417161467591951	1	0.208033411307888	0.208033411307888	0.440781988307239	0.440781988307239	0.965538231963777	25	0.1	5000
0.9	0.5	0.5	0.814618832625344	0.428705693563242	0.512948014413778	0.872375041667114	0.567022091264867	0.593192956448216	1.46694477987246	0.295806267331101	1.4316396446516	25	0.1	5000
0.9	0.5	0.5	0.981743484199609	0.359307298429334	0.354235795669945	0.909471908847024	0.522015597215484	0.56496598177755	-0.654161091029969	-0.726306540525747	1.00607428388614	25	0.1	5000
0.9	0.5	0.5	0.487380598478393	0.274847089340189	0.406111478427957	0.93037164501583	0.551268162063874	0.598479104365031	-1.40350143197024	-1.8655448886076	-0.848285874738272	25	0.1	5000
0.9	0.5	0.5	0.840454433866665	0.649318558024856	0.486303605067937	0.897854954034729	0.656981525837472	0.558630998017491	0.863072106797117	0.863072106797114	1.20889550006095	25	0.1	5000
0.9	0.5	0.5	0.940397761573734	0.684945511499224	0.559326022293102	0.924473451641905	0.581914373962646	0.537964389857286	0.433924985028446	0.723815296026391	1.26023902258433	25	0.1	5000
0.9	0.5	0.5	0.989260546997949	0.400238273539149	0.412339965126199	0.94815077861588	0.470317466790752	0.521561615363225	-0.572712705247774	-0.737437026914897	-0.930066428901869	25	0.1	5000
0.9	0.5	0.5	0.949566657253003	0.711154387981989	0.641727994863477	0.962533421879622	0.688638387447541	0.637615337803302	0.361750547426995	0.685334965836138	0.496334042943058	25	0.1	5000
0.9	0.5	0.5	1	0.492040296538153	0.492040296538153	1	0.496968704791065	0.496968704791065	-0.0780317948872656	-0.0780317948872656	1.24392065493358	25	0.1	5000
0.9	0.5	0.5	0.750593662836516	0.379033837056661	0.450985108396355	0.75584967683511	0.361954186518809	0.461527364235734	1.24612114041621	0.948218078604709	-0.0231922006479816	25	0.1	5000
0.9	0.5	0.5	0.989772161338408	0.392313392760798	0.375552798177383	0.952033109297414	0.426414651796764	0.369636522956092	-1.04804012702394	-0.90259390212399	-0.289485959255848	25	0.1	5000
0.9	0.5	0.5	0.796125685819792	0.650895357957861	0.533902805158495	0.872375041667114	0.560495171621176	0.497777930881356	0.267635201129389	-0.177570407953617	0.971813504010012	25	0.1	5000
0.9	0.5	0.5	0.812589142366798	0.287249824798049	0.577530669084258	0.90267093384844	0.522015597215484	0.558630998017491	-1.00267642627163	-0.40778689669281	-0.0636372043349987	25	0.1	5000
0.9	0.5	0.5	0.724253280935837	0.583949671122079	0.344219866896042	0.782861113470252	0.598479104365031	0.404595159031072	0.805050169302193	0.190844051321537	0.74741293954118	25	0.1	5000
0.9	0.5	0.5	0.990988759976952	0.777011844635366	0.778647098256944	0.943456353049726	0.447827826678418	0.522015597215484	-0.668000552059313	-0.572712705247773	0.863072106797117	25	0.1	5000
0.9	0.5	0.5	0.927123257235373	0.199165964821298	0.233608024184385	0.920882357366793	0.154071840745578	0.180332457229312	1.43163964465159	0.934159539619333	0.190844051321537	25	0.1	5000
0.9	0.5	0.5	0.787135368755593	0.202779194496193	0.383488314985942	0.877899877899878	0.477551981173318	0.59402807414242	0.34733649512544	0.347336495125442	0.397499381714806	25	0.1	5000
0.9	0.5	0.5	0.858298808837835	0.36583541905125	0.148526382103555	0.863791115352941	0.653244933559149	0.458258467954396	-0.0986705078141554	0.407842995856951	-1.56503094582881	25	0.1	5000
0.9	0.5	0.5	0.445552491002432	0.345133646658857	0.463855968216662	0.841616983265781	0.415481801865385	0.489274770173647	-0.746430779133342	-0.233207793447509	1.43311200904079	25	0.1	5000
0.9	0.5	0.5	0.980572115216352	-0.0594017936839821	-0.0598832830938473	0.889756521002609	0.12790996890363	0.101476513723761	-0.270304951240981	-0.513884686390604	0.293207154222916	25	0.1	5000
0.9	0.5	0.5	0.975276683083366	0.288453989281872	0.272649385316444	0.924473451641905	0.561274300935745	0.529595064587698	-0.505900070259682	-0.647815127478479	-0.570491377948557	25	0.1	5000
0.9	0.5	0.5	0.98510519764084	0.561399630643031	0.544299014520825	0.93037164501583	0.539170506912442	0.496968704791065	-0.594145963956487	-0.487365004725648	-0.285716505617257	25	0.1	5000
0.9	0.5	0.5	0.96440630862656	0.70426549219265	0.729188655582745	0.93037164501583	0.622339330385724	0.685119095654592	0.747412939541181	0.487603426141156	0.163355521798326	25	0.1	5000
0.9	0.5	0.5	0.971463910249756	0.314735048859326	0.343267710953717	0.94815077861588	0.664082820685892	0.719404634270843	-0.13273002500009	-0.317843463593285	0.0592057313890333	25	0.1	5000
0.9	0.5	0.5	0.975312651505788	0.654232156492445	0.663657862032217	0.916943521594684	0.537964389857286	0.634029459474658	-1.02218707485005	-1.02218707485005	0.132726425682833	25	0.1	5000
0.9	0.5	0.5	1	0.544939163364751	0.544939163364751	1	0.529043268444822	0.529043268444822	-1.36541293918793	-1.36541293918793	-0.488956353730627	25	0.1	5000
0.9	0.5	0.5	0.922811862364021	0.166204911666077	0.079241846102173	0.872382584623627	0.578038410398345	0.45406948344318	-1.52545832922024	-1.36138582312894	-0.647815127478479	25	0.1	5000
0.9	0.5	0.5	0.766081053506977	0.386773874687253	0.150898909361951	0.863791115352941	0.342474759710787	0.399056294884952	-1.35557210792062	-2.14178481253543	-1.42107370832921	25	0.1	5000
0.9	0.5	0.5	1	0.340473374588052	0.340473374588052	1	0.496968704791065	0.496968704791065	0.130028880943525	0.130028880943525	-0.487365004725655	25	0.1	5000
0.9	0.5	0.5	0.994897137037867	0.472568178389121	0.468696573189526	0.909471908847024	0.447827826678418	0.397947261686154	0.0212131467870614	0.138127163724473	-0.576922382274032	25	0.1	5000
0.9	0.5	0.5	0.783304871303548	0.635016252483792	0.508933306345995	0.863791115352941	0.763199659594234	0.697518448882885	1.07480433118651	0.811962562080966	1.00607428388614	25	0.1	5000
0.9	0.5	0.5	1	0.187297364052312	0.187297364052312	1	0.144004608221196	0.144004608221196	-0.285716505617256	-0.285716505617256	-1.0309485444124	25	0.1	5000
0.9	0.5	0.5	0.922328774759116	0.411560936193917	0.548543291655147	0.877899877899878	0.59402807414242	0.59402807414242	0.623078220544778	1.07416457345457	0.397499381714804	25	0.1	5000
0.9	0.5	0.5	0.978663911885403	0.499716037561189	0.517162316189922	0.937671079398366	0.422467189619044	0.456521739130435	-0.208604200700664	-3.99680288865056e-15	-0.679517914562248	25	0.1	5000
0.9	0.5	0.5	0.98619925129868	0.322776490967504	0.344573096157038	0.943456353049726	0.511599511599512	0.59402807414242	-0.668000552059306	-0.832509394864108	-1.28251627797113	25	0.1	5000
0.9	0.5	0.5	0.954065574164648	0.097327935478803	0.089202580957493	0.937671079398366	0.361954186518809	0.391130858858204	-1.52545832922024	-1.6413604955862	-1.227457155864	25	0.1	5000
0.9	0.5	0.5	1	0.336200465830825	0.336200465830825	1	0.403167037313066	0.403167037313066	1.07480433118651	1.07480433118651	0.719347266857054	25	0.1	5000
0.9	0.5	0.5	1	0.550723765827586	0.550723765827586	1	0.628549392565583	0.628549392565583	1.00607428388614	1.00607428388614	-0.233207793447508	25	0.1	5000
0.9	0.5	0.5	0.784452835842043	0.47451978193058	0.586960846887323	0.82316534040672	0.469496021220159	0.469496021220159	0.138127163724474	0.531547647166625	0.138127163724475	25	0.1	5000
0.9	0.5	0.5	0.859594539732031	0.377976898028418	0.516065564720453	0.915238951128249	0.31398502923961	0.376631298761291	-0.488956353730624	-0.343944614049257	0.25489731827238	25	0.1	5000
0.9	0.5	0.5	0.802662371259675	0.704203394666475	0.653179653690386	0.877899877899878	0.511599511599512	0.511599511599512	2.07524618527736	1.25038901262606	0.531481945396773	25	0.1	5000
0.9	0.5	0.5	1	0.307349414621748	0.307349414621748	1	0.421463615211762	0.421463615211762	0.0913466118438031	0.0913466118438031	1.58206781009085e-15	25	0.1	5000
0.9	0.5	0.5	0.540918903005109	0.713780508824362	0.555080006341466	0.826980260080624	0.477551981173318	0.555555555555556	0.34733649512544	-0.485228298069064	-0.221105408074615	25	0.1	5000
0.9	0.5	0.5	1	-0.00340734263161796	-0.00340734263161796	1	-0.0327736762672231	-0.0327736762672231	-1.08041505628188	-1.08041505628188	0.646619231289529	25	0.1	5000
0.9	0.5	0.5	0.996360694488376	0.0636766881842112	0.0578588236688396	0.908053634709301	0.157894736842105	0.135242030701385	0.692516118536402	0.719347266857054	-0.513884686390605	25	0.1	5000
0.9	0.5	0.5	0.928940020653521	0.288612096533042	0.301763607051669	0.822695035460993	0.521647832705343	0.714850733707322	-0.928773029322256	-0.717545983676956	-1.37064302446361	25	0.1	5000
0.9	0.5	0.5	0.9997875403547	0.315975017738472	0.315246430725379	0.861549790341286	0.641013556775943	0.744023809142845	0.348460308345807	0.404452496683651	0.747412939541185	25	0.1	5000
0.9	0.5	0.5	0.919806205686608	0.459199628695471	0.506177858780698	0.814438271558934	0.529337359694663	0.591419816138917	-0.570491377948552	0.190844051321537	-0.317843463593284	25	0.1	5000
0.9	0.5	0.5	0.824442227109907	0.566958216958995	0.596013064407481	0.90267093384844	0.529043268444822	0.477551981173318	-0.650593661545932	-0.832509394864112	0.0695725746814983	25	0.1	5000
0.9	0.5	0.5	1	0.712607497528532	0.712607497528532	1	0.685119095654592	0.685119095654592	-0.679517914562243	-0.679517914562243	-0.730870639266285	25	0.1	5000
0.9	0.5	0.5	0.80354897401066	0.104969012195396	0.436422093411702	0.90530303030303	0.223268042527667	0.223268042527667	-1.27983109168687	-0.650593661545932	-1.10952590004598	25	0.1	5000
0.9	0.5	0.5	1	0.270359423490493	0.270359423490493	1	0.539170506912442	0.539170506912442	-0.594145963956483	-0.594145963956483	-0.285716505617255	25	0.1	5000
0.9	0.5	0.5	0.919206647792364	0.601932187273309	0.526449711086274	0.884651736929383	0.680069134508705	0.59402807414242	-9.99200722162641e-16	-0.572712705247778	-0.393389405943313	25	0.1	5000
0.9	0.5	0.5	0.995244691594961	-0.0345674717012547	-0.0299292988169993	0.889756521002609	-0.0515710623129397	-0.0579608703005937	0.6684062777548	0.692516118536398	1.03960479689667	25	0.1	5000
0.9	0.5	0.5	0.986516633731407	0.256824013394703	0.258839059558882	0.955294411470837	0.554590285434251	0.528374191758117	-0.407786896692808	-0.570491377948553	-1.227457155864	25	0.1	5000
0.9	0.5	0.5	0.958741091671308	0.440161348211244	0.402597083465197	0.937671079398366	0.641436351532653	0.598479104365031	-1.7142809016924	-1.94613172143254	-0.795804785195573	25	0.1	5000
0.9	0.5	0.5	0.992025153515339	0.630028690370615	0.643937393354116	0.908053634709301	0.590816996303426	0.476550110780312	1.24612114041621	1.25892890196602	-0.389088870725951	25	0.1	5000
0.9	0.5	0.5	0.833759855184674	-0.0144214775385147	-0.0439136264307968	0.714850733707322	0.270604036596695	0.391130858858204	0.454598489659283	1.03960479689667	0.29320715422291	25	0.1	5000
0.9	0.5	0.5	0.885501760586695	0.635138297764576	0.760907098530392	0.909471908847024	0.559505588942363	0.709655299560426	2.19382279950088	1.82191804874918	0.805050169302196	25	0.1	5000
0.9	0.5	0.5	0.770235492237241	0.163750106310764	0.455680502933443	0.856762833689399	0.295435946446283	0.344828154104298	-0.500219330044693	-0.0978461094914436	-0.244948081173392	25	0.1	5000
0.9	0.5	0.5	0.938523917582527	0.157615099579913	0.125170530426896	0.94815077861588	0.415481801865385	0.387129724208376	-1.5662044151253	-1.81968593428062	-0.233207793447508	25	0.1	5000
0.9	0.5	0.5	0.816857996404325	0.112643915227266	0.533364791702889	0.888888888888889	0.333333333333333	0.444444444444444	-1.00267642627163	-0.132730025000094	-1.25146892996022	25	0.1	5000
0.9	0.5	0.5	0.925904250240311	0.653235541645844	0.75541421588101	0.785903998274242	0.539170506912442	0.641436351532653	-0.389088870725951	-0.774512945082648	0.440781988307239	25	0.1	5000
0.9	0.5	0.5	1	0.456312920489637	0.456312920489637	1	0.544017408835629	0.544017408835629	0.924003286459085	0.924003286459085	1.24199535342505	25	0.1	5000
0.9	0.5	0.5	0.83297689795125	0.320227330165519	0.336729592243209	0.884651736929383	0.603169965428124	0.628549392565583	-1.90919044311739	-2.04061490883758	-0.654161091029974	25	0.1	5000
0.9	0.5	0.5	0.993028129134022	0.276783699196346	0.270745842941994	0.87974774456405	0.532138387156179	0.486092123186843	-0.0557625259939609	-0.114756090526158	-0.448550889610395	25	0.1	5000
0.9	0.5	0.5	0.951929405074341	0.427294402904568	0.457767159954419	0.958070035936968	0.471809226744408	0.497777930881356	-0.0382559072080527	0.2958062673311	0.163355521798326	25	0.1	5000
0.9	0.5	0.5	0.862234869874051	0.34244572782566	0.327462171258433	0.894538875734196	0.422467189619044	0.485363331555443	-0.393389405943309	-0.063637204334999	-1.48563581567505	25	0.1	5000
0.9	0.5	0.5	0.972150313726102	0.582300087014613	0.605868238387916	0.93037164501583	0.638915143337887	0.692411258141498	3.33066907387547e-16	0.233901012160748	1.26023902258433	25	0.1	5000
0.9	0.5	0.5	0.781323252109178	0.429974180484347	0.447519753335842	0.793492047615872	0.51343603081027	0.444444444444444	0.537870788006986	0.132726425682836	2.41956597119585	25	0.1	5000
0.9	0.5	0.5	0.889496837934636	0.69537708274231	0.777977867037124	0.884651736929383	0.59402807414242	0.680069134508705	1.09134866411301	1.51354687573412	0.34733649512544	25	0.1	5000
0.9	0.5	0.5	1	0.279420096172009	0.279420096172009	1	0.287213478951776	0.287213478951776	1.67076743815665	1.67076743815665	-1.35557210792062	25	0.1	5000
0.9	0.5	0.5	0.923655142347216	0.550037730011066	0.481419993490385	0.888888888888889	0.56496598177755	0.465849142869208	-0.832509394864108	-1.00267642627163	0.453102407302167	25	0.1	5000
0.9	0.5	0.5	0.84323583933522	0.379855085253411	0.502777394660856	0.94815077861588	0.441899320239913	0.502907431583965	2.67875449624841	2.33525544993497	0.267635201129389	25	0.1	5000
0.9	0.5	0.5	0.97544331985784	0.520480434326338	0.536267917884401	0.962533421879622	0.420084025208403	0.490990253030983	1.83172984952803	1.63547578723589	-0.746430779133341	25	0.1	5000
0.9	0.5	0.5	0.866363280449158	0.204666648827356	0.355289016411367	0.838783233173485	0.352501058049476	0.529856818173818	0.776100870902823	1.66926092493657	1.95820331202238	25	0.1	5000
0.9	0.5	0.5	0.698645346106444	0.0673558560431029	0.409676206823296	0.785903998274242	0.412173033871966	0.45406948344318	-0.487365004725652	0.44078198830724	-0.873399796094168	25	0.1	5000
0.9	0.5	0.5	0.960908180720484	0.0739591799663357	0.0781244388025621	0.807946642902722	0.214818338340431	0.11412279800291	0.167592896166913	0.404452496683655	2.07524618527735	25	0.1	5000
0.9	0.5	0.5	0.970521546878767	0.13677874335774	0.147056867419519	0.937671079398366	0.208033411307888	0.187623883977138	-1.23220775650908	-1.11231545402958	-0.078031794887266	25	0.1	5000
0.9	0.5	0.5	0.903176265957151	0.445719293764718	0.402248291710644	0.943456353049726	0.389789721434554	0.31398502923961	2.05972429175681	2.29662258990296	-0.24494808117339	25	0.1	5000
0.9	0.5	0.5	0.921937842772692	0.796276415613609	0.730021616790559	0.943456353049726	0.826980260080624	0.755799755799756	-0.746430779133342	-0.39338940594331	-0.393389405943311	25	0.1	5000
0.9	0.5	0.5	0.788253269164728	0.606934867341362	0.762076297667672	0.846390168970814	0.561767624529895	0.692411258141498	0.0260131034966435	0.0260131034966421	1.26023902258433	25	0.1	5000
0.9	0.5	0.5	0.879845784324703	0.516022128353206	0.321097478948664	0.958070035936968	0.502907431583965	0.434303722406573	-0.114756090526152	-0.570491377948553	0.444557016227122	25	0.1	5000
0.9	0.5	0.5	1	0.392520851999357	0.392520851999357	1	0.393178549746392	0.393178549746392	-0.487365004725653	-0.487365004725653	-0.044251077494966	25	0.1	5000
0.9	0.5	0.5	0.786506230015678	0.22307693732795	0.20867352091032	0.92156862745098	0.420084025208403	0.420084025208403	-2.74601972198326	-2.52881795146154	-0.572712705247763	25	0.1	5000
0.9	0.5	0.5	1	0.183267580479838	0.183267580479838	1	0.391130858858204	0.391130858858204	-1.14373506198245	-1.14373506198245	-0.717545983676952	25	0.1	5000
0.9	0.5	0.5	0.847469885153947	0.506437041025536	0.529585835280682	0.81355797885185	0.267399267399267	0.29404458239473	-0.937272349971638	-2.02024730337521	-0.115940335800089	25	0.1	5000
0.9	0.5	0.5	0.906597041109032	0.485860439867567	0.341625359815962	0.889756521002609	0.378187790294891	0.328444931703364	0.668406277754798	1.25892890196603	0.719347266857055	25	0.1	5000
0.9	0.5	0.5	0.715526929072817	0.637204434015271	0.348471214424489	0.91158267020336	0.469496021220159	0.469496021220159	-1.10952590004598	-1.6906568478153	-0.177570407953616	25	0.1	5000
0.9	0.5	0.5	0.692215179793063	0.520338167637609	0.137543289935572	0.75584967683511	0.461527364235734	0.214818338340431	0.747412939541181	1.98125531187752	0.895320266943797	25	0.1	5000
0.9	0.5	0.5	1	0.15864734923158	0.15864734923158	1	0.497597774256313	0.497597774256313	0.34846030834581	0.34846030834581	2.18371163127156	25	0.1	5000
0.9	0.5	0.5	0.923498678620035	0.474180543418476	0.464875853455099	0.836210571746586	0.43973155946963	0.352501058049476	1.25892890196603	0.94821807860471	-1.14373506198246	25	0.1	5000
0.9	0.5	0.5	0.993586534541193	0.273744678857955	0.275262559774792	0.93037164501583	0.598479104365031	0.551268162063874	-0.0780317948872675	4.44089209850063e-16	-0.937272349971638	25	0.1	5000
0.9	0.5	0.5	0.892779708065292	0.684801798981724	0.606629100859525	0.884651736929383	0.728260869565217	0.638915143337887	0.293207154222912	0.573050746704596	0.487603426141157	25	0.1	5000
0.9	0.5	0.5	1	0.374299130647521	0.374299130647521	1	0.324575624106436	0.324575624106436	1.67647937738102	1.67647937738102	1.24199535342505	25	0.1	5000
0.9	0.5	0.5	0.983370944078668	0.299734601939714	0.287796615254948	0.91158267020336	0.443900070317844	0.35820507604799	-0.0986705078141521	0.138127163724474	-1.52703680395536	25	0.1	5000
0.9	0.5	0.5	0.962805742694412	0.72836683731305	0.697879589191572	0.943456353049726	0.671183351206307	0.628549392565583	-0.848285874738271	-1.16954289436384	0.106053077572013	25	0.1	5000
0.9	0.5	0.5	0.929443735907373	0.100277601130866	0.163214853350648	0.93037164501583	0.431123990918291	0.393178549746392	-1.99962599902862	-2.10281874544876	0.309388687265346	25	0.1	5000
0.9	0.5	0.5	0.798696442406305	0.355785457009954	0.38273914917454	0.894538875734196	0.559505588942363	0.591419816138917	1.67647937738101	0.863072106797118	0.863072106797114	25	0.1	5000
0.9	0.5	0.5	1	0.573565707839325	0.573565707839325	1	0.655118477316565	0.655118477316565	-1.27290281197489	-1.27290281197489	-0.654161091029975	25	0.1	5000
0.9	0.5	0.5	1	0.0286601175482062	0.0286601175482062	1	0.263251324826504	0.263251324826504	1.93162916483721	1.93162916483721	0.348460308345809	25	0.1	5000
0.9	0.5	0.5	1	-0.0572149575222666	-0.0572149575222666	1	-0.0176749080410067	-0.0176749080410067	-0.116656119264135	-0.116656119264135	0.199145505786768	25	0.1	5000
0.9	0.5	0.5	0.737163512969462	0.692839070689728	0.518843275396204	0.836210571746586	0.65256212008832	0.655118477316565	0.33411402003898	0.645827305376255	-1.14577985220423	25	0.1	5000
0.9	0.5	0.5	1	0.29962885630294	0.29962885630294	1	0.782861113470252	0.782861113470252	-1.36541293918794	-1.36541293918794	-1.60721400816879	25	0.1	5000
0.9	0.5	0.5	0.661228547251626	0.33043807183275	0.112144985760811	0.763199659594234	0.51604684654214	0.324430369687094	2.0597242917568	0.295806267331098	0.965538231963774	25	0.1	5000
0.9	0.5	0.5	1	0.371887793480675	0.371887793480675	1	0.456521739130435	0.456521739130435	-1.56503094582881	-1.56503094582881	-0.1956030125953	25	0.1	5000
0.9	0.5	0.5	0.777776721010917	0.450162958005995	0.277392875909025	0.884651736929383	0.710504167111522	0.551268162063874	-1.08657424814302	-0.868596334590575	-0.0231922006479795	25	0.1	5000
0.9	0.5	0.5	0.807725430249032	0.175680278789855	0.110607121895111	0.846390168970814	0.26075163524006	0.26075163524006	-1.27290281197489	-1.67907409462405	0.0558925108438719	25	0.1	5000
0.9	0.5	0.5	0.862625216772895	0.529344760463325	0.628031757362805	0.845861763577117	0.531415011317966	0.553571428571428	-0.038255907208053	0.0724157541266846	-0.144819113178004	25	0.1	5000
0.9	0.5	0.5	0.805991408996097	0.594074278710631	0.755906078105866	0.772287819235044	0.529595064587698	0.560495171621176	-0.335148663937238	0.244954094048805	0.874542808329497	25	0.1	5000
0.9	0.5	0.5	0.865446748789799	0.865446748789801	0.924252481768708	0.777777777777778	0.777777777777778	0.777777777777778	0.221112726803864	0.0442506051630709	0.0442506051630717	25	0.1	5000
0.9	0.5	0.5	0.892253059839856	0.730105504692739	0.651086489441025	0.785903998274242	0.638915143337887	0.431123990918291	0.487603426141154	0.747412939541177	0.0442506051630754	25	0.1	5000
0.9	0.5	0.5	0.907288988161433	0.915555028103332	0.824386517454737	0.94815077861588	0.814438271558934	0.763199659594234	0.190844051321535	-0.309360518652184	-0.492224415445174	25	0.1	5000
0.9	0.5	0.5	0.7709042814855	0.573520367934671	0.339810362494165	0.838783233173485	0.628549392565583	0.393178549746392	0.945836213685374	0.195609015925908	1.00607428388614	25	0.1	5000
0.9	0.5	0.5	0.914068285060379	0.495735152774754	0.560015278841977	0.93037164501583	0.561767624529895	0.638915143337887	0.747412939541179	0.293207154222918	-0.485228298069064	25	0.1	5000
0.9	0.5	0.5	0.981776077483578	0.662607600605754	0.672765810796652	0.916943521594684	0.560495171621176	0.649181116497944	0.420210646800648	0.648155185893604	-1.60982338570648e-15	25	0.1	5000
0.9	0.5	0.5	0.967886495620597	0.559609945555477	0.548815992983472	0.826980260080624	0.461527364235734	0.431123990918291	0.34733649512544	0.132726425682835	0.0260131034966428	25	0.1	5000
0.9	0.5	0.5	0.91010363867086	0.606415355378958	0.575633297048934	0.856762833689399	0.43973155946963	0.328444931703364	0.195609015925908	0.719347266857053	0.692516118536403	25	0.1	5000
0.9	0.5	0.5	1	0.102549864780528	0.102549864780528	1	0.378187790294891	0.378187790294891	-1.227457155864	-1.227457155864	-0.404153117046636	25	0.1	5000
0.9	0.5	0.5	0.998923681254913	0.329478553460081	0.318056744277212	0.943456353049726	0.612372435695794	0.470756541762004	-1.98063647845057	-1.88374718331472	-1.46682553912716	25	0.1	5000
0.9	0.5	0.5	0.785537542608706	0.224585036354218	0.040291182935073	0.864130434782608	0.393178549746392	0.393178549746392	-1.2322077565091	-0.774512945082649	0.834073225601308	25	0.1	5000
0.9	0.5	0.5	1	0.686001756328488	0.686001756328488	1	0.719404634270843	0.719404634270843	-0.726306540525746	-0.726306540525746	-0.737437026914898	25	0.1	5000
0.9	0.5	0.5	0.969038951804064	0.459559758472316	0.460728221103719	0.894538875734196	0.529856818173818	0.598479104365031	-0.486525908793582	-0.39338940594331	-0.894872588631118	25	0.1	5000
0.9	0.5	0.5	0.581298147511128	0.307032804709745	0.340066822055622	0.75584967683511	0.425784315771743	0.468085106382979	-0.0780317948872667	0.390095011278536	0.719347266857054	25	0.1	5000
0.9	0.5	0.5	0.65344933269812	0.895691079254452	0.694057902955802	0.777986605215499	0.808870106953535	0.729495539869887	-0.1956030125953	0.0913466118438024	0.0695725746814992	25	0.1	5000
0.9	0.5	0.5	1	0.675718039323894	0.675718039323894	1	0.709733812331951	0.709733812331951	0.295806267331099	0.295806267331099	0.747412939541184	25	0.1	5000
0.9	0.5	0.5	0.919206647792364	0.0478584194349765	0.0584444387794432	0.884651736929383	0.422467189619044	0.477551981173318	-3.77475828372553e-15	-0.572712705247778	-0.485354681111265	25	0.1	5000
0.9	0.5	0.5	1	0.44614728170289	0.44614728170289	1	0.415481801865385	0.415481801865385	-1.06542673449459	-1.06542673449459	0.397499381714803	25	0.1	5000
0.9	0.5	0.5	0.791439472542231	0.300769506219554	0.394057818095108	0.920882357366793	0.300480357306688	0.336860768426608	0.130028880943525	-0.500219330044694	1.67076743815665	25	0.1	5000
0.9	0.5	0.5	0.986199251298678	0.0866719268538413	0.0517881792920941	0.943456353049726	0.477551981173318	0.389499389499389	-0.832509394864109	-0.668000552059305	0.254897318272381	25	0.1	5000
0.9	0.5	0.5	0.666240598644077	-0.0594745968584725	0.114797463436816	0.822695035460993	-0.0638297872340425	0.113475177304965	1.24612114041621	0.390095011278538	0.610390583688672	25	0.1	5000
0.9	0.5	0.5	0.995681677299939	0.976024033193789	0.981364781218856	0.955294411470837	0.863791115352941	0.90530303030303	-1.40649369608152	-1.27983109168687	-1.04804012702394	25	0.1	5000
0.9	0.5	0.5	0.964410686443499	-0.0424918224684381	-0.0424918266667998	0.877899877899878	-0.0316069770620507	-0.0316069770620507	-0.0231922006479861	-0.0231922006479919	0.0044172981607601	25	0.1	5000
0.9	0.5	0.5	1	0.334914453268194	0.334914453268194	1	0.324575624106436	0.324575624106436	0.714285263973146	0.714285263973146	1.14519937700111	25	0.1	5000
0.9	0.5	0.5	1	0.687104151967018	0.687104151967018	1	0.569166849788593	0.569166849788593	0.985042795863563	0.985042795863563	1.03850780276218	25	0.1	5000
0.9	0.5	0.5	0.946101759304599	0.677042690483718	0.638663996295154	0.920186554465537	0.557913351016799	0.587087349229144	0.53154764716662	0.241534238139414	0.531547647166621	25	0.1	5000
0.9	0.5	0.5	0.784714418240315	0.348860349716612	0.692365620010764	0.85413523004866	0.443900070317844	0.584626128188164	-0.413765514422092	-0.511419759317519	-1.16915960181082	25	0.1	5000
0.9	0.5	0.5	0.871832388590804	0.198523047007117	0.221479028699554	0.94815077861588	0.434303722406573	0.465849142869208	0.945836213685376	0.485400982055384	0.374514204269117	25	0.1	5000
0.9	0.5	0.5	0.792360408358957	0.0266036463016255	0.0685054581072517	0.808870106953535	0.164865244729383	0.389499389499389	-0.390466343813138	-1.28251627797112	-0.39338940594331	25	0.1	5000
0.9	0.5	0.5	1	0.567999022582111	0.567999022582111	1	0.656981525837472	0.656981525837472	1.27267780081505	1.27267780081505	0.244954094048805	25	0.1	5000
0.9	0.5	0.5	0.890336756604417	0.57915634680801	0.666056739707369	0.78668004739726	0.529337359694663	0.687122607988348	-0.0986705078141555	0.114756393640229	-0.317843463593284	25	0.1	5000
0.9	0.5	0.5	0.839029194373884	0.477881057185835	0.371972415128348	0.90530303030303	0.589281226999252	0.497777930881356	1.59546064877383	0.811962562080966	1.82191804874918	25	0.1	5000
0.9	0.5	0.5	0.463312387973834	0.600309345139797	0.301783461353445	0.497597774256313	0.535303379031311	0.136782422410795	1.25892890196603	-0.855638569239655	1.67076743815665	25	0.1	5000
0.9	0.5	0.5	0.830799067496948	0.371700971340397	0.155638342947019	0.920882357366793	0.431123990918291	0.336860768426608	1.04723800342988	0.500591937579372	-0.044251077494966	25	0.1	5000
0.9	0.5	0.5	0.992263576378077	0.430732599233706	0.427982685795513	0.937671079398366	0.633699633699634	0.551268162063874	-1.02532651088665	-0.868596334590568	-1.44632074863283	25	0.1	5000
0.9	0.5	0.5	1	0.668119133901366	0.668119133901366	1	0.546341517135269	0.546341517135269	0.293207154222911	0.293207154222911	0.0558925108438736	25	0.1	5000
0.9	0.5	0.5	0.872505296827295	0.656241501429909	0.465964940312245	0.943456353049726	0.594942206400108	0.529043268444822	1.26023902258433	1.67647937738102	2.04069472392079	25	0.1	5000
0.9	0.5	0.5	0.878042998826628	0.460971213721079	0.638337649431475	0.924473451641905	0.418604651162791	0.531415011317966	1.02436038372215	1.07761612479112	0.799283869155365	25	0.1	5000
0.9	0.5	0.5	1	0.917003346973787	0.917003346973787	1	0.709655299560426	0.709655299560426	0.0695725746815001	0.0695725746815001	-0.570491377948554	25	0.1	5000
0.9	0.5	0.5	0.76375384682896	0.216171401248415	0.139748786505515	0.78668004739726	0.418604651162791	0.443900070317844	0.874542808329492	0.843451423773963	2.30746844268127	25	0.1	5000
0.9	0.5	0.5	1	0.618009406698156	0.618009406698156	1	0.649181116497944	0.649181116497944	-0.723284038355054	-0.723284038355054	1.44229639575142	25	0.1	5000
0.9	0.5	0.5	0.998507611552543	0.531928882053543	0.535209753850938	0.955294411470837	0.656981525837472	0.624370996982753	1.36495592725906	1.3787673481538	1.59119286065335	25	0.1	5000
0.9	0.5	0.5	0.951830452166695	0.20940595691072	0.158155861927315	0.937671079398366	0.551268162063874	0.456521739130435	-0.848285874738271	-0.487365004725652	-1.2322077565091	25	0.1	5000
0.9	0.5	0.5	0.773809529737391	0.510370457281116	0.368150333520713	0.810606060606061	0.421514148842216	0.31398502923961	1.44229639575142	0.244954094048806	0.34733649512544	25	0.1	5000
0.9	0.5	0.5	0.997306597853605	0.333890372409875	0.333844376413793	0.937671079398366	0.267399267399267	0.293666217174213	1.16263165981079	1.1519945881321	-0.208604200700654	25	0.1	5000
0.9	0.5	0.5	0.991250116206108	0.357512029647835	0.351827742790662	0.955294411470837	0.337121212121212	0.314771338645563	-0.730870639266285	-0.880910886308917	0.244954094048804	25	0.1	5000
0.9	0.5	0.5	0.887666284879029	0.145987883678932	0.137109860062772	0.91158267020336	0.528374191758117	0.528374191758117	-0.570491377948552	-1.18473635741813	-1.227457155864	25	0.1	5000
0.9	0.5	0.5	0.973083937739495	0.5032435866524	0.507693179748773	0.93037164501583	0.404595159031072	0.367556697682763	0.130028880943525	-0.0978461094914436	0.360131477254732	25	0.1	5000
0.9	0.5	0.5	1	0.461982464287463	0.461982464287463	1	0.400066132099319	0.400066132099319	-0.832509394864108	-0.832509394864108	0.144817112141743	25	0.1	5000
0.9	0.5	0.5	0.935867265044843	0.792676396457846	0.840780347492995	0.94815077861588	0.490990253030983	0.543993373407078	0.309388687265345	-0.0636372043349989	-1.28405243869841	25	0.1	5000
0.9	0.5	0.5	0.932718582592474	0.285552125444862	0.267218474740514	0.888888888888889	0.389789721434554	0.287213478951776	0.747427890524965	0.309388687265344	0.570131137176504	25	0.1	5000
0.9	0.5	0.5	0.779252314329608	0.597691497271485	0.741040569678392	0.735083187915682	0.591419816138917	0.522015597215484	1.43311200904079	1.67076743815665	0.360131477254734	25	0.1	5000
0.9	0.5	0.5	0.998936429943361	0.585813289826119	0.588057618893881	0.958070035936968	0.518403197241029	0.543640078935131	0.420210646800649	0.374514204269114	-0.293176538411777	25	0.1	5000
0.9	0.5	0.5	0.865544001439684	0.722731128341279	0.833247910116614	0.846390168970814	0.561767624529895	0.692411258141498	0.747412939541182	0.54358417477447	-0.309360518652192	25	0.1	5000
0.9	0.5	0.5	0.954227313579528	0.569052945477211	0.629912999706488	0.920186554465537	0.529337359694663	0.657871239899547	0.453102407302165	0.167255166223248	-1.06542673449459	25	0.1	5000
0.9	0.5	0.5	0.955840162670282	0.454459261163905	0.391463952434307	0.943456353049726	0.628549392565583	0.559505588942363	-0.917955260031291	-0.576922382274027	-0.233207793447511	25	0.1	5000
0.9	0.5	0.5	0.868530032005809	0.25587169254658	0.0844077114606714	0.871337784392731	0.502907431583965	0.387129724208376	1.75471391516282	1.59119286065334	0.190844051321537	25	0.1	5000
0.9	0.5	0.5	0.926780477554323	0.436425099361558	0.305250962863548	0.93037164501583	0.320652173913043	0.208033411307888	1.68730979234167	1.24199535342504	0.0978464735376661	25	0.1	5000
0.9	0.5	0.5	0.94727900177403	0.394210426149518	0.462960909418674	0.93037164501583	0.529856818173818	0.603169965428124	0.74741293954118	0.487603426141155	-0.984337920972496	25	0.1	5000
0.9	0.5	0.5	0.86832057070762	0.6348507361407	0.641272741485728	0.909471908847024	0.734748010610079	0.719404634270843	0.609827221000926	0.528791544208183	-1.33328181270161	25	0.1	5000
0.9	0.5	0.5	0.815920006040583	0.249301026599368	0.0606755384358673	0.915238951128249	0.436369001222803	0.338869496834943	0.496334042943057	1.20889550006094	0.0913466118438011	25	0.1	5000
0.9	0.5	0.5	0.940643427215206	0.621537454512274	0.580715875874924	0.894538875734196	0.456814948181585	0.434633560328094	-0.902593902123991	-0.393389405943309	-0.577798142290903	25	0.1	5000
0.9	0.5	0.5	0.81397837340309	0.499677082381343	0.483150356027057	0.911537417669651	0.676745285031702	0.656079173094424	-0.987874574427341	-1.23776424863165	-2.30952652421857	25	0.1	5000
0.9	0.5	0.5	0.998174934192376	0.0983067785987669	0.0996862950411332	0.955294411470837	0.361929942377529	0.339270085118482	0.163355521798326	0.217002422181868	0.106053077572013	25	0.1	5000
0.9	0.5	0.5	1	0.048269420309113	0.048269420309113	1	0.196502114915521	0.196502114915521	-0.132730025000091	-0.132730025000091	-0.167589260008645	25	0.1	5000
0.9	0.5	0.5	0.543082971776367	0.481980114086861	0.366453624383622	0.755799755799756	0.633699633699634	0.511599511599512	-1.02532651088665	-0.115940335800089	0.0695725746814986	25	0.1	5000
0.9	0.5	0.5	0.864651594832818	0.201409097109653	0.558866347459244	0.962533421879622	0.455046637567579	0.529947937593026	-1.70929684766488	-1.28405243869841	-0.848285874738272	25	0.1	5000
0.9	0.5	0.5	0.997694894456445	0.610602612796261	0.619780622116129	0.955294411470837	0.715909090909091	0.772287819235044	-1.55431223447522e-15	0.0592057313890378	-0.40778689669281	25	0.1	5000
0.9	0.5	0.5	0.758168058156223	0.352910298184755	0.46535269157826	0.888888888888889	0.522015597215484	0.522015597215484	1.00607428388614	0.834073225601307	-0.063637204335	25	0.1	5000
0.9	0.5	0.5	1	0.548067818015657	0.548067818015657	1	0.518403197241029	0.518403197241029	-0.873399796094171	-0.873399796094171	-1.14373506198245	25	0.1	5000
0.9	0.5	0.5	0.972078246065238	0.539116414356313	0.564241596924877	0.897854954034729	0.489274770173647	0.591419816138917	0.528791544208178	0.27554885283929	-0.737437026914889	25	0.1	5000
0.9	0.5	0.5	0.801250613184991	0.55452061763898	0.555379715693834	0.871337784392731	0.477334854579818	0.447827826678418	0.343971086619994	-0.233207793447509	0.623078220544781	25	0.1	5000
0.9	0.5	0.5	0.891046839495067	0.612087120804263	0.457002604915088	0.82316534040672	0.561274300935745	0.561274300935745	0.609827221000924	1.22749870169643	1.21862973369068	25	0.1	5000
0.9	0.5	0.5	0.802151593514306	0.541088717847464	0.684063319716256	0.872375041667114	0.477334854579818	0.501849940977578	-1.09599060276854	-1.55046021560304	-0.668000552059306	25	0.1	5000
0.9	0.5	0.5	0.971541823012893	0.438713639619332	0.456724637097539	0.884651736929383	0.431123990918291	0.496968704791065	0.309388687265344	0.487603426141165	0.440781988307245	25	0.1	5000
0.9	0.5	0.5	0.874530376592088	0.651045948542407	0.571263777011818	0.85163062725264	0.59402807414242	0.594942206400108	-0.393389405943309	0.244954094048803	-1.78383672781594	25	0.1	5000
0.9	0.5	0.5	0.961434331619745	0.0860674574256432	0.13477734700639	0.943456353049726	0.293666217174213	0.393178549746392	-1.28251627797111	-1.56620441512529	-1.40350143197024	25	0.1	5000
0.9	0.5	0.5	0.99938930782215	0.590864936563982	0.589089128783671	0.955294411470837	0.537495663765561	0.570182355307697	0.765800791093311	0.731600548990856	0.123682216089052	25	0.1	5000
0.9	0.5	0.5	1	0.336951591197912	0.336951591197912	1	0.26075163524006	0.26075163524006	-0.0558925701995297	-0.0558925701995297	0.747412939541181	25	0.1	5000
0.9	0.5	0.5	0.844242333682148	0.685998420149712	0.51748234021424	0.853682581477433	0.772287819235044	0.624370996982753	1.67122764604109	0.863072106797116	-0.0986705078141523	25	0.1	5000
0.9	0.5	0.5	0.857772442693431	0.381139900918907	0.285052743161116	0.810606060606061	0.594942206400108	0.492365963917331	-1.35557210792062	-1.7191239059762	-0.917955260031287	25	0.1	5000
0.9	0.5	0.5	0.888415255581497	0.167298565709967	0.265992661757251	0.889756521002609	0.163308363990976	0.328444931703364	-3.60822483003176e-16	-0.513884686390604	-0.167589260008644	25	0.1	5000
0.9	0.5	0.5	0.876468975912983	0.736864030430514	0.858622130646298	0.845861763577117	0.631171798632571	0.779230196190539	-0.144819113178003	-0.647815127478477	-0.402320285691342	25	0.1	5000
0.9	0.5	0.5	0.822618726951434	0.132779099674869	-0.0825084775772769	0.937671079398366	0.214818338340431	0.0807095423040738	0.531481945396778	-3.33066907387547e-16	1.03960479689668	25	0.1	5000
0.9	0.5	0.5	0.779261792061226	0.605239569503976	0.60523956950398	0.877899877899878	0.605752620269002	0.605752620269002	0.0695725746814988	0.0695725746814996	0.453102407302165	25	0.1	5000
0.9	0.5	0.5	0.933349496563558	0.671094215570391	0.548105274078815	0.841616983265781	0.603169965428124	0.393178549746392	-0.0636372043349994	0.309388687265346	0.776100870902819	25	0.1	5000
0.9	0.5	0.5	0.992244464691588	0.686142419318678	0.687858495309349	0.894538875734196	0.584061839085981	0.656225882875564	-1.38153589006496	-1.11231545402959	-1.03119567440146	25	0.1	5000
0.9	0.5	0.5	0.996875733310102	0.63956001218916	0.647092434390052	0.861549790341286	0.21875	0.263251324826504	0.270363516994018	0.194240828406489	0.270363516994017	25	0.1	5000
0.9	0.5	0.5	0.910977109374493	0.314904658332557	0.108287077146027	0.889756521002609	0.296719880297176	0.144004608221196	0.574111179041763	0.924003286459084	1.87576671118471	25	0.1	5000
0.9	0.5	0.5	0.849010060090321	0.670331283349752	0.770621506840807	0.90267093384844	0.697518448882886	0.666666666666667	-1.2032790884438	-1.56620441512529	-0.309360518652193	25	0.1	5000
0.9	0.5	0.5	0.995427839337684	0.553874164721006	0.544402327412598	0.958070035936968	0.595015019786157	0.529337359694663	-1.24195165688551	-1.10952590004598	-1.14577985220423	25	0.1	5000
0.9	0.5	0.5	0.762569700744681	0.514070017510448	0.316671446482043	0.853682581477433	0.344828154104298	0.249750063810082	1.96815821530109	1.74663038902003	0.965538231963775	25	0.1	5000
0.9	0.5	0.5	0.992594145516012	0.899850386720114	0.883750767137136	0.943456353049726	0.826980260080624	0.777777777777778	-0.485354681111266	-0.397422224177412	-1.25146892996023	25	0.1	5000
0.9	0.5	0.5	0.703822588248691	0.390040090849509	0.469357002775325	0.826980260080624	0.447827826678418	0.522015597215484	0.0695725746814983	0.573050746704597	0.779950800403651	25	0.1	5000
0.9	0.5	0.5	0.922844083952629	0.605582486516137	0.681539654583629	0.920882357366793	0.509090034697186	0.598479104365031	0.0558925108438742	-0.389088870725946	-1.36541293918793	25	0.1	5000
0.9	0.5	0.5	0.951891872022747	0.737543578956631	0.685249686199048	0.879049072991532	0.621212121212121	0.534323946328186	0.892041951202277	0.537870788006992	0.811962562080968	25	0.1	5000
0.9	0.5	0.5	0.946144422909482	0.530648096540051	0.547800633785584	0.803361731053942	0.617578075448781	0.59402807414242	-0.717545983676958	-0.668000552059305	0.309388687265345	25	0.1	5000
0.9	0.5	0.5	0.930444908406625	0.68422159444215	0.57601565241877	0.960458546817633	0.607843137254902	0.55690453554972	1.33921473408918	1.68350491310979	2.36945089431191	25	0.1	5000
0.9	0.5	0.5	0.913745152995858	0.671298949510616	0.581058162903217	0.863791115352941	0.772287819235044	0.621212121212121	0.531547647166626	0.650981437325762	-0.969491149142927	25	0.1	5000
0.9	0.5	0.5	0.611603923644427	0.509938688228529	0.380139834155394	0.757936728959867	0.477219421937694	0.444444444444444	0.167592896166912	-0.485228298069063	-0.309360518652192	25	0.1	5000
0.9	0.5	0.5	0.968021903752487	0.386341845918687	0.409704461187103	0.884651736929383	0.393178549746392	0.320652173913043	0.132726425682836	0.293207154222912	0.487603426141156	25	0.1	5000
0.9	0.5	0.5	0.532135363489492	0.469235785027689	0.608780051592436	0.656380341263449	0.385560675883256	0.476550110780312	1.24199535342505	-0.152189696001351	0.440781988307239	25	0.1	5000
0.9	0.5	0.5	1	0.726376135608117	0.726376135608117	1	0.746500277362162	0.746500277362162	1.10443571551942	1.10443571551942	0.506005884874644	25	0.1	5000
0.9	0.5	0.5	0.910826622053048	0.396157282769499	0.49678625372091	0.810606060606061	0.467775755932849	0.467775755932849	0.731600548990857	0.326459603853994	1.33311551827524	25	0.1	5000
0.9	0.5	0.5	1	0.638577276547435	0.638577276547435	1	0.51343603081027	0.51343603081027	0.834073225601308	0.834073225601308	-0.940356365508604	25	0.1	5000
0.9	0.5	0.5	0.800855985302414	0.492638356511862	0.630584153094191	0.884651736929383	0.571688781804494	0.594942206400108	-0.487365004725653	-0.132730025000094	0.163355521798325	25	0.1	5000
0.9	0.5	0.5	0.978777942115734	0.511159145653771	0.529419970419714	0.856762833689399	0.509090034697186	0.551268162063874	1.24612114041621	1.24392065493359	-0.208604200700653	25	0.1	5000
0.9	0.5	0.5	0.88839202694531	0.499224790032669	0.254950733071743	0.920882357366793	0.496968704791065	0.391130858858204	0.747412939541181	0.167592896166913	-0.1956030125953	25	0.1	5000
0.9	0.5	0.5	0.700774431262965	0.0191910819826453	0.303658410460669	0.735083187915682	0.308948006515287	0.222222222222222	-0.654161091029969	0.660406795272789	0.48540098205538	25	0.1	5000
0.9	0.5	0.5	0.967410489652476	0.426328133886772	0.376104238551646	0.937671079398366	0.477551981173318	0.393178549746392	-1.28251627797112	-0.961610254698782	-1.41169996904326	25	0.1	5000
0.9	0.5	0.5	0.995881481348799	0.42047849678361	0.435308016814686	0.920882357366793	0.144004608221196	0.163308363990976	-1.44669448404453	-1.32024383985542	1.0475692390115	25	0.1	5000
0.9	0.5	0.5	0.750507023897837	0.300167637829493	0.364518256619308	0.744023809142845	0.163308363990976	0.425784315771743	-0.666026632655466	-1.08799206481373	-1.80892660372066	25	0.1	5000
0.9	0.5	0.5	0.986316274946568	0.362482536259435	0.347883318954061	0.962533421879622	0.389352366471161	0.369636522956092	0.018587919986258	-0.144819113178003	2.12154617707505	25	0.1	5000
0.9	0.5	0.5	0.930781451510446	0.515839741818488	0.422314808564571	0.955294411470837	0.589281226999252	0.526515151515152	-0.413765514422091	-0.081693962816039	0.163355521798326	25	0.1	5000
0.9	0.5	0.5	0.95165517740726	0.352130168105732	0.25939136831095	0.894538875734196	0.568364948756752	0.455046637567579	-0.984337920972495	-0.75849045855499	-2.62149341734807	25	0.1	5000
0.9	0.5	0.5	0.999265033826232	0.53684376257889	0.538768134021869	0.943456353049726	0.447827826678418	0.415481801865385	0.805050169302193	0.834073225601312	-0.654161091029954	25	0.1	5000
0.9	0.5	0.5	0.813073707896763	0.360140684798322	0.651389588753091	0.93037164501583	0.692780337941628	0.785903998274242	-0.285716505617255	-0.679517914562243	-0.795804785195567	25	0.1	5000
0.9	0.5	0.5	1	0.958667591880555	0.958667591880555	1	0.877899877899878	0.877899877899878	1.16263165981078	1.16263165981078	0.895320266943792	25	0.1	5000
0.9	0.5	0.5	0.73879869936968	0.0777916164962449	0.16385404458725	0.807946642902722	0.135242030701385	0.187317162316339	-0.609550126595566	-0.914476052169535	1.99307283785749	25	0.1	5000
0.9	0.5	0.5	0.832529100219935	0.354758315181197	0.399462190788523	0.823054891753101	0.393178549746392	0.496968704791065	1.3437705492968	1.87576671118471	1.68730979234167	25	0.1	5000
0.9	0.5	0.5	0.999103948244174	0.638568746377622	0.642126452979844	0.908053634709301	0.578947368421053	0.521647832705343	0.454598489659289	0.500591937579371	0.0913466118438013	25	0.1	5000
0.9	0.5	0.5	0.921161277326822	0.501574178930228	0.529865016947132	0.877899877899878	0.680069134508705	0.808870106953535	1.16263165981078	1.42354666911774	4.44089209850063e-16	25	0.1	5000
0.9	0.5	0.5	1	0.14112851621837	0.14112851621837	1	0.29404458239473	0.29404458239473	1.45368198336645	1.45368198336645	1.67647937738101	25	0.1	5000
0.9	0.5	0.5	0.87250989898624	0.813686506917682	0.673783159309842	0.864130434782608	0.638915143337887	0.51604684654214	1.51354687573412	0.77610087090282	0.660406795272788	25	0.1	5000
0.9	0.5	0.5	0.404083657599355	0.394531259640745	0.241084432735717	0.800094691365663	0.492365963917331	0.431818181818182	-1.98063647845057	-1.04804012702394	-1.27983109168687	25	0.1	5000
0.9	0.5	0.5	0.864819989548363	0.541726373172547	0.708490053340791	0.846390168970814	0.26075163524006	0.425784315771743	0.233901012160749	-0.285716505617257	-0.928773029322254	25	0.1	5000
0.9	0.5	0.5	0.827968795131838	0.368132663559533	0.207629152988601	0.886141880460604	0.628618557093712	0.5433249044066	-1.28405243869841	-0.426870155541402	-1.36138582312894	25	0.1	5000
0.9	0.5	0.5	0.97034817450034	0.563069341190049	0.572752698565557	0.94815077861588	0.444444444444444	0.522015597215484	-1.56620441512529	-1.45802690666962	-0.309360518652193	25	0.1	5000
0.9	0.5	0.5	0.696192188796838	0.405862560606267	0.467606419115749	0.814438271558934	0.469496021220159	0.529337359694663	1.45368198336645	1.27267780081506	0.217002422181869	25	0.1	5000
0.9	0.5	0.5	0.976441340844562	0.574354276251115	0.561421518262956	0.888888888888889	0.59402807414242	0.477551981173318	-0.309360518652187	-0.309360518652185	-1.28251627797112	25	0.1	5000
0.9	0.5	0.5	1	0.251615297410153	0.251615297410153	1	0.235920200581139	0.235920200581139	0.390095011278536	0.390095011278536	0.390563562169817	25	0.1	5000
0.9	0.5	0.5	0.915037725702823	0.519366434038979	0.37645883047226	0.94815077861588	0.489274770173647	0.415481801865385	1.02821107886401	0.573050746704595	0.0212131467870604	25	0.1	5000
0.9	0.5	0.5	0.941878272632188	0.018315739756659	0.0588924843562781	0.897854954034729	0.224472302150529	0.336150064414473	-0.486525908793589	-0.317843463593284	-0.393389405943311	25	0.1	5000
0.9	0.5	0.5	0.872731421806252	0.759926630116942	0.682799686825557	0.920186554465537	0.734748010610079	0.75363695184734	-0.880910886308922	-0.574597288036861	0.0592057313890375	25	0.1	5000
0.9	0.5	0.5	0.970473525322422	0.416808643272831	0.44229643579509	0.814438271558934	0.389352366471161	0.587087349229144	-0.233207793447509	-0.335148663937239	0.315752698418169	25	0.1	5000
0.9	0.5	0.5	0.978193489510796	0.313892582792663	0.324574840424954	0.93037164501583	0.590816996303426	0.546341517135269	-0.285716505617257	-0.487365004725653	-1.13092239840978	25	0.1	5000
0.9	0.5	0.5	0.897677063897327	0.480488016409773	0.345022576376893	0.90267093384844	0.492365963917331	0.444444444444444	0.489076019387746	0.221112726803864	0.132726425682837	25	0.1	5000
0.9	0.5	0.5	0.88782310834349	0.547849507004801	0.450171878069154	0.807946642902722	0.378187790294891	0.468085106382979	0.924003286459085	1.44541544012886	0.0558925108438735	25	0.1	5000
0.9	0.5	0.5	0.882664191262721	0.838415438485169	0.720390255870882	0.841616983265781	0.692411258141498	0.655118477316565	-0.309360518652194	-0.402320285691329	0.233901012160748	25	0.1	5000
0.9	0.5	0.5	0.895967787168492	0.625661587272329	0.45858994030546	0.872382584623627	0.509090034697186	0.26075163524006	-0.0231922006479794	0.337520351315671	-0.389961239735247	25	0.1	5000
0.9	0.5	0.5	0.744406028315958	0.527887589850019	0.369638720901739	0.872382584623627	0.461527364235734	0.389499389499389	0.440781988307239	0.714285263973142	1.42354666911775	25	0.1	5000
0.9	0.5	0.5	0.751699114589246	0.576791348431139	0.515333461357142	0.823054891753101	0.522015597215484	0.529856818173818	0.397499381714807	-0.285716505617256	-0.486525908793584	25	0.1	5000
0.9	0.5	0.5	0.995739451690707	0.743469623585844	0.736310912454802	0.952033109297414	0.591419816138917	0.558630998017491	-0.148458012521352	-0.08169396281604	-0.148458012521347	25	0.1	5000
0.9	0.5	0.5	0.933403195552711	0.692644233390732	0.660570370015363	0.94815077861588	0.522015597215484	0.489274770173647	0.834073225601309	0.444557016227127	0.190844051321537	25	0.1	5000
0.9	0.5	0.5	0.83785834837381	0.338776147996362	0.313776684812063	0.863791115352941	0.366732303960866	0.389789721434554	0.295806267331102	-2.1094237467878e-15	-0.309360518652192	25	0.1	5000
0.9	0.5	0.5	0.821146489375725	0.462401743324039	0.493862179206802	0.897854954034729	0.485363331555443	0.485363331555443	1.59119286065334	1.74663038902003	2.71379455646119	25	0.1	5000
0.9	0.5	0.5	0.925644250289656	0.118780715399402	0.110607619209022	0.886141880460604	0.420084025208403	0.400066132099319	0.315752698418166	0.721545414261544	-1.00267642627163	25	0.1	5000
0.9	0.5	0.5	0.886202997117643	0.3807354972474	0.541453056374373	0.884651736929383	0.422467189619044	0.59402807414242	0.487603426141166	0.747427890524964	0.895320266943796	25	0.1	5000
0.9	0.5	0.5	0.567682105840937	-0.0461131543954748	0.174243768510455	0.808870106953535	0.164865244729383	0.389499389499389	-0.679517914562244	-1.67700028383419	-0.208604200700653	25	0.1	5000
0.9	0.5	0.5	0.913816930045279	0.633089865555024	0.681485832232227	0.943456353049726	0.382359556450936	0.408838159707299	-0.132730025000093	0.25489731827238	-0.632104909672219	25	0.1	5000
0.9	0.5	0.5	0.982369793191892	0.244214140735375	0.264816625983983	0.937671079398366	0.496968704791065	0.461527364235734	-0.77451294508265	-0.668000552059308	0.645827305376256	25	0.1	5000
0.9	0.5	0.5	0.993872066805729	0.549130635373816	0.543302990245607	0.94815077861588	0.477219421937694	0.449485378467092	-0.397422224177412	-0.317843463593284	-0.0558925701995295	25	0.1	5000
0.9	0.5	0.5	0.912283075254644	0.83108220087273	0.922334335056794	0.897854954034729	0.628549392565583	0.735083187915682	-0.820270056477374	-0.820270056477374	-0.746430779133342	25	0.1	5000
0.9	0.5	0.5	0.726787439525742	0.820695490565594	0.598330310607826	0.785903998274242	0.571688781804494	0.50173093302415	-1.78344198204846	-0.795804785195574	-1.57710047332805	25	0.1	5000
0.9	0.5	0.5	0.771450452999865	0.335602275885246	0.659582885407831	0.843137254901961	0.44814266466235	0.620505227994023	0.0929335345063618	-0.278641640200816	-0.730870639266285	25	0.1	5000
0.9	0.5	0.5	0.826139105080264	0.556107209776329	0.209488851901718	0.93037164501583	0.641436351532653	0.539170506912442	0.293207154222912	-0.285716505617257	-0.285716505617255	25	0.1	5000
0.9	0.5	0.5	0.95225151944616	0.702230591496429	0.786788020797168	0.915238951128249	0.697518448882886	0.826159598709403	-0.407786896692804	-0.873399796094171	-0.572712705247773	25	0.1	5000
0.9	0.5	0.5	0.827951447961913	0.116181699788197	-0.0328767139980509	0.701552175412334	0.113475177304965	0.0807095423040738	-0.928773029322256	-0.679517914562242	-0.167589260008647	25	0.1	5000
0.9	0.5	0.5	0.888731509978671	0.664495657365893	0.788244402865178	0.93037164501583	0.546341517135269	0.590816996303426	0.77610087090282	0.233901012160749	-0.167589260008646	25	0.1	5000
0.9	0.5	0.5	0.249336550439999	-0.117785268694694	0.622714498905178	0.593067216598806	0.344011008528412	0.425784315771743	-1.32900039137363	-0.717545983676955	-0.078031794887269	25	0.1	5000
0.9	0.5	0.5	1	0.16948564743825	0.16948564743825	1	0.314771338645563	0.314771338645563	-1.40649369608152	-1.40649369608152	-0.890407685942931	25	0.1	5000
0.9	0.5	0.5	0.941228186770393	0.403572845832965	0.468959522269529	0.894538875734196	0.59402807414242	0.735083187915682	-1.94613172143255	-2.33526620014699	-1.71329975253008	25	0.1	5000
0.9	0.5	0.5	1	0.0619863993103926	0.0619863993103926	1	0.0989267900343976	0.0989267900343976	-1.57710047332805	-1.57710047332805	0.347336495125439	25	0.1	5000
0.9	0.5	0.5	0.899832196609639	0.796981910533373	0.707876979537217	0.929128277817151	0.584626128188164	0.507903539187093	-0.511419759317518	-0.860782390568217	0.343971086619995	25	0.1	5000
0.9	0.5	0.5	1	0.603474549205167	0.603474549205167	1	0.558630998017491	0.558630998017491	-0.24494808117339	-0.24494808117339	-0.317843463593284	25	0.1	5000
0.9	0.5	0.5	0.951261123675331	0.661424966992301	0.743353274177865	0.90267093384844	0.59402807414242	0.744101507650034	-1.00267642627163	-1.20327908844381	-1.02532651088665	25	0.1	5000
0.9	0.5	0.5	0.776051734132904	0.694057902955803	0.591315221574756	0.777986605215499	0.729495539869887	0.808870106953535	0.0913466118438022	0.487603426141156	0.0695725746814994	25	0.1	5000
0.9	0.5	0.5	0.923355551241831	0.635513610991333	0.514670313521243	0.894538875734196	0.558630998017491	0.421514148842216	-1.30392928487756	-0.668000552059306	-2.05391259555654e-15	25	0.1	5000
0.9	0.5	0.5	0.870487402580296	0.539234135951663	0.58233147479671	0.838783233173485	0.478858657613956	0.4955040834092	-0.486525908793583	0.487603426141157	0.905289646948916	25	0.1	5000
0.9	0.5	0.5	1	0.601972516050799	0.601972516050799	1	0.633699633699634	0.633699633699634	0.985042795863564	0.985042795863564	1.25038901262606	25	0.1	5000
0.9	0.5	0.5	1	0.580102273170658	0.580102273170658	1	0.489274770173647	0.489274770173647	0.528791544208183	0.528791544208183	0.945836213685375	25	0.1	5000
0.9	0.5	0.5	0.995510017076684	0.35203176545381	0.372642195316583	0.90267093384844	0.638915143337887	0.571688781804494	0.221112726803866	0.326459603853994	-1.3189319615588	25	0.1	5000
0.9	0.5	0.5	0.959868132907267	0.508871120689865	0.537709244401339	0.862316498502576	0.431123990918291	0.593192956448216	-1.08657424814302	-1.25934158851052	0.645827305376255	25	0.1	5000
0.9	0.5	0.5	0.906708635115898	0.574904613301974	0.476458015971919	0.853682581477433	0.489274770173647	0.46028047019751	1.19166438785327	1.82098325287529	2.19382279950088	25	0.1	5000
0.9	0.5	0.5	0.762148095760941	-0.032589202997689	-0.0297189116058703	0.889756521002609	0.163308363990976	0.135242030701385	0.6684062777548	0.0913466118438039	-0.167589260008644	25	0.1	5000
0.9	0.5	0.5	0.650642922482258	0.358297201491234	0.863609560271059	0.955294411470837	0.50173093302415	0.593192956448216	-1.85567308083729	-1.40649369608152	-0.89487258863112	25	0.1	5000
0.9	0.5	0.5	1	0.743942350553356	0.743942350553356	1	0.393178549746392	0.393178549746392	-0.293176538411777	-0.293176538411777	-0.572712705247765	25	0.1	5000
0.9	0.5	0.5	0.951534626785809	0.636473623426325	0.688858432803816	0.89151648419245	0.584626128188164	0.645641389085755	0.11475639364023	-0.0883454128022411	-0.441104822179781	25	0.1	5000
0.9	0.5	0.5	0.99800806814949	0.277849875837089	0.276910470126229	0.955294411470837	0.529043268444822	0.605752620269002	-1.7191239059762	-1.8264342549319	-1.6770002838342	25	0.1	5000
0.9	0.5	0.5	0.994457358926441	0.545759175832558	0.545732317731974	0.955294411470837	0.605752620269002	0.529043268444822	-0.570491377948551	-0.650593661545933	0.714285263973145	25	0.1	5000
0.9	0.5	0.5	0.819148391416355	0.415046704121257	0.297155180168324	0.799036942310467	0.605034056629629	0.411077906645664	-0.130098026710766	0.799283869155365	-0.859115851551162	25	0.1	5000
0.9	0.5	0.5	0.808658266871279	0.240583550654261	0.118359675845458	0.889756521002609	0.254429602995584	0.212632600927655	0.668406277754801	1.25892890196602	0.021213146787061	25	0.1	5000
0.9	0.5	0.5	0.854179331017201	0.690453672908369	0.555551138631843	0.920186554465537	0.587087349229144	0.469496021220159	-1.08462626932011	-1.40649369608152	0.138127163724474	25	0.1	5000
0.9	0.5	0.5	1	0.186332963655256	0.186332963655256	1	0.447827826678418	0.447827826678418	-0.393389405943309	-0.393389405943309	-0.0636372043349974	25	0.1	5000
0.9	0.5	0.5	0.798568031618181	0.37879042059866	0.393541472209506	0.75584967683511	0.598479104365031	0.509090034697186	-0.795804785195574	-1.13092239840978	-0.576922382274039	25	0.1	5000
0.9	0.5	0.5	0.997987412796206	0.384404081236158	0.381042942331994	0.920882357366793	0.336860768426608	0.300480357306688	0.167592896166913	0.233901012160748	-0.572712705247772	25	0.1	5000
0.9	0.5	0.5	0.869596357638486	0.259452557441888	0.0538746400307198	0.909471908847024	0.339270085118482	0.284984678243105	0.920849543521723	0.696504396699742	0.190844051321538	25	0.1	5000
0.9	0.5	0.5	0.900504544848786	0.462697630197702	0.551319275637419	0.92156862745098	0.587087349229144	0.587087349229144	0.685334965836142	1.26754816318566	0.217002422181869	25	0.1	5000
0.9	0.5	0.5	0.454912307918377	0.264101106546666	0.17799024369081	0.808870106953535	0.496968704791065	0.461527364235734	-1.6413604955862	-1.36541293918793	-0.0780317948872672	25	0.1	5000
0.9	0.5	0.5	0.871394948924096	0.195747156875935	0.0748733249131435	0.937671079398366	0.529043268444822	0.458258467954396	-1.36541293918794	-1.05338423359233	0.407842995856952	25	0.1	5000
0.9	0.5	0.5	0.930756429505813	0.119457257793043	0.127955260388626	0.94815077861588	0.415481801865385	0.387129724208376	-1.48973890847152	-1.38153589006496	-0.402320285691333	25	0.1	5000
0.9	0.5	0.5	0.866676960909754	0.135286087818682	0.142605758623439	0.785903998274242	0.320652173913043	0.352501058049476	-0.961610254698781	-0.795804785195576	-0.487365004725664	25	0.1	5000
0.9	0.5	0.5	0.963598358065811	0.227569507896965	0.199099079127749	0.909471908847024	0.202414211165188	0.168498626144182	1.43311200904079	1.22749870169643	-0.221105408074616	25	0.1	5000
0.9	0.5	0.5	1	0.777512228280005	0.777512228280005	1	0.814438271558934	0.814438271558934	1.59119286065335	1.59119286065335	1.22749870169643	25	0.1	5000
0.9	0.5	0.5	0.781556893044693	0.545350439470238	0.566254859549098	0.85163062725264	0.559505588942363	0.656981525837472	0.25489731827238	0.163355521798327	-0.570504518131773	25	0.1	5000
0.9	0.5	0.5	0.827118679561139	0.540070833200124	0.586974085121481	0.735430844494329	0.598479104365031	0.539170506912442	1.16263165981078	0.645827305376255	1.43163964465159	25	0.1	5000
0.9	0.5	0.5	1	0.233037082210918	0.233037082210918	1	0.551268162063874	0.551268162063874	-0.583757044964657	-0.583757044964657	0.0695725746814999	25	0.1	5000
0.9	0.5	0.5	0.793791022803677	0.371451250813634	0.296876759083084	0.889756521002609	0.56860203189638	0.505917365735138	1.99307283785749	1.93162916483721	3.22136737037304	25	0.1	5000
0.9	0.5	0.5	0.938382537010664	0.610054163752909	0.640356907378798	0.943456353049726	0.477551981173318	0.511599511599512	-0.572712705247769	-0.208604200700654	-1.74891823622524	25	0.1	5000
0.9	0.5	0.5	0.857196252151907	0.301340192367048	0.216381902950653	0.85413523004866	0.35820507604799	0.35445836118495	1.30332156592194	1.71659032961522	2.6961502794218	25	0.1	5000
0.9	0.5	0.5	1	0.8435917486883	0.8435917486883	1	0.546341517135269	0.546341517135269	-0.390466343813137	-0.390466343813137	0.500591937579372	25	0.1	5000
0.9	0.5	0.5	1	0.359428549122307	0.359428549122307	1	0.590816996303426	0.590816996303426	-0.992261801522872	-0.992261801522872	-0.167589260008643	25	0.1	5000
0.9	0.5	0.5	0.924646729544274	0.724534075985571	0.652004624936699	0.877899877899878	0.808870106953535	0.680069134508705	-1.94613172143255	-2.05969007332586	-1.48563581567505	25	0.1	5000
0.9	0.5	0.5	0.914396696312657	0.622986383602423	0.586006130694931	0.943456353049726	0.551268162063874	0.51604684654214	0.805050169302196	0.397499381714806	-0.1956030125953	25	0.1	5000
0.9	0.5	0.5	0.775618875695668	0.0502237492540043	0.0541252384094925	0.93037164501583	0.0957189547083764	0.0807095423040738	-1.96041980535248	-1.90919044311739	-0.717545983676953	25	0.1	5000
0.9	0.5	0.5	0.99718123435494	0.497979393924961	0.501550201848695	0.94815077861588	0.441899320239913	0.502907431583965	-0.044251077494966	0.0212131467870619	-0.191220865264573	25	0.1	5000
0.9	0.5	0.5	0.933918685569225	0.679671153413136	0.790590823299273	0.90267093384844	0.361075888204216	0.529043268444822	-0.746430779133348	-1.20327908844381	-0.93727234997165	25	0.1	5000
0.9	0.5	0.5	0.815134781863906	0.579089270721399	0.535129837304646	0.762849788183167	0.465849142869208	0.51604684654214	-1.10952590004598	0.293207154222906	-1.00267642627163	25	0.1	5000
0.9	0.5	0.5	0.87509403102165	0.238108970613368	0.251687117180966	0.94815077861588	0.628549392565583	0.666666666666667	0.528791544208182	0.0442506051630702	-0.397422224177412	25	0.1	5000
0.9	0.5	0.5	0.497349449129217	0.342993840559572	0.258100555370905	0.894538875734196	0.511599511599512	0.447827826678418	-1.94613172143255	-1.38153589006496	-1.88374718331472	25	0.1	5000
0.9	0.5	0.5	0.866418981646134	0.617950526280733	0.516768842559645	0.863791115352941	0.534323946328186	0.503812547920045	-0.488956353730624	-0.413765514422091	-0.426870155541403	25	0.1	5000
0.9	0.5	0.5	0.81952055653053	-0.0206320412826397	-0.148757427046164	0.861549790341286	-0.0482483322304473	0.144004608221196	1.60255041841483	1.59945082306001	-1.08799206481373	25	0.1	5000
0.9	0.5	0.5	0.972994805687226	0.74433060474781	0.773816504954344	0.894538875734196	0.603169965428124	0.680069134508705	-0.0636372043349999	0.0695725746814987	0.293207154222918	25	0.1	5000
0.9	0.5	0.5	1	0.354945352025346	0.354945352025346	1	0.485363331555443	0.485363331555443	0.487603426141157	0.487603426141157	-0.654161091029973	25	0.1	5000
0.9	0.5	0.5	0.929759701273986	0.295369861469469	0.239858363502932	0.897854954034729	0.755332053657452	0.656981525837472	-0.984337920972496	-1.14577985220423	-0.890407685942933	25	0.1	5000
0.9	0.5	0.5	0.9439858741442	0.221259290245754	0.192312125082971	0.894538875734196	0.422467189619044	0.485363331555443	-1.6770002838342	-2.01425237074956	-0.293176538411777	25	0.1	5000
0.9	0.5	0.5	0.812867701517638	0.565096484754232	0.325051542301366	0.94815077861588	0.624370996982753	0.56496598177755	-0.317843463593284	-0.832509394864109	0.217002422181869	25	0.1	5000
0.9	0.5	0.5	0.875540896613904	0.39393236321627	0.335810345218844	0.90267093384844	0.444444444444444	0.492365963917331	0.0442506051630703	0.5701311371765	0.573050746704596	25	0.1	5000
0.9	0.5	0.5	0.813079910494708	0.762355370944724	0.488918655163577	0.782861113470252	0.735083187915682	0.59402807414242	-0.402320285691328	-0.576922382274033	-0.309360518652192	25	0.1	5000
0.9	0.5	0.5	0.830799067496946	0.399387964239993	0.269661198609292	0.920882357366793	0.47665210056448	0.403167037313066	1.04723800342988	0.500591937579369	0.531547647166629	25	0.1	5000
0.9	0.5	0.5	0.911906431471964	0.706112335466254	0.75719404423499	0.943456353049726	0.59402807414242	0.633699633699634	-0.221105408074615	0.162289608898879	0.531481945396774	25	0.1	5000
0.9	0.5	0.5	0.543871660199427	0.276694727339894	0.361379845693125	0.795709908069459	0.595015019786157	0.687122607988348	-1.53329180900909	-1.95147164841616	-0.723284038355063	25	0.1	5000
0.9	0.5	0.5	0.699075523459453	-0.0782946477402137	0.291581112929114	0.75584967683511	0.113475177304965	0.425784315771743	-0.389961239735248	1.04723800342988	1.72709236123129	25	0.1	5000
0.9	0.5	0.5	0.964029168688809	0.713342286627362	0.765118842080872	0.964350552856957	0.594294435968718	0.652105107507079	-0.721102572576582	-0.999101625719699	-1.04804012702394	25	0.1	5000
0.9	0.5	0.5	0.936270189684106	0.553751151633077	0.491240602107676	0.846390168970814	0.529856818173818	0.529856818173818	-1.08799206481373	-0.894872588631119	0.190844051321537	25	0.1	5000
0.9	0.5	0.5	0.925746806411042	0.343672349834078	0.444853085459073	0.863791115352941	0.314771338645563	0.469496021220159	-0.0816939628160406	-0.177570407953617	-0.335148663937239	25	0.1	5000
0.9	0.5	0.5	0.893541893000035	0.27374055110754	0.28135456344767	0.807946642902722	0.590816996303426	0.344011008528412	-0.389961239735247	0.404452496683655	-1.67907409462405	25	0.1	5000
0.9	0.5	0.5	1	0.713828946642761	0.713828946642761	1	0.737867061374713	0.737867061374713	-1.77635683940025e-15	-1.77635683940025e-15	-0.114756090526159	25	0.1	5000
0.9	0.5	0.5	0.822520749764723	0.28469128178242	0.326759255220124	0.800094691365663	0.421514148842216	0.477551981173318	-0.407786896692811	0.132726425682836	0.25489731827238	25	0.1	5000
0.9	0.5	0.5	1	0.62861908617217	0.62861908617217	1	0.590816996303426	0.590816996303426	0.167592896166914	0.167592896166914	0.747412939541182	25	0.1	5000
0.9	0.5	0.5	0.742564614318156	0.511467462123417	0.554405738472927	0.836911753156439	0.529595064587698	0.55690453554972	0.138127163724474	0.0185879199862617	1.39399827423308	25	0.1	5000
0.9	0.5	0.5	1	0.720661733510491	0.720661733510491	1	0.558630998017491	0.558630998017491	-0.163354823497333	-0.163354823497333	-0.317843463593288	25	0.1	5000
0.9	0.5	0.5	0.80108424894767	0.413335281020942	0.326616042517799	0.866578840367424	0.465754119150265	0.507903539187093	-0.0507553783443511	-0.15900234053861	-1.24195165688551	25	0.1	5000
0.9	0.5	0.5	0.960363848175148	0.599659531325059	0.558802567039564	0.937671079398366	0.680069134508705	0.592391304347826	-1.11231545402958	-0.774512945082651	-0.961610254698788	25	0.1	5000
0.9	0.5	0.5	0.787751215226704	0.50021035118299	0.780021274355767	0.915238951128249	0.620505227994023	0.718326140056885	-1.04804012702394	-0.114756090526154	-0.278641640200816	25	0.1	5000
0.9	0.5	0.5	1	0.335664600707031	0.335664600707031	1	0.187317162316339	0.187317162316339	-1.32900039137364	-1.32900039137364	-0.513884686390605	25	0.1	5000
0.9	0.5	0.5	0.89268374388819	0.23261537237664	0.408903328917957	0.93037164501583	0.385560675883256	0.496968704791065	1.04723800342988	1.51354687573412	0.44078198830724	25	0.1	5000
0.9	0.5	0.5	0.934915574678864	0.538757473646059	0.535112580549533	0.810606060606061	0.389789721434554	0.492365963917331	-1.71912390597619	-1.27983109168687	-0.832509394864111	25	0.1	5000
0.9	0.5	0.5	1	0.564713632463611	0.564713632463611	1	0.529337359694663	0.529337359694663	-1.53329180900909	-1.53329180900909	-2.25549395303976	25	0.1	5000
0.9	0.5	0.5	0.165085883347716	0.215443822690157	0.571761893280845	0.714850733707322	0.270604036596695	0.391130858858204	2.11138149044689	2.30889178702429	0.293207154222911	25	0.1	5000
0.9	0.5	0.5	0.830020074573964	0.409771831019771	0.0174268881165217	0.85163062725264	0.480065120516169	0.0881807795447117	0.811962562080965	0.0695725746815045	1.46835456632551	25	0.1	5000
0.9	0.5	0.5	0.927822321325562	0.43567929284711	0.454563387054918	0.90267093384844	0.534323946328186	0.51343603081027	-1.64874366577566	-1.48973890847152	-0.648210480842157	25	0.1	5000
0.9	0.5	0.5	0.241896390306401	0.00491542293381044	0.139906208987627	0.335346810023888	0.240757553369955	0.344011008528412	-0.640406293079021	-0.666026632655468	0.233901012160748	25	0.1	5000
0.9	0.5	0.5	1	0.173256058007696	0.173256058007696	1	0.537964389857286	0.537964389857286	0.191223334457444	0.191223334457444	-0.485228298069059	25	0.1	5000
0.9	0.5	0.5	0.911984015570199	0.320591088012854	0.385712160756023	0.90267093384844	0.406274634763459	0.366732303960866	0.650981437325762	0.132726425682836	0.0592057313890363	25	0.1	5000
0.9	0.5	0.5	0.513140600342188	0.184343567354463	-0.0997118685202177	0.656380341263449	0.208033411307888	0.270604036596695	-0.389088870725951	-0.513884686390606	1.51354687573412	25	0.1	5000
0.9	0.5	0.5	0.957524894250367	0.764669576581516	0.747404872057742	0.877899877899878	0.59402807414242	0.59402807414242	-1.36541293918793	-1.60243019058284	-1.25146892996022	25	0.1	5000
0.9	0.5	0.5	0.864463948490758	0.432858260482277	0.171668397831862	0.94815077861588	0.449485378467092	0.336860768426608	-0.654161091029971	-1.16954289436384	0.500591937579371	25	0.1	5000
0.9	0.5	0.5	0.827547532115287	0.405112282459666	0.412515063867976	0.886141880460604	0.490990253030983	0.51343603081027	-1.77635683940025e-15	0.905289646948913	-0.746430779133342	25	0.1	5000
0.9	0.5	0.5	0.938410084872158	0.71315215410697	0.669391878487191	0.955294411470837	0.656981525837472	0.624370996982753	1.05117324667112	0.68791888518463	0.190844051321537	25	0.1	5000
0.9	0.5	0.5	0.917176784143603	0.47999325753267	0.593179059435343	0.94815077861588	0.59402807414242	0.671183351206307	0.397499381714809	0.863072106797121	1.07416457345456	25	0.1	5000
0.9	0.5	0.5	0.992404942939756	0.481805415990547	0.520811929797367	0.94815077861588	0.393178549746392	0.485363331555443	-0.832509394864114	-0.984337920972496	0.965538231963777	25	0.1	5000
0.9	0.5	0.5	0.999286287444629	0.327283744164574	0.328232605987108	0.955294411470837	0.46028047019751	0.529337359694663	0.5701311371765	0.609827221000924	0.106053077572013	25	0.1	5000
0.9	0.5	0.5	0.799922598621621	0.452728194509727	0.567685190219901	0.846390168970814	0.26075163524006	0.26075163524006	0.747412939541183	0.543584174774469	-1.03119567440146	25	0.1	5000
0.9	0.5	0.5	1	0.388273605298118	0.388273605298118	1	0.621212121212121	0.621212121212121	-0.488956353730624	-0.488956353730624	-1.125991728577	25	0.1	5000
0.9	0.5	0.5	1	-0.0369418943957143	-0.0369418943957143	1	0.378187790294891	0.378187790294891	0.270363516994019	0.270363516994019	-1.56939972007776	25	0.1	5000
0.9	0.5	0.5	0.921535585794024	0.320259792866052	0.220402588615858	0.79854940950469	0.46028047019751	0.367556697682763	1.67122764604109	1.93667417913426	3.15682092886437	25	0.1	5000
0.9	0.5	0.5	0.948237100515379	0.252170606793681	0.29025981628321	0.851190476190476	0.434633560328094	0.434633560328094	-0.863592881694395	-1.21487536708806	-1.52545832922024	25	0.1	5000
0.9	0.5	0.5	0.762807705924014	0.186451433316422	0.552441855419014	0.822695035460993	0.378187790294891	0.593067216598806	-1.03119567440146	-0.167589260008646	0.668406277754802	25	0.1	5000
0.9	0.5	0.5	0.870174614032419	0.368812943833948	0.518051108677496	0.916943521594684	0.501661129568106	0.584717607973422	-0.873399796094171	-0.49621812723462	0.0382559083553888	25	0.1	5000
0.9	0.5	0.5	1	0.231916816955099	0.231916816955099	1	0.431818181818182	0.431818181818182	-1.78813645684983	-1.78813645684983	0.407842995856949	25	0.1	5000
0.9	0.5	0.5	0.868925938797918	0.683145766219101	0.505220915824698	0.886141880460604	0.529947937593026	0.455046637567579	0.433924985028444	1.12338506995455	1.25038901262606	25	0.1	5000
0.9	0.5	0.5	0.995154103560371	0.59067636390504	0.578992229246808	0.920882357366793	0.539170506912442	0.425784315771743	-0.0780317948872766	-0.167589260008661	-0.285716505617259	25	0.1	5000
0.9	0.5	0.5	1	0.0305006341916163	0.0305006341916163	1	0.147727272727273	0.147727272727273	-0.810848929048537	-0.810848929048537	-1.35557210792062	25	0.1	5000
0.9	0.5	0.5	1	0.505601711528587	0.505601711528587	1	0.51604684654214	0.51604684654214	1.00607428388614	1.00607428388614	1.24392065493358	25	0.1	5000
0.9	0.5	0.5	0.990776758606201	-0.0700542704821604	-0.104899910072528	0.93037164501583	0.293666217174213	0.324575624106436	1.51354687573412	1.52402840438159	-0.668000552059305	25	0.1	5000
0.9	0.5	0.5	0.962849558924045	0.586167298891116	0.582715227257308	0.856762833689399	0.477219421937694	0.51604684654214	-0.717545983676953	-0.487365004725653	0.132726425682836	25	0.1	5000
0.9	0.5	0.5	1	0.72071010943439	0.72071010943439	1	0.671183351206307	0.671183351206307	0.612802006808798	0.612802006808798	0.347336495125435	25	0.1	5000
0.9	0.5	0.5	1	0.60518287265928	0.60518287265928	1	0.714850733707322	0.714850733707322	-1.18306661939372	-1.18306661939372	-1.32024383985542	25	0.1	5000
0.9	0.5	0.5	0.832976523623207	0.612902585272975	0.51799468132394	0.76656954412459	0.328444931703364	0.202408061651001	-0.513884686390604	0.348460308345809	-0.167589260008644	25	0.1	5000
0.9	0.5	0.5	0.757293487117411	0.693155373446192	0.537981056850724	0.872382584623627	0.509090034697186	0.425784315771743	-0.485354681111265	-1.1816493188125	1.24612114041621	25	0.1	5000
0.9	0.5	0.5	0.914844020458372	0.296735135955303	0.341975968218782	0.94815077861588	0.46028047019751	0.492365963917331	0.444557016227126	0.834073225601312	0.40784299585695	25	0.1	5000
0.9	0.5	0.5	1	0.476230324743055	0.476230324743055	1	0.529595064587698	0.529595064587698	0.572321886463293	0.572321886463293	2.64310744416276	25	0.1	5000
0.9	0.5	0.5	0.93557049473954	0.550045092045279	0.491042266409482	0.943456353049726	0.634029459474658	0.578038410398345	1.3437705492968	1.59316107571158	1.24707166021737	25	0.1	5000
0.9	0.5	0.5	0.554499476476372	0.60930428960017	0.320476628592564	0.836210571746586	0.569166849788593	0.598479104365031	-0.273576410871174	0.44078198830724	-0.208604200700656	25	0.1	5000
0.9	0.5	0.5	0.431490751591693	0.940567078997899	0.311958417751221	0.692218655243173	0.701552175412334	0.378187790294891	-0.961610254698782	-0.666026632655466	-0.609550126595571	25	0.1	5000
0.9	0.5	0.5	0.916039079632072	0.166028727226927	0.269103943632228	0.85163062725264	0.336150064414473	0.46028047019751	0.162289608898877	0.731600548990858	1.51246429753071	25	0.1	5000
0.9	0.5	0.5	0.997773764698852	0.467351921661229	0.469879830110873	0.955294411470837	0.528374191758117	0.554590285434251	0.138127163724474	0.0816938410545286	-0.500219330044693	25	0.1	5000
0.9	0.5	0.5	0.900462303696025	0.49170748158463	0.582610390987515	0.91158267020336	0.497777930881356	0.589281226999252	-1.33328181270161	-1.33328181270161	-1.04804012702394	25	0.1	5000
0.9	0.5	0.5	0.983171802699986	0.406672115078584	0.406672115078584	0.90530303030303	0.46028047019751	0.46028047019751	-0.810848929048535	-0.810848929048535	-0.0636372043349999	25	0.1	5000
0.9	0.5	0.5	0.944415998326804	0.510110116928085	0.561274222648686	0.897854954034729	0.410799843381774	0.502907431583965	-1.14577985220423	-0.737437026914896	-1.38581709991141	25	0.1	5000
0.9	0.5	0.5	1	0.597461263106525	0.597461263106525	1	0.595015019786157	0.595015019786157	-0.267625574607993	-0.267625574607993	0.444557016227122	25	0.1	5000
0.9	0.5	0.5	0.872888163353165	0.343844568789323	0.410106747899499	0.777986605215499	0.543640078935131	0.45705314297546	0.293207154222909	0.692516118536403	-0.0986705078141562	25	0.1	5000
0.9	0.5	0.5	0.844306845998232	0.307505732248433	0.373296759189252	0.864130434782608	0.305942870502902	0.412173033871966	1.60108847804049	0.871156148248839	-0.0382559072080518	25	0.1	5000
0.9	0.5	0.5	0.988522393895143	0.511964917042611	0.515267603589344	0.908053634709301	0.328444931703364	0.368421052631579	-0.824093709573467	-0.632104909672221	0.924957885354872	25	0.1	5000
0.9	0.5	0.5	1	0.428951093849652	0.428951093849652	1	0.552906129517597	0.552906129517597	-1.11231545402958	-1.11231545402958	-0.574597288036854	25	0.1	5000
0.9	0.5	0.5	0.614417858045492	0.401979192742415	0.298317026876614	0.714850733707322	0.43973155946963	0.546341517135269	-0.748434581252158	-0.0558925701995327	-2.01556701095008	25	0.1	5000
0.9	0.5	0.5	0.98375218045412	0.695080179434724	0.681857755765917	0.958070035936968	0.737867061374713	0.680784523117148	-0.114756090526154	0.0592057313890383	-1.04804012702394	25	0.1	5000
0.9	0.5	0.5	0.996138682210628	0.364140607768911	0.369324018197507	0.93037164501583	0.0783410138248848	0.208033411307888	-0.0780317948872661	1.88737914186277e-15	-0.795804785195574	25	0.1	5000
0.9	0.5	0.5	0.894226741509509	0.482230679804023	0.603303759632207	0.943456353049726	0.605752620269002	0.664082820685892	0.62307822054478	1.09134866411301	0.687918885184627	25	0.1	5000
0.9	0.5	0.5	0.838445075569006	0.528939219143758	0.444521114891519	0.822695035460993	0.653581346203169	0.528374191758117	1.03960479689667	0.500591937579372	1.15131941022073	25	0.1	5000
0.9	0.5	0.5	0.959980999629404	0.30587679465072	0.364980040381146	0.952033109297414	0.415481801865385	0.492365963917331	2.04830232533929	2.39137470197974	2.55270428414613	25	0.1	5000
0.9	0.5	0.5	0.734365045361521	0.315138765455586	0.434356178539296	0.841616983265781	0.333333333333333	0.415481801865385	-1.48973890847152	-1.75053819365131	-1.16954289436384	25	0.1	5000
0.9	0.5	0.5	0.885014808166092	0.696902987301499	0.544711823140812	0.90267093384844	0.680784523117148	0.56496598177755	1.59546064877383	1.42663502778377	0.0592057313890377	25	0.1	5000
0.9	0.5	0.5	0.93768571048968	0.268891376815438	0.232273847482451	0.943456353049726	0.361075888204216	0.333333333333333	-1.44632074863283	-1.71329975253007	-0.309360518652193	25	0.1	5000
0.9	0.5	0.5	0.826822726100239	0.0605653405050135	0.0556325867098507	0.889756521002609	0.442268981335852	0.382359556450936	1.72084568816899e-15	-0.273576410871174	0.397499381714805	25	0.1	5000
0.9	0.5	0.5	0.990988759976953	0.737584447492565	0.740855623873115	0.943456353049726	0.51604684654214	0.422467189619044	-0.572712705247774	-0.668000552059305	-6.66133814775094e-16	25	0.1	5000
0.9	0.5	0.5	1	0.479077552814678	0.479077552814678	1	0.290780141843972	0.290780141843972	-0.928773029322256	-0.928773029322256	1.24612114041621	25	0.1	5000
0.9	0.5	0.5	0.849642703895441	0.355514790086635	0.324024214891445	0.915238951128249	0.458258467954396	0.412173033871966	-0.326437872599578	0.572321886463292	1.51354687573411	25	0.1	5000
0.9	0.5	0.5	0.934556461165361	-0.104390947224026	0.0339999588057483	0.90267093384844	0.0764719112901873	0.197673873153717	-1.33223103611459	-1.85567308083729	-1.59164637087613	25	0.1	5000
0.9	0.5	0.5	1	0.481199599656724	0.481199599656724	1	0.485363331555443	0.485363331555443	0.190844051321538	0.190844051321538	0.965538231963779	25	0.1	5000
0.9	0.5	0.5	0.883712404834944	0.703928224511337	0.551027061190878	0.924473451641905	0.62797619047619	0.610026699382754	-0.144819113178002	-0.647815127478477	-0.505900070259682	25	0.1	5000
0.9	0.5	0.5	0.803862880841505	0.380222191697365	0.46374310951589	0.863791115352941	0.492365963917331	0.56496598177755	2.18348619471451	1.22749870169642	0.309388687265345	25	0.1	5000
0.9	0.5	0.5	0.906597041109031	0.797013843397869	0.727971265251287	0.889756521002609	0.655610068107186	0.578947368421053	0.668406277754799	1.25892890196603	1.56800951535074	25	0.1	5000
0.9	0.5	0.5	0.994395930240321	0.517657445791606	0.505371430551446	0.90267093384844	0.558630998017491	0.522015597215484	0.0816938410545286	-0.0442510774949636	-0.902593902123991	25	0.1	5000
0.9	0.5	0.5	0.998972548920763	0.492639990528146	0.491349239774275	0.94815077861588	0.693564862104188	0.735083187915682	-2.07462653991485	-1.98063647845057	-1.53329180900909	25	0.1	5000
0.9	0.5	0.5	0.848193506858011	0.582979371581069	0.421480312034133	0.884651736929383	0.555555555555556	0.393178549746392	-0.309360518652195	0.293207154222909	-1.00267642627163	25	0.1	5000
0.9	0.5	0.5	0.772512477249408	0.381930515608347	0.421209245165333	0.735430844494329	0.279333499888325	0.447827826678418	-0.0780317948872649	0.0695725746814986	-0.737437026914896	25	0.1	5000
0.9	0.5	0.5	1	0.473673153428094	0.473673153428094	1	0.571688781804494	0.571688781804494	0.293207154222911	0.293207154222911	1.05117324667112	25	0.1	5000
0.9	0.5	0.5	0.981531501879802	0.498564240597878	0.505965142024776	0.916943521594684	0.55690453554972	0.55690453554972	0.191223334457444	-0.0382559072080522	-0.574597288036858	25	0.1	5000
0.9	0.5	0.5	0.611586106036848	0.530177925790085	0.317583007112596	0.76656954412459	0.54611868127275	0.418637948541174	0.692516118536403	0.650219712044247	1.33921473408918	25	0.1	5000
0.9	0.5	0.5	1	0.270719909420065	0.270719909420065	1	0.594942206400108	0.594942206400108	-1.98063647845057	-1.98063647845057	-0.810848929048534	25	0.1	5000
0.9	0.5	0.5	1	0.258618876041953	0.258618876041953	1	0.568364948756752	0.568364948756752	-1.22734650647089	-1.22734650647089	-1.95147164841615	25	0.1	5000
0.9	0.5	0.5	1	0.129701856521107	0.129701856521107	1	0.157894736842105	0.157894736842105	-0.86234899334808	-0.86234899334808	-1.37064302446361	25	0.1	5000
0.9	0.5	0.5	0.931979736388019	0.148490821614087	0.200069245813135	0.877899877899878	0.214818338340431	0.361954186518809	0.254897318272381	0.254897318272381	-0.167589260008627	25	0.1	5000
0.9	0.5	0.5	0.899138700212529	0.547824342795526	0.667224856866102	0.924473451641905	0.584717607973422	0.610026699382754	-0.873399796094169	-0.361723068303941	-0.114756090526155	25	0.1	5000
0.9	0.5	0.5	1	0.496269279485993	0.496269279485993	1	0.531415011317966	0.531415011317966	0.496334042943058	0.496334042943058	0.721545414261545	25	0.1	5000
0.9	0.5	0.5	0.977850971968054	0.829478555432687	0.845711191367678	0.955294411470837	0.636572388047428	0.709655299560426	-1.43042174946389	-1.33328181270161	-0.668000552059305	25	0.1	5000
0.9	0.5	0.5	0.982592585391693	0.448614379338472	0.451329968917906	0.90530303030303	0.431818181818182	0.431818181818182	-0.969491149142926	-1.2032790884438	-1.43042174946389	25	0.1	5000
0.9	0.5	0.5	0.9992194537508	0.670375651144697	0.671412874627958	0.968644209675705	0.570747954660898	0.624436085122555	0.489941761743698	0.530137400965928	-0.726306540525748	25	0.1	5000
0.9	0.5	0.5	0.991943810893834	0.358774016639889	0.362629853477525	0.960458546817633	0.478858657613956	0.502907431583965	-0.867723992132925	-0.72328403835506	-0.570504518131772	25	0.1	5000
0.9	0.5	0.5	0.627020815365687	0.450332241368944	0.498118232144447	0.761783440133635	0.393178549746392	0.456521739130435	-0.485228298069061	-0.195603012595293	0.77610087090282	25	0.1	5000
0.9	0.5	0.5	0.897353359345907	0.436566094193576	0.560017086597831	0.894538875734196	0.336150064414473	0.387129724208376	0.162289608898878	-0.402320285691328	0.779950800403646	25	0.1	5000
0.9	0.5	0.5	0.946914191167908	0.487979238221669	0.521480101506981	0.955294411470837	0.56496598177755	0.594942206400108	1.6760871954676	1.28714665828873	0.573050746704597	25	0.1	5000
0.9	0.5	0.5	0.869346131107866	0.31448971346007	0.552182144849185	0.93037164501583	0.476550110780312	0.608859082342564	1.14519937700111	0.680443253902941	0.692516118536403	25	0.1	5000
0.9	0.5	0.5	1	0.294303832426585	0.294303832426585	1	0.272165526975909	0.272165526975909	0.92030221450599	0.92030221450599	0.404452496683655	25	0.1	5000
0.9	0.5	0.5	0.944634944597115	0.222288436882228	0.359410258362604	0.943456353049726	0.248509469626006	0.382359556450936	-0.848285874738274	-1.16954289436384	-1.08041505628188	25	0.1	5000
0.9	0.5	0.5	0.816390751162109	0.357688303885738	0.680551193956406	0.872375041667114	0.589281226999252	0.737867061374713	-0.648531020690308	0.420210646800649	-0.650593661545933	25	0.1	5000
0.9	0.5	0.5	1	0.668697018191664	0.668697018191664	1	0.56496598177755	0.56496598177755	0.132726425682836	0.132726425682836	0.687918885184629	25	0.1	5000
0.9	0.5	0.5	0.844511446309491	0.513922444502681	0.485793175187671	0.819117035860427	0.537495663765561	0.561274300935745	-0.088345412802241	0.433924985028444	0.920849543521727	25	0.1	5000
0.9	0.5	0.5	1	0.489534461932308	0.489534461932308	1	0.46028047019751	0.46028047019751	1.20889550006095	1.20889550006095	0.779950800403646	25	0.1	5000
0.9	0.5	0.5	0.830223224711161	0.26854376330737	0.32246230156179	0.920186554465537	0.504184173365516	0.561274300935745	-0.940356365508607	-1.25934158851052	-1.55581403648984	25	0.1	5000
0.9	0.5	0.5	0.732850809673545	0.340108871654184	0.433724798293555	0.826980260080624	0.389789721434554	0.421514148842216	-0.832509394864112	-1.52545832922024	-1.77635683940025e-15	25	0.1	5000
0.9	0.5	0.5	0.878216764164474	0.710018832396333	0.61447299866996	0.952033109297414	0.621212121212121	0.558630998017491	-5.32907051820075e-15	-0.486525908793571	0.811962562080965	25	0.1	5000
0.9	0.5	0.5	0.489064048328853	0.169418010885785	0.0769518547104754	0.803361731053942	0.163308363990976	0.11412279800291	-1.227457155864	-1.28251627797113	-1.23994098255429	25	0.1	5000
0.9	0.5	0.5	0.867487471778362	0.438209465532499	0.61287562870387	0.93037164501583	0.461527364235734	0.551268162063874	-0.594145963956484	9.43689570931383e-16	0.0695725746814981	25	0.1	5000
0.9	0.5	0.5	1	0.450995105135905	0.450995105135905	1	0.477219421937694	0.477219421937694	0.747427890524964	0.747427890524964	0.390095011278539	25	0.1	5000
0.9	0.5	0.5	0.898460729836163	0.565693333605395	0.726430996174133	0.93037164501583	0.231950844854071	0.352501058049476	0.33752035131567	-0.097846109491444	0.0260131034966421	25	0.1	5000
0.9	0.5	0.5	0.805933225595011	0.329454471154757	0.436710259452636	0.862316498502576	0.339270085118482	0.415481801865385	-0.177570407953616	-0.132730025000094	-0.0636372043350001	25	0.1	5000
0.9	0.5	0.5	0.85539590671868	0.751086222903601	0.487840698433966	0.884651736929383	0.638915143337887	0.456521739130435	1.67076743815663	1.68730979234167	1.51354687573413	25	0.1	5000
0.9	0.5	0.5	0.928587815207967	0.351832527516653	0.310715220961878	0.897854954034729	0.387129724208376	0.284984678243105	-0.0636372043349993	-0.486525908793584	1.27267780081506	25	0.1	5000
0.9	0.5	0.5	1	0.337545160667543	0.337545160667543	1	0.235920200581139	0.235920200581139	1.85514662967975	1.85514662967975	0.934159539619331	25	0.1	5000
0.9	0.5	0.5	0.964797236642273	0.699085521444121	0.733678639790221	0.885710313037332	0.529595064587698	0.610026699382754	1.45368198336645	1.28878161111113	0.343971086619994	25	0.1	5000
0.9	0.5	0.5	0.949287274290559	0.571530469764213	0.540283787764867	0.943456353049726	0.447827826678418	0.415481801865385	1.42354666911774	1.17608417764363	0.863072106797118	25	0.1	5000
0.9	0.5	0.5	0.728738881540754	0.587140031896077	0.6172315710487	0.826980260080624	0.578038410398345	0.634029459474658	1.25038901262606	0.132726425682834	-0.0382559072080533	25	0.1	5000
0.9	0.5	0.5	0.998600044421322	0.192749578119513	0.202854553521867	0.943456353049726	0.649073413641551	0.612372435695794	0.254897318272381	0.309388687265346	-0.792429439024593	25	0.1	5000
0.9	0.5	0.5	0.590170812394864	0.113952306239522	0.115841874713969	0.877899877899878	0.248509469626006	0.248509469626006	-1.44632074863282	-2.00484022865605	-1.52743277049463	25	0.1	5000
0.9	0.5	0.5	1	0.642545321360228	0.642545321360228	1	0.389789721434554	0.389789721434554	-0.488956353730624	-0.488956353730624	0.834073225601307	25	0.1	5000
0.9	0.5	0.5	0.847239687757501	0.47614078866251	0.715106689665995	0.909471908847024	0.46028047019751	0.589281226999252	0.360131477254735	0.453102407302164	0.0816938410545264	25	0.1	5000
0.9	0.5	0.5	0.865484850293603	0.821023435351431	0.769527908726796	0.871337784392731	0.687122607988348	0.667774086378737	-0.654161091029975	-0.420151364542396	-0.647815127478476	25	0.1	5000
0.9	0.5	0.5	1	0.565803698195393	0.565803698195393	1	0.387129724208376	0.387129724208376	-1.06542673449458	-1.06542673449458	-1.67967151235823	25	0.1	5000
0.9	0.5	0.5	0.743517372164886	0.561035655489168	0.434218958866012	0.808870106953535	0.496968704791065	0.461527364235734	-1.40350143197024	-0.848285874738272	0.440781988307239	25	0.1	5000
0.9	0.5	0.5	0.751919650059039	0.839533268310848	0.602712937762464	0.90530303030303	0.594942206400108	0.492365963917331	-0.890407685942933	-1.64874366577566	-0.572712705247774	25	0.1	5000
0.9	0.5	0.5	0.943455784916633	0.620932523687434	0.580782128009764	0.955294411470837	0.526515151515152	0.497777930881356	1.20889550006094	1.60241633924854	-0.650593661545932	25	0.1	5000
0.9	0.5	0.5	0.963596623204949	0.313788119885576	0.361881505243864	0.955294411470837	0.260514138301001	0.360111244680744	1.20889550006094	0.997974130329334	-0.695493613175168	25	0.1	5000
0.9	0.5	0.5	0.900912407738057	0.673787560093526	0.603139573689476	0.955294411470837	0.680784523117148	0.646330680813439	-0.650593661545931	-0.177570407953617	-0.88091088630892	25	0.1	5000
0.9	0.5	0.5	0.180029034172675	0.180910595909925	0.404261975644561	0.735430844494329	0.50173093302415	0.636572388047428	2.56873972138117	2.73862905718968	2.32297482964721	25	0.1	5000
0.9	0.5	0.5	0.9326668235268	0.752010231143903	0.674814392916245	0.955294411470837	0.680784523117148	0.621212121212121	0.920849543521726	0.489076019387747	1.28714665828873	25	0.1	5000
0.9	0.5	0.5	0.812301043561829	0.391788191994879	0.490630250907874	0.93037164501583	0.422467189619044	0.461527364235734	-0.195603012595301	-0.795804785195574	0.714285263973144	25	0.1	5000
0.9	0.5	0.5	0.885881320562498	0.555621369212735	0.44673695020454	0.777986605215499	0.43973155946963	0.456521739130435	1.25892890196603	2.09415304008201	-0.774512945082648	25	0.1	5000
0.9	0.5	0.5	0.805914634528777	0.489107725019375	0.32857714785427	0.735083187915682	0.393178549746392	0.249750063810082	0.573050746704596	0.360131477254744	0.293207154222912	25	0.1	5000
0.9	0.5	0.5	0.946440111923936	0.533409384765044	0.550911604056949	0.860517697946134	0.483553653151724	0.521710639220632	-0.379696492616375	-0.144819113177998	-0.0780317948872673	25	0.1	5000
0.9	0.5	0.5	1	0.3471097811888	0.3471097811888	1	0.489274770173647	0.489274770173647	-0.148458012521352	-0.148458012521352	1.35317162431243	25	0.1	5000
0.9	0.5	0.5	0.99246839384949	0.546015360649739	0.551806700782803	0.937671079398366	0.389499389499389	0.422467189619044	1.67647937738102	1.68730979234167	0.531481945396775	25	0.1	5000
0.9	0.5	0.5	0.912323537103384	0.629505607233512	0.577601923383077	0.952033109297414	0.558630998017491	0.526515151515152	1.19166438785327	0.811962562080966	0.407842995856951	25	0.1	5000
0.9	0.5	0.5	0.761211351831613	0.635953683953934	0.790777268370542	0.810606060606061	0.594294435968718	0.678234328054695	-0.163354823497329	0.650981437325761	0.793111460815896	25	0.1	5000
0.9	0.5	0.5	1	0.634240904627671	0.634240904627671	1	0.592391304347826	0.592391304347826	-1.40350143197024	-1.40350143197024	-0.487365004725656	25	0.1	5000
0.9	0.5	0.5	0.583869594277352	0.0589661524178775	0.0574079439463444	0.655610068107186	0.11412279800291	0.0881807795447117	-1.2399409825543	-1.08041505628188	-1.02532651088665	25	0.1	5000
0.9	0.5	0.5	1	0.757683325930407	0.757683325930407	1	0.468085106382979	0.468085106382979	0.500591937579369	0.500591937579369	-0.609550126595573	25	0.1	5000
0.9	0.5	0.5	0.979618874591622	0.675031556385721	0.631337190629108	0.955294411470837	0.664082820685892	0.594942206400108	-1.75914104367835	-1.85567308083728	-1.56620441512529	25	0.1	5000
0.9	0.5	0.5	0.982882242646212	0.293727987282711	0.311148558858175	0.952033109297414	0.260514138301001	0.279333499888325	-0.890407685942932	-0.984337920972496	-1.52838986276319	25	0.1	5000
0.9	0.5	0.5	1	0.436424342593963	0.436424342593963	1	0.316012864350144	0.316012864350144	-0.487365004725648	-0.487365004725648	0.668406277754797	25	0.1	5000
0.9	0.5	0.5	0.586033634408931	0.399755885835271	0.269462509096872	0.93037164501583	0.539170506912442	0.496968704791065	-1.67907409462405	-1.14373506198245	-0.285716505617257	25	0.1	5000
0.9	0.5	0.5	0.950281711216117	0.731180375669501	0.771579842125437	0.943456353049726	0.782861113470252	0.841616983265781	0.25489731827238	0.0442506051630683	0.275548852839289	25	0.1	5000
0.9	0.5	0.5	0.85645458192648	0.528631628078291	0.455997490678714	0.872382584623627	0.461527364235734	0.511599511599512	1.70391035685428	1.25038901262606	0.0695725746814975	25	0.1	5000
0.9	0.5	0.5	0.974141553933298	0.743112014527091	0.71966651052722	0.94815077861588	0.656981525837472	0.594942206400108	0.528791544208185	0.747427890524965	0.407842995856951	25	0.1	5000
0.9	0.5	0.5	0.941212431271285	0.525451942187869	0.580282634833952	0.952033109297414	0.521561615363225	0.570182355307697	0.6128020068088	0.244954094048804	-0.300185580733892	25	0.1	5000
0.9	0.5	0.5	0.689958038869392	0.416721731394204	0.71180968396213	0.755799755799756	0.421514148842216	0.636572388047428	-0.208604200700653	0.0695725746815009	-0.969491149142925	25	0.1	5000
0.9	0.5	0.5	0.811719579641691	0.0694460294339555	0.536231782856027	0.836911753156439	0.366732303960866	0.51343603081027	-1.6906568478153	-1.70929684766489	-1.78383672781594	25	0.1	5000
0.9	0.5	0.5	0.538826797975861	0.699162141837475	0.353294537222644	0.885710313037332	0.675663924692176	0.653244933559149	-1.62237466327325	-2.30952652421856	-1.40350143197024	25	0.1	5000
0.9	0.5	0.5	1	0.150242403179159	0.150242403179159	1	0.320652173913043	0.320652173913043	-0.487365004725656	-0.487365004725656	-1.05338423359233	25	0.1	5000
0.9	0.5	0.5	1	0.676475947093765	0.676475947093765	1	0.537964389857286	0.537964389857286	-0.0442510774949669	-0.0442510774949669	0.11475639364023	25	0.1	5000
0.9	0.5	0.5	0.998245482666646	0.395623530856466	0.397638520300464	0.958070035936968	0.314771338645563	0.383123281867639	-0.0986705078141528	-0.0382559072080517	0.489076019387747	25	0.1	5000
0.9	0.5	0.5	0.800499101237628	0.700757401922667	0.566527279819421	0.894538875734196	0.735430844494329	0.655118477316565	-0.208604200700654	0.779950800403648	-0.0780317948872645	25	0.1	5000
0.9	0.5	0.5	0.818439941344611	0.288933752567547	0.415972574738489	0.872382584623627	0.404595159031072	0.559505588942363	-0.0780317948872671	0.531481945396775	1.02821107886401	25	0.1	5000
0.9	0.5	0.5	0.89254386831138	0.435526928102877	0.480310806381006	0.863791115352941	0.636572388047428	0.605752620269002	0.971813504010014	0.21700242218187	-1.19809633040794	25	0.1	5000
0.9	0.5	0.5	0.908455630850193	0.37174143401231	0.429968233159892	0.952033109297414	0.458258467954396	0.485363331555443	0.407842995856952	-0.0636372043349992	0.965538231963775	25	0.1	5000
0.9	0.5	0.5	0.961994895426891	0.632396015087095	0.604703633479644	0.822695035460993	0.528374191758117	0.528374191758117	0.500591937579371	0.167592896166914	0.843451423773971	25	0.1	5000
0.9	0.5	0.5	0.778494023536076	0.382165223326612	0.354673672630284	0.843137254901961	0.427792631946499	0.427792631946499	-1.22734650647089	-1.08462626932011	-1.75351680184575	25	0.1	5000
0.9	0.5	0.5	0.892714786903398	0.526699675407119	0.520572968434776	0.836210571746586	0.56860203189638	0.567022091264867	-0.513884686390604	-1.27290281197489	-0.343944614049259	25	0.1	5000
0.9	0.5	0.5	0.782039921375077	0.514261074392351	0.408189899799833	0.872382584623627	0.381122535662575	0.421514148842216	-1.08799206481373	-0.668000552059306	-0.40778689669281	25	0.1	5000
0.9	0.5	0.5	1	0.475826558720472	0.475826558720472	1	0.328444931703364	0.328444931703364	-1.70411359500198	-1.70411359500198	-0.513884686390605	25	0.1	5000
0.9	0.5	0.5	0.943952718572384	0.929044082372838	0.85786940589029	0.853682581477433	0.800094691365663	0.841616983265781	-0.40778689669281	-0.0636372043349989	0.132726425682835	25	0.1	5000
0.9	0.5	0.5	1	0.270695360176352	0.270695360176352	1	0.422467189619044	0.422467189619044	-1.64136049558619	-1.64136049558619	-1.6770002838342	25	0.1	5000
[truncated: 118,001 more rows]
