# Supplementary material for: Simultaneous Inference of Multiple Binary Endpoints in Biomedical Research: Small Sample Properties of Multiple Marginal Models and a Resampling Approach
Source: Biom J. 2024 Jul 2;66(5):e202300197. doi: 10.1002/bimj.202300197 (PMC12859538; doi:10.1002/bimj.202300197)
Supplement: Supplementary file 1 — Data S1 [file BIMJ-66-e202300197-s001.zip › Code_and_Data/Simulations/Sim_Regression/bin_run_regression_simulation.bat]

@echo off

REM If a specific version of R is required, the corresponding path can be selected
REM must be removed so that the line is taken into account
REM PATH C:\Program Files\R\R-4.1.1\bin\x64;%path%

REM Path to a specific R library can be set
REM set "R_LIBS=%C:/Program Files/R/R-4.1.1/library"

REM Select the path where the simulation code is stored
REM As specified now, the path in which this batch file is located is automatically taken
cd /d "%~dp0"

REM make sure R is also set as system environment variable

start Rscript bin_reg_FWER_bonf_bglm.R
start Rscript bin_reg_FWER_bonf_glm.R
start Rscript bin_reg_FWER_bt_bglm.R
start Rscript bin_reg_FWER_bt_glm.R
start Rscript bin_reg_FWER_mmm_bglm.R
start Rscript bin_reg_FWER_mmm_glm.R
start Rscript bin_reg_POWER_bonf_bglm.R
start Rscript bin_reg_POWER_bonf_glm.R
start Rscript bin_reg_POWER_bt_bglm.R
start Rscript bin_reg_POWER_bt_glm.R
start Rscript bin_reg_POWER_mmm_bglm.R
start Rscript bin_reg_POWER_mmm_glm.R
