# Supplementary material for: Simultaneous Inference of Multiple Binary Endpoints in Biomedical Research: Small Sample Properties of Multiple Marginal Models and a Resampling Approach
Source: Biom J. 2024 Jul 2;66(5):e202300197. doi: 10.1002/bimj.202300197 (PMC12859538; doi:10.1002/bimj.202300197)
Supplement: Supplementary file 1 — Data S1 [file BIMJ-66-e202300197-s001.zip › Code_and_Data/Simulations/Sim_Regression/intermediate_results/bin_reg_FWER_bonf_bglm_1.csv]

method	model	nsim	pis	nresp	ntrt	corr	nfail	nerror	nreji	nrej
bonf	bglm	10000	0.01	3	25	0	0	0	0	0
bonf	bglm	10000	0.0625	3	25	0	0	0	85	86
bonf	bglm	10000	0.125	3	25	0	0	0	227	228
bonf	bglm	10000	0.25	3	25	0	0	0	360	367
bonf	bglm	10000	0.375	3	25	0	0	0	335	338
bonf	bglm	10000	0.5	3	25	0	0	0	403	407
bonf	bglm	10000	0.01	5	25	0	0	0	0	0
bonf	bglm	10000	0.0625	5	25	0	0	0	68	68
bonf	bglm	10000	0.125	5	25	0	0	0	166	169
bonf	bglm	10000	0.25	5	25	0	0	0	310	314
bonf	bglm	10000	0.375	5	25	0	0	0	319	324
bonf	bglm	10000	0.5	5	25	0	0	0	329	333
bonf	bglm	10000	0.01	10	25	0	0	0	0	0
bonf	bglm	10000	0.0625	10	25	0	0	0	20	20
bonf	bglm	10000	0.125	10	25	0	0	0	156	156
bonf	bglm	10000	0.25	10	25	0	0	0	252	254
bonf	bglm	10000	0.375	10	25	0	0	0	280	284
bonf	bglm	10000	0.5	10	25	0	0	0	305	306
bonf	bglm	10000	0.01	3	50	0	0	0	2	2
bonf	bglm	10000	0.0625	3	50	0	0	0	223	225
bonf	bglm	10000	0.125	3	50	0	0	0	328	334
bonf	bglm	10000	0.25	3	50	0	0	0	405	410
bonf	bglm	10000	0.375	3	50	0	0	0	405	411
bonf	bglm	10000	0.5	3	50	0	0	0	414	420
bonf	bglm	10000	0.01	5	50	0	0	0	0	0
bonf	bglm	10000	0.0625	5	50	0	0	0	147	147
bonf	bglm	10000	0.125	5	50	0	0	0	307	312
bonf	bglm	10000	0.25	5	50	0	0	0	371	378
bonf	bglm	10000	0.375	5	50	0	0	0	390	394
bonf	bglm	10000	0.5	5	50	0	0	0	429	440
bonf	bglm	10000	0.01	10	50	0	0	0	0	0
bonf	bglm	10000	0.0625	10	50	0	0	0	131	132
bonf	bglm	10000	0.125	10	50	0	0	0	243	248
bonf	bglm	10000	0.25	10	50	0	0	0	329	335
bonf	bglm	10000	0.375	10	50	0	0	0	402	407
bonf	bglm	10000	0.5	10	50	0	0	0	447	453
bonf	bglm	10000	0.01	3	100	0	0	0	18	18
bonf	bglm	10000	0.0625	3	100	0	0	0	308	309
bonf	bglm	10000	0.125	3	100	0	0	0	386	395
bonf	bglm	10000	0.25	3	100	0	0	0	399	405
bonf	bglm	10000	0.375	3	100	0	0	0	456	460
bonf	bglm	10000	0.5	3	100	0	0	0	425	434
bonf	bglm	10000	0.01	5	100	0	0	0	6	6
bonf	bglm	10000	0.0625	5	100	0	0	0	300	306
bonf	bglm	10000	0.125	5	100	0	0	0	399	407
bonf	bglm	10000	0.25	5	100	0	0	0	406	417
bonf	bglm	10000	0.375	5	100	0	0	0	426	435
bonf	bglm	10000	0.5	5	100	0	0	0	456	468
bonf	bglm	10000	0.01	10	100	0	0	0	4	4
bonf	bglm	10000	0.0625	10	100	0	0	0	263	266
bonf	bglm	10000	0.125	10	100	0	0	0	429	437
bonf	bglm	10000	0.25	10	100	0	0	0	444	450
bonf	bglm	10000	0.375	10	100	0	0	0	430	437
bonf	bglm	10000	0.5	10	100	0	0	0	468	480
bonf	bglm	10000	0.01	3	25	0.5	0	0	0	0
bonf	bglm	10000	0.0625	3	25	0.5	0	0	87	96
bonf	bglm	10000	0.125	3	25	0.5	0	0	225	242
bonf	bglm	10000	0.25	3	25	0.5	0	0	293	325
bonf	bglm	10000	0.375	3	25	0.5	0	0	321	353
bonf	bglm	10000	0.5	3	25	0.5	0	0	350	390
bonf	bglm	10000	0.01	5	25	0.5	0	0	0	0
bonf	bglm	10000	0.0625	5	25	0.5	0	0	61	70
bonf	bglm	10000	0.125	5	25	0.5	0	0	158	172
bonf	bglm	10000	0.25	5	25	0.5	0	0	244	286
bonf	bglm	10000	0.375	5	25	0.5	0	0	288	335
bonf	bglm	10000	0.5	5	25	0.5	0	0	303	344
bonf	bglm	10000	0.01	10	25	0.5	0	0	0	0
bonf	bglm	10000	0.0625	10	25	0.5	0	0	19	19
bonf	bglm	10000	0.125	10	25	0.5	0	0	95	117
bonf	bglm	10000	0.25	10	25	0.5	0	0	213	255
bonf	bglm	10000	0.375	10	25	0.5	0	0	236	286
bonf	bglm	10000	0.5	10	25	0.5	0	0	260	331
bonf	bglm	10000	0.01	3	50	0.5	0	0	1	1
bonf	bglm	10000	0.0625	3	50	0.5	0	0	206	234
bonf	bglm	10000	0.125	3	50	0.5	0	0	316	340
bonf	bglm	10000	0.25	3	50	0.5	0	0	339	382
bonf	bglm	10000	0.375	3	50	0.5	0	0	412	455
bonf	bglm	10000	0.5	3	50	0.5	0	0	404	452
bonf	bglm	10000	0.01	5	50	0.5	0	0	0	0
bonf	bglm	10000	0.0625	5	50	0.5	0	0	147	162
bonf	bglm	10000	0.125	5	50	0.5	0	0	249	288
bonf	bglm	10000	0.25	5	50	0.5	0	0	335	388
bonf	bglm	10000	0.375	5	50	0.5	0	0	376	445
bonf	bglm	10000	0.5	5	50	0.5	0	0	374	444
bonf	bglm	10000	0.01	10	50	0.5	0	0	0	0
bonf	bglm	10000	0.0625	10	50	0.5	0	0	115	147
bonf	bglm	10000	0.125	10	50	0.5	0	0	175	201
bonf	bglm	10000	0.25	10	50	0.5	0	0	270	320
bonf	bglm	10000	0.375	10	50	0.5	0	0	325	389
bonf	bglm	10000	0.5	10	50	0.5	0	0	311	385
bonf	bglm	10000	0.01	3	100	0.5	0	0	10	11
bonf	bglm	10000	0.0625	3	100	0.5	0	0	323	358
bonf	bglm	10000	0.125	3	100	0.5	0	0	356	394
bonf	bglm	10000	0.25	3	100	0.5	0	0	428	478
bonf	bglm	10000	0.375	3	100	0.5	0	0	433	481
bonf	bglm	10000	0.5	3	100	0.5	0	0	428	479
bonf	bglm	10000	0.01	5	100	0.5	0	0	6	7
bonf	bglm	10000	0.0625	5	100	0.5	0	0	242	286
bonf	bglm	10000	0.125	5	100	0.5	0	0	326	388
bonf	bglm	10000	0.25	5	100	0.5	0	0	355	404
bonf	bglm	10000	0.375	5	100	0.5	0	0	409	483
bonf	bglm	10000	0.5	5	100	0.5	0	0	372	445
bonf	bglm	10000	0.01	10	100	0.5	0	0	1	1
bonf	bglm	10000	0.0625	10	100	0.5	0	0	205	240
bonf	bglm	10000	0.125	10	100	0.5	0	0	291	368
bonf	bglm	10000	0.25	10	100	0.5	0	0	320	422
bonf	bglm	10000	0.375	10	100	0.5	0	0	348	432
bonf	bglm	10000	0.5	10	100	0.5	0	0	341	435
bonf	bglm	10000	0.01	3	25	0.9	0	0	0	0
bonf	bglm	10000	0.0625	3	25	0.9	0	0	57	101
bonf	bglm	10000	0.125	3	25	0.9	0	0	139	236
bonf	bglm	10000	0.25	3	25	0.9	0	0	220	365
bonf	bglm	10000	0.375	3	25	0.9	0	0	213	339
bonf	bglm	10000	0.5	3	25	0.9	0	0	262	420
bonf	bglm	10000	0.01	5	25	0.9	0	0	0	0
bonf	bglm	10000	0.0625	5	25	0.9	0	0	22	47
bonf	bglm	10000	0.125	5	25	0.9	0	0	84	187
bonf	bglm	10000	0.25	5	25	0.9	0	0	107	224
bonf	bglm	10000	0.375	5	25	0.9	0	0	172	353
bonf	bglm	10000	0.5	5	25	0.9	0	0	169	327
bonf	bglm	10000	0.01	10	25	0.9	0	0	0	0
bonf	bglm	10000	0.0625	10	25	0.9	0	0	10	42
bonf	bglm	10000	0.125	10	25	0.9	0	0	56	135
bonf	bglm	10000	0.25	10	25	0.9	0	0	86	213
bonf	bglm	10000	0.375	10	25	0.9	0	0	102	291
bonf	bglm	10000	0.5	10	25	0.9	0	0	115	331
bonf	bglm	10000	0.01	3	50	0.9	0	0	0	0
bonf	bglm	10000	0.0625	3	50	0.9	0	0	145	251
bonf	bglm	10000	0.125	3	50	0.9	0	0	188	299
bonf	bglm	10000	0.25	3	50	0.9	0	0	232	393
bonf	bglm	10000	0.375	3	50	0.9	0	0	234	401
bonf	bglm	10000	0.5	3	50	0.9	0	0	211	340
bonf	bglm	10000	0.01	5	50	0.9	0	0	0	0
bonf	bglm	10000	0.0625	5	50	0.9	0	0	85	163
bonf	bglm	10000	0.125	5	50	0.9	0	0	149	318
bonf	bglm	10000	0.25	5	50	0.9	0	0	157	351
bonf	bglm	10000	0.375	5	50	0.9	0	0	210	432
bonf	bglm	10000	0.5	5	50	0.9	0	0	224	499
bonf	bglm	10000	0.01	10	50	0.9	0	0	0	0
bonf	bglm	10000	0.0625	10	50	0.9	0	0	46	177
bonf	bglm	10000	0.125	10	50	0.9	0	0	94	277
bonf	bglm	10000	0.25	10	50	0.9	0	0	129	387
bonf	bglm	10000	0.375	10	50	0.9	0	0	138	370
bonf	bglm	10000	0.5	10	50	0.9	0	0	121	343
bonf	bglm	10000	0.01	3	100	0.9	0	0	12	22
bonf	bglm	10000	0.0625	3	100	0.9	0	0	214	364
bonf	bglm	10000	0.125	3	100	0.9	0	0	236	404
bonf	bglm	10000	0.25	3	100	0.9	0	0	256	408
bonf	bglm	10000	0.375	3	100	0.9	0	0	272	458
bonf	bglm	10000	0.5	3	100	0.9	0	0	296	478
bonf	bglm	10000	0.01	5	100	0.9	0	0	3	4
bonf	bglm	10000	0.0625	5	100	0.9	0	0	148	284
bonf	bglm	10000	0.125	5	100	0.9	0	0	159	316
bonf	bglm	10000	0.25	5	100	0.9	0	0	189	423
bonf	bglm	10000	0.375	5	100	0.9	0	0	208	439
bonf	bglm	10000	0.5	5	100	0.9	0	0	217	475
bonf	bglm	10000	0.01	10	100	0.9	0	0	0	0
bonf	bglm	10000	0.0625	10	100	0.9	0	0	85	295
bonf	bglm	10000	0.125	10	100	0.9	0	0	144	390
bonf	bglm	10000	0.25	10	100	0.9	0	0	148	468
bonf	bglm	10000	0.375	10	100	0.9	0	0	136	362
bonf	bglm	10000	0.5	10	100	0.9	0	0	162	527
