# Supplementary material for: Simultaneous Inference of Multiple Binary Endpoints in Biomedical Research: Small Sample Properties of Multiple Marginal Models and a Resampling Approach
Source: Biom J. 2024 Jul 2;66(5):e202300197. doi: 10.1002/bimj.202300197 (PMC12859538; doi:10.1002/bimj.202300197)
Supplement: Supplementary file 1 — Data S1 [file BIMJ-66-e202300197-s001.zip › Code_and_Data/Simulations/Sim_Regression/intermediate_results/bin_reg_FWER_bonf_glm_1.csv]

method	model	nsim	pis	nresp	ntrt	corr	nfail	nerror	nreji	nrej
bonf	glm	10000	0.01	3	25	0	0	0	0	0
bonf	glm	10000	0.0625	3	25	0	0	0	112	113
bonf	glm	10000	0.125	3	25	0	0	0	252	254
bonf	glm	10000	0.25	3	25	0	0	0	409	417
bonf	glm	10000	0.375	3	25	0	0	0	396	406
bonf	glm	10000	0.5	3	25	0	0	0	443	449
bonf	glm	10000	0.01	5	25	0	0	0	0	0
bonf	glm	10000	0.0625	5	25	0	0	0	61	61
bonf	glm	10000	0.125	5	25	0	0	0	221	222
bonf	glm	10000	0.25	5	25	0	0	0	387	394
bonf	glm	10000	0.375	5	25	0	0	0	395	405
bonf	glm	10000	0.5	5	25	0	0	0	406	417
bonf	glm	10000	0.01	10	25	0	0	0	0	0
bonf	glm	10000	0.0625	10	25	0	0	0	22	22
bonf	glm	10000	0.125	10	25	0	0	0	159	159
bonf	glm	10000	0.25	10	25	0	0	0	266	269
bonf	glm	10000	0.375	10	25	0	0	0	345	348
bonf	glm	10000	0.5	10	25	0	0	0	391	394
bonf	glm	10000	0.01	3	50	0	0	0	2	2
bonf	glm	10000	0.0625	3	50	0	0	0	256	257
bonf	glm	10000	0.125	3	50	0	0	0	394	402
bonf	glm	10000	0.25	3	50	0	0	0	439	444
bonf	glm	10000	0.375	3	50	0	0	0	500	511
bonf	glm	10000	0.5	3	50	0	0	0	471	481
bonf	glm	10000	0.01	5	50	0	0	0	0	0
bonf	glm	10000	0.0625	5	50	0	0	0	214	216
bonf	glm	10000	0.125	5	50	0	0	0	332	338
bonf	glm	10000	0.25	5	50	0	0	0	406	411
bonf	glm	10000	0.375	5	50	0	0	0	450	455
bonf	glm	10000	0.5	5	50	0	0	0	462	472
bonf	glm	10000	0.01	10	50	0	0	0	0	0
bonf	glm	10000	0.0625	10	50	0	0	0	129	129
bonf	glm	10000	0.125	10	50	0	0	0	295	297
bonf	glm	10000	0.25	10	50	0	0	0	384	393
bonf	glm	10000	0.375	10	50	0	0	0	427	435
bonf	glm	10000	0.5	10	50	0	0	0	428	436
bonf	glm	10000	0.01	3	100	0	0	0	14	14
bonf	glm	10000	0.0625	3	100	0	0	0	387	392
bonf	glm	10000	0.125	3	100	0	0	0	449	458
bonf	glm	10000	0.25	3	100	0	0	0	436	448
bonf	glm	10000	0.375	3	100	0	0	0	432	437
bonf	glm	10000	0.5	3	100	0	0	0	445	454
bonf	glm	10000	0.01	5	100	0	0	0	8	8
bonf	glm	10000	0.0625	5	100	0	0	0	374	378
bonf	glm	10000	0.125	5	100	0	0	0	435	439
bonf	glm	10000	0.25	5	100	0	0	0	450	460
bonf	glm	10000	0.375	5	100	0	0	0	505	509
bonf	glm	10000	0.5	5	100	0	0	0	487	494
bonf	glm	10000	0.01	10	100	0	0	0	0	0
bonf	glm	10000	0.0625	10	100	0	0	0	326	328
bonf	glm	10000	0.125	10	100	0	0	0	404	408
bonf	glm	10000	0.25	10	100	0	0	0	412	419
bonf	glm	10000	0.375	10	100	0	0	0	466	477
bonf	glm	10000	0.5	10	100	0	0	0	451	458
bonf	glm	10000	0.01	3	25	0.5	0	0	0	0
bonf	glm	10000	0.0625	3	25	0.5	0	0	90	102
bonf	glm	10000	0.125	3	25	0.5	0	0	254	284
bonf	glm	10000	0.25	3	25	0.5	0	0	343	375
bonf	glm	10000	0.375	3	25	0.5	0	0	396	438
bonf	glm	10000	0.5	3	25	0.5	0	0	375	416
bonf	glm	10000	0.01	5	25	0.5	0	0	0	0
bonf	glm	10000	0.0625	5	25	0.5	0	0	52	60
bonf	glm	10000	0.125	5	25	0.5	0	0	187	221
bonf	glm	10000	0.25	5	25	0.5	0	0	301	341
bonf	glm	10000	0.375	5	25	0.5	0	0	342	397
bonf	glm	10000	0.5	5	25	0.5	0	0	374	444
bonf	glm	10000	0.01	10	25	0.5	0	0	0	0
bonf	glm	10000	0.0625	10	25	0.5	0	0	29	32
bonf	glm	10000	0.125	10	25	0.5	0	0	117	149
bonf	glm	10000	0.25	10	25	0.5	0	0	239	299
bonf	glm	10000	0.375	10	25	0.5	0	0	293	372
bonf	glm	10000	0.5	10	25	0.5	0	0	313	391
bonf	glm	10000	0.01	3	50	0.5	0	0	2	2
bonf	glm	10000	0.0625	3	50	0.5	0	0	237	261
bonf	glm	10000	0.125	3	50	0.5	0	0	377	426
bonf	glm	10000	0.25	3	50	0.5	0	0	408	461
bonf	glm	10000	0.375	3	50	0.5	0	0	426	467
bonf	glm	10000	0.5	3	50	0.5	0	0	425	483
bonf	glm	10000	0.01	5	50	0.5	0	0	0	0
bonf	glm	10000	0.0625	5	50	0.5	0	0	174	197
bonf	glm	10000	0.125	5	50	0.5	0	0	311	356
bonf	glm	10000	0.25	5	50	0.5	0	0	349	421
bonf	glm	10000	0.375	5	50	0.5	0	0	397	469
bonf	glm	10000	0.5	5	50	0.5	0	0	395	463
bonf	glm	10000	0.01	10	50	0.5	0	0	0	0
bonf	glm	10000	0.0625	10	50	0.5	0	0	89	105
bonf	glm	10000	0.125	10	50	0.5	0	0	255	317
bonf	glm	10000	0.25	10	50	0.5	0	0	304	382
bonf	glm	10000	0.375	10	50	0.5	0	0	342	433
bonf	glm	10000	0.5	10	50	0.5	0	0	336	463
bonf	glm	10000	0.01	3	100	0.5	0	0	7	8
bonf	glm	10000	0.0625	3	100	0.5	0	0	355	399
bonf	glm	10000	0.125	3	100	0.5	0	0	402	452
bonf	glm	10000	0.25	3	100	0.5	0	0	406	464
bonf	glm	10000	0.375	3	100	0.5	0	0	400	448
bonf	glm	10000	0.5	3	100	0.5	0	0	393	435
bonf	glm	10000	0.01	5	100	0.5	0	0	4	6
bonf	glm	10000	0.0625	5	100	0.5	0	0	289	329
bonf	glm	10000	0.125	5	100	0.5	0	0	388	464
bonf	glm	10000	0.25	5	100	0.5	0	0	387	468
bonf	glm	10000	0.375	5	100	0.5	0	0	367	423
bonf	glm	10000	0.5	5	100	0.5	0	0	405	473
bonf	glm	10000	0.01	10	100	0.5	0	0	0	0
bonf	glm	10000	0.0625	10	100	0.5	0	0	250	291
bonf	glm	10000	0.125	10	100	0.5	0	0	301	387
bonf	glm	10000	0.25	10	100	0.5	0	0	377	474
bonf	glm	10000	0.375	10	100	0.5	0	0	377	502
bonf	glm	10000	0.5	10	100	0.5	0	0	362	454
bonf	glm	10000	0.01	3	25	0.9	0	0	0	0
bonf	glm	10000	0.0625	3	25	0.9	0	0	65	117
bonf	glm	10000	0.125	3	25	0.9	0	0	154	264
bonf	glm	10000	0.25	3	25	0.9	0	0	249	415
bonf	glm	10000	0.375	3	25	0.9	0	0	242	415
bonf	glm	10000	0.5	3	25	0.9	0	0	270	474
bonf	glm	10000	0.01	5	25	0.9	0	0	0	0
bonf	glm	10000	0.0625	5	25	0.9	0	0	26	75
bonf	glm	10000	0.125	5	25	0.9	0	0	96	218
bonf	glm	10000	0.25	5	25	0.9	0	0	155	322
bonf	glm	10000	0.375	5	25	0.9	0	0	208	472
bonf	glm	10000	0.5	5	25	0.9	0	0	198	440
bonf	glm	10000	0.01	10	25	0.9	0	0	0	0
bonf	glm	10000	0.0625	10	25	0.9	0	0	8	38
bonf	glm	10000	0.125	10	25	0.9	0	0	44	130
bonf	glm	10000	0.25	10	25	0.9	0	0	84	241
bonf	glm	10000	0.375	10	25	0.9	0	0	139	336
bonf	glm	10000	0.5	10	25	0.9	0	0	110	324
bonf	glm	10000	0.01	3	50	0.9	0	0	2	3
bonf	glm	10000	0.0625	3	50	0.9	0	0	156	264
bonf	glm	10000	0.125	3	50	0.9	0	0	244	419
bonf	glm	10000	0.25	3	50	0.9	0	0	273	456
bonf	glm	10000	0.375	3	50	0.9	0	0	289	501
bonf	glm	10000	0.5	3	50	0.9	0	0	280	466
bonf	glm	10000	0.01	5	50	0.9	0	0	0	0
bonf	glm	10000	0.0625	5	50	0.9	0	0	100	221
bonf	glm	10000	0.125	5	50	0.9	0	0	156	333
bonf	glm	10000	0.25	5	50	0.9	0	0	203	441
bonf	glm	10000	0.375	5	50	0.9	0	0	216	469
bonf	glm	10000	0.5	5	50	0.9	0	0	211	443
bonf	glm	10000	0.01	10	50	0.9	0	0	0	0
bonf	glm	10000	0.0625	10	50	0.9	0	0	37	119
bonf	glm	10000	0.125	10	50	0.9	0	0	99	293
bonf	glm	10000	0.25	10	50	0.9	0	0	136	439
bonf	glm	10000	0.375	10	50	0.9	0	0	153	493
bonf	glm	10000	0.5	10	50	0.9	0	0	147	482
bonf	glm	10000	0.01	3	100	0.9	0	0	6	9
bonf	glm	10000	0.0625	3	100	0.9	0	0	209	344
bonf	glm	10000	0.125	3	100	0.9	0	0	272	459
bonf	glm	10000	0.25	3	100	0.9	0	0	259	452
bonf	glm	10000	0.375	3	100	0.9	0	0	275	458
bonf	glm	10000	0.5	3	100	0.9	0	0	290	485
bonf	glm	10000	0.01	5	100	0.9	0	0	2	7
bonf	glm	10000	0.0625	5	100	0.9	0	0	166	321
bonf	glm	10000	0.125	5	100	0.9	0	0	193	381
bonf	glm	10000	0.25	5	100	0.9	0	0	209	409
bonf	glm	10000	0.375	5	100	0.9	0	0	220	484
bonf	glm	10000	0.5	5	100	0.9	0	0	235	548
bonf	glm	10000	0.01	10	100	0.9	0	0	0	0
bonf	glm	10000	0.0625	10	100	0.9	0	0	117	323
bonf	glm	10000	0.125	10	100	0.9	0	0	117	347
bonf	glm	10000	0.25	10	100	0.9	0	0	144	462
bonf	glm	10000	0.375	10	100	0.9	0	0	150	471
bonf	glm	10000	0.5	10	100	0.9	0	0	174	548
