# Supplementary material for: Simultaneous Inference of Multiple Binary Endpoints in Biomedical Research: Small Sample Properties of Multiple Marginal Models and a Resampling Approach
Source: Biom J. 2024 Jul 2;66(5):e202300197. doi: 10.1002/bimj.202300197 (PMC12859538; doi:10.1002/bimj.202300197)
Supplement: Supplementary file 1 — Data S1 [file BIMJ-66-e202300197-s001.zip › Code_and_Data/Simulations/Sim_Regression/intermediate_results/bin_reg_FWER_bt_bglm_1.csv]

method	model	nsim	pis	nresp	ntrt	corr	nfail	nerror	nreji	nrej
bt	bglm	209	0.01	3	25	0	0	0	6	6
bt	bglm	209	0.0625	3	25	0	0	0	5	5
bt	bglm	209	0.125	3	25	0	0	0	10	10
bt	bglm	209	0.25	3	25	0	0	0	8	8
bt	bglm	209	0.375	3	25	0	0	0	6	7
bt	bglm	209	0.5	3	25	0	0	0	11	11
bt	bglm	209	0.01	5	25	0	0	0	6	6
bt	bglm	209	0.0625	5	25	0	0	0	9	10
bt	bglm	209	0.125	5	25	0	0	0	10	12
bt	bglm	209	0.25	5	25	0	0	0	13	13
bt	bglm	209	0.375	5	25	0	0	0	10	10
bt	bglm	209	0.5	5	25	0	0	0	7	7
bt	bglm	209	0.01	10	25	0	0	0	1	1
bt	bglm	209	0.0625	10	25	0	0	0	6	6
bt	bglm	209	0.125	10	25	0	0	0	15	15
bt	bglm	209	0.25	10	25	0	0	0	8	8
bt	bglm	209	0.375	10	25	0	0	0	11	11
bt	bglm	209	0.5	10	25	0	0	0	9	9
bt	bglm	209	0.01	3	50	0	0	0	9	9
bt	bglm	209	0.0625	3	50	0	0	0	3	3
bt	bglm	209	0.125	3	50	0	0	0	10	10
bt	bglm	209	0.25	3	50	0	0	0	16	16
bt	bglm	209	0.375	3	50	0	0	0	10	10
bt	bglm	209	0.5	3	50	0	0	0	15	15
bt	bglm	209	0.01	5	50	0	0	0	14	14
bt	bglm	209	0.0625	5	50	0	0	0	7	7
bt	bglm	209	0.125	5	50	0	0	0	8	8
bt	bglm	209	0.25	5	50	0	0	0	10	10
bt	bglm	209	0.375	5	50	0	0	0	14	14
bt	bglm	209	0.5	5	50	0	0	0	9	9
bt	bglm	209	0.01	10	50	0	0	0	9	9
bt	bglm	209	0.0625	10	50	0	0	0	16	17
bt	bglm	209	0.125	10	50	0	0	0	13	13
bt	bglm	209	0.25	10	50	0	0	0	8	8
bt	bglm	209	0.375	10	50	0	0	0	7	7
bt	bglm	209	0.5	10	50	0	0	0	9	9
bt	bglm	209	0.01	3	100	0	0	0	14	14
bt	bglm	209	0.0625	3	100	0	0	0	19	19
bt	bglm	209	0.125	3	100	0	0	0	6	6
bt	bglm	209	0.25	3	100	0	0	0	10	10
bt	bglm	209	0.375	3	100	0	0	0	12	13
bt	bglm	209	0.5	3	100	0	0	0	5	5
bt	bglm	209	0.01	5	100	0	0	0	8	8
bt	bglm	209	0.0625	5	100	0	0	0	9	9
bt	bglm	209	0.125	5	100	0	0	0	6	6
bt	bglm	209	0.25	5	100	0	0	0	9	9
bt	bglm	209	0.375	5	100	0	0	0	15	15
bt	bglm	209	0.5	5	100	0	0	0	7	7
bt	bglm	209	0.01	10	100	0	0	0	7	7
bt	bglm	209	0.0625	10	100	0	0	0	12	12
bt	bglm	209	0.125	10	100	0	0	0	16	17
bt	bglm	209	0.25	10	100	0	0	0	11	11
bt	bglm	209	0.375	10	100	0	0	0	9	9
bt	bglm	209	0.5	10	100	0	0	0	9	9
bt	bglm	209	0.01	3	25	0.5	0	0	5	6
bt	bglm	209	0.0625	3	25	0.5	0	0	10	10
bt	bglm	209	0.125	3	25	0.5	0	0	13	13
bt	bglm	209	0.25	3	25	0.5	0	0	8	10
bt	bglm	209	0.375	3	25	0.5	0	0	7	9
bt	bglm	209	0.5	3	25	0.5	0	0	15	15
bt	bglm	209	0.01	5	25	0.5	0	0	8	9
bt	bglm	209	0.0625	5	25	0.5	0	0	14	15
bt	bglm	209	0.125	5	25	0.5	0	0	14	21
bt	bglm	209	0.25	5	25	0.5	0	0	9	13
bt	bglm	209	0.375	5	25	0.5	0	0	17	20
bt	bglm	209	0.5	5	25	0.5	0	0	12	12
bt	bglm	209	0.01	10	25	0.5	0	0	7	13
bt	bglm	209	0.0625	10	25	0.5	0	0	12	19
bt	bglm	209	0.125	10	25	0.5	0	0	8	10
bt	bglm	209	0.25	10	25	0.5	0	0	7	9
bt	bglm	209	0.375	10	25	0.5	0	0	13	19
bt	bglm	209	0.5	10	25	0.5	0	0	12	14
bt	bglm	209	0.01	3	50	0.5	0	0	11	15
bt	bglm	209	0.0625	3	50	0.5	0	0	6	7
bt	bglm	209	0.125	3	50	0.5	0	0	11	11
bt	bglm	209	0.25	3	50	0.5	0	0	14	14
bt	bglm	209	0.375	3	50	0.5	0	0	7	8
bt	bglm	209	0.5	3	50	0.5	0	0	12	15
bt	bglm	209	0.01	5	50	0.5	0	0	6	9
bt	bglm	209	0.0625	5	50	0.5	0	0	15	18
bt	bglm	209	0.125	5	50	0.5	0	0	9	11
bt	bglm	209	0.25	5	50	0.5	0	0	15	20
bt	bglm	209	0.375	5	50	0.5	0	0	15	24
bt	bglm	209	0.5	5	50	0.5	0	0	11	12
bt	bglm	209	0.01	10	50	0.5	0	0	13	19
bt	bglm	209	0.0625	10	50	0.5	0	0	12	17
bt	bglm	209	0.125	10	50	0.5	0	0	8	12
bt	bglm	209	0.25	10	50	0.5	0	0	9	20
bt	bglm	209	0.375	10	50	0.5	0	0	12	18
bt	bglm	209	0.5	10	50	0.5	0	0	10	12
bt	bglm	209	0.01	3	100	0.5	0	0	8	10
bt	bglm	209	0.0625	3	100	0.5	0	0	8	8
bt	bglm	209	0.125	3	100	0.5	0	0	9	10
bt	bglm	209	0.25	3	100	0.5	0	0	12	14
bt	bglm	209	0.375	3	100	0.5	0	0	5	5
bt	bglm	209	0.5	3	100	0.5	0	0	10	10
bt	bglm	209	0.01	5	100	0.5	0	0	13	17
bt	bglm	209	0.0625	5	100	0.5	0	0	12	13
bt	bglm	209	0.125	5	100	0.5	0	0	12	13
bt	bglm	209	0.25	5	100	0.5	0	0	11	15
bt	bglm	209	0.375	5	100	0.5	0	0	9	10
bt	bglm	209	0.5	5	100	0.5	0	0	2	2
bt	bglm	209	0.01	10	100	0.5	0	0	12	17
bt	bglm	209	0.0625	10	100	0.5	0	0	11	16
bt	bglm	209	0.125	10	100	0.5	0	0	13	14
bt	bglm	209	0.25	10	100	0.5	0	0	8	13
bt	bglm	209	0.375	10	100	0.5	0	0	9	11
bt	bglm	209	0.5	10	100	0.5	0	0	13	18
bt	bglm	209	0.01	3	25	0.9	0	0	5	12
bt	bglm	209	0.0625	3	25	0.9	0	0	15	26
bt	bglm	209	0.125	3	25	0.9	0	0	14	27
bt	bglm	209	0.25	3	25	0.9	0	0	8	13
bt	bglm	209	0.375	3	25	0.9	0	0	15	27
bt	bglm	209	0.5	3	25	0.9	0	0	3	6
bt	bglm	209	0.01	5	25	0.9	0	0	2	8
bt	bglm	209	0.0625	5	25	0.9	0	0	16	40
bt	bglm	209	0.125	5	25	0.9	0	0	15	38
bt	bglm	209	0.25	5	25	0.9	0	0	11	20
bt	bglm	209	0.375	5	25	0.9	0	0	11	25
bt	bglm	209	0.5	5	25	0.9	0	0	7	15
bt	bglm	209	0.01	10	25	0.9	0	0	6	51
bt	bglm	209	0.0625	10	25	0.9	0	0	11	44
bt	bglm	209	0.125	10	25	0.9	0	0	15	56
bt	bglm	209	0.25	10	25	0.9	0	0	11	45
bt	bglm	209	0.375	10	25	0.9	0	0	8	17
bt	bglm	209	0.5	10	25	0.9	0	0	7	20
bt	bglm	209	0.01	3	50	0.9	0	0	6	17
bt	bglm	209	0.0625	3	50	0.9	0	0	15	26
bt	bglm	209	0.125	3	50	0.9	0	0	14	22
bt	bglm	209	0.25	3	50	0.9	0	0	10	19
bt	bglm	209	0.375	3	50	0.9	0	0	4	4
bt	bglm	209	0.5	3	50	0.9	0	0	11	15
bt	bglm	209	0.01	5	50	0.9	0	0	4	16
bt	bglm	209	0.0625	5	50	0.9	0	0	11	35
bt	bglm	209	0.125	5	50	0.9	0	0	14	29
bt	bglm	209	0.25	5	50	0.9	0	0	8	15
bt	bglm	209	0.375	5	50	0.9	0	0	5	7
bt	bglm	209	0.5	5	50	0.9	0	0	12	36
bt	bglm	209	0.01	10	50	0.9	0	0	10	85
bt	bglm	209	0.0625	10	50	0.9	0	0	13	28
bt	bglm	209	0.125	10	50	0.9	0	0	5	6
bt	bglm	209	0.25	10	50	0.9	0	0	12	15
bt	bglm	209	0.375	10	50	0.9	0	0	13	33
bt	bglm	209	0.5	10	50	0.9	0	0	7	24
bt	bglm	209	0.01	3	100	0.9	0	0	13	31
bt	bglm	209	0.0625	3	100	0.9	0	0	12	20
bt	bglm	209	0.125	3	100	0.9	0	0	11	21
bt	bglm	209	0.25	3	100	0.9	0	0	10	14
bt	bglm	209	0.375	3	100	0.9	0	0	7	9
bt	bglm	209	0.5	3	100	0.9	0	0	15	29
bt	bglm	209	0.01	5	100	0.9	0	0	10	35
bt	bglm	209	0.0625	5	100	0.9	0	0	13	35
bt	bglm	209	0.125	5	100	0.9	0	0	13	34
bt	bglm	209	0.25	5	100	0.9	0	0	10	19
bt	bglm	209	0.375	5	100	0.9	0	0	12	26
bt	bglm	209	0.5	5	100	0.9	0	0	6	11
bt	bglm	209	0.01	10	100	0.9	0	0	13	67
bt	bglm	209	0.0625	10	100	0.9	0	0	15	46
bt	bglm	209	0.125	10	100	0.9	0	0	10	26
bt	bglm	209	0.25	10	100	0.9	0	0	11	55
bt	bglm	209	0.375	10	100	0.9	0	0	13	44
bt	bglm	209	0.5	10	100	0.9	0	0	11	20
bt	bglm	209	0.01	3	25	0	0	0	1	1
bt	bglm	209	0.0625	3	25	0	0	0	10	10
bt	bglm	209	0.125	3	25	0	0	0	18	19
bt	bglm	209	0.25	3	25	0	0	0	13	13
bt	bglm	209	0.375	3	25	0	0	0	9	9
bt	bglm	209	0.5	3	25	0	0	0	9	9
bt	bglm	209	0.01	5	25	0	0	0	11	11
bt	bglm	209	0.0625	5	25	0	0	0	13	13
bt	bglm	209	0.125	5	25	0	0	0	11	11
bt	bglm	209	0.25	5	25	0	0	0	5	5
bt	bglm	209	0.375	5	25	0	0	0	12	12
bt	bglm	209	0.5	5	25	0	0	0	13	13
bt	bglm	209	0.01	10	25	0	0	0	10	11
bt	bglm	209	0.0625	10	25	0	0	0	9	9
bt	bglm	209	0.125	10	25	0	0	0	12	13
bt	bglm	209	0.25	10	25	0	0	0	14	15
bt	bglm	209	0.375	10	25	0	0	0	10	10
bt	bglm	209	0.5	10	25	0	0	0	6	6
bt	bglm	209	0.01	3	50	0	0	0	10	10
bt	bglm	209	0.0625	3	50	0	0	0	16	16
bt	bglm	209	0.125	3	50	0	0	0	10	10
bt	bglm	209	0.25	3	50	0	0	0	9	9
bt	bglm	209	0.375	3	50	0	0	0	5	5
bt	bglm	209	0.5	3	50	0	0	0	7	7
bt	bglm	209	0.01	5	50	0	0	0	11	11
bt	bglm	209	0.0625	5	50	0	0	0	10	10
bt	bglm	209	0.125	5	50	0	0	0	7	7
bt	bglm	209	0.25	5	50	0	0	0	10	10
bt	bglm	209	0.375	5	50	0	0	0	15	15
bt	bglm	209	0.5	5	50	0	0	0	8	9
bt	bglm	209	0.01	10	50	0	0	0	9	9
bt	bglm	209	0.0625	10	50	0	0	0	10	11
bt	bglm	209	0.125	10	50	0	0	0	8	8
bt	bglm	209	0.25	10	50	0	0	0	11	11
bt	bglm	209	0.375	10	50	0	0	0	13	13
bt	bglm	209	0.5	10	50	0	0	0	12	13
bt	bglm	209	0.01	3	100	0	0	0	6	6
bt	bglm	209	0.0625	3	100	0	0	0	9	9
bt	bglm	209	0.125	3	100	0	0	0	11	12
bt	bglm	209	0.25	3	100	0	0	0	10	10
bt	bglm	209	0.375	3	100	0	0	0	7	7
bt	bglm	209	0.5	3	100	0	0	0	7	7
bt	bglm	209	0.01	5	100	0	0	0	10	10
bt	bglm	209	0.0625	5	100	0	0	0	11	11
bt	bglm	209	0.125	5	100	0	0	0	12	12
bt	bglm	209	0.25	5	100	0	0	0	14	15
bt	bglm	209	0.375	5	100	0	0	0	12	12
bt	bglm	209	0.5	5	100	0	0	0	10	10
bt	bglm	209	0.01	10	100	0	0	0	5	5
bt	bglm	209	0.0625	10	100	0	0	0	11	11
bt	bglm	209	0.125	10	100	0	0	0	5	5
bt	bglm	209	0.25	10	100	0	0	0	12	12
bt	bglm	209	0.375	10	100	0	0	0	9	9
bt	bglm	209	0.5	10	100	0	0	0	6	6
bt	bglm	209	0.01	3	25	0.5	0	0	7	11
bt	bglm	209	0.0625	3	25	0.5	0	0	15	17
bt	bglm	209	0.125	3	25	0.5	0	0	9	13
bt	bglm	209	0.25	3	25	0.5	0	0	11	12
bt	bglm	209	0.375	3	25	0.5	0	0	14	17
bt	bglm	209	0.5	3	25	0.5	0	0	11	13
bt	bglm	209	0.01	5	25	0.5	0	0	7	14
bt	bglm	209	0.0625	5	25	0.5	0	0	11	18
bt	bglm	209	0.125	5	25	0.5	0	0	11	15
bt	bglm	209	0.25	5	25	0.5	0	0	12	16
bt	bglm	209	0.375	5	25	0.5	0	0	11	13
bt	bglm	209	0.5	5	25	0.5	0	0	14	16
bt	bglm	209	0.01	10	25	0.5	0	0	9	18
bt	bglm	209	0.0625	10	25	0.5	0	0	18	20
bt	bglm	209	0.125	10	25	0.5	0	0	15	18
bt	bglm	209	0.25	10	25	0.5	0	0	12	19
bt	bglm	209	0.375	10	25	0.5	0	0	11	14
bt	bglm	209	0.5	10	25	0.5	0	0	19	27
bt	bglm	209	0.01	3	50	0.5	0	0	11	15
bt	bglm	209	0.0625	3	50	0.5	0	0	12	13
bt	bglm	209	0.125	3	50	0.5	0	0	5	5
bt	bglm	209	0.25	3	50	0.5	0	0	9	10
bt	bglm	209	0.375	3	50	0.5	0	0	11	11
bt	bglm	209	0.5	3	50	0.5	0	0	12	13
bt	bglm	209	0.01	5	50	0.5	0	0	13	17
bt	bglm	209	0.0625	5	50	0.5	0	0	11	14
bt	bglm	209	0.125	5	50	0.5	0	0	9	9
bt	bglm	209	0.25	5	50	0.5	0	0	4	6
bt	bglm	209	0.375	5	50	0.5	0	0	10	12
bt	bglm	209	0.5	5	50	0.5	0	0	5	5
bt	bglm	209	0.01	10	50	0.5	0	0	11	20
bt	bglm	209	0.0625	10	50	0.5	0	0	14	16
bt	bglm	209	0.125	10	50	0.5	0	0	6	10
bt	bglm	209	0.25	10	50	0.5	0	0	10	11
bt	bglm	209	0.375	10	50	0.5	0	0	15	19
bt	bglm	209	0.5	10	50	0.5	0	0	9	11
bt	bglm	209	0.01	3	100	0.5	0	0	8	10
bt	bglm	209	0.0625	3	100	0.5	0	0	13	14
bt	bglm	209	0.125	3	100	0.5	0	0	9	11
bt	bglm	209	0.25	3	100	0.5	0	0	11	16
bt	bglm	209	0.375	3	100	0.5	0	0	8	10
bt	bglm	209	0.5	3	100	0.5	0	0	9	12
bt	bglm	209	0.01	5	100	0.5	0	0	15	19
bt	bglm	209	0.0625	5	100	0.5	0	0	12	19
bt	bglm	209	0.125	5	100	0.5	0	0	9	12
bt	bglm	209	0.25	5	100	0.5	0	0	8	9
bt	bglm	209	0.375	5	100	0.5	0	0	9	12
bt	bglm	209	0.5	5	100	0.5	0	0	11	18
bt	bglm	209	0.01	10	100	0.5	0	0	12	14
bt	bglm	209	0.0625	10	100	0.5	0	0	10	14
bt	bglm	209	0.125	10	100	0.5	0	0	14	17
bt	bglm	209	0.25	10	100	0.5	0	0	9	14
bt	bglm	209	0.375	10	100	0.5	0	0	12	15
bt	bglm	209	0.5	10	100	0.5	0	0	11	15
bt	bglm	209	0.01	3	25	0.9	0	0	4	10
bt	bglm	209	0.0625	3	25	0.9	0	0	8	15
bt	bglm	209	0.125	3	25	0.9	0	0	15	26
bt	bglm	209	0.25	3	25	0.9	0	0	11	14
bt	bglm	209	0.375	3	25	0.9	0	0	6	7
bt	bglm	209	0.5	3	25	0.9	0	0	10	20
bt	bglm	209	0.01	5	25	0.9	0	0	8	32
bt	bglm	209	0.0625	5	25	0.9	0	0	14	42
bt	bglm	209	0.125	5	25	0.9	0	0	11	18
bt	bglm	209	0.25	5	25	0.9	0	0	16	51
bt	bglm	209	0.375	5	25	0.9	0	0	10	27
bt	bglm	209	0.5	5	25	0.9	0	0	13	24
bt	bglm	209	0.01	10	25	0.9	0	0	4	34
bt	bglm	209	0.0625	10	25	0.9	0	0	13	62
bt	bglm	209	0.125	10	25	0.9	0	0	10	33
bt	bglm	209	0.25	10	25	0.9	0	0	10	40
bt	bglm	209	0.375	10	25	0.9	0	0	6	13
bt	bglm	209	0.5	10	25	0.9	0	0	12	46
bt	bglm	209	0.01	3	50	0.9	0	0	13	28
bt	bglm	209	0.0625	3	50	0.9	0	0	8	17
bt	bglm	209	0.125	3	50	0.9	0	0	11	21
bt	bglm	209	0.25	3	50	0.9	0	0	13	24
bt	bglm	209	0.375	3	50	0.9	0	0	11	18
bt	bglm	209	0.5	3	50	0.9	0	0	12	18
bt	bglm	209	0.01	5	50	0.9	0	0	9	38
bt	bglm	209	0.0625	5	50	0.9	0	0	11	33
bt	bglm	209	0.125	5	50	0.9	0	0	10	17
bt	bglm	209	0.25	5	50	0.9	0	0	7	14
bt	bglm	209	0.375	5	50	0.9	0	0	9	13
bt	bglm	209	0.5	5	50	0.9	0	0	9	19
bt	bglm	209	0.01	10	50	0.9	0	0	12	78
bt	bglm	209	0.0625	10	50	0.9	0	0	9	39
bt	bglm	209	0.125	10	50	0.9	0	0	14	49
bt	bglm	209	0.25	10	50	0.9	0	0	11	35
bt	bglm	209	0.375	10	50	0.9	0	0	9	40
bt	bglm	209	0.5	10	50	0.9	0	0	8	19
bt	bglm	209	0.01	3	100	0.9	0	0	10	25
bt	bglm	209	0.0625	3	100	0.9	0	0	6	12
bt	bglm	209	0.125	3	100	0.9	0	0	18	30
bt	bglm	209	0.25	3	100	0.9	0	0	14	26
bt	bglm	209	0.375	3	100	0.9	0	0	11	24
bt	bglm	209	0.5	3	100	0.9	0	0	14	19
bt	bglm	209	0.01	5	100	0.9	0	0	7	21
bt	bglm	209	0.0625	5	100	0.9	0	0	9	15
bt	bglm	209	0.125	5	100	0.9	0	0	6	16
bt	bglm	209	0.25	5	100	0.9	0	0	6	14
bt	bglm	209	0.375	5	100	0.9	0	0	7	17
bt	bglm	209	0.5	5	100	0.9	0	0	11	30
bt	bglm	209	0.01	10	100	0.9	0	0	14	67
bt	bglm	209	0.0625	10	100	0.9	0	0	10	26
bt	bglm	209	0.125	10	100	0.9	0	0	8	16
bt	bglm	209	0.25	10	100	0.9	0	0	9	34
bt	bglm	209	0.375	10	100	0.9	0	0	11	33
bt	bglm	209	0.5	10	100	0.9	0	0	10	43
bt	bglm	209	0.01	3	25	0	0	0	7	7
bt	bglm	209	0.0625	3	25	0	0	0	11	11
bt	bglm	209	0.125	3	25	0	0	0	12	12
bt	bglm	209	0.25	3	25	0	0	0	14	15
bt	bglm	209	0.375	3	25	0	0	0	10	10
bt	bglm	209	0.5	3	25	0	0	0	5	5
bt	bglm	209	0.01	5	25	0	0	0	6	6
bt	bglm	209	0.0625	5	25	0	0	0	7	7
bt	bglm	209	0.125	5	25	0	0	0	12	12
bt	bglm	209	0.25	5	25	0	0	0	12	13
bt	bglm	209	0.375	5	25	0	0	0	12	12
bt	bglm	209	0.5	5	25	0	0	0	10	11
bt	bglm	209	0.01	10	25	0	0	0	6	6
bt	bglm	209	0.0625	10	25	0	0	0	9	9
bt	bglm	209	0.125	10	25	0	0	0	10	10
bt	bglm	209	0.25	10	25	0	0	0	9	9
bt	bglm	209	0.375	10	25	0	0	0	10	10
bt	bglm	209	0.5	10	25	0	0	0	15	15
bt	bglm	209	0.01	3	50	0	0	0	11	11
bt	bglm	209	0.0625	3	50	0	0	0	14	14
bt	bglm	209	0.125	3	50	0	0	0	13	13
bt	bglm	209	0.25	3	50	0	0	0	11	11
bt	bglm	209	0.375	3	50	0	0	0	9	9
bt	bglm	209	0.5	3	50	0	0	0	14	14
bt	bglm	209	0.01	5	50	0	0	0	12	12
bt	bglm	209	0.0625	5	50	0	0	0	15	15
bt	bglm	209	0.125	5	50	0	0	0	10	10
bt	bglm	209	0.25	5	50	0	0	0	13	13
bt	bglm	209	0.375	5	50	0	0	0	11	11
bt	bglm	209	0.5	5	50	0	0	0	10	11
bt	bglm	209	0.01	10	50	0	0	0	9	9
bt	bglm	209	0.0625	10	50	0	0	0	9	9
bt	bglm	209	0.125	10	50	0	0	0	12	12
bt	bglm	209	0.25	10	50	0	0	0	8	8
bt	bglm	209	0.375	10	50	0	0	0	12	13
bt	bglm	209	0.5	10	50	0	0	0	11	11
bt	bglm	209	0.01	3	100	0	0	0	9	10
bt	bglm	209	0.0625	3	100	0	0	0	12	12
bt	bglm	209	0.125	3	100	0	0	0	8	8
bt	bglm	209	0.25	3	100	0	0	0	8	8
bt	bglm	209	0.375	3	100	0	0	0	8	8
bt	bglm	209	0.5	3	100	0	0	0	9	9
bt	bglm	209	0.01	5	100	0	0	0	9	9
bt	bglm	209	0.0625	5	100	0	0	0	6	6
bt	bglm	209	0.125	5	100	0	0	0	8	9
bt	bglm	209	0.25	5	100	0	0	0	9	9
bt	bglm	209	0.375	5	100	0	0	0	12	12
bt	bglm	209	0.5	5	100	0	0	0	11	12
bt	bglm	209	0.01	10	100	0	0	0	5	5
bt	bglm	209	0.0625	10	100	0	0	0	6	6
bt	bglm	209	0.125	10	100	0	0	0	9	9
bt	bglm	209	0.25	10	100	0	0	0	15	15
bt	bglm	209	0.375	10	100	0	0	0	8	8
bt	bglm	209	0.5	10	100	0	0	0	8	8
bt	bglm	209	0.01	3	25	0.5	0	0	8	12
bt	bglm	209	0.0625	3	25	0.5	0	0	14	14
bt	bglm	209	0.125	3	25	0.5	0	0	14	17
bt	bglm	209	0.25	3	25	0.5	0	0	12	12
bt	bglm	209	0.375	3	25	0.5	0	0	17	19
bt	bglm	209	0.5	3	25	0.5	0	0	11	12
bt	bglm	209	0.01	5	25	0.5	0	0	5	8
bt	bglm	209	0.0625	5	25	0.5	0	0	8	14
bt	bglm	209	0.125	5	25	0.5	0	0	10	13
bt	bglm	209	0.25	5	25	0.5	0	0	9	9
bt	bglm	209	0.375	5	25	0.5	0	0	7	9
bt	bglm	209	0.5	5	25	0.5	0	0	7	7
bt	bglm	209	0.01	10	25	0.5	0	0	7	22
bt	bglm	209	0.0625	10	25	0.5	0	0	13	25
bt	bglm	209	0.125	10	25	0.5	0	0	11	12
bt	bglm	209	0.25	10	25	0.5	0	0	17	23
bt	bglm	209	0.375	10	25	0.5	0	0	16	20
bt	bglm	209	0.5	10	25	0.5	0	0	6	17
bt	bglm	209	0.01	3	50	0.5	0	0	16	19
bt	bglm	209	0.0625	3	50	0.5	0	0	17	22
bt	bglm	209	0.125	3	50	0.5	0	0	10	11
bt	bglm	209	0.25	3	50	0.5	0	0	10	12
bt	bglm	209	0.375	3	50	0.5	0	0	12	14
bt	bglm	209	0.5	3	50	0.5	0	0	11	11
bt	bglm	209	0.01	5	50	0.5	0	0	4	6
bt	bglm	209	0.0625	5	50	0.5	0	0	8	9
bt	bglm	209	0.125	5	50	0.5	0	0	7	8
bt	bglm	209	0.25	5	50	0.5	0	0	11	13
bt	bglm	209	0.375	5	50	0.5	0	0	10	12
bt	bglm	209	0.5	5	50	0.5	0	0	10	11
bt	bglm	209	0.01	10	50	0.5	0	0	9	16
bt	bglm	209	0.0625	10	50	0.5	0	0	3	4
bt	bglm	209	0.125	10	50	0.5	0	0	12	14
bt	bglm	209	0.25	10	50	0.5	0	0	15	20
bt	bglm	209	0.375	10	50	0.5	0	0	14	18
bt	bglm	209	0.5	10	50	0.5	0	0	15	17
bt	bglm	209	0.01	3	100	0.5	0	0	9	10
bt	bglm	209	0.0625	3	100	0.5	0	0	13	16
bt	bglm	209	0.125	3	100	0.5	0	0	7	7
bt	bglm	209	0.25	3	100	0.5	0	0	7	9
bt	bglm	209	0.375	3	100	0.5	0	0	6	8
bt	bglm	209	0.5	3	100	0.5	0	0	12	15
bt	bglm	209	0.01	5	100	0.5	0	0	9	13
bt	bglm	209	0.0625	5	100	0.5	0	0	11	12
bt	bglm	209	0.125	5	100	0.5	0	0	15	17
bt	bglm	209	0.25	5	100	0.5	0	0	9	10
bt	bglm	209	0.375	5	100	0.5	0	0	7	7
bt	bglm	209	0.5	5	100	0.5	0	0	12	15
bt	bglm	209	0.01	10	100	0.5	0	0	18	33
bt	bglm	209	0.0625	10	100	0.5	0	0	10	16
bt	bglm	209	0.125	10	100	0.5	0	0	13	19
bt	bglm	209	0.25	10	100	0.5	0	0	12	18
bt	bglm	209	0.375	10	100	0.5	0	0	17	22
bt	bglm	209	0.5	10	100	0.5	0	0	12	19
bt	bglm	209	0.01	3	25	0.9	0	0	11	30
bt	bglm	209	0.0625	3	25	0.9	0	0	9	15
bt	bglm	209	0.125	3	25	0.9	0	0	11	17
bt	bglm	209	0.25	3	25	0.9	0	0	7	9
bt	bglm	209	0.375	3	25	0.9	0	0	11	13
bt	bglm	209	0.5	3	25	0.9	0	0	8	16
bt	bglm	209	0.01	5	25	0.9	0	0	3	11
bt	bglm	209	0.0625	5	25	0.9	0	0	13	38
bt	bglm	209	0.125	5	25	0.9	0	0	20	44
bt	bglm	209	0.25	5	25	0.9	0	0	10	19
bt	bglm	209	0.375	5	25	0.9	0	0	8	15
bt	bglm	209	0.5	5	25	0.9	0	0	6	10
bt	bglm	209	0.01	10	25	0.9	0	0	5	35
bt	bglm	209	0.0625	10	25	0.9	0	0	12	56
bt	bglm	209	0.125	10	25	0.9	0	0	10	17
bt	bglm	209	0.25	10	25	0.9	0	0	9	36
bt	bglm	209	0.375	10	25	0.9	0	0	9	33
bt	bglm	209	0.5	10	25	0.9	0	0	10	30
bt	bglm	209	0.01	3	50	0.9	0	0	8	19
bt	bglm	209	0.0625	3	50	0.9	0	0	10	18
bt	bglm	209	0.125	3	50	0.9	0	0	11	20
bt	bglm	209	0.25	3	50	0.9	0	0	14	23
bt	bglm	209	0.375	3	50	0.9	0	0	13	18
bt	bglm	209	0.5	3	50	0.9	0	0	8	13
bt	bglm	209	0.01	5	50	0.9	0	0	8	30
bt	bglm	209	0.0625	5	50	0.9	0	0	13	36
bt	bglm	209	0.125	5	50	0.9	0	0	9	23
bt	bglm	209	0.25	5	50	0.9	0	0	13	37
bt	bglm	209	0.375	5	50	0.9	0	0	9	20
bt	bglm	209	0.5	5	50	0.9	0	0	11	28
bt	bglm	209	0.01	10	50	0.9	0	0	13	96
bt	bglm	209	0.0625	10	50	0.9	0	0	16	79
bt	bglm	209	0.125	10	50	0.9	0	0	10	25
bt	bglm	209	0.25	10	50	0.9	0	0	9	32
bt	bglm	209	0.375	10	50	0.9	0	0	10	30
bt	bglm	209	0.5	10	50	0.9	0	0	13	56
bt	bglm	209	0.01	3	100	0.9	0	0	13	25
bt	bglm	209	0.0625	3	100	0.9	0	0	9	11
bt	bglm	209	0.125	3	100	0.9	0	0	10	18
bt	bglm	209	0.25	3	100	0.9	0	0	11	16
bt	bglm	209	0.375	3	100	0.9	0	0	13	20
bt	bglm	209	0.5	3	100	0.9	0	0	9	14
bt	bglm	209	0.01	5	100	0.9	0	0	10	33
bt	bglm	209	0.0625	5	100	0.9	0	0	15	32
bt	bglm	209	0.125	5	100	0.9	0	0	13	40
bt	bglm	209	0.25	5	100	0.9	0	0	14	47
bt	bglm	209	0.375	5	100	0.9	0	0	16	38
bt	bglm	209	0.5	5	100	0.9	0	0	17	39
bt	bglm	209	0.01	10	100	0.9	0	0	17	61
bt	bglm	209	0.0625	10	100	0.9	0	0	10	32
bt	bglm	209	0.125	10	100	0.9	0	0	11	29
bt	bglm	209	0.25	10	100	0.9	0	0	6	23
bt	bglm	209	0.375	10	100	0.9	0	0	10	38
bt	bglm	209	0.5	10	100	0.9	0	0	12	39
bt	bglm	209	0.01	3	25	0	0	0	7	7
bt	bglm	209	0.0625	3	25	0	0	0	10	10
bt	bglm	209	0.125	3	25	0	0	0	11	11
bt	bglm	209	0.25	3	25	0	0	0	17	19
bt	bglm	209	0.375	3	25	0	0	0	10	11
bt	bglm	209	0.5	3	25	0	0	0	7	7
bt	bglm	209	0.01	5	25	0	0	0	2	2
bt	bglm	209	0.0625	5	25	0	0	0	12	13
bt	bglm	209	0.125	5	25	0	0	0	11	11
bt	bglm	209	0.25	5	25	0	0	0	14	14
bt	bglm	209	0.375	5	25	0	0	0	9	9
bt	bglm	209	0.5	5	25	0	0	0	7	7
bt	bglm	209	0.01	10	25	0	0	0	6	6
bt	bglm	209	0.0625	10	25	0	0	0	10	10
bt	bglm	209	0.125	10	25	0	0	0	4	4
bt	bglm	209	0.25	10	25	0	0	0	11	12
bt	bglm	209	0.375	10	25	0	0	0	8	9
bt	bglm	209	0.5	10	25	0	0	0	10	10
bt	bglm	209	0.01	3	50	0	0	0	10	10
bt	bglm	209	0.0625	3	50	0	0	0	14	14
bt	bglm	209	0.125	3	50	0	0	0	14	14
bt	bglm	209	0.25	3	50	0	0	0	15	16
bt	bglm	209	0.375	3	50	0	0	0	8	8
bt	bglm	209	0.5	3	50	0	0	0	9	10
bt	bglm	209	0.01	5	50	0	0	0	8	8
bt	bglm	209	0.0625	5	50	0	0	0	7	7
bt	bglm	209	0.125	5	50	0	0	0	12	12
bt	bglm	209	0.25	5	50	0	0	0	8	8
bt	bglm	209	0.375	5	50	0	0	0	12	12
bt	bglm	209	0.5	5	50	0	0	0	13	13
bt	bglm	209	0.01	10	50	0	0	0	8	8
bt	bglm	209	0.0625	10	50	0	0	0	8	8
bt	bglm	209	0.125	10	50	0	0	0	6	8
bt	bglm	209	0.25	10	50	0	0	0	8	8
bt	bglm	209	0.375	10	50	0	0	0	9	10
bt	bglm	209	0.5	10	50	0	0	0	10	10
bt	bglm	209	0.01	3	100	0	0	0	14	14
bt	bglm	209	0.0625	3	100	0	0	0	16	16
bt	bglm	209	0.125	3	100	0	0	0	5	5
bt	bglm	209	0.25	3	100	0	0	0	7	7
bt	bglm	209	0.375	3	100	0	0	0	9	10
bt	bglm	209	0.5	3	100	0	0	0	15	15
bt	bglm	209	0.01	5	100	0	0	0	13	15
bt	bglm	209	0.0625	5	100	0	0	0	9	9
bt	bglm	209	0.125	5	100	0	0	0	10	10
bt	bglm	209	0.25	5	100	0	0	0	10	10
bt	bglm	209	0.375	5	100	0	0	0	10	10
bt	bglm	209	0.5	5	100	0	0	0	15	15
bt	bglm	209	0.01	10	100	0	0	0	13	13
bt	bglm	209	0.0625	10	100	0	0	0	9	9
bt	bglm	209	0.125	10	100	0	0	0	12	12
bt	bglm	209	0.25	10	100	0	0	0	14	14
bt	bglm	209	0.375	10	100	0	0	0	17	17
bt	bglm	209	0.5	10	100	0	0	0	8	8
bt	bglm	209	0.01	3	25	0.5	0	0	11	15
bt	bglm	209	0.0625	3	25	0.5	0	0	11	12
bt	bglm	209	0.125	3	25	0.5	0	0	9	10
bt	bglm	209	0.25	3	25	0.5	0	0	10	11
bt	bglm	209	0.375	3	25	0.5	0	0	8	8
bt	bglm	209	0.5	3	25	0.5	0	0	12	14
bt	bglm	209	0.01	5	25	0.5	0	0	7	8
bt	bglm	209	0.0625	5	25	0.5	0	0	12	20
bt	bglm	209	0.125	5	25	0.5	0	0	11	13
bt	bglm	209	0.25	5	25	0.5	0	0	4	5
bt	bglm	209	0.375	5	25	0.5	0	0	13	13
bt	bglm	209	0.5	5	25	0.5	0	0	10	14
bt	bglm	209	0.01	10	25	0.5	0	0	12	26
bt	bglm	209	0.0625	10	25	0.5	0	0	11	19
bt	bglm	209	0.125	10	25	0.5	0	0	6	7
bt	bglm	209	0.25	10	25	0.5	0	0	11	13
bt	bglm	209	0.375	10	25	0.5	0	0	10	15
bt	bglm	209	0.5	10	25	0.5	0	0	11	13
bt	bglm	209	0.01	3	50	0.5	0	0	9	11
bt	bglm	209	0.0625	3	50	0.5	0	0	8	8
bt	bglm	209	0.125	3	50	0.5	0	0	15	15
bt	bglm	209	0.25	3	50	0.5	0	0	11	18
bt	bglm	209	0.375	3	50	0.5	0	0	12	16
bt	bglm	209	0.5	3	50	0.5	0	0	8	8
bt	bglm	209	0.01	5	50	0.5	0	0	12	18
bt	bglm	209	0.0625	5	50	0.5	0	0	14	15
bt	bglm	209	0.125	5	50	0.5	0	0	4	5
bt	bglm	209	0.25	5	50	0.5	0	0	13	14
bt	bglm	209	0.375	5	50	0.5	0	0	7	8
bt	bglm	209	0.5	5	50	0.5	0	0	12	15
bt	bglm	209	0.01	10	50	0.5	0	0	9	18
bt	bglm	209	0.0625	10	50	0.5	0	0	9	13
bt	bglm	209	0.125	10	50	0.5	0	0	16	21
bt	bglm	209	0.25	10	50	0.5	0	0	18	19
bt	bglm	209	0.375	10	50	0.5	0	0	8	8
bt	bglm	209	0.5	10	50	0.5	0	0	8	8
bt	bglm	209	0.01	3	100	0.5	0	0	4	4
bt	bglm	209	0.0625	3	100	0.5	0	0	12	14
bt	bglm	209	0.125	3	100	0.5	0	0	10	11
bt	bglm	209	0.25	3	100	0.5	0	0	8	8
bt	bglm	209	0.375	3	100	0.5	0	0	7	7
bt	bglm	209	0.5	3	100	0.5	0	0	7	7
bt	bglm	209	0.01	5	100	0.5	0	0	8	9
bt	bglm	209	0.0625	5	100	0.5	0	0	10	12
bt	bglm	209	0.125	5	100	0.5	0	0	9	9
bt	bglm	209	0.25	5	100	0.5	0	0	13	17
bt	bglm	209	0.375	5	100	0.5	0	0	11	14
bt	bglm	209	0.5	5	100	0.5	0	0	11	12
bt	bglm	209	0.01	10	100	0.5	0	0	12	21
bt	bglm	209	0.0625	10	100	0.5	0	0	9	10
bt	bglm	209	0.125	10	100	0.5	0	0	13	18
bt	bglm	209	0.25	10	100	0.5	0	0	7	7
bt	bglm	209	0.375	10	100	0.5	0	0	12	14
bt	bglm	209	0.5	10	100	0.5	0	0	13	16
bt	bglm	209	0.01	3	25	0.9	0	0	5	12
bt	bglm	209	0.0625	3	25	0.9	0	0	15	32
bt	bglm	209	0.125	3	25	0.9	0	0	9	19
bt	bglm	209	0.25	3	25	0.9	0	0	15	29
bt	bglm	209	0.375	3	25	0.9	0	0	13	18
bt	bglm	209	0.5	3	25	0.9	0	0	11	18
bt	bglm	209	0.01	5	25	0.9	0	0	5	17
bt	bglm	209	0.0625	5	25	0.9	0	0	7	21
bt	bglm	209	0.125	5	25	0.9	0	0	11	22
bt	bglm	209	0.25	5	25	0.9	0	0	9	16
bt	bglm	209	0.375	5	25	0.9	0	0	12	30
bt	bglm	209	0.5	5	25	0.9	0	0	14	35
bt	bglm	209	0.01	10	25	0.9	0	0	5	31
bt	bglm	209	0.0625	10	25	0.9	0	0	16	72
bt	bglm	209	0.125	10	25	0.9	0	0	15	49
bt	bglm	209	0.25	10	25	0.9	0	0	10	37
bt	bglm	209	0.375	10	25	0.9	0	0	13	43
bt	bglm	209	0.5	10	25	0.9	0	0	13	65
bt	bglm	209	0.01	3	50	0.9	0	0	10	24
bt	bglm	209	0.0625	3	50	0.9	0	0	10	14
bt	bglm	209	0.125	3	50	0.9	0	0	13	33
bt	bglm	209	0.25	3	50	0.9	0	0	12	19
bt	bglm	209	0.375	3	50	0.9	0	0	9	18
bt	bglm	209	0.5	3	50	0.9	0	0	13	21
bt	bglm	209	0.01	5	50	0.9	0	0	6	21
bt	bglm	209	0.0625	5	50	0.9	0	0	9	17
bt	bglm	209	0.125	5	50	0.9	0	0	9	17
bt	bglm	209	0.25	5	50	0.9	0	0	8	16
bt	bglm	209	0.375	5	50	0.9	0	0	7	13
bt	bglm	209	0.5	5	50	0.9	0	0	10	18
bt	bglm	209	0.01	10	50	0.9	0	0	16	83
bt	bglm	209	0.0625	10	50	0.9	0	0	10	46
bt	bglm	209	0.125	10	50	0.9	0	0	10	43
bt	bglm	209	0.25	10	50	0.9	0	0	11	48
bt	bglm	209	0.375	10	50	0.9	0	0	10	36
bt	bglm	209	0.5	10	50	0.9	0	0	14	27
bt	bglm	209	0.01	3	100	0.9	0	0	9	21
bt	bglm	209	0.0625	3	100	0.9	0	0	10	22
bt	bglm	209	0.125	3	100	0.9	0	0	8	17
bt	bglm	209	0.25	3	100	0.9	0	0	8	11
bt	bglm	209	0.375	3	100	0.9	0	0	12	27
bt	bglm	209	0.5	3	100	0.9	0	0	8	16
bt	bglm	209	0.01	5	100	0.9	0	0	14	55
bt	bglm	209	0.0625	5	100	0.9	0	0	8	17
bt	bglm	209	0.125	5	100	0.9	0	0	15	33
bt	bglm	209	0.25	5	100	0.9	0	0	8	18
bt	bglm	209	0.375	5	100	0.9	0	0	13	33
bt	bglm	209	0.5	5	100	0.9	0	0	10	28
bt	bglm	209	0.01	10	100	0.9	0	0	11	56
bt	bglm	209	0.0625	10	100	0.9	0	0	9	45
bt	bglm	209	0.125	10	100	0.9	0	0	15	47
bt	bglm	209	0.25	10	100	0.9	0	0	16	56
bt	bglm	209	0.375	10	100	0.9	0	0	11	25
bt	bglm	209	0.5	10	100	0.9	0	0	6	22
bt	bglm	209	0.01	3	25	0	0	0	10	10
bt	bglm	209	0.0625	3	25	0	0	0	12	12
bt	bglm	209	0.125	3	25	0	0	0	17	17
bt	bglm	209	0.25	3	25	0	0	0	12	12
bt	bglm	209	0.375	3	25	0	0	0	4	5
bt	bglm	209	0.5	3	25	0	0	0	7	7
bt	bglm	209	0.01	5	25	0	0	0	12	12
bt	bglm	209	0.0625	5	25	0	0	0	16	16
bt	bglm	209	0.125	5	25	0	0	0	11	11
bt	bglm	209	0.25	5	25	0	0	0	7	7
bt	bglm	209	0.375	5	25	0	0	0	10	10
bt	bglm	209	0.5	5	25	0	0	0	11	11
bt	bglm	209	0.01	10	25	0	0	0	4	4
bt	bglm	209	0.0625	10	25	0	0	0	11	11
bt	bglm	209	0.125	10	25	0	0	0	7	8
bt	bglm	209	0.25	10	25	0	0	0	13	13
bt	bglm	209	0.375	10	25	0	0	0	13	13
bt	bglm	209	0.5	10	25	0	0	0	11	11
bt	bglm	209	0.01	3	50	0	0	0	10	10
bt	bglm	209	0.0625	3	50	0	0	0	11	11
bt	bglm	209	0.125	3	50	0	0	0	9	12
bt	bglm	209	0.25	3	50	0	0	0	9	9
bt	bglm	209	0.375	3	50	0	0	0	14	14
bt	bglm	209	0.5	3	50	0	0	0	11	11
bt	bglm	209	0.01	5	50	0	0	0	13	14
bt	bglm	209	0.0625	5	50	0	0	0	10	10
bt	bglm	209	0.125	5	50	0	0	0	17	17
bt	bglm	209	0.25	5	50	0	0	0	6	6
bt	bglm	209	0.375	5	50	0	0	0	11	12
bt	bglm	209	0.5	5	50	0	0	0	7	7
bt	bglm	209	0.01	10	50	0	0	0	8	8
bt	bglm	209	0.0625	10	50	0	0	0	16	17
bt	bglm	209	0.125	10	50	0	0	0	13	13
bt	bglm	209	0.25	10	50	0	0	0	12	12
bt	bglm	209	0.375	10	50	0	0	0	7	7
bt	bglm	209	0.5	10	50	0	0	0	11	11
bt	bglm	209	0.01	3	100	0	0	0	9	9
bt	bglm	209	0.0625	3	100	0	0	0	13	13
bt	bglm	209	0.125	3	100	0	0	0	10	10
bt	bglm	209	0.25	3	100	0	0	0	9	9
bt	bglm	209	0.375	3	100	0	0	0	12	12
bt	bglm	209	0.5	3	100	0	0	0	9	9
bt	bglm	209	0.01	5	100	0	0	0	12	12
bt	bglm	209	0.0625	5	100	0	0	0	9	9
bt	bglm	209	0.125	5	100	0	0	0	7	8
bt	bglm	209	0.25	5	100	0	0	0	7	7
bt	bglm	209	0.375	5	100	0	0	0	10	11
bt	bglm	209	0.5	5	100	0	0	0	11	11
bt	bglm	209	0.01	10	100	0	0	0	6	6
bt	bglm	209	0.0625	10	100	0	0	0	12	12
bt	bglm	209	0.125	10	100	0	0	0	14	14
bt	bglm	209	0.25	10	100	0	0	0	15	15
bt	bglm	209	0.375	10	100	0	0	0	11	11
bt	bglm	209	0.5	10	100	0	0	0	7	8
bt	bglm	209	0.01	3	25	0.5	0	0	5	6
bt	bglm	209	0.0625	3	25	0.5	0	0	8	9
bt	bglm	209	0.125	3	25	0.5	0	0	12	15
bt	bglm	209	0.25	3	25	0.5	0	0	5	5
bt	bglm	209	0.375	3	25	0.5	0	0	12	12
bt	bglm	209	0.5	3	25	0.5	0	0	10	11
bt	bglm	209	0.01	5	25	0.5	0	0	9	18
bt	bglm	209	0.0625	5	25	0.5	0	0	12	14
bt	bglm	209	0.125	5	25	0.5	0	0	13	16
bt	bglm	209	0.25	5	25	0.5	0	0	12	14
bt	bglm	209	0.375	5	25	0.5	0	0	11	14
bt	bglm	209	0.5	5	25	0.5	0	0	16	21
bt	bglm	209	0.01	10	25	0.5	0	0	7	23
bt	bglm	209	0.0625	10	25	0.5	0	0	13	21
bt	bglm	209	0.125	10	25	0.5	0	0	12	14
bt	bglm	209	0.25	10	25	0.5	0	0	14	16
bt	bglm	209	0.375	10	25	0.5	0	0	14	17
bt	bglm	209	0.5	10	25	0.5	0	0	7	8
bt	bglm	209	0.01	3	50	0.5	0	0	12	17
bt	bglm	209	0.0625	3	50	0.5	0	0	15	17
bt	bglm	209	0.125	3	50	0.5	0	0	10	10
bt	bglm	209	0.25	3	50	0.5	0	0	15	16
bt	bglm	209	0.375	3	50	0.5	0	0	13	13
bt	bglm	209	0.5	3	50	0.5	0	0	10	12
bt	bglm	209	0.01	5	50	0.5	0	0	8	14
bt	bglm	209	0.0625	5	50	0.5	0	0	7	8
bt	bglm	209	0.125	5	50	0.5	0	0	9	11
bt	bglm	209	0.25	5	50	0.5	0	0	5	5
bt	bglm	209	0.375	5	50	0.5	0	0	8	11
bt	bglm	209	0.5	5	50	0.5	0	0	14	17
bt	bglm	209	0.01	10	50	0.5	0	0	6	13
bt	bglm	209	0.0625	10	50	0.5	0	0	12	20
bt	bglm	209	0.125	10	50	0.5	0	0	11	22
bt	bglm	209	0.25	10	50	0.5	0	0	9	12
bt	bglm	209	0.375	10	50	0.5	0	0	10	15
bt	bglm	209	0.5	10	50	0.5	0	0	9	15
bt	bglm	209	0.01	3	100	0.5	0	0	12	12
bt	bglm	209	0.0625	3	100	0.5	0	0	11	13
bt	bglm	209	0.125	3	100	0.5	0	0	12	16
bt	bglm	209	0.25	3	100	0.5	0	0	7	8
bt	bglm	209	0.375	3	100	0.5	0	0	16	17
bt	bglm	209	0.5	3	100	0.5	0	0	19	21
bt	bglm	209	0.01	5	100	0.5	0	0	8	9
bt	bglm	209	0.0625	5	100	0.5	0	0	11	15
bt	bglm	209	0.125	5	100	0.5	0	0	7	8
bt	bglm	209	0.25	5	100	0.5	0	0	14	15
bt	bglm	209	0.375	5	100	0.5	0	0	15	19
bt	bglm	209	0.5	5	100	0.5	0	0	11	11
bt	bglm	209	0.01	10	100	0.5	0	0	13	17
bt	bglm	209	0.0625	10	100	0.5	0	0	11	17
bt	bglm	209	0.125	10	100	0.5	0	0	17	19
bt	bglm	209	0.25	10	100	0.5	0	0	8	16
bt	bglm	209	0.375	10	100	0.5	0	0	7	8
bt	bglm	209	0.5	10	100	0.5	0	0	13	18
bt	bglm	209	0.01	3	25	0.9	0	0	7	18
bt	bglm	209	0.0625	3	25	0.9	0	0	14	23
bt	bglm	209	0.125	3	25	0.9	0	0	11	22
bt	bglm	209	0.25	3	25	0.9	0	0	11	19
bt	bglm	209	0.375	3	25	0.9	0	0	6	9
bt	bglm	209	0.5	3	25	0.9	0	0	12	23
bt	bglm	209	0.01	5	25	0.9	0	0	3	12
bt	bglm	209	0.0625	5	25	0.9	0	0	12	19
bt	bglm	209	0.125	5	25	0.9	0	0	14	40
bt	bglm	209	0.25	5	25	0.9	0	0	4	7
bt	bglm	209	0.375	5	25	0.9	0	0	7	21
bt	bglm	209	0.5	5	25	0.9	0	0	15	34
bt	bglm	209	0.01	10	25	0.9	0	0	8	48
bt	bglm	209	0.0625	10	25	0.9	0	0	12	73
bt	bglm	209	0.125	10	25	0.9	0	0	17	72
bt	bglm	209	0.25	10	25	0.9	0	0	7	29
bt	bglm	209	0.375	10	25	0.9	0	0	6	19
bt	bglm	209	0.5	10	25	0.9	0	0	12	47
bt	bglm	209	0.01	3	50	0.9	0	0	10	22
bt	bglm	209	0.0625	3	50	0.9	0	0	17	38
bt	bglm	209	0.125	3	50	0.9	0	0	9	12
bt	bglm	209	0.25	3	50	0.9	0	0	11	16
bt	bglm	209	0.375	3	50	0.9	0	0	13	22
bt	bglm	209	0.5	3	50	0.9	0	0	8	18
bt	bglm	209	0.01	5	50	0.9	0	0	12	43
bt	bglm	209	0.0625	5	50	0.9	0	0	12	33
bt	bglm	209	0.125	5	50	0.9	0	0	12	32
bt	bglm	209	0.25	5	50	0.9	0	0	9	16
bt	bglm	209	0.375	5	50	0.9	0	0	11	23
bt	bglm	209	0.5	5	50	0.9	0	0	7	15
bt	bglm	209	0.01	10	50	0.9	0	0	11	75
bt	bglm	209	0.0625	10	50	0.9	0	0	14	57
bt	bglm	209	0.125	10	50	0.9	0	0	10	34
bt	bglm	209	0.25	10	50	0.9	0	0	5	26
bt	bglm	209	0.375	10	50	0.9	0	0	6	28
bt	bglm	209	0.5	10	50	0.9	0	0	14	35
bt	bglm	209	0.01	3	100	0.9	0	0	13	24
bt	bglm	209	0.0625	3	100	0.9	0	0	8	12
bt	bglm	209	0.125	3	100	0.9	0	0	17	31
bt	bglm	209	0.25	3	100	0.9	0	0	9	17
bt	bglm	209	0.375	3	100	0.9	0	0	4	10
bt	bglm	209	0.5	3	100	0.9	0	0	12	19
bt	bglm	209	0.01	5	100	0.9	0	0	12	41
bt	bglm	209	0.0625	5	100	0.9	0	0	12	30
bt	bglm	209	0.125	5	100	0.9	0	0	15	22
bt	bglm	209	0.25	5	100	0.9	0	0	6	12
bt	bglm	209	0.375	5	100	0.9	0	0	7	15
bt	bglm	209	0.5	5	100	0.9	0	0	13	26
bt	bglm	209	0.01	10	100	0.9	0	0	7	29
bt	bglm	209	0.0625	10	100	0.9	0	0	9	20
bt	bglm	209	0.125	10	100	0.9	0	0	10	28
bt	bglm	209	0.25	10	100	0.9	0	0	8	27
bt	bglm	209	0.375	10	100	0.9	0	0	11	53
bt	bglm	209	0.5	10	100	0.9	0	0	8	30
bt	bglm	209	0.01	3	25	0	0	0	6	6
bt	bglm	209	0.0625	3	25	0	0	0	11	11
bt	bglm	209	0.125	3	25	0	0	0	13	13
bt	bglm	209	0.25	3	25	0	0	0	14	14
bt	bglm	209	0.375	3	25	0	0	0	9	10
bt	bglm	209	0.5	3	25	0	0	0	9	10
bt	bglm	209	0.01	5	25	0	0	0	5	5
bt	bglm	209	0.0625	5	25	0	0	0	8	8
bt	bglm	209	0.125	5	25	0	0	0	16	17
bt	bglm	209	0.25	5	25	0	0	0	7	7
bt	bglm	209	0.375	5	25	0	0	0	10	10
bt	bglm	209	0.5	5	25	0	0	0	11	12
bt	bglm	209	0.01	10	25	0	0	0	1	1
bt	bglm	209	0.0625	10	25	0	0	0	9	9
bt	bglm	209	0.125	10	25	0	0	0	11	11
bt	bglm	209	0.25	10	25	0	0	0	5	5
bt	bglm	209	0.375	10	25	0	0	0	15	15
bt	bglm	209	0.5	10	25	0	0	0	9	9
bt	bglm	209	0.01	3	50	0	0	0	10	10
bt	bglm	209	0.0625	3	50	0	0	0	9	10
bt	bglm	209	0.125	3	50	0	0	0	12	12
bt	bglm	209	0.25	3	50	0	0	0	4	4
bt	bglm	209	0.375	3	50	0	0	0	7	7
bt	bglm	209	0.5	3	50	0	0	0	7	7
bt	bglm	209	0.01	5	50	0	0	0	7	7
bt	bglm	209	0.0625	5	50	0	0	0	7	7
bt	bglm	209	0.125	5	50	0	0	0	11	11
bt	bglm	209	0.25	5	50	0	0	0	9	9
bt	bglm	209	0.375	5	50	0	0	0	12	12
bt	bglm	209	0.5	5	50	0	0	0	10	10
bt	bglm	209	0.01	10	50	0	0	0	8	8
bt	bglm	209	0.0625	10	50	0	0	0	10	11
bt	bglm	209	0.125	10	50	0	0	0	12	12
bt	bglm	209	0.25	10	50	0	0	0	9	10
bt	bglm	209	0.375	10	50	0	0	0	11	11
bt	bglm	209	0.5	10	50	0	0	0	11	11
bt	bglm	209	0.01	3	100	0	0	0	5	5
bt	bglm	209	0.0625	3	100	0	0	0	11	11
bt	bglm	209	0.125	3	100	0	0	0	10	10
bt	bglm	209	0.25	3	100	0	0	0	8	8
bt	bglm	209	0.375	3	100	0	0	0	17	17
bt	bglm	209	0.5	3	100	0	0	0	13	13
bt	bglm	209	0.01	5	100	0	0	0	11	11
bt	bglm	209	0.0625	5	100	0	0	0	12	12
bt	bglm	209	0.125	5	100	0	0	0	10	10
bt	bglm	209	0.25	5	100	0	0	0	12	12
bt	bglm	209	0.375	5	100	0	0	0	13	16
bt	bglm	209	0.5	5	100	0	0	0	17	17
bt	bglm	209	0.01	10	100	0	0	0	8	10
bt	bglm	209	0.0625	10	100	0	0	0	8	8
bt	bglm	209	0.125	10	100	0	0	0	7	7
bt	bglm	209	0.25	10	100	0	0	0	11	12
bt	bglm	209	0.375	10	100	0	0	0	13	13
bt	bglm	209	0.5	10	100	0	0	0	17	17
bt	bglm	209	0.01	3	25	0.5	0	0	6	8
bt	bglm	209	0.0625	3	25	0.5	0	0	9	9
bt	bglm	209	0.125	3	25	0.5	0	0	8	9
bt	bglm	209	0.25	3	25	0.5	0	0	11	13
bt	bglm	209	0.375	3	25	0.5	0	0	17	21
bt	bglm	209	0.5	3	25	0.5	0	0	13	15
bt	bglm	209	0.01	5	25	0.5	0	0	4	6
bt	bglm	209	0.0625	5	25	0.5	0	0	13	14
bt	bglm	209	0.125	5	25	0.5	0	0	12	15
bt	bglm	209	0.25	5	25	0.5	0	0	5	5
bt	bglm	209	0.375	5	25	0.5	0	0	12	20
bt	bglm	209	0.5	5	25	0.5	0	0	11	16
bt	bglm	209	0.01	10	25	0.5	0	0	9	23
bt	bglm	209	0.0625	10	25	0.5	0	0	6	7
bt	bglm	209	0.125	10	25	0.5	0	0	15	21
bt	bglm	209	0.25	10	25	0.5	0	0	10	12
bt	bglm	209	0.375	10	25	0.5	0	0	6	6
bt	bglm	209	0.5	10	25	0.5	0	0	9	14
bt	bglm	209	0.01	3	50	0.5	0	0	15	16
bt	bglm	209	0.0625	3	50	0.5	0	0	14	15
bt	bglm	209	0.125	3	50	0.5	0	0	8	8
bt	bglm	209	0.25	3	50	0.5	0	0	7	7
bt	bglm	209	0.375	3	50	0.5	0	0	7	9
bt	bglm	209	0.5	3	50	0.5	0	0	10	11
bt	bglm	209	0.01	5	50	0.5	0	0	8	13
bt	bglm	209	0.0625	5	50	0.5	0	0	8	13
bt	bglm	209	0.125	5	50	0.5	0	0	5	5
bt	bglm	209	0.25	5	50	0.5	0	0	13	14
bt	bglm	209	0.375	5	50	0.5	0	0	9	13
bt	bglm	209	0.5	5	50	0.5	0	0	12	15
bt	bglm	209	0.01	10	50	0.5	0	0	8	14
bt	bglm	209	0.0625	10	50	0.5	0	0	14	23
bt	bglm	209	0.125	10	50	0.5	0	0	7	13
bt	bglm	209	0.25	10	50	0.5	0	0	11	14
bt	bglm	209	0.375	10	50	0.5	0	0	5	5
bt	bglm	209	0.5	10	50	0.5	0	0	11	14
bt	bglm	209	0.01	3	100	0.5	0	0	10	15
bt	bglm	209	0.0625	3	100	0.5	0	0	10	11
bt	bglm	209	0.125	3	100	0.5	0	0	3	5
bt	bglm	209	0.25	3	100	0.5	0	0	14	16
bt	bglm	209	0.375	3	100	0.5	0	0	15	18
bt	bglm	209	0.5	3	100	0.5	0	0	7	10
bt	bglm	209	0.01	5	100	0.5	0	0	13	16
bt	bglm	209	0.0625	5	100	0.5	0	0	15	22
bt	bglm	209	0.125	5	100	0.5	0	0	11	11
bt	bglm	209	0.25	5	100	0.5	0	0	12	14
bt	bglm	209	0.375	5	100	0.5	0	0	10	18
bt	bglm	209	0.5	5	100	0.5	0	0	9	11
bt	bglm	209	0.01	10	100	0.5	0	0	16	27
bt	bglm	209	0.0625	10	100	0.5	0	0	20	24
bt	bglm	209	0.125	10	100	0.5	0	0	12	20
bt	bglm	209	0.25	10	100	0.5	0	0	14	19
bt	bglm	209	0.375	10	100	0.5	0	0	6	7
bt	bglm	209	0.5	10	100	0.5	0	0	12	17
bt	bglm	209	0.01	3	25	0.9	0	0	7	19
bt	bglm	209	0.0625	3	25	0.9	0	0	16	32
bt	bglm	209	0.125	3	25	0.9	0	0	9	13
bt	bglm	209	0.25	3	25	0.9	0	0	9	17
bt	bglm	209	0.375	3	25	0.9	0	0	8	11
bt	bglm	209	0.5	3	25	0.9	0	0	10	17
bt	bglm	209	0.01	5	25	0.9	0	0	1	4
bt	bglm	209	0.0625	5	25	0.9	0	0	14	41
bt	bglm	209	0.125	5	25	0.9	0	0	10	30
bt	bglm	209	0.25	5	25	0.9	0	0	10	27
bt	bglm	209	0.375	5	25	0.9	0	0	9	27
bt	bglm	209	0.5	5	25	0.9	0	0	7	15
bt	bglm	209	0.01	10	25	0.9	0	0	4	37
bt	bglm	209	0.0625	10	25	0.9	0	0	7	31
bt	bglm	209	0.125	10	25	0.9	0	0	12	43
bt	bglm	209	0.25	10	25	0.9	0	0	12	39
bt	bglm	209	0.375	10	25	0.9	0	0	10	38
bt	bglm	209	0.5	10	25	0.9	0	0	8	28
bt	bglm	209	0.01	3	50	0.9	0	0	14	30
bt	bglm	209	0.0625	3	50	0.9	0	0	13	21
bt	bglm	209	0.125	3	50	0.9	0	0	16	31
bt	bglm	209	0.25	3	50	0.9	0	0	10	13
bt	bglm	209	0.375	3	50	0.9	0	0	11	19
bt	bglm	209	0.5	3	50	0.9	0	0	15	25
bt	bglm	209	0.01	5	50	0.9	0	0	7	28
bt	bglm	209	0.0625	5	50	0.9	0	0	10	24
bt	bglm	209	0.125	5	50	0.9	0	0	11	28
bt	bglm	209	0.25	5	50	0.9	0	0	9	21
bt	bglm	209	0.375	5	50	0.9	0	0	6	16
bt	bglm	209	0.5	5	50	0.9	0	0	8	12
bt	bglm	209	0.01	10	50	0.9	0	0	8	33
bt	bglm	209	0.0625	10	50	0.9	0	0	9	40
bt	bglm	209	0.125	10	50	0.9	0	0	12	53
bt	bglm	209	0.25	10	50	0.9	0	0	13	48
bt	bglm	209	0.375	10	50	0.9	0	0	8	25
bt	bglm	209	0.5	10	50	0.9	0	0	6	18
bt	bglm	209	0.01	3	100	0.9	0	0	11	23
bt	bglm	209	0.0625	3	100	0.9	0	0	17	32
bt	bglm	209	0.125	3	100	0.9	0	0	7	13
bt	bglm	209	0.25	3	100	0.9	0	0	14	17
bt	bglm	209	0.375	3	100	0.9	0	0	12	20
bt	bglm	209	0.5	3	100	0.9	0	0	3	6
bt	bglm	209	0.01	5	100	0.9	0	0	10	36
bt	bglm	209	0.0625	5	100	0.9	0	0	12	24
bt	bglm	209	0.125	5	100	0.9	0	0	13	30
bt	bglm	209	0.25	5	100	0.9	0	0	7	16
bt	bglm	209	0.375	5	100	0.9	0	0	14	36
bt	bglm	209	0.5	5	100	0.9	0	0	4	8
bt	bglm	209	0.01	10	100	0.9	0	0	11	63
bt	bglm	209	0.0625	10	100	0.9	0	0	3	16
bt	bglm	209	0.125	10	100	0.9	0	0	14	35
bt	bglm	209	0.25	10	100	0.9	0	0	15	66
bt	bglm	209	0.375	10	100	0.9	0	0	6	18
bt	bglm	209	0.5	10	100	0.9	0	0	7	24
bt	bglm	209	0.01	3	25	0	0	0	7	7
bt	bglm	209	0.0625	3	25	0	0	0	14	15
bt	bglm	209	0.125	3	25	0	0	0	9	9
bt	bglm	209	0.25	3	25	0	0	0	7	7
bt	bglm	209	0.375	3	25	0	0	0	11	11
bt	bglm	209	0.5	3	25	0	0	0	9	9
bt	bglm	209	0.01	5	25	0	0	0	9	9
bt	bglm	209	0.0625	5	25	0	0	0	14	14
bt	bglm	209	0.125	5	25	0	0	0	14	17
bt	bglm	209	0.25	5	25	0	0	0	14	15
bt	bglm	209	0.375	5	25	0	0	0	7	8
bt	bglm	209	0.5	5	25	0	0	0	12	12
bt	bglm	209	0.01	10	25	0	0	0	4	4
bt	bglm	209	0.0625	10	25	0	0	0	8	8
bt	bglm	209	0.125	10	25	0	0	0	12	12
bt	bglm	209	0.25	10	25	0	0	0	6	6
bt	bglm	209	0.375	10	25	0	0	0	11	11
bt	bglm	209	0.5	10	25	0	0	0	7	8
bt	bglm	209	0.01	3	50	0	0	0	15	15
bt	bglm	209	0.0625	3	50	0	0	0	12	12
bt	bglm	209	0.125	3	50	0	0	0	11	11
bt	bglm	209	0.25	3	50	0	0	0	8	8
bt	bglm	209	0.375	3	50	0	0	0	6	6
bt	bglm	209	0.5	3	50	0	0	0	14	14
bt	bglm	209	0.01	5	50	0	0	0	10	10
bt	bglm	209	0.0625	5	50	0	0	0	8	8
bt	bglm	209	0.125	5	50	0	0	0	11	11
bt	bglm	209	0.25	5	50	0	0	0	9	9
bt	bglm	209	0.375	5	50	0	0	0	9	10
bt	bglm	209	0.5	5	50	0	0	0	14	14
bt	bglm	209	0.01	10	50	0	0	0	9	9
bt	bglm	209	0.0625	10	50	0	0	0	13	13
bt	bglm	209	0.125	10	50	0	0	0	11	11
bt	bglm	209	0.25	10	50	0	0	0	13	13
bt	bglm	209	0.375	10	50	0	0	0	9	9
bt	bglm	209	0.5	10	50	0	0	0	13	13
bt	bglm	209	0.01	3	100	0	0	0	12	12
bt	bglm	209	0.0625	3	100	0	0	0	11	11
bt	bglm	209	0.125	3	100	0	0	0	14	14
bt	bglm	209	0.25	3	100	0	0	0	11	11
bt	bglm	209	0.375	3	100	0	0	0	17	17
bt	bglm	209	0.5	3	100	0	0	0	14	15
bt	bglm	209	0.01	5	100	0	0	0	11	11
bt	bglm	209	0.0625	5	100	0	0	0	10	10
bt	bglm	209	0.125	5	100	0	0	0	7	7
bt	bglm	209	0.25	5	100	0	0	0	12	12
bt	bglm	209	0.375	5	100	0	0	0	11	11
bt	bglm	209	0.5	5	100	0	0	0	3	3
bt	bglm	209	0.01	10	100	0	0	0	10	10
bt	bglm	209	0.0625	10	100	0	0	0	13	13
bt	bglm	209	0.125	10	100	0	0	0	8	9
bt	bglm	209	0.25	10	100	0	0	0	7	7
bt	bglm	209	0.375	10	100	0	0	0	8	9
bt	bglm	209	0.5	10	100	0	0	0	19	20
bt	bglm	209	0.01	3	25	0.5	0	0	7	9
bt	bglm	209	0.0625	3	25	0.5	0	0	9	10
bt	bglm	209	0.125	3	25	0.5	0	0	11	14
bt	bglm	209	0.25	3	25	0.5	0	0	13	13
bt	bglm	209	0.375	3	25	0.5	0	0	9	9
bt	bglm	209	0.5	3	25	0.5	0	0	11	13
bt	bglm	209	0.01	5	25	0.5	0	0	7	14
bt	bglm	209	0.0625	5	25	0.5	0	0	16	21
bt	bglm	209	0.125	5	25	0.5	0	0	8	12
bt	bglm	209	0.25	5	25	0.5	0	0	12	16
bt	bglm	209	0.375	5	25	0.5	0	0	10	10
bt	bglm	209	0.5	5	25	0.5	0	0	13	16
bt	bglm	209	0.01	10	25	0.5	0	0	11	29
bt	bglm	209	0.0625	10	25	0.5	0	0	18	32
bt	bglm	209	0.125	10	25	0.5	0	0	10	14
bt	bglm	209	0.25	10	25	0.5	0	0	10	15
bt	bglm	209	0.375	10	25	0.5	0	0	14	17
bt	bglm	209	0.5	10	25	0.5	0	0	10	15
bt	bglm	209	0.01	3	50	0.5	0	0	14	16
bt	bglm	209	0.0625	3	50	0.5	0	0	11	12
bt	bglm	209	0.125	3	50	0.5	0	0	10	11
bt	bglm	209	0.25	3	50	0.5	0	0	5	8
bt	bglm	209	0.375	3	50	0.5	0	0	8	10
bt	bglm	209	0.5	3	50	0.5	0	0	12	16
bt	bglm	209	0.01	5	50	0.5	0	0	12	18
bt	bglm	209	0.0625	5	50	0.5	0	0	8	8
bt	bglm	209	0.125	5	50	0.5	0	0	12	14
bt	bglm	209	0.25	5	50	0.5	0	0	8	10
bt	bglm	209	0.375	5	50	0.5	0	0	12	13
bt	bglm	209	0.5	5	50	0.5	0	0	11	11
bt	bglm	209	0.01	10	50	0.5	0	0	7	21
bt	bglm	209	0.0625	10	50	0.5	0	0	10	16
bt	bglm	209	0.125	10	50	0.5	0	0	14	19
bt	bglm	209	0.25	10	50	0.5	0	0	8	12
bt	bglm	209	0.375	10	50	0.5	0	0	12	23
bt	bglm	209	0.5	10	50	0.5	0	0	7	10
bt	bglm	209	0.01	3	100	0.5	0	0	9	10
bt	bglm	209	0.0625	3	100	0.5	0	0	11	11
bt	bglm	209	0.125	3	100	0.5	0	0	9	11
bt	bglm	209	0.25	3	100	0.5	0	0	12	15
bt	bglm	209	0.375	3	100	0.5	0	0	6	7
bt	bglm	209	0.5	3	100	0.5	0	0	12	12
bt	bglm	209	0.01	5	100	0.5	0	0	6	6
bt	bglm	209	0.0625	5	100	0.5	0	0	8	10
bt	bglm	209	0.125	5	100	0.5	0	0	9	9
bt	bglm	209	0.25	5	100	0.5	0	0	18	21
bt	bglm	209	0.375	5	100	0.5	0	0	5	5
bt	bglm	209	0.5	5	100	0.5	0	0	11	13
bt	bglm	209	0.01	10	100	0.5	0	0	10	15
bt	bglm	209	0.0625	10	100	0.5	0	0	8	10
bt	bglm	209	0.125	10	100	0.5	0	0	8	11
bt	bglm	209	0.25	10	100	0.5	0	0	9	10
bt	bglm	209	0.375	10	100	0.5	0	0	13	17
bt	bglm	209	0.5	10	100	0.5	0	0	7	9
bt	bglm	209	0.01	3	25	0.9	0	0	6	14
bt	bglm	209	0.0625	3	25	0.9	0	0	10	24
bt	bglm	209	0.125	3	25	0.9	0	0	10	17
bt	bglm	209	0.25	3	25	0.9	0	0	9	16
bt	bglm	209	0.375	3	25	0.9	0	0	9	17
bt	bglm	209	0.5	3	25	0.9	0	0	11	17
bt	bglm	209	0.01	5	25	0.9	0	0	5	22
bt	bglm	209	0.0625	5	25	0.9	0	0	13	44
bt	bglm	209	0.125	5	25	0.9	0	0	19	53
bt	bglm	209	0.25	5	25	0.9	0	0	7	14
bt	bglm	209	0.375	5	25	0.9	0	0	7	17
bt	bglm	209	0.5	5	25	0.9	0	0	14	43
bt	bglm	209	0.01	10	25	0.9	0	0	8	44
bt	bglm	209	0.0625	10	25	0.9	0	0	20	87
bt	bglm	209	0.125	10	25	0.9	0	0	13	52
bt	bglm	209	0.25	10	25	0.9	0	0	13	57
bt	bglm	209	0.375	10	25	0.9	0	0	14	68
bt	bglm	209	0.5	10	25	0.9	0	0	9	38
bt	bglm	209	0.01	3	50	0.9	0	0	12	26
bt	bglm	209	0.0625	3	50	0.9	0	0	7	12
bt	bglm	209	0.125	3	50	0.9	0	0	16	21
bt	bglm	209	0.25	3	50	0.9	0	0	10	19
bt	bglm	209	0.375	3	50	0.9	0	0	11	18
bt	bglm	209	0.5	3	50	0.9	0	0	9	14
bt	bglm	209	0.01	5	50	0.9	0	0	8	24
bt	bglm	209	0.0625	5	50	0.9	0	0	10	28
bt	bglm	209	0.125	5	50	0.9	0	0	11	24
bt	bglm	209	0.25	5	50	0.9	0	0	10	27
bt	bglm	209	0.375	5	50	0.9	0	0	7	19
bt	bglm	209	0.5	5	50	0.9	0	0	13	32
bt	bglm	209	0.01	10	50	0.9	0	0	8	57
bt	bglm	209	0.0625	10	50	0.9	0	0	15	56
bt	bglm	209	0.125	10	50	0.9	0	0	11	45
bt	bglm	209	0.25	10	50	0.9	0	0	8	32
bt	bglm	209	0.375	10	50	0.9	0	0	15	78
bt	bglm	209	0.5	10	50	0.9	0	0	8	26
bt	bglm	209	0.01	3	100	0.9	0	0	16	39
bt	bglm	209	0.0625	3	100	0.9	0	0	9	15
bt	bglm	209	0.125	3	100	0.9	0	0	12	16
bt	bglm	209	0.25	3	100	0.9	0	0	11	20
bt	bglm	209	0.375	3	100	0.9	0	0	7	8
bt	bglm	209	0.5	3	100	0.9	0	0	15	32
bt	bglm	209	0.01	5	100	0.9	0	0	21	54
bt	bglm	209	0.0625	5	100	0.9	0	0	10	26
bt	bglm	209	0.125	5	100	0.9	0	0	9	19
bt	bglm	209	0.25	5	100	0.9	0	0	11	18
bt	bglm	209	0.375	5	100	0.9	0	0	7	17
bt	bglm	209	0.5	5	100	0.9	0	0	13	34
bt	bglm	209	0.01	10	100	0.9	0	0	13	77
bt	bglm	209	0.0625	10	100	0.9	0	0	12	65
bt	bglm	209	0.125	10	100	0.9	0	0	11	32
bt	bglm	209	0.25	10	100	0.9	0	0	10	25
bt	bglm	209	0.375	10	100	0.9	0	0	17	52
bt	bglm	209	0.5	10	100	0.9	0	0	11	45
bt	bglm	209	0.01	3	25	0	0	0	7	7
bt	bglm	209	0.0625	3	25	0	0	0	13	13
bt	bglm	209	0.125	3	25	0	0	0	9	9
bt	bglm	209	0.25	3	25	0	0	0	9	9
bt	bglm	209	0.375	3	25	0	0	0	10	10
bt	bglm	209	0.5	3	25	0	0	0	13	13
bt	bglm	209	0.01	5	25	0	0	0	4	4
bt	bglm	209	0.0625	5	25	0	0	0	12	12
bt	bglm	209	0.125	5	25	0	0	0	17	17
bt	bglm	209	0.25	5	25	0	0	0	8	9
bt	bglm	209	0.375	5	25	0	0	0	9	9
bt	bglm	209	0.5	5	25	0	0	0	6	6
bt	bglm	209	0.01	10	25	0	0	0	4	4
bt	bglm	209	0.0625	10	25	0	0	0	10	10
bt	bglm	209	0.125	10	25	0	0	0	11	11
bt	bglm	209	0.25	10	25	0	0	0	15	15
bt	bglm	209	0.375	10	25	0	0	0	13	14
bt	bglm	209	0.5	10	25	0	0	0	9	9
bt	bglm	209	0.01	3	50	0	0	0	10	10
bt	bglm	209	0.0625	3	50	0	0	0	4	4
bt	bglm	209	0.125	3	50	0	0	0	6	6
bt	bglm	209	0.25	3	50	0	0	0	13	13
bt	bglm	209	0.375	3	50	0	0	0	6	8
bt	bglm	209	0.5	3	50	0	0	0	10	10
bt	bglm	209	0.01	5	50	0	0	0	7	7
bt	bglm	209	0.0625	5	50	0	0	0	6	6
bt	bglm	209	0.125	5	50	0	0	0	13	13
bt	bglm	209	0.25	5	50	0	0	0	7	8
bt	bglm	209	0.375	5	50	0	0	0	10	10
bt	bglm	209	0.5	5	50	0	0	0	14	15
bt	bglm	209	0.01	10	50	0	0	0	4	4
bt	bglm	209	0.0625	10	50	0	0	0	7	7
bt	bglm	209	0.125	10	50	0	0	0	13	13
bt	bglm	209	0.25	10	50	0	0	0	6	6
bt	bglm	209	0.375	10	50	0	0	0	10	10
bt	bglm	209	0.5	10	50	0	0	0	8	8
bt	bglm	209	0.01	3	100	0	0	0	10	10
bt	bglm	209	0.0625	3	100	0	0	0	8	8
bt	bglm	209	0.125	3	100	0	0	0	10	11
bt	bglm	209	0.25	3	100	0	0	0	7	7
bt	bglm	209	0.375	3	100	0	0	0	8	8
bt	bglm	209	0.5	3	100	0	0	0	8	8
bt	bglm	209	0.01	5	100	0	0	0	8	9
bt	bglm	209	0.0625	5	100	0	0	0	9	9
bt	bglm	209	0.125	5	100	0	0	0	17	17
bt	bglm	209	0.25	5	100	0	0	0	12	12
bt	bglm	209	0.375	5	100	0	0	0	7	8
bt	bglm	209	0.5	5	100	0	0	0	17	17
bt	bglm	209	0.01	10	100	0	0	0	8	8
bt	bglm	209	0.0625	10	100	0	0	0	8	8
bt	bglm	209	0.125	10	100	0	0	0	14	14
bt	bglm	209	0.25	10	100	0	0	0	15	15
bt	bglm	209	0.375	10	100	0	0	0	8	8
bt	bglm	209	0.5	10	100	0	0	0	4	4
bt	bglm	209	0.01	3	25	0.5	0	0	9	11
bt	bglm	209	0.0625	3	25	0.5	0	0	8	8
bt	bglm	209	0.125	3	25	0.5	0	0	19	23
bt	bglm	209	0.25	3	25	0.5	0	0	14	15
bt	bglm	209	0.375	3	25	0.5	0	0	18	19
bt	bglm	209	0.5	3	25	0.5	0	0	12	16
bt	bglm	209	0.01	5	25	0.5	0	0	12	20
bt	bglm	209	0.0625	5	25	0.5	0	0	12	15
bt	bglm	209	0.125	5	25	0.5	0	0	7	7
bt	bglm	209	0.25	5	25	0.5	0	0	5	8
bt	bglm	209	0.375	5	25	0.5	0	0	14	16
bt	bglm	209	0.5	5	25	0.5	0	0	13	17
bt	bglm	209	0.01	10	25	0.5	0	0	8	19
bt	bglm	209	0.0625	10	25	0.5	0	0	12	17
bt	bglm	209	0.125	10	25	0.5	0	0	11	15
bt	bglm	209	0.25	10	25	0.5	0	0	11	13
bt	bglm	209	0.375	10	25	0.5	0	0	13	17
bt	bglm	209	0.5	10	25	0.5	0	0	17	23
bt	bglm	209	0.01	3	50	0.5	0	0	11	12
bt	bglm	209	0.0625	3	50	0.5	0	0	14	16
bt	bglm	209	0.125	3	50	0.5	0	0	10	12
bt	bglm	209	0.25	3	50	0.5	0	0	8	8
bt	bglm	209	0.375	3	50	0.5	0	0	10	12
bt	bglm	209	0.5	3	50	0.5	0	0	14	17
bt	bglm	209	0.01	5	50	0.5	0	0	10	15
bt	bglm	209	0.0625	5	50	0.5	0	0	11	17
bt	bglm	209	0.125	5	50	0.5	0	0	11	15
bt	bglm	209	0.25	5	50	0.5	0	0	8	10
bt	bglm	209	0.375	5	50	0.5	0	0	12	14
bt	bglm	209	0.5	5	50	0.5	0	0	7	10
bt	bglm	209	0.01	10	50	0.5	0	0	11	18
bt	bglm	209	0.0625	10	50	0.5	0	0	22	28
bt	bglm	209	0.125	10	50	0.5	0	0	5	11
bt	bglm	209	0.25	10	50	0.5	0	0	11	13
bt	bglm	209	0.375	10	50	0.5	0	0	8	10
bt	bglm	209	0.5	10	50	0.5	0	0	15	17
bt	bglm	209	0.01	3	100	0.5	0	0	9	10
bt	bglm	209	0.0625	3	100	0.5	0	0	8	8
bt	bglm	209	0.125	3	100	0.5	0	0	12	15
bt	bglm	209	0.25	3	100	0.5	0	0	9	11
bt	bglm	209	0.375	3	100	0.5	0	0	12	14
bt	bglm	209	0.5	3	100	0.5	0	0	14	15
bt	bglm	209	0.01	5	100	0.5	0	0	13	15
bt	bglm	209	0.0625	5	100	0.5	0	0	12	16
bt	bglm	209	0.125	5	100	0.5	0	0	13	14
bt	bglm	209	0.25	5	100	0.5	0	0	8	8
bt	bglm	209	0.375	5	100	0.5	0	0	9	9
bt	bglm	209	0.5	5	100	0.5	0	0	8	11
bt	bglm	209	0.01	10	100	0.5	0	0	16	21
bt	bglm	209	0.0625	10	100	0.5	0	0	7	15
bt	bglm	209	0.125	10	100	0.5	0	0	11	18
bt	bglm	209	0.25	10	100	0.5	0	0	8	9
bt	bglm	209	0.375	10	100	0.5	0	0	12	21
bt	bglm	209	0.5	10	100	0.5	0	0	9	9
bt	bglm	209	0.01	3	25	0.9	0	0	2	4
bt	bglm	209	0.0625	3	25	0.9	0	0	14	27
bt	bglm	209	0.125	3	25	0.9	0	0	9	15
bt	bglm	209	0.25	3	25	0.9	0	0	11	17
bt	bglm	209	0.375	3	25	0.9	0	0	13	21
bt	bglm	209	0.5	3	25	0.9	0	0	10	22
bt	bglm	209	0.01	5	25	0.9	0	0	5	19
bt	bglm	209	0.0625	5	25	0.9	0	0	17	44
bt	bglm	209	0.125	5	25	0.9	0	0	9	19
bt	bglm	209	0.25	5	25	0.9	0	0	12	25
bt	bglm	209	0.375	5	25	0.9	0	0	9	24
bt	bglm	209	0.5	5	25	0.9	0	0	12	33
bt	bglm	209	0.01	10	25	0.9	0	0	2	15
bt	bglm	209	0.0625	10	25	0.9	0	0	17	85
bt	bglm	209	0.125	10	25	0.9	0	0	7	13
bt	bglm	209	0.25	10	25	0.9	0	0	10	26
bt	bglm	209	0.375	10	25	0.9	0	0	10	32
bt	bglm	209	0.5	10	25	0.9	0	0	12	58
bt	bglm	209	0.01	3	50	0.9	0	0	6	14
bt	bglm	209	0.0625	3	50	0.9	0	0	11	19
bt	bglm	209	0.125	3	50	0.9	0	0	9	13
bt	bglm	209	0.25	3	50	0.9	0	0	14	23
bt	bglm	209	0.375	3	50	0.9	0	0	11	17
bt	bglm	209	0.5	3	50	0.9	0	0	9	21
bt	bglm	209	0.01	5	50	0.9	0	0	9	33
bt	bglm	209	0.0625	5	50	0.9	0	0	7	17
bt	bglm	209	0.125	5	50	0.9	0	0	10	26
bt	bglm	209	0.25	5	50	0.9	0	0	9	17
bt	bglm	209	0.375	5	50	0.9	0	0	9	21
bt	bglm	209	0.5	5	50	0.9	0	0	7	16
bt	bglm	209	0.01	10	50	0.9	0	0	9	65
bt	bglm	209	0.0625	10	50	0.9	0	0	10	24
bt	bglm	209	0.125	10	50	0.9	0	0	9	27
bt	bglm	209	0.25	10	50	0.9	0	0	8	33
bt	bglm	209	0.375	10	50	0.9	0	0	11	26
bt	bglm	209	0.5	10	50	0.9	0	0	16	59
bt	bglm	209	0.01	3	100	0.9	0	0	17	33
bt	bglm	209	0.0625	3	100	0.9	0	0	9	17
bt	bglm	209	0.125	3	100	0.9	0	0	14	23
bt	bglm	209	0.25	3	100	0.9	0	0	10	15
bt	bglm	209	0.375	3	100	0.9	0	0	14	23
bt	bglm	209	0.5	3	100	0.9	0	0	8	15
bt	bglm	209	0.01	5	100	0.9	0	0	5	21
bt	bglm	209	0.0625	5	100	0.9	0	0	10	26
bt	bglm	209	0.125	5	100	0.9	0	0	7	12
bt	bglm	209	0.25	5	100	0.9	0	0	11	34
bt	bglm	209	0.375	5	100	0.9	0	0	12	35
bt	bglm	209	0.5	5	100	0.9	0	0	6	16
bt	bglm	209	0.01	10	100	0.9	0	0	11	59
bt	bglm	209	0.0625	10	100	0.9	0	0	11	34
bt	bglm	209	0.125	10	100	0.9	0	0	10	40
bt	bglm	209	0.25	10	100	0.9	0	0	14	55
bt	bglm	209	0.375	10	100	0.9	0	0	10	33
bt	bglm	209	0.5	10	100	0.9	0	0	13	54
bt	bglm	209	0.01	3	25	0	0	0	9	9
bt	bglm	209	0.0625	3	25	0	0	0	13	13
bt	bglm	209	0.125	3	25	0	0	0	13	13
bt	bglm	209	0.25	3	25	0	0	0	13	13
bt	bglm	209	0.375	3	25	0	0	0	16	16
bt	bglm	209	0.5	3	25	0	0	0	10	10
bt	bglm	209	0.01	5	25	0	0	0	7	7
bt	bglm	209	0.0625	5	25	0	0	0	20	21
bt	bglm	209	0.125	5	25	0	0	0	10	10
bt	bglm	209	0.25	5	25	0	0	0	9	11
bt	bglm	209	0.375	5	25	0	0	0	9	9
bt	bglm	209	0.5	5	25	0	0	0	8	8
bt	bglm	209	0.01	10	25	0	0	0	9	9
bt	bglm	209	0.0625	10	25	0	0	0	15	15
bt	bglm	209	0.125	10	25	0	0	0	13	13
bt	bglm	209	0.25	10	25	0	0	0	9	9
bt	bglm	209	0.375	10	25	0	0	0	8	8
bt	bglm	209	0.5	10	25	0	0	0	8	8
bt	bglm	209	0.01	3	50	0	0	0	7	7
bt	bglm	209	0.0625	3	50	0	0	0	13	13
bt	bglm	209	0.125	3	50	0	0	0	13	14
bt	bglm	209	0.25	3	50	0	0	0	13	14
bt	bglm	209	0.375	3	50	0	0	0	10	11
bt	bglm	209	0.5	3	50	0	0	0	12	12
bt	bglm	209	0.01	5	50	0	0	0	9	9
bt	bglm	209	0.0625	5	50	0	0	0	7	7
bt	bglm	209	0.125	5	50	0	0	0	7	7
bt	bglm	209	0.25	5	50	0	0	0	6	6
bt	bglm	209	0.375	5	50	0	0	0	9	9
bt	bglm	209	0.5	5	50	0	0	0	13	15
bt	bglm	209	0.01	10	50	0	0	0	8	8
bt	bglm	209	0.0625	10	50	0	0	0	14	14
bt	bglm	209	0.125	10	50	0	0	0	11	11
bt	bglm	209	0.25	10	50	0	0	0	9	9
bt	bglm	209	0.375	10	50	0	0	0	16	16
bt	bglm	209	0.5	10	50	0	0	0	12	12
bt	bglm	209	0.01	3	100	0	0	0	11	11
bt	bglm	209	0.0625	3	100	0	0	0	10	12
bt	bglm	209	0.125	3	100	0	0	0	10	10
bt	bglm	209	0.25	3	100	0	0	0	11	11
bt	bglm	209	0.375	3	100	0	0	0	13	13
bt	bglm	209	0.5	3	100	0	0	0	7	7
bt	bglm	209	0.01	5	100	0	0	0	8	8
bt	bglm	209	0.0625	5	100	0	0	0	13	13
bt	bglm	209	0.125	5	100	0	0	0	10	10
bt	bglm	209	0.25	5	100	0	0	0	6	6
bt	bglm	209	0.375	5	100	0	0	0	8	8
bt	bglm	209	0.5	5	100	0	0	0	9	9
bt	bglm	209	0.01	10	100	0	0	0	13	14
bt	bglm	209	0.0625	10	100	0	0	0	7	7
bt	bglm	209	0.125	10	100	0	0	0	9	9
bt	bglm	209	0.25	10	100	0	0	0	8	8
bt	bglm	209	0.375	10	100	0	0	0	6	6
bt	bglm	209	0.5	10	100	0	0	0	13	13
bt	bglm	209	0.01	3	25	0.5	0	0	6	7
bt	bglm	209	0.0625	3	25	0.5	0	0	16	18
bt	bglm	209	0.125	3	25	0.5	0	0	7	8
bt	bglm	209	0.25	3	25	0.5	0	0	9	15
bt	bglm	209	0.375	3	25	0.5	0	0	8	10
bt	bglm	209	0.5	3	25	0.5	0	0	16	18
bt	bglm	209	0.01	5	25	0.5	0	0	10	18
bt	bglm	209	0.0625	5	25	0.5	0	0	12	16
bt	bglm	209	0.125	5	25	0.5	0	0	13	22
bt	bglm	209	0.25	5	25	0.5	0	0	7	9
bt	bglm	209	0.375	5	25	0.5	0	0	12	14
bt	bglm	209	0.5	5	25	0.5	0	0	13	14
bt	bglm	209	0.01	10	25	0.5	0	0	10	26
bt	bglm	209	0.0625	10	25	0.5	0	0	14	17
bt	bglm	209	0.125	10	25	0.5	0	0	15	20
bt	bglm	209	0.25	10	25	0.5	0	0	9	12
bt	bglm	209	0.375	10	25	0.5	0	0	9	13
bt	bglm	209	0.5	10	25	0.5	0	0	13	15
bt	bglm	209	0.01	3	50	0.5	0	0	10	13
bt	bglm	209	0.0625	3	50	0.5	0	0	13	16
bt	bglm	209	0.125	3	50	0.5	0	0	13	16
bt	bglm	209	0.25	3	50	0.5	0	0	11	12
bt	bglm	209	0.375	3	50	0.5	0	0	11	15
bt	bglm	209	0.5	3	50	0.5	0	0	16	18
bt	bglm	209	0.01	5	50	0.5	0	0	12	21
bt	bglm	209	0.0625	5	50	0.5	0	0	11	16
bt	bglm	209	0.125	5	50	0.5	0	0	12	13
bt	bglm	209	0.25	5	50	0.5	0	0	10	13
bt	bglm	209	0.375	5	50	0.5	0	0	11	15
bt	bglm	209	0.5	5	50	0.5	0	0	16	22
bt	bglm	209	0.01	10	50	0.5	0	0	3	6
bt	bglm	209	0.0625	10	50	0.5	0	0	16	21
bt	bglm	209	0.125	10	50	0.5	0	0	12	16
bt	bglm	209	0.25	10	50	0.5	0	0	7	10
bt	bglm	209	0.375	10	50	0.5	0	0	9	12
bt	bglm	209	0.5	10	50	0.5	0	0	11	22
bt	bglm	209	0.01	3	100	0.5	0	0	15	15
bt	bglm	209	0.0625	3	100	0.5	0	0	13	13
bt	bglm	209	0.125	3	100	0.5	0	0	12	14
bt	bglm	209	0.25	3	100	0.5	0	0	18	22
bt	bglm	209	0.375	3	100	0.5	0	0	12	16
bt	bglm	209	0.5	3	100	0.5	0	0	9	11
bt	bglm	209	0.01	5	100	0.5	0	0	7	9
bt	bglm	209	0.0625	5	100	0.5	0	0	6	6
bt	bglm	209	0.125	5	100	0.5	0	0	11	13
bt	bglm	209	0.25	5	100	0.5	0	0	12	14
bt	bglm	209	0.375	5	100	0.5	0	0	14	18
bt	bglm	209	0.5	5	100	0.5	0	0	10	10
bt	bglm	209	0.01	10	100	0.5	0	0	13	28
bt	bglm	209	0.0625	10	100	0.5	0	0	9	12
bt	bglm	209	0.125	10	100	0.5	0	0	7	11
bt	bglm	209	0.25	10	100	0.5	0	0	12	14
bt	bglm	209	0.375	10	100	0.5	0	0	9	11
bt	bglm	209	0.5	10	100	0.5	0	0	12	16
bt	bglm	209	0.01	3	25	0.9	0	0	9	24
bt	bglm	209	0.0625	3	25	0.9	0	0	10	20
bt	bglm	209	0.125	3	25	0.9	0	0	12	21
bt	bglm	209	0.25	3	25	0.9	0	0	5	7
bt	bglm	209	0.375	3	25	0.9	0	0	10	22
bt	bglm	209	0.5	3	25	0.9	0	0	13	21
bt	bglm	209	0.01	5	25	0.9	0	0	5	18
bt	bglm	209	0.0625	5	25	0.9	0	0	11	43
bt	bglm	209	0.125	5	25	0.9	0	0	9	24
bt	bglm	209	0.25	5	25	0.9	0	0	17	42
bt	bglm	209	0.375	5	25	0.9	0	0	6	9
bt	bglm	209	0.5	5	25	0.9	0	0	15	30
bt	bglm	209	0.01	10	25	0.9	0	0	9	59
bt	bglm	209	0.0625	10	25	0.9	0	0	9	44
bt	bglm	209	0.125	10	25	0.9	0	0	12	34
bt	bglm	209	0.25	10	25	0.9	0	0	13	40
bt	bglm	209	0.375	10	25	0.9	0	0	15	56
bt	bglm	209	0.5	10	25	0.9	0	0	13	55
bt	bglm	209	0.01	3	50	0.9	0	0	4	12
bt	bglm	209	0.0625	3	50	0.9	0	0	7	16
bt	bglm	209	0.125	3	50	0.9	0	0	10	20
bt	bglm	209	0.25	3	50	0.9	0	0	13	19
bt	bglm	209	0.375	3	50	0.9	0	0	14	22
bt	bglm	209	0.5	3	50	0.9	0	0	11	19
bt	bglm	209	0.01	5	50	0.9	0	0	18	46
bt	bglm	209	0.0625	5	50	0.9	0	0	14	35
bt	bglm	209	0.125	5	50	0.9	0	0	8	21
bt	bglm	209	0.25	5	50	0.9	0	0	7	13
bt	bglm	209	0.375	5	50	0.9	0	0	7	16
bt	bglm	209	0.5	5	50	0.9	0	0	12	33
bt	bglm	209	0.01	10	50	0.9	0	0	10	66
bt	bglm	209	0.0625	10	50	0.9	0	0	5	13
bt	bglm	209	0.125	10	50	0.9	0	0	9	27
bt	bglm	209	0.25	10	50	0.9	0	0	7	32
bt	bglm	209	0.375	10	50	0.9	0	0	10	37
bt	bglm	209	0.5	10	50	0.9	0	0	9	40
bt	bglm	209	0.01	3	100	0.9	0	0	11	20
bt	bglm	209	0.0625	3	100	0.9	0	0	12	20
bt	bglm	209	0.125	3	100	0.9	0	0	10	15
bt	bglm	209	0.25	3	100	0.9	0	0	12	22
bt	bglm	209	0.375	3	100	0.9	0	0	11	21
bt	bglm	209	0.5	3	100	0.9	0	0	7	14
bt	bglm	209	0.01	5	100	0.9	0	0	7	13
bt	bglm	209	0.0625	5	100	0.9	0	0	19	42
bt	bglm	209	0.125	5	100	0.9	0	0	9	17
bt	bglm	209	0.25	5	100	0.9	0	0	10	29
bt	bglm	209	0.375	5	100	0.9	0	0	14	34
bt	bglm	209	0.5	5	100	0.9	0	0	9	18
bt	bglm	209	0.01	10	100	0.9	0	0	15	68
bt	bglm	209	0.0625	10	100	0.9	0	0	14	54
bt	bglm	209	0.125	10	100	0.9	0	0	9	24
bt	bglm	209	0.25	10	100	0.9	0	0	9	20
bt	bglm	209	0.375	10	100	0.9	0	0	7	31
bt	bglm	209	0.5	10	100	0.9	0	0	12	44
bt	bglm	209	0.01	3	25	0	0	0	6	6
bt	bglm	209	0.0625	3	25	0	0	0	18	18
bt	bglm	209	0.125	3	25	0	0	0	13	13
bt	bglm	209	0.25	3	25	0	0	0	10	10
bt	bglm	209	0.375	3	25	0	0	0	10	11
bt	bglm	209	0.5	3	25	0	0	0	13	13
bt	bglm	209	0.01	5	25	0	0	0	8	8
bt	bglm	209	0.0625	5	25	0	0	0	10	11
bt	bglm	209	0.125	5	25	0	0	0	17	19
bt	bglm	209	0.25	5	25	0	0	0	14	14
bt	bglm	209	0.375	5	25	0	0	0	7	7
bt	bglm	209	0.5	5	25	0	0	0	9	9
bt	bglm	209	0.01	10	25	0	0	0	10	10
bt	bglm	209	0.0625	10	25	0	0	0	18	18
bt	bglm	209	0.125	10	25	0	0	0	12	12
bt	bglm	209	0.25	10	25	0	0	0	13	14
bt	bglm	209	0.375	10	25	0	0	0	14	15
bt	bglm	209	0.5	10	25	0	0	0	14	14
bt	bglm	209	0.01	3	50	0	0	0	12	12
bt	bglm	209	0.0625	3	50	0	0	0	9	9
bt	bglm	209	0.125	3	50	0	0	0	10	10
bt	bglm	209	0.25	3	50	0	0	0	14	14
bt	bglm	209	0.375	3	50	0	0	0	11	11
bt	bglm	209	0.5	3	50	0	0	0	14	14
bt	bglm	209	0.01	5	50	0	0	0	12	12
bt	bglm	209	0.0625	5	50	0	0	0	14	15
bt	bglm	209	0.125	5	50	0	0	0	13	13
bt	bglm	209	0.25	5	50	0	0	0	5	5
bt	bglm	209	0.375	5	50	0	0	0	9	9
bt	bglm	209	0.5	5	50	0	0	0	9	10
bt	bglm	209	0.01	10	50	0	0	0	5	5
bt	bglm	209	0.0625	10	50	0	0	0	9	9
bt	bglm	209	0.125	10	50	0	0	0	10	11
bt	bglm	209	0.25	10	50	0	0	0	19	21
bt	bglm	209	0.375	10	50	0	0	0	8	8
bt	bglm	209	0.5	10	50	0	0	0	12	12
bt	bglm	209	0.01	3	100	0	0	0	8	9
bt	bglm	209	0.0625	3	100	0	0	0	10	10
bt	bglm	209	0.125	3	100	0	0	0	10	10
bt	bglm	209	0.25	3	100	0	0	0	8	9
bt	bglm	209	0.375	3	100	0	0	0	11	11
bt	bglm	209	0.5	3	100	0	0	0	9	9
bt	bglm	209	0.01	5	100	0	0	0	13	13
bt	bglm	209	0.0625	5	100	0	0	0	15	16
bt	bglm	209	0.125	5	100	0	0	0	17	19
bt	bglm	209	0.25	5	100	0	0	0	12	13
bt	bglm	209	0.375	5	100	0	0	0	10	10
bt	bglm	209	0.5	5	100	0	0	0	7	7
bt	bglm	209	0.01	10	100	0	0	0	13	13
bt	bglm	209	0.0625	10	100	0	0	0	9	9
bt	bglm	209	0.125	10	100	0	0	0	11	11
bt	bglm	209	0.25	10	100	0	0	0	14	14
bt	bglm	209	0.375	10	100	0	0	0	11	11
bt	bglm	209	0.5	10	100	0	0	0	10	11
bt	bglm	209	0.01	3	25	0.5	0	0	8	9
bt	bglm	209	0.0625	3	25	0.5	0	0	23	28
bt	bglm	209	0.125	3	25	0.5	0	0	9	9
bt	bglm	209	0.25	3	25	0.5	0	0	10	11
bt	bglm	209	0.375	3	25	0.5	0	0	11	13
bt	bglm	209	0.5	3	25	0.5	0	0	8	10
bt	bglm	209	0.01	5	25	0.5	0	0	1	1
bt	bglm	209	0.0625	5	25	0.5	0	0	14	16
bt	bglm	209	0.125	5	25	0.5	0	0	18	25
bt	bglm	209	0.25	5	25	0.5	0	0	7	9
bt	bglm	209	0.375	5	25	0.5	0	0	11	16
bt	bglm	209	0.5	5	25	0.5	0	0	14	16
bt	bglm	209	0.01	10	25	0.5	0	0	8	19
bt	bglm	209	0.0625	10	25	0.5	0	0	12	19
bt	bglm	209	0.125	10	25	0.5	0	0	9	10
bt	bglm	209	0.25	10	25	0.5	0	0	10	17
bt	bglm	209	0.375	10	25	0.5	0	0	8	14
bt	bglm	209	0.5	10	25	0.5	0	0	14	19
bt	bglm	209	0.01	3	50	0.5	0	0	7	9
bt	bglm	209	0.0625	3	50	0.5	0	0	13	13
bt	bglm	209	0.125	3	50	0.5	0	0	7	7
bt	bglm	209	0.25	3	50	0.5	0	0	9	9
bt	bglm	209	0.375	3	50	0.5	0	0	11	11
bt	bglm	209	0.5	3	50	0.5	0	0	6	7
bt	bglm	209	0.01	5	50	0.5	0	0	9	15
bt	bglm	209	0.0625	5	50	0.5	0	0	14	19
bt	bglm	209	0.125	5	50	0.5	0	0	9	10
bt	bglm	209	0.25	5	50	0.5	0	0	9	14
bt	bglm	209	0.375	5	50	0.5	0	0	9	11
bt	bglm	209	0.5	5	50	0.5	0	0	9	12
bt	bglm	209	0.01	10	50	0.5	0	0	18	23
bt	bglm	209	0.0625	10	50	0.5	0	0	17	18
bt	bglm	209	0.125	10	50	0.5	0	0	12	16
bt	bglm	209	0.25	10	50	0.5	0	0	9	9
bt	bglm	209	0.375	10	50	0.5	0	0	12	18
bt	bglm	209	0.5	10	50	0.5	0	0	13	18
bt	bglm	209	0.01	3	100	0.5	0	0	16	17
bt	bglm	209	0.0625	3	100	0.5	0	0	9	11
bt	bglm	209	0.125	3	100	0.5	0	0	9	10
bt	bglm	209	0.25	3	100	0.5	0	0	6	7
bt	bglm	209	0.375	3	100	0.5	0	0	9	9
bt	bglm	209	0.5	3	100	0.5	0	0	5	5
bt	bglm	209	0.01	5	100	0.5	0	0	15	17
bt	bglm	209	0.0625	5	100	0.5	0	0	11	13
bt	bglm	209	0.125	5	100	0.5	0	0	6	8
bt	bglm	209	0.25	5	100	0.5	0	0	12	12
bt	bglm	209	0.375	5	100	0.5	0	0	7	9
bt	bglm	209	0.5	5	100	0.5	0	0	16	18
bt	bglm	209	0.01	10	100	0.5	0	0	14	17
bt	bglm	209	0.0625	10	100	0.5	0	0	7	8
bt	bglm	209	0.125	10	100	0.5	0	0	14	19
bt	bglm	209	0.25	10	100	0.5	0	0	10	10
bt	bglm	209	0.375	10	100	0.5	0	0	8	10
bt	bglm	209	0.5	10	100	0.5	0	0	13	16
bt	bglm	209	0.01	3	25	0.9	0	0	3	8
bt	bglm	209	0.0625	3	25	0.9	0	0	17	30
bt	bglm	209	0.125	3	25	0.9	0	0	14	28
bt	bglm	209	0.25	3	25	0.9	0	0	13	22
bt	bglm	209	0.375	3	25	0.9	0	0	15	26
bt	bglm	209	0.5	3	25	0.9	0	0	9	10
bt	bglm	209	0.01	5	25	0.9	0	0	2	8
bt	bglm	209	0.0625	5	25	0.9	0	0	12	34
bt	bglm	209	0.125	5	25	0.9	0	0	16	40
bt	bglm	209	0.25	5	25	0.9	0	0	11	33
bt	bglm	209	0.375	5	25	0.9	0	0	12	30
bt	bglm	209	0.5	5	25	0.9	0	0	9	31
bt	bglm	209	0.01	10	25	0.9	0	0	5	26
bt	bglm	209	0.0625	10	25	0.9	0	0	13	76
bt	bglm	209	0.125	10	25	0.9	0	0	15	55
bt	bglm	209	0.25	10	25	0.9	0	0	12	45
bt	bglm	209	0.375	10	25	0.9	0	0	8	18
bt	bglm	209	0.5	10	25	0.9	0	0	5	26
bt	bglm	209	0.01	3	50	0.9	0	0	4	8
bt	bglm	209	0.0625	3	50	0.9	0	0	12	26
bt	bglm	209	0.125	3	50	0.9	0	0	17	31
bt	bglm	209	0.25	3	50	0.9	0	0	9	15
bt	bglm	209	0.375	3	50	0.9	0	0	13	20
bt	bglm	209	0.5	3	50	0.9	0	0	10	17
bt	bglm	209	0.01	5	50	0.9	0	0	12	33
bt	bglm	209	0.0625	5	50	0.9	0	0	11	25
bt	bglm	209	0.125	5	50	0.9	0	0	18	56
bt	bglm	209	0.25	5	50	0.9	0	0	8	17
bt	bglm	209	0.375	5	50	0.9	0	0	11	21
bt	bglm	209	0.5	5	50	0.9	0	0	6	12
bt	bglm	209	0.01	10	50	0.9	0	0	6	27
bt	bglm	209	0.0625	10	50	0.9	0	0	7	34
bt	bglm	209	0.125	10	50	0.9	0	0	9	22
bt	bglm	209	0.25	10	50	0.9	0	0	6	19
bt	bglm	209	0.375	10	50	0.9	0	0	11	25
bt	bglm	209	0.5	10	50	0.9	0	0	5	17
bt	bglm	209	0.01	3	100	0.9	0	0	10	20
bt	bglm	209	0.0625	3	100	0.9	0	0	12	22
bt	bglm	209	0.125	3	100	0.9	0	0	6	7
bt	bglm	209	0.25	3	100	0.9	0	0	14	24
bt	bglm	209	0.375	3	100	0.9	0	0	11	20
bt	bglm	209	0.5	3	100	0.9	0	0	6	9
bt	bglm	209	0.01	5	100	0.9	0	0	10	29
bt	bglm	209	0.0625	5	100	0.9	0	0	14	25
bt	bglm	209	0.125	5	100	0.9	0	0	9	17
bt	bglm	209	0.25	5	100	0.9	0	0	7	18
bt	bglm	209	0.375	5	100	0.9	0	0	10	30
bt	bglm	209	0.5	5	100	0.9	0	0	10	28
bt	bglm	209	0.01	10	100	0.9	0	0	13	75
bt	bglm	209	0.0625	10	100	0.9	0	0	9	26
bt	bglm	209	0.125	10	100	0.9	0	0	14	55
bt	bglm	209	0.25	10	100	0.9	0	0	13	34
bt	bglm	209	0.375	10	100	0.9	0	0	9	30
bt	bglm	209	0.5	10	100	0.9	0	0	9	20
bt	bglm	209	0.01	3	25	0	0	0	7	7
bt	bglm	209	0.0625	3	25	0	0	0	6	6
bt	bglm	209	0.125	3	25	0	0	0	5	5
bt	bglm	209	0.25	3	25	0	0	0	14	14
bt	bglm	209	0.375	3	25	0	0	0	12	12
bt	bglm	209	0.5	3	25	0	0	0	9	10
bt	bglm	209	0.01	5	25	0	0	0	12	12
bt	bglm	209	0.0625	5	25	0	0	0	12	13
bt	bglm	209	0.125	5	25	0	0	0	16	16
bt	bglm	209	0.25	5	25	0	0	0	7	7
bt	bglm	209	0.375	5	25	0	0	0	8	8
bt	bglm	209	0.5	5	25	0	0	0	9	9
bt	bglm	209	0.01	10	25	0	0	0	6	6
bt	bglm	209	0.0625	10	25	0	0	0	12	14
bt	bglm	209	0.125	10	25	0	0	0	9	9
bt	bglm	209	0.25	10	25	0	0	0	12	12
bt	bglm	209	0.375	10	25	0	0	0	6	6
bt	bglm	209	0.5	10	25	0	0	0	7	7
bt	bglm	209	0.01	3	50	0	0	0	14	15
bt	bglm	209	0.0625	3	50	0	0	0	12	13
bt	bglm	209	0.125	3	50	0	0	0	9	9
bt	bglm	209	0.25	3	50	0	0	0	11	11
bt	bglm	209	0.375	3	50	0	0	0	8	8
bt	bglm	209	0.5	3	50	0	0	0	14	14
bt	bglm	209	0.01	5	50	0	0	0	5	5
bt	bglm	209	0.0625	5	50	0	0	0	9	9
bt	bglm	209	0.125	5	50	0	0	0	7	7
bt	bglm	209	0.25	5	50	0	0	0	9	9
bt	bglm	209	0.375	5	50	0	0	0	8	9
bt	bglm	209	0.5	5	50	0	0	0	7	7
bt	bglm	209	0.01	10	50	0	0	0	11	11
bt	bglm	209	0.0625	10	50	0	0	0	7	7
bt	bglm	209	0.125	10	50	0	0	0	13	13
bt	bglm	209	0.25	10	50	0	0	0	10	10
bt	bglm	209	0.375	10	50	0	0	0	7	8
bt	bglm	209	0.5	10	50	0	0	0	13	13
bt	bglm	209	0.01	3	100	0	0	0	13	14
bt	bglm	209	0.0625	3	100	0	0	0	7	7
bt	bglm	209	0.125	3	100	0	0	0	10	10
bt	bglm	209	0.25	3	100	0	0	0	7	7
bt	bglm	209	0.375	3	100	0	0	0	12	12
bt	bglm	209	0.5	3	100	0	0	0	10	10
bt	bglm	209	0.01	5	100	0	0	0	9	9
bt	bglm	209	0.0625	5	100	0	0	0	14	14
bt	bglm	209	0.125	5	100	0	0	0	12	12
bt	bglm	209	0.25	5	100	0	0	0	16	16
bt	bglm	209	0.375	5	100	0	0	0	11	11
bt	bglm	209	0.5	5	100	0	0	0	12	12
bt	bglm	209	0.01	10	100	0	0	0	12	12
bt	bglm	209	0.0625	10	100	0	0	0	17	17
bt	bglm	209	0.125	10	100	0	0	0	15	16
bt	bglm	209	0.25	10	100	0	0	0	10	10
bt	bglm	209	0.375	10	100	0	0	0	5	5
bt	bglm	209	0.5	10	100	0	0	0	16	16
bt	bglm	209	0.01	3	25	0.5	0	0	9	13
bt	bglm	209	0.0625	3	25	0.5	0	0	16	20
bt	bglm	209	0.125	3	25	0.5	0	0	14	15
bt	bglm	209	0.25	3	25	0.5	0	0	7	7
bt	bglm	209	0.375	3	25	0.5	0	0	9	10
bt	bglm	209	0.5	3	25	0.5	0	0	13	14
bt	bglm	209	0.01	5	25	0.5	0	0	10	14
bt	bglm	209	0.0625	5	25	0.5	0	0	11	13
bt	bglm	209	0.125	5	25	0.5	0	0	10	16
bt	bglm	209	0.25	5	25	0.5	0	0	10	12
bt	bglm	209	0.375	5	25	0.5	0	0	8	8
bt	bglm	209	0.5	5	25	0.5	0	0	15	20
bt	bglm	209	0.01	10	25	0.5	0	0	8	15
bt	bglm	209	0.0625	10	25	0.5	0	0	14	26
bt	bglm	209	0.125	10	25	0.5	0	0	8	9
bt	bglm	209	0.25	10	25	0.5	0	0	6	8
bt	bglm	209	0.375	10	25	0.5	0	0	9	10
bt	bglm	209	0.5	10	25	0.5	0	0	10	17
bt	bglm	209	0.01	3	50	0.5	0	0	9	11
bt	bglm	209	0.0625	3	50	0.5	0	0	13	14
bt	bglm	209	0.125	3	50	0.5	0	0	9	10
bt	bglm	209	0.25	3	50	0.5	0	0	5	6
bt	bglm	209	0.375	3	50	0.5	0	0	18	19
bt	bglm	209	0.5	3	50	0.5	0	0	9	11
bt	bglm	209	0.01	5	50	0.5	0	0	2	2
bt	bglm	209	0.0625	5	50	0.5	0	0	15	20
bt	bglm	209	0.125	5	50	0.5	0	0	6	8
bt	bglm	209	0.25	5	50	0.5	0	0	9	9
bt	bglm	209	0.375	5	50	0.5	0	0	14	18
bt	bglm	209	0.5	5	50	0.5	0	0	16	16
bt	bglm	209	0.01	10	50	0.5	0	0	7	11
bt	bglm	209	0.0625	10	50	0.5	0	0	12	15
bt	bglm	209	0.125	10	50	0.5	0	0	19	28
bt	bglm	209	0.25	10	50	0.5	0	0	10	11
bt	bglm	209	0.375	10	50	0.5	0	0	10	14
bt	bglm	209	0.5	10	50	0.5	0	0	7	8
bt	bglm	209	0.01	3	100	0.5	0	0	14	18
bt	bglm	209	0.0625	3	100	0.5	0	0	12	12
bt	bglm	209	0.125	3	100	0.5	0	0	10	11
bt	bglm	209	0.25	3	100	0.5	0	0	10	14
bt	bglm	209	0.375	3	100	0.5	0	0	7	7
bt	bglm	209	0.5	3	100	0.5	0	0	9	10
bt	bglm	209	0.01	5	100	0.5	0	0	17	23
bt	bglm	209	0.0625	5	100	0.5	0	0	13	16
bt	bglm	209	0.125	5	100	0.5	0	0	11	12
bt	bglm	209	0.25	5	100	0.5	0	0	8	10
bt	bglm	209	0.375	5	100	0.5	0	0	7	8
bt	bglm	209	0.5	5	100	0.5	0	0	12	12
bt	bglm	209	0.01	10	100	0.5	0	0	15	21
bt	bglm	209	0.0625	10	100	0.5	0	0	11	14
bt	bglm	209	0.125	10	100	0.5	0	0	9	10
bt	bglm	209	0.25	10	100	0.5	0	0	16	18
bt	bglm	209	0.375	10	100	0.5	0	0	12	16
bt	bglm	209	0.5	10	100	0.5	0	0	17	21
bt	bglm	209	0.01	3	25	0.9	0	0	6	14
bt	bglm	209	0.0625	3	25	0.9	0	0	14	24
bt	bglm	209	0.125	3	25	0.9	0	0	8	13
bt	bglm	209	0.25	3	25	0.9	0	0	12	22
bt	bglm	209	0.375	3	25	0.9	0	0	15	29
bt	bglm	209	0.5	3	25	0.9	0	0	10	11
bt	bglm	209	0.01	5	25	0.9	0	0	8	29
bt	bglm	209	0.0625	5	25	0.9	0	0	12	41
bt	bglm	209	0.125	5	25	0.9	0	0	7	15
bt	bglm	209	0.25	5	25	0.9	0	0	18	28
bt	bglm	209	0.375	5	25	0.9	0	0	11	13
bt	bglm	209	0.5	5	25	0.9	0	0	10	24
bt	bglm	209	0.01	10	25	0.9	0	0	7	54
bt	bglm	209	0.0625	10	25	0.9	0	0	18	87
bt	bglm	209	0.125	10	25	0.9	0	0	11	43
bt	bglm	209	0.25	10	25	0.9	0	0	3	5
bt	bglm	209	0.375	10	25	0.9	0	0	14	44
bt	bglm	209	0.5	10	25	0.9	0	0	8	19
bt	bglm	209	0.01	3	50	0.9	0	0	8	17
bt	bglm	209	0.0625	3	50	0.9	0	0	10	18
bt	bglm	209	0.125	3	50	0.9	0	0	11	22
bt	bglm	209	0.25	3	50	0.9	0	0	7	15
bt	bglm	209	0.375	3	50	0.9	0	0	19	37
bt	bglm	209	0.5	3	50	0.9	0	0	8	13
bt	bglm	209	0.01	5	50	0.9	0	0	15	44
bt	bglm	209	0.0625	5	50	0.9	0	0	14	37
bt	bglm	209	0.125	5	50	0.9	0	0	15	42
bt	bglm	209	0.25	5	50	0.9	0	0	9	27
bt	bglm	209	0.375	5	50	0.9	0	0	15	39
bt	bglm	209	0.5	5	50	0.9	0	0	10	13
bt	bglm	209	0.01	10	50	0.9	0	0	11	47
bt	bglm	209	0.0625	10	50	0.9	0	0	14	50
bt	bglm	209	0.125	10	50	0.9	0	0	16	44
bt	bglm	209	0.25	10	50	0.9	0	0	12	38
bt	bglm	209	0.375	10	50	0.9	0	0	12	45
bt	bglm	209	0.5	10	50	0.9	0	0	14	55
bt	bglm	209	0.01	3	100	0.9	0	0	18	36
bt	bglm	209	0.0625	3	100	0.9	0	0	12	19
bt	bglm	209	0.125	3	100	0.9	0	0	9	17
bt	bglm	209	0.25	3	100	0.9	0	0	17	30
bt	bglm	209	0.375	3	100	0.9	0	0	8	16
bt	bglm	209	0.5	3	100	0.9	0	0	10	17
bt	bglm	209	0.01	5	100	0.9	0	0	12	48
bt	bglm	209	0.0625	5	100	0.9	0	0	9	30
bt	bglm	209	0.125	5	100	0.9	0	0	9	20
bt	bglm	209	0.25	5	100	0.9	0	0	14	38
bt	bglm	209	0.375	5	100	0.9	0	0	12	26
bt	bglm	209	0.5	5	100	0.9	0	0	6	13
bt	bglm	209	0.01	10	100	0.9	0	0	14	66
bt	bglm	209	0.0625	10	100	0.9	0	0	13	52
bt	bglm	209	0.125	10	100	0.9	0	0	14	32
bt	bglm	209	0.25	10	100	0.9	0	0	11	23
bt	bglm	209	0.375	10	100	0.9	0	0	11	51
bt	bglm	209	0.5	10	100	0.9	0	0	10	25
bt	bglm	209	0.01	3	25	0	0	0	5	5
bt	bglm	209	0.0625	3	25	0	0	0	15	16
bt	bglm	209	0.125	3	25	0	0	0	12	12
bt	bglm	209	0.25	3	25	0	0	0	12	12
bt	bglm	209	0.375	3	25	0	0	0	11	11
bt	bglm	209	0.5	3	25	0	0	0	8	8
bt	bglm	209	0.01	5	25	0	0	0	8	8
bt	bglm	209	0.0625	5	25	0	0	0	8	9
bt	bglm	209	0.125	5	25	0	0	0	9	10
bt	bglm	209	0.25	5	25	0	0	0	8	8
bt	bglm	209	0.375	5	25	0	0	0	10	10
bt	bglm	209	0.5	5	25	0	0	0	11	11
bt	bglm	209	0.01	10	25	0	0	0	6	6
bt	bglm	209	0.0625	10	25	0	0	0	7	7
bt	bglm	209	0.125	10	25	0	0	0	2	2
bt	bglm	209	0.25	10	25	0	0	0	11	11
bt	bglm	209	0.375	10	25	0	0	0	10	10
bt	bglm	209	0.5	10	25	0	0	0	7	7
bt	bglm	209	0.01	3	50	0	0	0	5	5
bt	bglm	209	0.0625	3	50	0	0	0	19	19
bt	bglm	209	0.125	3	50	0	0	0	9	9
bt	bglm	209	0.25	3	50	0	0	0	8	8
bt	bglm	209	0.375	3	50	0	0	0	11	11
bt	bglm	209	0.5	3	50	0	0	0	12	12
bt	bglm	209	0.01	5	50	0	0	0	13	13
bt	bglm	209	0.0625	5	50	0	0	0	15	15
bt	bglm	209	0.125	5	50	0	0	0	7	7
bt	bglm	209	0.25	5	50	0	0	0	12	12
bt	bglm	209	0.375	5	50	0	0	0	7	7
bt	bglm	209	0.5	5	50	0	0	0	8	8
bt	bglm	209	0.01	10	50	0	0	0	5	5
bt	bglm	209	0.0625	10	50	0	0	0	11	11
bt	bglm	209	0.125	10	50	0	0	0	8	8
bt	bglm	209	0.25	10	50	0	0	0	10	11
bt	bglm	209	0.375	10	50	0	0	0	15	15
bt	bglm	209	0.5	10	50	0	0	0	14	15
bt	bglm	209	0.01	3	100	0	0	0	14	15
bt	bglm	209	0.0625	3	100	0	0	0	8	8
bt	bglm	209	0.125	3	100	0	0	0	9	9
bt	bglm	209	0.25	3	100	0	0	0	9	9
bt	bglm	209	0.375	3	100	0	0	0	8	8
bt	bglm	209	0.5	3	100	0	0	0	16	16
bt	bglm	209	0.01	5	100	0	0	0	7	8
bt	bglm	209	0.0625	5	100	0	0	0	13	13
bt	bglm	209	0.125	5	100	0	0	0	13	13
bt	bglm	209	0.25	5	100	0	0	0	8	8
bt	bglm	209	0.375	5	100	0	0	0	9	10
bt	bglm	209	0.5	5	100	0	0	0	12	12
bt	bglm	209	0.01	10	100	0	0	0	5	5
bt	bglm	209	0.0625	10	100	0	0	0	15	17
bt	bglm	209	0.125	10	100	0	0	0	23	23
bt	bglm	209	0.25	10	100	0	0	0	14	15
bt	bglm	209	0.375	10	100	0	0	0	15	16
bt	bglm	209	0.5	10	100	0	0	0	7	7
bt	bglm	209	0.01	3	25	0.5	0	0	7	9
bt	bglm	209	0.0625	3	25	0.5	0	0	9	9
bt	bglm	209	0.125	3	25	0.5	0	0	13	14
bt	bglm	209	0.25	3	25	0.5	0	0	13	13
bt	bglm	209	0.375	3	25	0.5	0	0	14	14
bt	bglm	209	0.5	3	25	0.5	0	0	8	11
bt	bglm	209	0.01	5	25	0.5	0	0	5	11
bt	bglm	209	0.0625	5	25	0.5	0	0	13	15
bt	bglm	209	0.125	5	25	0.5	0	0	9	12
bt	bglm	209	0.25	5	25	0.5	0	0	11	16
bt	bglm	209	0.375	5	25	0.5	0	0	6	6
bt	bglm	209	0.5	5	25	0.5	0	0	20	23
bt	bglm	209	0.01	10	25	0.5	0	0	11	33
bt	bglm	209	0.0625	10	25	0.5	0	0	21	30
bt	bglm	209	0.125	10	25	0.5	0	0	11	18
bt	bglm	209	0.25	10	25	0.5	0	0	14	16
bt	bglm	209	0.375	10	25	0.5	0	0	10	12
bt	bglm	209	0.5	10	25	0.5	0	0	12	16
bt	bglm	209	0.01	3	50	0.5	0	0	9	12
bt	bglm	209	0.0625	3	50	0.5	0	0	10	11
bt	bglm	209	0.125	3	50	0.5	0	0	10	11
bt	bglm	209	0.25	3	50	0.5	0	0	12	14
bt	bglm	209	0.375	3	50	0.5	0	0	15	17
bt	bglm	209	0.5	3	50	0.5	0	0	13	16
bt	bglm	209	0.01	5	50	0.5	0	0	16	18
bt	bglm	209	0.0625	5	50	0.5	0	0	13	14
bt	bglm	209	0.125	5	50	0.5	0	0	8	9
bt	bglm	209	0.25	5	50	0.5	0	0	10	12
bt	bglm	209	0.375	5	50	0.5	0	0	16	18
bt	bglm	209	0.5	5	50	0.5	0	0	14	16
bt	bglm	209	0.01	10	50	0.5	0	0	6	13
bt	bglm	209	0.0625	10	50	0.5	0	0	10	12
bt	bglm	209	0.125	10	50	0.5	0	0	10	14
bt	bglm	209	0.25	10	50	0.5	0	0	15	22
bt	bglm	209	0.375	10	50	0.5	0	0	15	20
bt	bglm	209	0.5	10	50	0.5	0	0	4	4
bt	bglm	209	0.01	3	100	0.5	0	0	9	9
bt	bglm	209	0.0625	3	100	0.5	0	0	4	4
bt	bglm	209	0.125	3	100	0.5	0	0	10	12
bt	bglm	209	0.25	3	100	0.5	0	0	8	11
bt	bglm	209	0.375	3	100	0.5	0	0	19	22
bt	bglm	209	0.5	3	100	0.5	0	0	10	13
bt	bglm	209	0.01	5	100	0.5	0	0	14	21
bt	bglm	209	0.0625	5	100	0.5	0	0	11	14
bt	bglm	209	0.125	5	100	0.5	0	0	5	7
bt	bglm	209	0.25	5	100	0.5	0	0	6	7
bt	bglm	209	0.375	5	100	0.5	0	0	9	11
bt	bglm	209	0.5	5	100	0.5	0	0	14	16
bt	bglm	209	0.01	10	100	0.5	0	0	10	10
bt	bglm	209	0.0625	10	100	0.5	0	0	4	4
bt	bglm	209	0.125	10	100	0.5	0	0	9	15
bt	bglm	209	0.25	10	100	0.5	0	0	6	7
bt	bglm	209	0.375	10	100	0.5	0	0	15	18
bt	bglm	209	0.5	10	100	0.5	0	0	15	22
bt	bglm	209	0.01	3	25	0.9	0	0	7	17
bt	bglm	209	0.0625	3	25	0.9	0	0	15	30
bt	bglm	209	0.125	3	25	0.9	0	0	14	24
bt	bglm	209	0.25	3	25	0.9	0	0	17	33
bt	bglm	209	0.375	3	25	0.9	0	0	10	22
bt	bglm	209	0.5	3	25	0.9	0	0	6	7
bt	bglm	209	0.01	5	25	0.9	0	0	7	27
bt	bglm	209	0.0625	5	25	0.9	0	0	14	35
bt	bglm	209	0.125	5	25	0.9	0	0	12	22
bt	bglm	209	0.25	5	25	0.9	0	0	8	16
bt	bglm	209	0.375	5	25	0.9	0	0	15	30
bt	bglm	209	0.5	5	25	0.9	0	0	6	14
bt	bglm	209	0.01	10	25	0.9	0	0	5	41
bt	bglm	209	0.0625	10	25	0.9	0	0	13	47
bt	bglm	209	0.125	10	25	0.9	0	0	12	38
bt	bglm	209	0.25	10	25	0.9	0	0	10	30
bt	bglm	209	0.375	10	25	0.9	0	0	13	39
bt	bglm	209	0.5	10	25	0.9	0	0	13	43
bt	bglm	209	0.01	3	50	0.9	0	0	12	22
bt	bglm	209	0.0625	3	50	0.9	0	0	7	14
bt	bglm	209	0.125	3	50	0.9	0	0	7	12
bt	bglm	209	0.25	3	50	0.9	0	0	13	20
bt	bglm	209	0.375	3	50	0.9	0	0	13	22
bt	bglm	209	0.5	3	50	0.9	0	0	15	28
bt	bglm	209	0.01	5	50	0.9	0	0	5	6
bt	bglm	209	0.0625	5	50	0.9	0	0	9	27
bt	bglm	209	0.125	5	50	0.9	0	0	14	36
bt	bglm	209	0.25	5	50	0.9	0	0	6	11
bt	bglm	209	0.375	5	50	0.9	0	0	13	25
bt	bglm	209	0.5	5	50	0.9	0	0	11	23
bt	bglm	209	0.01	10	50	0.9	0	0	10	69
bt	bglm	209	0.0625	10	50	0.9	0	0	12	46
bt	bglm	209	0.125	10	50	0.9	0	0	9	46
bt	bglm	209	0.25	10	50	0.9	0	0	11	44
bt	bglm	209	0.375	10	50	0.9	0	0	7	23
bt	bglm	209	0.5	10	50	0.9	0	0	10	46
bt	bglm	209	0.01	3	100	0.9	0	0	9	19
bt	bglm	209	0.0625	3	100	0.9	0	0	15	25
bt	bglm	209	0.125	3	100	0.9	0	0	9	18
bt	bglm	209	0.25	3	100	0.9	0	0	7	12
bt	bglm	209	0.375	3	100	0.9	0	0	9	12
bt	bglm	209	0.5	3	100	0.9	0	0	11	15
bt	bglm	209	0.01	5	100	0.9	0	0	9	27
bt	bglm	209	0.0625	5	100	0.9	0	0	10	23
bt	bglm	209	0.125	5	100	0.9	0	0	7	23
bt	bglm	209	0.25	5	100	0.9	0	0	13	29
bt	bglm	209	0.375	5	100	0.9	0	0	11	27
bt	bglm	209	0.5	5	100	0.9	0	0	12	23
bt	bglm	209	0.01	10	100	0.9	0	0	10	70
bt	bglm	209	0.0625	10	100	0.9	0	0	12	31
bt	bglm	209	0.125	10	100	0.9	0	0	18	75
bt	bglm	209	0.25	10	100	0.9	0	0	8	20
bt	bglm	209	0.375	10	100	0.9	0	0	11	34
bt	bglm	209	0.5	10	100	0.9	0	0	11	45
bt	bglm	209	0.01	3	25	0	0	0	7	7
bt	bglm	209	0.0625	3	25	0	0	0	14	14
bt	bglm	209	0.125	3	25	0	0	0	7	7
bt	bglm	209	0.25	3	25	0	0	0	7	8
bt	bglm	209	0.375	3	25	0	0	0	11	11
bt	bglm	209	0.5	3	25	0	0	0	14	14
bt	bglm	209	0.01	5	25	0	0	0	9	9
bt	bglm	209	0.0625	5	25	0	0	0	12	12
bt	bglm	209	0.125	5	25	0	0	0	7	7
bt	bglm	209	0.25	5	25	0	0	0	17	17
bt	bglm	209	0.375	5	25	0	0	0	15	15
bt	bglm	209	0.5	5	25	0	0	0	9	9
bt	bglm	209	0.01	10	25	0	0	0	2	2
bt	bglm	209	0.0625	10	25	0	0	0	15	15
bt	bglm	209	0.125	10	25	0	0	0	8	8
bt	bglm	209	0.25	10	25	0	0	0	6	6
bt	bglm	209	0.375	10	25	0	0	0	11	11
bt	bglm	209	0.5	10	25	0	0	0	17	17
bt	bglm	209	0.01	3	50	0	0	0	12	12
bt	bglm	209	0.0625	3	50	0	0	0	14	15
bt	bglm	209	0.125	3	50	0	0	0	10	10
bt	bglm	209	0.25	3	50	0	0	0	13	13
bt	bglm	209	0.375	3	50	0	0	0	12	12
bt	bglm	209	0.5	3	50	0	0	0	15	15
bt	bglm	209	0.01	5	50	0	0	0	9	9
bt	bglm	209	0.0625	5	50	0	0	0	10	10
bt	bglm	209	0.125	5	50	0	0	0	16	16
bt	bglm	209	0.25	5	50	0	0	0	16	16
bt	bglm	209	0.375	5	50	0	0	0	12	12
bt	bglm	209	0.5	5	50	0	0	0	14	14
bt	bglm	209	0.01	10	50	0	0	0	11	11
bt	bglm	209	0.0625	10	50	0	0	0	11	12
bt	bglm	209	0.125	10	50	0	0	0	14	14
bt	bglm	209	0.25	10	50	0	0	0	8	8
bt	bglm	209	0.375	10	50	0	0	0	4	4
bt	bglm	209	0.5	10	50	0	0	0	10	10
bt	bglm	209	0.01	3	100	0	0	0	9	9
bt	bglm	209	0.0625	3	100	0	0	0	8	8
bt	bglm	209	0.125	3	100	0	0	0	10	10
bt	bglm	209	0.25	3	100	0	0	0	10	10
bt	bglm	209	0.375	3	100	0	0	0	6	6
bt	bglm	209	0.5	3	100	0	0	0	13	13
bt	bglm	209	0.01	5	100	0	0	0	8	8
bt	bglm	209	0.0625	5	100	0	0	0	9	9
bt	bglm	209	0.125	5	100	0	0	0	7	7
bt	bglm	209	0.25	5	100	0	0	0	7	7
bt	bglm	209	0.375	5	100	0	0	0	9	9
bt	bglm	209	0.5	5	100	0	0	0	12	12
bt	bglm	209	0.01	10	100	0	0	0	13	13
bt	bglm	209	0.0625	10	100	0	0	0	6	6
bt	bglm	209	0.125	10	100	0	0	0	14	15
bt	bglm	209	0.25	10	100	0	0	0	5	5
bt	bglm	209	0.375	10	100	0	0	0	7	7
bt	bglm	209	0.5	10	100	0	0	0	10	10
bt	bglm	209	0.01	3	25	0.5	0	0	6	7
[truncated: 5,777 more rows]
