# Supplementary material for: Simultaneous Inference of Multiple Binary Endpoints in Biomedical Research: Small Sample Properties of Multiple Marginal Models and a Resampling Approach
Source: Biom J. 2024 Jul 2;66(5):e202300197. doi: 10.1002/bimj.202300197 (PMC12859538; doi:10.1002/bimj.202300197)
Supplement: Supplementary file 1 — Data S1 [file BIMJ-66-e202300197-s001.zip › Code_and_Data/Simulations/Sim_Regression/intermediate_results/bin_reg_FWER_bt_glm_1.csv]

method	model	nsim	pis	nresp	ntrt	corr	nfail	nerror	nreji	nrej
bt	glm	185	0.01	3	25	0	0	0	3	3
bt	glm	185	0.0625	3	25	0	0	0	10	10
bt	glm	185	0.125	3	25	0	0	0	7	7
bt	glm	185	0.25	3	25	0	0	0	9	10
bt	glm	185	0.375	3	25	0	0	0	11	11
bt	glm	185	0.5	3	25	0	0	0	8	8
bt	glm	185	0.01	5	25	0	0	0	2	2
bt	glm	185	0.0625	5	25	0	0	0	8	8
bt	glm	185	0.125	5	25	0	0	0	7	7
bt	glm	185	0.25	5	25	0	0	0	11	11
bt	glm	185	0.375	5	25	0	0	0	9	9
bt	glm	185	0.5	5	25	0	0	0	11	12
bt	glm	185	0.01	10	25	0	0	0	0	0
bt	glm	185	0.0625	10	25	0	0	0	4	4
bt	glm	185	0.125	10	25	0	0	0	9	9
bt	glm	185	0.25	10	25	0	0	0	5	5
bt	glm	185	0.375	10	25	0	0	0	14	15
bt	glm	185	0.5	10	25	0	0	0	10	10
bt	glm	185	0.01	3	50	0	0	0	9	9
bt	glm	185	0.0625	3	50	0	0	0	8	8
bt	glm	185	0.125	3	50	0	0	0	6	7
bt	glm	185	0.25	3	50	0	0	0	14	14
bt	glm	185	0.375	3	50	0	0	0	11	11
bt	glm	185	0.5	3	50	0	0	0	6	6
bt	glm	185	0.01	5	50	0	0	0	6	6
bt	glm	185	0.0625	5	50	0	0	0	10	10
bt	glm	185	0.125	5	50	0	0	0	6	7
bt	glm	185	0.25	5	50	0	0	0	13	13
bt	glm	185	0.375	5	50	0	0	0	9	9
bt	glm	185	0.5	5	50	0	0	0	13	13
bt	glm	185	0.01	10	50	0	0	0	4	4
bt	glm	185	0.0625	10	50	0	0	0	8	8
bt	glm	185	0.125	10	50	0	0	0	9	9
bt	glm	185	0.25	10	50	0	0	0	8	9
bt	glm	185	0.375	10	50	0	0	0	11	11
bt	glm	185	0.5	10	50	0	0	0	9	9
bt	glm	185	0.01	3	100	0	0	0	9	9
bt	glm	185	0.0625	3	100	0	0	0	9	9
bt	glm	185	0.125	3	100	0	0	0	9	9
bt	glm	185	0.25	3	100	0	0	0	11	12
bt	glm	185	0.375	3	100	0	0	0	13	13
bt	glm	185	0.5	3	100	0	0	0	10	11
bt	glm	185	0.01	5	100	0	0	0	8	8
bt	glm	185	0.0625	5	100	0	0	0	6	7
bt	glm	185	0.125	5	100	0	0	0	11	11
bt	glm	185	0.25	5	100	0	0	0	5	5
bt	glm	185	0.375	5	100	0	0	0	12	13
bt	glm	185	0.5	5	100	0	0	0	10	10
bt	glm	185	0.01	10	100	0	0	0	4	4
bt	glm	185	0.0625	10	100	0	0	0	8	8
bt	glm	185	0.125	10	100	0	0	0	5	5
bt	glm	185	0.25	10	100	0	0	0	8	9
bt	glm	185	0.375	10	100	0	0	0	7	7
bt	glm	185	0.5	10	100	0	0	0	6	6
bt	glm	185	0.01	3	25	0.5	0	0	2	2
bt	glm	185	0.0625	3	25	0.5	0	0	9	12
bt	glm	185	0.125	3	25	0.5	0	0	8	10
bt	glm	185	0.25	3	25	0.5	0	0	7	7
bt	glm	185	0.375	3	25	0.5	0	0	5	6
bt	glm	185	0.5	3	25	0.5	0	0	10	12
bt	glm	185	0.01	5	25	0.5	0	0	2	2
bt	glm	185	0.0625	5	25	0.5	0	0	8	11
bt	glm	185	0.125	5	25	0.5	0	0	5	7
bt	glm	185	0.25	5	25	0.5	0	0	17	22
bt	glm	185	0.375	5	25	0.5	0	0	6	6
bt	glm	185	0.5	5	25	0.5	0	0	5	6
bt	glm	185	0.01	10	25	0.5	0	0	3	6
bt	glm	185	0.0625	10	25	0.5	0	0	9	12
bt	glm	185	0.125	10	25	0.5	0	0	13	15
bt	glm	185	0.25	10	25	0.5	0	0	7	8
bt	glm	185	0.375	10	25	0.5	0	0	10	16
bt	glm	185	0.5	10	25	0.5	0	0	7	8
bt	glm	185	0.01	3	50	0.5	0	0	3	3
bt	glm	185	0.0625	3	50	0.5	0	0	10	12
bt	glm	185	0.125	3	50	0.5	0	0	10	11
bt	glm	185	0.25	3	50	0.5	0	0	14	16
bt	glm	185	0.375	3	50	0.5	0	0	7	8
bt	glm	185	0.5	3	50	0.5	0	0	7	7
bt	glm	185	0.01	5	50	0.5	0	0	3	5
bt	glm	185	0.0625	5	50	0.5	0	0	13	16
bt	glm	185	0.125	5	50	0.5	0	0	14	15
bt	glm	185	0.25	5	50	0.5	0	0	9	9
bt	glm	185	0.375	5	50	0.5	0	0	15	19
bt	glm	185	0.5	5	50	0.5	0	0	10	10
bt	glm	185	0.01	10	50	0.5	0	0	3	4
bt	glm	185	0.0625	10	50	0.5	0	0	11	15
bt	glm	185	0.125	10	50	0.5	0	0	10	13
bt	glm	185	0.25	10	50	0.5	0	0	6	7
bt	glm	185	0.375	10	50	0.5	0	0	7	10
bt	glm	185	0.5	10	50	0.5	0	0	10	16
bt	glm	185	0.01	3	100	0.5	0	0	5	5
bt	glm	185	0.0625	3	100	0.5	0	0	9	10
bt	glm	185	0.125	3	100	0.5	0	0	7	7
bt	glm	185	0.25	3	100	0.5	0	0	8	9
bt	glm	185	0.375	3	100	0.5	0	0	6	7
bt	glm	185	0.5	3	100	0.5	0	0	8	9
bt	glm	185	0.01	5	100	0.5	0	0	5	7
bt	glm	185	0.0625	5	100	0.5	0	0	16	21
bt	glm	185	0.125	5	100	0.5	0	0	9	12
bt	glm	185	0.25	5	100	0.5	0	0	10	11
bt	glm	185	0.375	5	100	0.5	0	0	12	13
bt	glm	185	0.5	5	100	0.5	0	0	10	11
bt	glm	185	0.01	10	100	0.5	0	0	9	14
bt	glm	185	0.0625	10	100	0.5	0	0	15	23
bt	glm	185	0.125	10	100	0.5	0	0	7	8
bt	glm	185	0.25	10	100	0.5	0	0	12	19
bt	glm	185	0.375	10	100	0.5	0	0	8	9
bt	glm	185	0.5	10	100	0.5	0	0	10	10
bt	glm	185	0.01	3	25	0.9	0	0	2	4
bt	glm	185	0.0625	3	25	0.9	0	0	7	16
bt	glm	185	0.125	3	25	0.9	0	0	8	14
bt	glm	185	0.25	3	25	0.9	0	0	9	18
bt	glm	185	0.375	3	25	0.9	0	0	12	20
bt	glm	185	0.5	3	25	0.9	0	0	9	18
bt	glm	185	0.01	5	25	0.9	0	0	1	4
bt	glm	185	0.0625	5	25	0.9	0	0	18	40
bt	glm	185	0.125	5	25	0.9	0	0	16	38
bt	glm	185	0.25	5	25	0.9	0	0	7	21
bt	glm	185	0.375	5	25	0.9	0	0	8	23
bt	glm	185	0.5	5	25	0.9	0	0	11	33
bt	glm	185	0.01	10	25	0.9	0	0	1	7
bt	glm	185	0.0625	10	25	0.9	0	0	15	55
bt	glm	185	0.125	10	25	0.9	0	0	5	14
bt	glm	185	0.25	10	25	0.9	0	0	6	14
bt	glm	185	0.375	10	25	0.9	0	0	6	22
bt	glm	185	0.5	10	25	0.9	0	0	11	40
bt	glm	185	0.01	3	50	0.9	0	0	6	10
bt	glm	185	0.0625	3	50	0.9	0	0	12	26
bt	glm	185	0.125	3	50	0.9	0	0	5	9
bt	glm	185	0.25	3	50	0.9	0	0	11	22
bt	glm	185	0.375	3	50	0.9	0	0	10	21
bt	glm	185	0.5	3	50	0.9	0	0	8	15
bt	glm	185	0.01	5	50	0.9	0	0	4	14
bt	glm	185	0.0625	5	50	0.9	0	0	16	45
bt	glm	185	0.125	5	50	0.9	0	0	10	17
bt	glm	185	0.25	5	50	0.9	0	0	13	33
bt	glm	185	0.375	5	50	0.9	0	0	9	22
bt	glm	185	0.5	5	50	0.9	0	0	11	30
bt	glm	185	0.01	10	50	0.9	0	0	4	25
bt	glm	185	0.0625	10	50	0.9	0	0	9	14
bt	glm	185	0.125	10	50	0.9	0	0	9	26
bt	glm	185	0.25	10	50	0.9	0	0	12	36
bt	glm	185	0.375	10	50	0.9	0	0	4	16
bt	glm	185	0.5	10	50	0.9	0	0	10	36
bt	glm	185	0.01	3	100	0.9	0	0	11	23
bt	glm	185	0.0625	3	100	0.9	0	0	12	22
bt	glm	185	0.125	3	100	0.9	0	0	8	20
bt	glm	185	0.25	3	100	0.9	0	0	13	19
bt	glm	185	0.375	3	100	0.9	0	0	8	14
bt	glm	185	0.5	3	100	0.9	0	0	4	6
bt	glm	185	0.01	5	100	0.9	0	0	12	39
bt	glm	185	0.0625	5	100	0.9	0	0	9	21
bt	glm	185	0.125	5	100	0.9	0	0	12	26
bt	glm	185	0.25	5	100	0.9	0	0	9	16
bt	glm	185	0.375	5	100	0.9	0	0	6	14
bt	glm	185	0.5	5	100	0.9	0	0	10	22
bt	glm	185	0.01	10	100	0.9	0	0	7	34
bt	glm	185	0.0625	10	100	0.9	0	0	11	23
bt	glm	185	0.125	10	100	0.9	0	0	10	43
bt	glm	185	0.25	10	100	0.9	0	0	8	20
bt	glm	185	0.375	10	100	0.9	0	0	7	33
bt	glm	185	0.5	10	100	0.9	0	0	7	26
bt	glm	185	0.01	3	25	0	0	0	1	1
bt	glm	185	0.0625	3	25	0	0	0	11	11
bt	glm	185	0.125	3	25	0	0	0	14	14
bt	glm	185	0.25	3	25	0	0	0	9	10
bt	glm	185	0.375	3	25	0	0	0	13	13
bt	glm	185	0.5	3	25	0	0	0	9	9
bt	glm	185	0.01	5	25	0	0	0	4	4
bt	glm	185	0.0625	5	25	0	0	0	7	7
bt	glm	185	0.125	5	25	0	0	0	12	12
bt	glm	185	0.25	5	25	0	0	0	14	15
bt	glm	185	0.375	5	25	0	0	0	12	12
bt	glm	185	0.5	5	25	0	0	0	12	12
bt	glm	185	0.01	10	25	0	0	0	1	1
bt	glm	185	0.0625	10	25	0	0	0	8	8
bt	glm	185	0.125	10	25	0	0	0	8	8
bt	glm	185	0.25	10	25	0	0	0	6	6
bt	glm	185	0.375	10	25	0	0	0	7	7
bt	glm	185	0.5	10	25	0	0	0	10	10
bt	glm	185	0.01	3	50	0	0	0	3	3
bt	glm	185	0.0625	3	50	0	0	0	13	13
bt	glm	185	0.125	3	50	0	0	0	10	10
bt	glm	185	0.25	3	50	0	0	0	6	6
bt	glm	185	0.375	3	50	0	0	0	10	11
bt	glm	185	0.5	3	50	0	0	0	9	9
bt	glm	185	0.01	5	50	0	0	0	7	7
bt	glm	185	0.0625	5	50	0	0	0	6	6
bt	glm	185	0.125	5	50	0	0	0	12	12
bt	glm	185	0.25	5	50	0	0	0	12	12
bt	glm	185	0.375	5	50	0	0	0	7	7
bt	glm	185	0.5	5	50	0	0	0	8	8
bt	glm	185	0.01	10	50	0	0	0	3	3
bt	glm	185	0.0625	10	50	0	0	0	9	9
bt	glm	185	0.125	10	50	0	0	0	8	8
bt	glm	185	0.25	10	50	0	0	0	10	10
bt	glm	185	0.375	10	50	0	0	0	10	11
bt	glm	185	0.5	10	50	0	0	0	8	8
bt	glm	185	0.01	3	100	0	0	0	8	8
bt	glm	185	0.0625	3	100	0	0	0	9	9
bt	glm	185	0.125	3	100	0	0	0	9	9
bt	glm	185	0.25	3	100	0	0	0	15	15
bt	glm	185	0.375	3	100	0	0	0	13	13
bt	glm	185	0.5	3	100	0	0	0	10	10
bt	glm	185	0.01	5	100	0	0	0	5	6
bt	glm	185	0.0625	5	100	0	0	0	9	9
bt	glm	185	0.125	5	100	0	0	0	8	8
bt	glm	185	0.25	5	100	0	0	0	14	14
bt	glm	185	0.375	5	100	0	0	0	1	1
bt	glm	185	0.5	5	100	0	0	0	10	10
bt	glm	185	0.01	10	100	0	0	0	12	12
bt	glm	185	0.0625	10	100	0	0	0	5	5
bt	glm	185	0.125	10	100	0	0	0	9	9
bt	glm	185	0.25	10	100	0	0	0	13	14
bt	glm	185	0.375	10	100	0	0	0	8	9
bt	glm	185	0.5	10	100	0	0	0	6	6
bt	glm	185	0.01	3	25	0.5	0	0	3	3
bt	glm	185	0.0625	3	25	0.5	0	0	19	22
bt	glm	185	0.125	3	25	0.5	0	0	12	12
bt	glm	185	0.25	3	25	0.5	0	0	10	13
bt	glm	185	0.375	3	25	0.5	0	0	8	10
bt	glm	185	0.5	3	25	0.5	0	0	7	7
bt	glm	185	0.01	5	25	0.5	0	0	3	3
bt	glm	185	0.0625	5	25	0.5	0	0	7	8
bt	glm	185	0.125	5	25	0.5	0	0	17	21
bt	glm	185	0.25	5	25	0.5	0	0	10	13
bt	glm	185	0.375	5	25	0.5	0	0	6	6
bt	glm	185	0.5	5	25	0.5	0	0	7	8
bt	glm	185	0.01	10	25	0.5	0	0	0	0
bt	glm	185	0.0625	10	25	0.5	0	0	10	18
bt	glm	185	0.125	10	25	0.5	0	0	13	14
bt	glm	185	0.25	10	25	0.5	0	0	10	13
bt	glm	185	0.375	10	25	0.5	0	0	13	16
bt	glm	185	0.5	10	25	0.5	0	0	9	10
bt	glm	185	0.01	3	50	0.5	0	0	6	7
bt	glm	185	0.0625	3	50	0.5	0	0	9	10
bt	glm	185	0.125	3	50	0.5	0	0	7	9
bt	glm	185	0.25	3	50	0.5	0	0	7	7
bt	glm	185	0.375	3	50	0.5	0	0	10	10
bt	glm	185	0.5	3	50	0.5	0	0	12	14
bt	glm	185	0.01	5	50	0.5	0	0	2	2
bt	glm	185	0.0625	5	50	0.5	0	0	4	4
bt	glm	185	0.125	5	50	0.5	0	0	11	15
bt	glm	185	0.25	5	50	0.5	0	0	12	14
bt	glm	185	0.375	5	50	0.5	0	0	13	16
bt	glm	185	0.5	5	50	0.5	0	0	11	13
bt	glm	185	0.01	10	50	0.5	0	0	2	3
bt	glm	185	0.0625	10	50	0.5	0	0	11	12
bt	glm	185	0.125	10	50	0.5	0	0	9	10
bt	glm	185	0.25	10	50	0.5	0	0	13	19
bt	glm	185	0.375	10	50	0.5	0	0	5	5
bt	glm	185	0.5	10	50	0.5	0	0	7	10
bt	glm	185	0.01	3	100	0.5	0	0	14	17
bt	glm	185	0.0625	3	100	0.5	0	0	12	15
bt	glm	185	0.125	3	100	0.5	0	0	11	12
bt	glm	185	0.25	3	100	0.5	0	0	7	7
bt	glm	185	0.375	3	100	0.5	0	0	13	13
bt	glm	185	0.5	3	100	0.5	0	0	14	19
bt	glm	185	0.01	5	100	0.5	0	0	10	15
bt	glm	185	0.0625	5	100	0.5	0	0	10	12
bt	glm	185	0.125	5	100	0.5	0	0	8	9
bt	glm	185	0.25	5	100	0.5	0	0	12	14
bt	glm	185	0.375	5	100	0.5	0	0	11	11
bt	glm	185	0.5	5	100	0.5	0	0	14	15
bt	glm	185	0.01	10	100	0.5	0	0	8	11
bt	glm	185	0.0625	10	100	0.5	0	0	5	5
bt	glm	185	0.125	10	100	0.5	0	0	4	5
bt	glm	185	0.25	10	100	0.5	0	0	6	11
bt	glm	185	0.375	10	100	0.5	0	0	3	4
bt	glm	185	0.5	10	100	0.5	0	0	9	11
bt	glm	185	0.01	3	25	0.9	0	0	0	0
bt	glm	185	0.0625	3	25	0.9	0	0	11	22
bt	glm	185	0.125	3	25	0.9	0	0	8	13
bt	glm	185	0.25	3	25	0.9	0	0	7	9
bt	glm	185	0.375	3	25	0.9	0	0	13	29
bt	glm	185	0.5	3	25	0.9	0	0	14	26
bt	glm	185	0.01	5	25	0.9	0	0	3	11
bt	glm	185	0.0625	5	25	0.9	0	0	9	24
bt	glm	185	0.125	5	25	0.9	0	0	12	32
bt	glm	185	0.25	5	25	0.9	0	0	6	11
bt	glm	185	0.375	5	25	0.9	0	0	14	24
bt	glm	185	0.5	5	25	0.9	0	0	10	30
bt	glm	185	0.01	10	25	0.9	0	0	0	0
bt	glm	185	0.0625	10	25	0.9	0	0	12	38
bt	glm	185	0.125	10	25	0.9	0	0	11	41
bt	glm	185	0.25	10	25	0.9	0	0	11	26
bt	glm	185	0.375	10	25	0.9	0	0	8	40
bt	glm	185	0.5	10	25	0.9	0	0	6	30
bt	glm	185	0.01	3	50	0.9	0	0	2	4
bt	glm	185	0.0625	3	50	0.9	0	0	8	15
bt	glm	185	0.125	3	50	0.9	0	0	5	10
bt	glm	185	0.25	3	50	0.9	0	0	12	23
bt	glm	185	0.375	3	50	0.9	0	0	5	7
bt	glm	185	0.5	3	50	0.9	0	0	12	16
bt	glm	185	0.01	5	50	0.9	0	0	7	28
bt	glm	185	0.0625	5	50	0.9	0	0	13	25
bt	glm	185	0.125	5	50	0.9	0	0	7	13
bt	glm	185	0.25	5	50	0.9	0	0	5	12
bt	glm	185	0.375	5	50	0.9	0	0	13	27
bt	glm	185	0.5	5	50	0.9	0	0	12	23
bt	glm	185	0.01	10	50	0.9	0	0	1	8
bt	glm	185	0.0625	10	50	0.9	0	0	5	14
bt	glm	185	0.125	10	50	0.9	0	0	11	20
bt	glm	185	0.25	10	50	0.9	0	0	13	44
bt	glm	185	0.375	10	50	0.9	0	0	10	43
bt	glm	185	0.5	10	50	0.9	0	0	13	39
bt	glm	185	0.01	3	100	0.9	0	0	7	14
bt	glm	185	0.0625	3	100	0.9	0	0	12	19
bt	glm	185	0.125	3	100	0.9	0	0	6	12
bt	glm	185	0.25	3	100	0.9	0	0	10	13
bt	glm	185	0.375	3	100	0.9	0	0	11	17
bt	glm	185	0.5	3	100	0.9	0	0	12	19
bt	glm	185	0.01	5	100	0.9	0	0	8	21
bt	glm	185	0.0625	5	100	0.9	0	0	6	11
bt	glm	185	0.125	5	100	0.9	0	0	6	16
bt	glm	185	0.25	5	100	0.9	0	0	5	6
bt	glm	185	0.375	5	100	0.9	0	0	12	30
bt	glm	185	0.5	5	100	0.9	0	0	5	13
bt	glm	185	0.01	10	100	0.9	0	0	7	37
bt	glm	185	0.0625	10	100	0.9	0	0	9	31
bt	glm	185	0.125	10	100	0.9	0	0	7	35
bt	glm	185	0.25	10	100	0.9	0	0	11	35
bt	glm	185	0.375	10	100	0.9	0	0	8	24
bt	glm	185	0.5	10	100	0.9	0	0	11	45
bt	glm	185	0.01	3	25	0	0	0	1	1
bt	glm	185	0.0625	3	25	0	0	0	9	9
bt	glm	185	0.125	3	25	0	0	0	9	9
bt	glm	185	0.25	3	25	0	0	0	8	8
bt	glm	185	0.375	3	25	0	0	0	11	11
bt	glm	185	0.5	3	25	0	0	0	8	8
bt	glm	185	0.01	5	25	0	0	0	4	4
bt	glm	185	0.0625	5	25	0	0	0	8	9
bt	glm	185	0.125	5	25	0	0	0	6	6
bt	glm	185	0.25	5	25	0	0	0	12	12
bt	glm	185	0.375	5	25	0	0	0	4	4
bt	glm	185	0.5	5	25	0	0	0	14	14
bt	glm	185	0.01	10	25	0	0	0	3	3
bt	glm	185	0.0625	10	25	0	0	0	11	12
bt	glm	185	0.125	10	25	0	0	0	6	6
bt	glm	185	0.25	10	25	0	0	0	6	6
bt	glm	185	0.375	10	25	0	0	0	10	10
bt	glm	185	0.5	10	25	0	0	0	7	7
bt	glm	185	0.01	3	50	0	0	0	4	4
bt	glm	185	0.0625	3	50	0	0	0	19	19
bt	glm	185	0.125	3	50	0	0	0	8	9
bt	glm	185	0.25	3	50	0	0	0	14	14
bt	glm	185	0.375	3	50	0	0	0	10	10
bt	glm	185	0.5	3	50	0	0	0	9	9
bt	glm	185	0.01	5	50	0	0	0	5	5
bt	glm	185	0.0625	5	50	0	0	0	9	9
bt	glm	185	0.125	5	50	0	0	0	8	8
bt	glm	185	0.25	5	50	0	0	0	10	10
bt	glm	185	0.375	5	50	0	0	0	5	6
bt	glm	185	0.5	5	50	0	0	0	7	8
bt	glm	185	0.01	10	50	0	0	0	7	7
bt	glm	185	0.0625	10	50	0	0	0	11	11
bt	glm	185	0.125	10	50	0	0	0	6	7
bt	glm	185	0.25	10	50	0	0	0	7	8
bt	glm	185	0.375	10	50	0	0	0	8	8
bt	glm	185	0.5	10	50	0	0	0	12	12
bt	glm	185	0.01	3	100	0	0	0	5	5
bt	glm	185	0.0625	3	100	0	0	0	9	9
bt	glm	185	0.125	3	100	0	0	0	8	8
bt	glm	185	0.25	3	100	0	0	0	6	6
bt	glm	185	0.375	3	100	0	0	0	9	9
bt	glm	185	0.5	3	100	0	0	0	11	11
bt	glm	185	0.01	5	100	0	0	0	8	8
bt	glm	185	0.0625	5	100	0	0	0	10	10
bt	glm	185	0.125	5	100	0	0	0	6	6
bt	glm	185	0.25	5	100	0	0	0	11	11
bt	glm	185	0.375	5	100	0	0	0	10	10
bt	glm	185	0.5	5	100	0	0	0	10	10
bt	glm	185	0.01	10	100	0	0	0	4	4
bt	glm	185	0.0625	10	100	0	0	0	11	11
bt	glm	185	0.125	10	100	0	0	0	11	12
bt	glm	185	0.25	10	100	0	0	0	10	10
bt	glm	185	0.375	10	100	0	0	0	9	11
bt	glm	185	0.5	10	100	0	0	0	8	8
bt	glm	185	0.01	3	25	0.5	0	0	3	3
bt	glm	185	0.0625	3	25	0.5	0	0	11	11
bt	glm	185	0.125	3	25	0.5	0	0	12	14
bt	glm	185	0.25	3	25	0.5	0	0	10	10
bt	glm	185	0.375	3	25	0.5	0	0	11	12
bt	glm	185	0.5	3	25	0.5	0	0	12	12
bt	glm	185	0.01	5	25	0.5	0	0	4	4
bt	glm	185	0.0625	5	25	0.5	0	0	12	13
bt	glm	185	0.125	5	25	0.5	0	0	13	15
bt	glm	185	0.25	5	25	0.5	0	0	11	12
bt	glm	185	0.375	5	25	0.5	0	0	8	8
bt	glm	185	0.5	5	25	0.5	0	0	9	11
bt	glm	185	0.01	10	25	0.5	0	0	2	2
bt	glm	185	0.0625	10	25	0.5	0	0	5	10
bt	glm	185	0.125	10	25	0.5	0	0	11	18
bt	glm	185	0.25	10	25	0.5	0	0	8	11
bt	glm	185	0.375	10	25	0.5	0	0	8	9
bt	glm	185	0.5	10	25	0.5	0	0	9	13
bt	glm	185	0.01	3	50	0.5	0	0	4	5
bt	glm	185	0.0625	3	50	0.5	0	0	2	2
bt	glm	185	0.125	3	50	0.5	0	0	13	17
bt	glm	185	0.25	3	50	0.5	0	0	5	5
bt	glm	185	0.375	3	50	0.5	0	0	9	9
bt	glm	185	0.5	3	50	0.5	0	0	9	9
bt	glm	185	0.01	5	50	0.5	0	0	2	3
bt	glm	185	0.0625	5	50	0.5	0	0	12	15
bt	glm	185	0.125	5	50	0.5	0	0	9	9
bt	glm	185	0.25	5	50	0.5	0	0	10	15
bt	glm	185	0.375	5	50	0.5	0	0	8	9
bt	glm	185	0.5	5	50	0.5	0	0	7	7
bt	glm	185	0.01	10	50	0.5	0	0	8	14
bt	glm	185	0.0625	10	50	0.5	0	0	10	12
bt	glm	185	0.125	10	50	0.5	0	0	7	9
bt	glm	185	0.25	10	50	0.5	0	0	12	14
bt	glm	185	0.375	10	50	0.5	0	0	13	17
bt	glm	185	0.5	10	50	0.5	0	0	9	13
bt	glm	185	0.01	3	100	0.5	0	0	10	11
bt	glm	185	0.0625	3	100	0.5	0	0	7	7
bt	glm	185	0.125	3	100	0.5	0	0	12	12
bt	glm	185	0.25	3	100	0.5	0	0	9	11
bt	glm	185	0.375	3	100	0.5	0	0	8	9
bt	glm	185	0.5	3	100	0.5	0	0	6	9
bt	glm	185	0.01	5	100	0.5	0	0	12	16
bt	glm	185	0.0625	5	100	0.5	0	0	12	16
bt	glm	185	0.125	5	100	0.5	0	0	9	9
bt	glm	185	0.25	5	100	0.5	0	0	3	4
bt	glm	185	0.375	5	100	0.5	0	0	7	7
bt	glm	185	0.5	5	100	0.5	0	0	10	11
bt	glm	185	0.01	10	100	0.5	0	0	11	14
bt	glm	185	0.0625	10	100	0.5	0	0	7	10
bt	glm	185	0.125	10	100	0.5	0	0	16	18
bt	glm	185	0.25	10	100	0.5	0	0	12	17
bt	glm	185	0.375	10	100	0.5	0	0	8	9
bt	glm	185	0.5	10	100	0.5	0	0	10	12
bt	glm	185	0.01	3	25	0.9	0	0	2	4
bt	glm	185	0.0625	3	25	0.9	0	0	8	16
bt	glm	185	0.125	3	25	0.9	0	0	14	25
bt	glm	185	0.25	3	25	0.9	0	0	10	20
bt	glm	185	0.375	3	25	0.9	0	0	9	18
bt	glm	185	0.5	3	25	0.9	0	0	15	23
bt	glm	185	0.01	5	25	0.9	0	0	2	8
bt	glm	185	0.0625	5	25	0.9	0	0	6	10
bt	glm	185	0.125	5	25	0.9	0	0	11	28
bt	glm	185	0.25	5	25	0.9	0	0	5	10
bt	glm	185	0.375	5	25	0.9	0	0	5	14
bt	glm	185	0.5	5	25	0.9	0	0	5	17
bt	glm	185	0.01	10	25	0.9	0	0	2	16
bt	glm	185	0.0625	10	25	0.9	0	0	17	83
bt	glm	185	0.125	10	25	0.9	0	0	8	26
bt	glm	185	0.25	10	25	0.9	0	0	10	27
bt	glm	185	0.375	10	25	0.9	0	0	10	32
bt	glm	185	0.5	10	25	0.9	0	0	11	40
bt	glm	185	0.01	3	50	0.9	0	0	5	12
bt	glm	185	0.0625	3	50	0.9	0	0	12	27
bt	glm	185	0.125	3	50	0.9	0	0	10	19
bt	glm	185	0.25	3	50	0.9	0	0	15	20
bt	glm	185	0.375	3	50	0.9	0	0	7	9
bt	glm	185	0.5	3	50	0.9	0	0	7	11
bt	glm	185	0.01	5	50	0.9	0	0	6	22
bt	glm	185	0.0625	5	50	0.9	0	0	10	20
bt	glm	185	0.125	5	50	0.9	0	0	4	8
bt	glm	185	0.25	5	50	0.9	0	0	11	25
bt	glm	185	0.375	5	50	0.9	0	0	10	14
bt	glm	185	0.5	5	50	0.9	0	0	12	34
bt	glm	185	0.01	10	50	0.9	0	0	3	25
bt	glm	185	0.0625	10	50	0.9	0	0	12	40
bt	glm	185	0.125	10	50	0.9	0	0	10	32
bt	glm	185	0.25	10	50	0.9	0	0	9	31
bt	glm	185	0.375	10	50	0.9	0	0	11	48
bt	glm	185	0.5	10	50	0.9	0	0	8	30
bt	glm	185	0.01	3	100	0.9	0	0	12	17
bt	glm	185	0.0625	3	100	0.9	0	0	6	13
bt	glm	185	0.125	3	100	0.9	0	0	17	25
bt	glm	185	0.25	3	100	0.9	0	0	13	24
bt	glm	185	0.375	3	100	0.9	0	0	18	30
bt	glm	185	0.5	3	100	0.9	0	0	10	16
bt	glm	185	0.01	5	100	0.9	0	0	14	46
bt	glm	185	0.0625	5	100	0.9	0	0	8	20
bt	glm	185	0.125	5	100	0.9	0	0	14	32
bt	glm	185	0.25	5	100	0.9	0	0	8	19
bt	glm	185	0.375	5	100	0.9	0	0	4	7
bt	glm	185	0.5	5	100	0.9	0	0	13	30
bt	glm	185	0.01	10	100	0.9	0	0	5	29
bt	glm	185	0.0625	10	100	0.9	0	0	9	26
bt	glm	185	0.125	10	100	0.9	0	0	11	51
bt	glm	185	0.25	10	100	0.9	0	0	14	49
bt	glm	185	0.375	10	100	0.9	0	0	12	35
bt	glm	185	0.5	10	100	0.9	0	0	13	36
bt	glm	185	0.01	3	25	0	0	0	1	1
bt	glm	185	0.0625	3	25	0	0	0	13	13
bt	glm	185	0.125	3	25	0	0	0	9	9
bt	glm	185	0.25	3	25	0	0	0	10	10
bt	glm	185	0.375	3	25	0	0	0	7	7
bt	glm	185	0.5	3	25	0	0	0	10	10
bt	glm	185	0.01	5	25	0	0	0	0	0
bt	glm	185	0.0625	5	25	0	0	0	8	8
bt	glm	185	0.125	5	25	0	0	0	10	10
bt	glm	185	0.25	5	25	0	0	0	8	8
bt	glm	185	0.375	5	25	0	0	0	16	16
bt	glm	185	0.5	5	25	0	0	0	6	6
bt	glm	185	0.01	10	25	0	0	0	2	2
bt	glm	185	0.0625	10	25	0	0	0	9	9
bt	glm	185	0.125	10	25	0	0	0	9	10
bt	glm	185	0.25	10	25	0	0	0	12	12
bt	glm	185	0.375	10	25	0	0	0	10	10
bt	glm	185	0.5	10	25	0	0	0	11	11
bt	glm	185	0.01	3	50	0	0	0	2	2
bt	glm	185	0.0625	3	50	0	0	0	15	15
bt	glm	185	0.125	3	50	0	0	0	16	16
bt	glm	185	0.25	3	50	0	0	0	12	12
bt	glm	185	0.375	3	50	0	0	0	8	9
bt	glm	185	0.5	3	50	0	0	0	13	13
bt	glm	185	0.01	5	50	0	0	0	6	6
bt	glm	185	0.0625	5	50	0	0	0	5	5
bt	glm	185	0.125	5	50	0	0	0	10	10
bt	glm	185	0.25	5	50	0	0	0	14	14
bt	glm	185	0.375	5	50	0	0	0	12	12
bt	glm	185	0.5	5	50	0	0	0	9	10
bt	glm	185	0.01	10	50	0	0	0	1	1
bt	glm	185	0.0625	10	50	0	0	0	13	13
bt	glm	185	0.125	10	50	0	0	0	11	11
bt	glm	185	0.25	10	50	0	0	0	8	10
bt	glm	185	0.375	10	50	0	0	0	10	10
bt	glm	185	0.5	10	50	0	0	0	6	6
bt	glm	185	0.01	3	100	0	0	0	5	5
bt	glm	185	0.0625	3	100	0	0	0	13	13
bt	glm	185	0.125	3	100	0	0	0	16	18
bt	glm	185	0.25	3	100	0	0	0	3	3
bt	glm	185	0.375	3	100	0	0	0	9	9
bt	glm	185	0.5	3	100	0	0	0	9	10
bt	glm	185	0.01	5	100	0	0	0	8	8
bt	glm	185	0.0625	5	100	0	0	0	9	10
bt	glm	185	0.125	5	100	0	0	0	10	10
bt	glm	185	0.25	5	100	0	0	0	11	11
bt	glm	185	0.375	5	100	0	0	0	10	10
bt	glm	185	0.5	5	100	0	0	0	6	7
bt	glm	185	0.01	10	100	0	0	0	3	3
bt	glm	185	0.0625	10	100	0	0	0	20	21
bt	glm	185	0.125	10	100	0	0	0	5	5
bt	glm	185	0.25	10	100	0	0	0	10	11
bt	glm	185	0.375	10	100	0	0	0	10	10
bt	glm	185	0.5	10	100	0	0	0	9	9
bt	glm	185	0.01	3	25	0.5	0	0	0	0
bt	glm	185	0.0625	3	25	0.5	0	0	14	19
bt	glm	185	0.125	3	25	0.5	0	0	11	13
bt	glm	185	0.25	3	25	0.5	0	0	12	17
bt	glm	185	0.375	3	25	0.5	0	0	15	19
bt	glm	185	0.5	3	25	0.5	0	0	8	8
bt	glm	185	0.01	5	25	0.5	0	0	7	9
bt	glm	185	0.0625	5	25	0.5	0	0	7	8
bt	glm	185	0.125	5	25	0.5	0	0	10	14
bt	glm	185	0.25	5	25	0.5	0	0	11	13
bt	glm	185	0.375	5	25	0.5	0	0	12	14
bt	glm	185	0.5	5	25	0.5	0	0	9	11
bt	glm	185	0.01	10	25	0.5	0	0	3	6
bt	glm	185	0.0625	10	25	0.5	0	0	13	21
bt	glm	185	0.125	10	25	0.5	0	0	11	20
bt	glm	185	0.25	10	25	0.5	0	0	14	14
bt	glm	185	0.375	10	25	0.5	0	0	10	13
bt	glm	185	0.5	10	25	0.5	0	0	11	17
bt	glm	185	0.01	3	50	0.5	0	0	5	6
bt	glm	185	0.0625	3	50	0.5	0	0	11	13
bt	glm	185	0.125	3	50	0.5	0	0	8	10
bt	glm	185	0.25	3	50	0.5	0	0	4	4
bt	glm	185	0.375	3	50	0.5	0	0	8	9
bt	glm	185	0.5	3	50	0.5	0	0	11	14
bt	glm	185	0.01	5	50	0.5	0	0	4	6
bt	glm	185	0.0625	5	50	0.5	0	0	11	13
bt	glm	185	0.125	5	50	0.5	0	0	11	13
bt	glm	185	0.25	5	50	0.5	0	0	7	10
bt	glm	185	0.375	5	50	0.5	0	0	9	11
bt	glm	185	0.5	5	50	0.5	0	0	10	13
bt	glm	185	0.01	10	50	0.5	0	0	2	3
bt	glm	185	0.0625	10	50	0.5	0	0	5	5
bt	glm	185	0.125	10	50	0.5	0	0	9	11
bt	glm	185	0.25	10	50	0.5	0	0	7	9
bt	glm	185	0.375	10	50	0.5	0	0	12	16
bt	glm	185	0.5	10	50	0.5	0	0	12	12
bt	glm	185	0.01	3	100	0.5	0	0	8	12
bt	glm	185	0.0625	3	100	0.5	0	0	9	11
bt	glm	185	0.125	3	100	0.5	0	0	13	14
bt	glm	185	0.25	3	100	0.5	0	0	12	16
bt	glm	185	0.375	3	100	0.5	0	0	11	13
bt	glm	185	0.5	3	100	0.5	0	0	12	13
bt	glm	185	0.01	5	100	0.5	0	0	7	12
bt	glm	185	0.0625	5	100	0.5	0	0	6	8
bt	glm	185	0.125	5	100	0.5	0	0	9	14
bt	glm	185	0.25	5	100	0.5	0	0	7	10
bt	glm	185	0.375	5	100	0.5	0	0	13	15
bt	glm	185	0.5	5	100	0.5	0	0	8	9
bt	glm	185	0.01	10	100	0.5	0	0	8	14
bt	glm	185	0.0625	10	100	0.5	0	0	12	20
bt	glm	185	0.125	10	100	0.5	0	0	13	20
bt	glm	185	0.25	10	100	0.5	0	0	7	10
bt	glm	185	0.375	10	100	0.5	0	0	13	14
bt	glm	185	0.5	10	100	0.5	0	0	8	11
bt	glm	185	0.01	3	25	0.9	0	0	1	2
bt	glm	185	0.0625	3	25	0.9	0	0	10	16
bt	glm	185	0.125	3	25	0.9	0	0	12	21
bt	glm	185	0.25	3	25	0.9	0	0	14	24
bt	glm	185	0.375	3	25	0.9	0	0	2	4
bt	glm	185	0.5	3	25	0.9	0	0	8	15
bt	glm	185	0.01	5	25	0.9	0	0	0	0
bt	glm	185	0.0625	5	25	0.9	0	0	11	32
bt	glm	185	0.125	5	25	0.9	0	0	12	24
bt	glm	185	0.25	5	25	0.9	0	0	10	27
bt	glm	185	0.375	5	25	0.9	0	0	7	19
bt	glm	185	0.5	5	25	0.9	0	0	7	19
bt	glm	185	0.01	10	25	0.9	0	0	1	7
bt	glm	185	0.0625	10	25	0.9	0	0	5	14
bt	glm	185	0.125	10	25	0.9	0	0	10	58
bt	glm	185	0.25	10	25	0.9	0	0	8	35
bt	glm	185	0.375	10	25	0.9	0	0	11	32
bt	glm	185	0.5	10	25	0.9	0	0	7	25
bt	glm	185	0.01	3	50	0.9	0	0	2	5
bt	glm	185	0.0625	3	50	0.9	0	0	8	15
bt	glm	185	0.125	3	50	0.9	0	0	6	10
bt	glm	185	0.25	3	50	0.9	0	0	10	15
bt	glm	185	0.375	3	50	0.9	0	0	11	25
bt	glm	185	0.5	3	50	0.9	0	0	9	17
bt	glm	185	0.01	5	50	0.9	0	0	4	12
bt	glm	185	0.0625	5	50	0.9	0	0	10	21
bt	glm	185	0.125	5	50	0.9	0	0	12	29
bt	glm	185	0.25	5	50	0.9	0	0	12	31
bt	glm	185	0.375	5	50	0.9	0	0	8	10
bt	glm	185	0.5	5	50	0.9	0	0	8	23
bt	glm	185	0.01	10	50	0.9	0	0	3	17
bt	glm	185	0.0625	10	50	0.9	0	0	13	56
bt	glm	185	0.125	10	50	0.9	0	0	14	44
bt	glm	185	0.25	10	50	0.9	0	0	7	29
bt	glm	185	0.375	10	50	0.9	0	0	11	39
bt	glm	185	0.5	10	50	0.9	0	0	9	23
bt	glm	185	0.01	3	100	0.9	0	0	9	17
bt	glm	185	0.0625	3	100	0.9	0	0	5	11
bt	glm	185	0.125	3	100	0.9	0	0	7	9
bt	glm	185	0.25	3	100	0.9	0	0	16	31
bt	glm	185	0.375	3	100	0.9	0	0	11	17
bt	glm	185	0.5	3	100	0.9	0	0	8	11
bt	glm	185	0.01	5	100	0.9	0	0	12	41
bt	glm	185	0.0625	5	100	0.9	0	0	8	18
bt	glm	185	0.125	5	100	0.9	0	0	13	34
bt	glm	185	0.25	5	100	0.9	0	0	7	11
bt	glm	185	0.375	5	100	0.9	0	0	15	28
bt	glm	185	0.5	5	100	0.9	0	0	14	34
bt	glm	185	0.01	10	100	0.9	0	0	4	23
bt	glm	185	0.0625	10	100	0.9	0	0	14	50
bt	glm	185	0.125	10	100	0.9	0	0	13	38
bt	glm	185	0.25	10	100	0.9	0	0	7	10
bt	glm	185	0.375	10	100	0.9	0	0	10	46
bt	glm	185	0.5	10	100	0.9	0	0	8	28
bt	glm	185	0.01	3	25	0	0	0	1	1
bt	glm	185	0.0625	3	25	0	0	0	6	6
bt	glm	185	0.125	3	25	0	0	0	9	10
bt	glm	185	0.25	3	25	0	0	0	10	10
bt	glm	185	0.375	3	25	0	0	0	9	9
bt	glm	185	0.5	3	25	0	0	0	9	11
bt	glm	185	0.01	5	25	0	0	0	4	4
bt	glm	185	0.0625	5	25	0	0	0	10	10
bt	glm	185	0.125	5	25	0	0	0	9	10
bt	glm	185	0.25	5	25	0	0	0	8	8
bt	glm	185	0.375	5	25	0	0	0	9	9
bt	glm	185	0.5	5	25	0	0	0	7	7
bt	glm	185	0.01	10	25	0	0	0	2	2
bt	glm	185	0.0625	10	25	0	0	0	5	5
bt	glm	185	0.125	10	25	0	0	0	3	3
bt	glm	185	0.25	10	25	0	0	0	12	12
bt	glm	185	0.375	10	25	0	0	0	8	8
bt	glm	185	0.5	10	25	0	0	0	10	10
bt	glm	185	0.01	3	50	0	0	0	7	7
bt	glm	185	0.0625	3	50	0	0	0	10	10
bt	glm	185	0.125	3	50	0	0	0	10	10
bt	glm	185	0.25	3	50	0	0	0	9	9
bt	glm	185	0.375	3	50	0	0	0	12	12
bt	glm	185	0.5	3	50	0	0	0	9	9
bt	glm	185	0.01	5	50	0	0	0	3	4
bt	glm	185	0.0625	5	50	0	0	0	14	14
bt	glm	185	0.125	5	50	0	0	0	8	8
bt	glm	185	0.25	5	50	0	0	0	12	12
bt	glm	185	0.375	5	50	0	0	0	5	5
bt	glm	185	0.5	5	50	0	0	0	12	12
bt	glm	185	0.01	10	50	0	0	0	7	7
bt	glm	185	0.0625	10	50	0	0	0	10	10
bt	glm	185	0.125	10	50	0	0	0	7	8
bt	glm	185	0.25	10	50	0	0	0	5	6
bt	glm	185	0.375	10	50	0	0	0	12	12
bt	glm	185	0.5	10	50	0	0	0	5	5
bt	glm	185	0.01	3	100	0	0	0	7	7
bt	glm	185	0.0625	3	100	0	0	0	14	14
bt	glm	185	0.125	3	100	0	0	0	7	7
bt	glm	185	0.25	3	100	0	0	0	11	11
bt	glm	185	0.375	3	100	0	0	0	13	13
bt	glm	185	0.5	3	100	0	0	0	11	11
bt	glm	185	0.01	5	100	0	0	0	3	3
bt	glm	185	0.0625	5	100	0	0	0	13	13
bt	glm	185	0.125	5	100	0	0	0	10	10
bt	glm	185	0.25	5	100	0	0	0	8	8
bt	glm	185	0.375	5	100	0	0	0	8	9
bt	glm	185	0.5	5	100	0	0	0	6	6
bt	glm	185	0.01	10	100	0	0	0	7	7
bt	glm	185	0.0625	10	100	0	0	0	5	5
bt	glm	185	0.125	10	100	0	0	0	11	11
bt	glm	185	0.25	10	100	0	0	0	11	11
bt	glm	185	0.375	10	100	0	0	0	10	10
bt	glm	185	0.5	10	100	0	0	0	10	10
bt	glm	185	0.01	3	25	0.5	0	0	4	5
bt	glm	185	0.0625	3	25	0.5	0	0	9	11
bt	glm	185	0.125	3	25	0.5	0	0	10	11
bt	glm	185	0.25	3	25	0.5	0	0	7	8
bt	glm	185	0.375	3	25	0.5	0	0	10	11
bt	glm	185	0.5	3	25	0.5	0	0	11	12
bt	glm	185	0.01	5	25	0.5	0	0	2	2
bt	glm	185	0.0625	5	25	0.5	0	0	7	8
bt	glm	185	0.125	5	25	0.5	0	0	11	16
bt	glm	185	0.25	5	25	0.5	0	0	6	7
bt	glm	185	0.375	5	25	0.5	0	0	13	17
bt	glm	185	0.5	5	25	0.5	0	0	7	10
bt	glm	185	0.01	10	25	0.5	0	0	1	2
bt	glm	185	0.0625	10	25	0.5	0	0	5	8
bt	glm	185	0.125	10	25	0.5	0	0	10	17
bt	glm	185	0.25	10	25	0.5	0	0	9	10
bt	glm	185	0.375	10	25	0.5	0	0	9	10
bt	glm	185	0.5	10	25	0.5	0	0	15	18
bt	glm	185	0.01	3	50	0.5	0	0	5	6
bt	glm	185	0.0625	3	50	0.5	0	0	10	12
bt	glm	185	0.125	3	50	0.5	0	0	14	15
bt	glm	185	0.25	3	50	0.5	0	0	9	10
bt	glm	185	0.375	3	50	0.5	0	0	4	4
bt	glm	185	0.5	3	50	0.5	0	0	7	7
bt	glm	185	0.01	5	50	0.5	0	0	5	7
bt	glm	185	0.0625	5	50	0.5	0	0	9	10
bt	glm	185	0.125	5	50	0.5	0	0	7	9
bt	glm	185	0.25	5	50	0.5	0	0	7	9
bt	glm	185	0.375	5	50	0.5	0	0	9	11
bt	glm	185	0.5	5	50	0.5	0	0	4	6
bt	glm	185	0.01	10	50	0.5	0	0	8	9
bt	glm	185	0.0625	10	50	0.5	0	0	6	12
bt	glm	185	0.125	10	50	0.5	0	0	6	7
bt	glm	185	0.25	10	50	0.5	0	0	7	7
bt	glm	185	0.375	10	50	0.5	0	0	5	6
bt	glm	185	0.5	10	50	0.5	0	0	13	19
bt	glm	185	0.01	3	100	0.5	0	0	5	5
bt	glm	185	0.0625	3	100	0.5	0	0	7	7
bt	glm	185	0.125	3	100	0.5	0	0	13	15
bt	glm	185	0.25	3	100	0.5	0	0	10	10
bt	glm	185	0.375	3	100	0.5	0	0	9	9
bt	glm	185	0.5	3	100	0.5	0	0	6	6
bt	glm	185	0.01	5	100	0.5	0	0	12	13
bt	glm	185	0.0625	5	100	0.5	0	0	9	10
bt	glm	185	0.125	5	100	0.5	0	0	12	13
bt	glm	185	0.25	5	100	0.5	0	0	10	10
bt	glm	185	0.375	5	100	0.5	0	0	10	13
bt	glm	185	0.5	5	100	0.5	0	0	6	9
bt	glm	185	0.01	10	100	0.5	0	0	5	6
bt	glm	185	0.0625	10	100	0.5	0	0	7	7
bt	glm	185	0.125	10	100	0.5	0	0	7	7
bt	glm	185	0.25	10	100	0.5	0	0	14	19
bt	glm	185	0.375	10	100	0.5	0	0	10	12
bt	glm	185	0.5	10	100	0.5	0	0	6	6
bt	glm	185	0.01	3	25	0.9	0	0	1	2
bt	glm	185	0.0625	3	25	0.9	0	0	13	22
bt	glm	185	0.125	3	25	0.9	0	0	10	22
bt	glm	185	0.25	3	25	0.9	0	0	9	21
bt	glm	185	0.375	3	25	0.9	0	0	8	11
bt	glm	185	0.5	3	25	0.9	0	0	11	17
bt	glm	185	0.01	5	25	0.9	0	0	0	0
bt	glm	185	0.0625	5	25	0.9	0	0	9	22
bt	glm	185	0.125	5	25	0.9	0	0	11	24
bt	glm	185	0.25	5	25	0.9	0	0	10	21
bt	glm	185	0.375	5	25	0.9	0	0	8	19
bt	glm	185	0.5	5	25	0.9	0	0	6	11
bt	glm	185	0.01	10	25	0.9	0	0	1	7
bt	glm	185	0.0625	10	25	0.9	0	0	13	58
bt	glm	185	0.125	10	25	0.9	0	0	10	44
bt	glm	185	0.25	10	25	0.9	0	0	4	6
bt	glm	185	0.375	10	25	0.9	0	0	9	25
bt	glm	185	0.5	10	25	0.9	0	0	7	28
bt	glm	185	0.01	3	50	0.9	0	0	4	12
bt	glm	185	0.0625	3	50	0.9	0	0	14	25
bt	glm	185	0.125	3	50	0.9	0	0	5	11
bt	glm	185	0.25	3	50	0.9	0	0	10	19
bt	glm	185	0.375	3	50	0.9	0	0	5	8
bt	glm	185	0.5	3	50	0.9	0	0	9	19
bt	glm	185	0.01	5	50	0.9	0	0	2	7
bt	glm	185	0.0625	5	50	0.9	0	0	9	33
bt	glm	185	0.125	5	50	0.9	0	0	7	12
bt	glm	185	0.25	5	50	0.9	0	0	9	18
bt	glm	185	0.375	5	50	0.9	0	0	13	41
bt	glm	185	0.5	5	50	0.9	0	0	10	24
bt	glm	185	0.01	10	50	0.9	0	0	3	17
bt	glm	185	0.0625	10	50	0.9	0	0	9	37
bt	glm	185	0.125	10	50	0.9	0	0	17	53
bt	glm	185	0.25	10	50	0.9	0	0	16	51
bt	glm	185	0.375	10	50	0.9	0	0	6	18
bt	glm	185	0.5	10	50	0.9	0	0	12	57
bt	glm	185	0.01	3	100	0.9	0	0	11	19
bt	glm	185	0.0625	3	100	0.9	0	0	6	14
bt	glm	185	0.125	3	100	0.9	0	0	9	17
bt	glm	185	0.25	3	100	0.9	0	0	12	21
bt	glm	185	0.375	3	100	0.9	0	0	9	12
bt	glm	185	0.5	3	100	0.9	0	0	15	24
bt	glm	185	0.01	5	100	0.9	0	0	8	18
bt	glm	185	0.0625	5	100	0.9	0	0	6	14
bt	glm	185	0.125	5	100	0.9	0	0	12	21
bt	glm	185	0.25	5	100	0.9	0	0	7	14
bt	glm	185	0.375	5	100	0.9	0	0	11	30
bt	glm	185	0.5	5	100	0.9	0	0	6	13
bt	glm	185	0.01	10	100	0.9	0	0	7	33
bt	glm	185	0.0625	10	100	0.9	0	0	15	56
bt	glm	185	0.125	10	100	0.9	0	0	8	42
bt	glm	185	0.25	10	100	0.9	0	0	7	21
bt	glm	185	0.375	10	100	0.9	0	0	8	29
bt	glm	185	0.5	10	100	0.9	0	0	13	40
bt	glm	185	0.01	3	25	0	0	0	2	2
bt	glm	185	0.0625	3	25	0	0	0	9	9
bt	glm	185	0.125	3	25	0	0	0	5	5
bt	glm	185	0.25	3	25	0	0	0	19	19
bt	glm	185	0.375	3	25	0	0	0	13	13
bt	glm	185	0.5	3	25	0	0	0	4	4
bt	glm	185	0.01	5	25	0	0	0	1	1
bt	glm	185	0.0625	5	25	0	0	0	11	12
bt	glm	185	0.125	5	25	0	0	0	12	14
bt	glm	185	0.25	5	25	0	0	0	8	8
bt	glm	185	0.375	5	25	0	0	0	13	14
bt	glm	185	0.5	5	25	0	0	0	9	9
bt	glm	185	0.01	10	25	0	0	0	2	2
bt	glm	185	0.0625	10	25	0	0	0	4	4
bt	glm	185	0.125	10	25	0	0	0	8	9
bt	glm	185	0.25	10	25	0	0	0	11	11
bt	glm	185	0.375	10	25	0	0	0	8	8
bt	glm	185	0.5	10	25	0	0	0	5	5
bt	glm	185	0.01	3	50	0	0	0	1	1
bt	glm	185	0.0625	3	50	0	0	0	12	12
bt	glm	185	0.125	3	50	0	0	0	12	13
bt	glm	185	0.25	3	50	0	0	0	7	7
bt	glm	185	0.375	3	50	0	0	0	10	11
bt	glm	185	0.5	3	50	0	0	0	12	12
bt	glm	185	0.01	5	50	0	0	0	5	6
bt	glm	185	0.0625	5	50	0	0	0	7	7
bt	glm	185	0.125	5	50	0	0	0	13	13
bt	glm	185	0.25	5	50	0	0	0	14	14
bt	glm	185	0.375	5	50	0	0	0	11	12
bt	glm	185	0.5	5	50	0	0	0	8	8
bt	glm	185	0.01	10	50	0	0	0	4	4
bt	glm	185	0.0625	10	50	0	0	0	7	7
bt	glm	185	0.125	10	50	0	0	0	15	17
bt	glm	185	0.25	10	50	0	0	0	10	11
bt	glm	185	0.375	10	50	0	0	0	6	6
bt	glm	185	0.5	10	50	0	0	0	12	12
bt	glm	185	0.01	3	100	0	0	0	7	8
bt	glm	185	0.0625	3	100	0	0	0	11	11
bt	glm	185	0.125	3	100	0	0	0	11	11
bt	glm	185	0.25	3	100	0	0	0	12	12
bt	glm	185	0.375	3	100	0	0	0	10	10
bt	glm	185	0.5	3	100	0	0	0	9	9
bt	glm	185	0.01	5	100	0	0	0	8	8
bt	glm	185	0.0625	5	100	0	0	0	8	8
bt	glm	185	0.125	5	100	0	0	0	16	16
bt	glm	185	0.25	5	100	0	0	0	8	8
bt	glm	185	0.375	5	100	0	0	0	11	11
bt	glm	185	0.5	5	100	0	0	0	9	10
bt	glm	185	0.01	10	100	0	0	0	10	10
bt	glm	185	0.0625	10	100	0	0	0	15	15
bt	glm	185	0.125	10	100	0	0	0	7	7
bt	glm	185	0.25	10	100	0	0	0	11	11
bt	glm	185	0.375	10	100	0	0	0	12	12
bt	glm	185	0.5	10	100	0	0	0	9	9
bt	glm	185	0.01	3	25	0.5	0	0	1	1
bt	glm	185	0.0625	3	25	0.5	0	0	8	10
bt	glm	185	0.125	3	25	0.5	0	0	11	11
bt	glm	185	0.25	3	25	0.5	0	0	13	15
bt	glm	185	0.375	3	25	0.5	0	0	6	6
bt	glm	185	0.5	3	25	0.5	0	0	5	6
bt	glm	185	0.01	5	25	0.5	0	0	2	2
bt	glm	185	0.0625	5	25	0.5	0	0	3	4
bt	glm	185	0.125	5	25	0.5	0	0	10	13
bt	glm	185	0.25	5	25	0.5	0	0	8	10
bt	glm	185	0.375	5	25	0.5	0	0	7	7
bt	glm	185	0.5	5	25	0.5	0	0	10	10
bt	glm	185	0.01	10	25	0.5	0	0	1	2
bt	glm	185	0.0625	10	25	0.5	0	0	5	11
bt	glm	185	0.125	10	25	0.5	0	0	12	17
bt	glm	185	0.25	10	25	0.5	0	0	10	11
bt	glm	185	0.375	10	25	0.5	0	0	8	9
bt	glm	185	0.5	10	25	0.5	0	0	13	17
bt	glm	185	0.01	3	50	0.5	0	0	2	2
bt	glm	185	0.0625	3	50	0.5	0	0	9	13
bt	glm	185	0.125	3	50	0.5	0	0	10	11
bt	glm	185	0.25	3	50	0.5	0	0	18	23
bt	glm	185	0.375	3	50	0.5	0	0	12	12
bt	glm	185	0.5	3	50	0.5	0	0	10	11
bt	glm	185	0.01	5	50	0.5	0	0	5	5
bt	glm	185	0.0625	5	50	0.5	0	0	9	11
bt	glm	185	0.125	5	50	0.5	0	0	6	7
bt	glm	185	0.25	5	50	0.5	0	0	9	12
bt	glm	185	0.375	5	50	0.5	0	0	7	7
bt	glm	185	0.5	5	50	0.5	0	0	7	10
bt	glm	185	0.01	10	50	0.5	0	0	3	5
bt	glm	185	0.0625	10	50	0.5	0	0	11	19
bt	glm	185	0.125	10	50	0.5	0	0	10	13
bt	glm	185	0.25	10	50	0.5	0	0	11	18
bt	glm	185	0.375	10	50	0.5	0	0	6	8
bt	glm	185	0.5	10	50	0.5	0	0	7	13
bt	glm	185	0.01	3	100	0.5	0	0	7	7
bt	glm	185	0.0625	3	100	0.5	0	0	7	7
bt	glm	185	0.125	3	100	0.5	0	0	4	5
bt	glm	185	0.25	3	100	0.5	0	0	8	9
bt	glm	185	0.375	3	100	0.5	0	0	10	11
bt	glm	185	0.5	3	100	0.5	0	0	12	12
bt	glm	185	0.01	5	100	0.5	0	0	3	5
bt	glm	185	0.0625	5	100	0.5	0	0	11	17
bt	glm	185	0.125	5	100	0.5	0	0	12	18
bt	glm	185	0.25	5	100	0.5	0	0	7	8
bt	glm	185	0.375	5	100	0.5	0	0	13	14
bt	glm	185	0.5	5	100	0.5	0	0	6	7
bt	glm	185	0.01	10	100	0.5	0	0	12	18
bt	glm	185	0.0625	10	100	0.5	0	0	15	23
bt	glm	185	0.125	10	100	0.5	0	0	8	13
bt	glm	185	0.25	10	100	0.5	0	0	7	12
bt	glm	185	0.375	10	100	0.5	0	0	10	15
bt	glm	185	0.5	10	100	0.5	0	0	8	9
bt	glm	185	0.01	3	25	0.9	0	0	3	9
bt	glm	185	0.0625	3	25	0.9	0	0	8	19
bt	glm	185	0.125	3	25	0.9	0	0	8	15
bt	glm	185	0.25	3	25	0.9	0	0	9	17
bt	glm	185	0.375	3	25	0.9	0	0	9	10
bt	glm	185	0.5	3	25	0.9	0	0	7	14
bt	glm	185	0.01	5	25	0.9	0	0	1	1
bt	glm	185	0.0625	5	25	0.9	0	0	14	39
bt	glm	185	0.125	5	25	0.9	0	0	9	17
bt	glm	185	0.25	5	25	0.9	0	0	9	23
bt	glm	185	0.375	5	25	0.9	0	0	4	5
bt	glm	185	0.5	5	25	0.9	0	0	8	16
bt	glm	185	0.01	10	25	0.9	0	0	2	15
bt	glm	185	0.0625	10	25	0.9	0	0	7	30
bt	glm	185	0.125	10	25	0.9	0	0	9	32
bt	glm	185	0.25	10	25	0.9	0	0	13	57
bt	glm	185	0.375	10	25	0.9	0	0	8	30
bt	glm	185	0.5	10	25	0.9	0	0	7	30
bt	glm	185	0.01	3	50	0.9	0	0	3	5
bt	glm	185	0.0625	3	50	0.9	0	0	6	12
bt	glm	185	0.125	3	50	0.9	0	0	9	16
bt	glm	185	0.25	3	50	0.9	0	0	4	7
bt	glm	185	0.375	3	50	0.9	0	0	8	11
bt	glm	185	0.5	3	50	0.9	0	0	9	17
bt	glm	185	0.01	5	50	0.9	0	0	4	13
bt	glm	185	0.0625	5	50	0.9	0	0	6	10
bt	glm	185	0.125	5	50	0.9	0	0	10	20
bt	glm	185	0.25	5	50	0.9	0	0	14	40
bt	glm	185	0.375	5	50	0.9	0	0	10	28
bt	glm	185	0.5	5	50	0.9	0	0	11	24
bt	glm	185	0.01	10	50	0.9	0	0	6	44
bt	glm	185	0.0625	10	50	0.9	0	0	14	66
bt	glm	185	0.125	10	50	0.9	0	0	6	22
bt	glm	185	0.25	10	50	0.9	0	0	7	42
bt	glm	185	0.375	10	50	0.9	0	0	11	46
bt	glm	185	0.5	10	50	0.9	0	0	12	34
bt	glm	185	0.01	3	100	0.9	0	0	7	15
bt	glm	185	0.0625	3	100	0.9	0	0	10	16
bt	glm	185	0.125	3	100	0.9	0	0	15	25
bt	glm	185	0.25	3	100	0.9	0	0	11	20
bt	glm	185	0.375	3	100	0.9	0	0	11	20
bt	glm	185	0.5	3	100	0.9	0	0	6	10
bt	glm	185	0.01	5	100	0.9	0	0	12	35
bt	glm	185	0.0625	5	100	0.9	0	0	11	29
bt	glm	185	0.125	5	100	0.9	0	0	12	29
bt	glm	185	0.25	5	100	0.9	0	0	8	22
bt	glm	185	0.375	5	100	0.9	0	0	6	15
bt	glm	185	0.5	5	100	0.9	0	0	7	15
bt	glm	185	0.01	10	100	0.9	0	0	8	44
bt	glm	185	0.0625	10	100	0.9	0	0	6	26
bt	glm	185	0.125	10	100	0.9	0	0	7	8
bt	glm	185	0.25	10	100	0.9	0	0	2	8
bt	glm	185	0.375	10	100	0.9	0	0	7	26
bt	glm	185	0.5	10	100	0.9	0	0	12	43
bt	glm	185	0.01	3	25	0	0	0	2	2
bt	glm	185	0.0625	3	25	0	0	0	6	6
bt	glm	185	0.125	3	25	0	0	0	11	11
bt	glm	185	0.25	3	25	0	0	0	15	16
bt	glm	185	0.375	3	25	0	0	0	14	14
bt	glm	185	0.5	3	25	0	0	0	10	10
bt	glm	185	0.01	5	25	0	0	0	1	1
bt	glm	185	0.0625	5	25	0	0	0	7	7
bt	glm	185	0.125	5	25	0	0	0	9	9
bt	glm	185	0.25	5	25	0	0	0	8	8
bt	glm	185	0.375	5	25	0	0	0	6	6
bt	glm	185	0.5	5	25	0	0	0	12	12
bt	glm	185	0.01	10	25	0	0	0	3	3
bt	glm	185	0.0625	10	25	0	0	0	13	13
bt	glm	185	0.125	10	25	0	0	0	6	6
bt	glm	185	0.25	10	25	0	0	0	10	11
bt	glm	185	0.375	10	25	0	0	0	9	10
bt	glm	185	0.5	10	25	0	0	0	8	8
bt	glm	185	0.01	3	50	0	0	0	6	6
bt	glm	185	0.0625	3	50	0	0	0	5	6
bt	glm	185	0.125	3	50	0	0	0	11	11
bt	glm	185	0.25	3	50	0	0	0	14	14
bt	glm	185	0.375	3	50	0	0	0	15	16
bt	glm	185	0.5	3	50	0	0	0	8	8
bt	glm	185	0.01	5	50	0	0	0	4	4
bt	glm	185	0.0625	5	50	0	0	0	11	12
bt	glm	185	0.125	5	50	0	0	0	4	4
bt	glm	185	0.25	5	50	0	0	0	8	8
bt	glm	185	0.375	5	50	0	0	0	9	9
bt	glm	185	0.5	5	50	0	0	0	7	7
bt	glm	185	0.01	10	50	0	0	0	8	8
bt	glm	185	0.0625	10	50	0	0	0	8	8
bt	glm	185	0.125	10	50	0	0	0	14	14
bt	glm	185	0.25	10	50	0	0	0	13	14
bt	glm	185	0.375	10	50	0	0	0	7	7
bt	glm	185	0.5	10	50	0	0	0	10	11
bt	glm	185	0.01	3	100	0	0	0	8	8
bt	glm	185	0.0625	3	100	0	0	0	8	9
bt	glm	185	0.125	3	100	0	0	0	10	10
bt	glm	185	0.25	3	100	0	0	0	12	12
bt	glm	185	0.375	3	100	0	0	0	10	10
bt	glm	185	0.5	3	100	0	0	0	6	6
bt	glm	185	0.01	5	100	0	0	0	7	7
bt	glm	185	0.0625	5	100	0	0	0	12	12
bt	glm	185	0.125	5	100	0	0	0	10	10
bt	glm	185	0.25	5	100	0	0	0	12	12
bt	glm	185	0.375	5	100	0	0	0	7	7
bt	glm	185	0.5	5	100	0	0	0	6	6
bt	glm	185	0.01	10	100	0	0	0	8	8
bt	glm	185	0.0625	10	100	0	0	0	9	9
bt	glm	185	0.125	10	100	0	0	0	9	9
bt	glm	185	0.25	10	100	0	0	0	9	10
bt	glm	185	0.375	10	100	0	0	0	10	10
bt	glm	185	0.5	10	100	0	0	0	8	8
bt	glm	185	0.01	3	25	0.5	0	0	2	2
bt	glm	185	0.0625	3	25	0.5	0	0	9	9
bt	glm	185	0.125	3	25	0.5	0	0	15	16
bt	glm	185	0.25	3	25	0.5	0	0	8	10
bt	glm	185	0.375	3	25	0.5	0	0	13	15
bt	glm	185	0.5	3	25	0.5	0	0	13	13
bt	glm	185	0.01	5	25	0.5	0	0	0	0
bt	glm	185	0.0625	5	25	0.5	0	0	7	10
bt	glm	185	0.125	5	25	0.5	0	0	14	19
bt	glm	185	0.25	5	25	0.5	0	0	18	23
bt	glm	185	0.375	5	25	0.5	0	0	13	15
bt	glm	185	0.5	5	25	0.5	0	0	11	13
bt	glm	185	0.01	10	25	0.5	0	0	4	6
bt	glm	185	0.0625	10	25	0.5	0	0	9	13
bt	glm	185	0.125	10	25	0.5	0	0	11	12
bt	glm	185	0.25	10	25	0.5	0	0	9	12
bt	glm	185	0.375	10	25	0.5	0	0	8	12
bt	glm	185	0.5	10	25	0.5	0	0	8	9
bt	glm	185	0.01	3	50	0.5	0	0	2	2
bt	glm	185	0.0625	3	50	0.5	0	0	5	5
bt	glm	185	0.125	3	50	0.5	0	0	7	10
bt	glm	185	0.25	3	50	0.5	0	0	11	12
bt	glm	185	0.375	3	50	0.5	0	0	9	12
bt	glm	185	0.5	3	50	0.5	0	0	10	11
bt	glm	185	0.01	5	50	0.5	0	0	4	5
bt	glm	185	0.0625	5	50	0.5	0	0	11	12
bt	glm	185	0.125	5	50	0.5	0	0	11	16
bt	glm	185	0.25	5	50	0.5	0	0	15	17
bt	glm	185	0.375	5	50	0.5	0	0	10	10
bt	glm	185	0.5	5	50	0.5	0	0	8	12
bt	glm	185	0.01	10	50	0.5	0	0	3	10
bt	glm	185	0.0625	10	50	0.5	0	0	5	8
bt	glm	185	0.125	10	50	0.5	0	0	6	7
bt	glm	185	0.25	10	50	0.5	0	0	15	26
bt	glm	185	0.375	10	50	0.5	0	0	7	7
bt	glm	185	0.5	10	50	0.5	0	0	5	9
bt	glm	185	0.01	3	100	0.5	0	0	9	9
bt	glm	185	0.0625	3	100	0.5	0	0	6	6
bt	glm	185	0.125	3	100	0.5	0	0	10	12
bt	glm	185	0.25	3	100	0.5	0	0	5	5
bt	glm	185	0.375	3	100	0.5	0	0	13	13
bt	glm	185	0.5	3	100	0.5	0	0	13	14
bt	glm	185	0.01	5	100	0.5	0	0	7	8
bt	glm	185	0.0625	5	100	0.5	0	0	11	16
bt	glm	185	0.125	5	100	0.5	0	0	9	13
bt	glm	185	0.25	5	100	0.5	0	0	10	10
bt	glm	185	0.375	5	100	0.5	0	0	5	5
bt	glm	185	0.5	5	100	0.5	0	0	11	15
bt	glm	185	0.01	10	100	0.5	0	0	8	12
bt	glm	185	0.0625	10	100	0.5	0	0	8	8
bt	glm	185	0.125	10	100	0.5	0	0	12	16
bt	glm	185	0.25	10	100	0.5	0	0	13	19
bt	glm	185	0.375	10	100	0.5	0	0	11	13
bt	glm	185	0.5	10	100	0.5	0	0	7	8
bt	glm	185	0.01	3	25	0.9	0	0	0	0
bt	glm	185	0.0625	3	25	0.9	0	0	8	18
bt	glm	185	0.125	3	25	0.9	0	0	13	21
bt	glm	185	0.25	3	25	0.9	0	0	11	14
bt	glm	185	0.375	3	25	0.9	0	0	9	18
bt	glm	185	0.5	3	25	0.9	0	0	8	12
bt	glm	185	0.01	5	25	0.9	0	0	1	5
bt	glm	185	0.0625	5	25	0.9	0	0	15	33
bt	glm	185	0.125	5	25	0.9	0	0	12	32
bt	glm	185	0.25	5	25	0.9	0	0	11	24
bt	glm	185	0.375	5	25	0.9	0	0	10	26
bt	glm	185	0.5	5	25	0.9	0	0	7	17
bt	glm	185	0.01	10	25	0.9	0	0	1	4
bt	glm	185	0.0625	10	25	0.9	0	0	14	53
bt	glm	185	0.125	10	25	0.9	0	0	7	32
bt	glm	185	0.25	10	25	0.9	0	0	2	2
bt	glm	185	0.375	10	25	0.9	0	0	9	46
bt	glm	185	0.5	10	25	0.9	0	0	6	20
bt	glm	185	0.01	3	50	0.9	0	0	5	7
bt	glm	185	0.0625	3	50	0.9	0	0	12	17
bt	glm	185	0.125	3	50	0.9	0	0	8	12
bt	glm	185	0.25	3	50	0.9	0	0	7	12
bt	glm	185	0.375	3	50	0.9	0	0	11	16
bt	glm	185	0.5	3	50	0.9	0	0	7	16
bt	glm	185	0.01	5	50	0.9	0	0	4	18
bt	glm	185	0.0625	5	50	0.9	0	0	15	40
bt	glm	185	0.125	5	50	0.9	0	0	13	23
bt	glm	185	0.25	5	50	0.9	0	0	8	21
bt	glm	185	0.375	5	50	0.9	0	0	12	22
bt	glm	185	0.5	5	50	0.9	0	0	5	10
bt	glm	185	0.01	10	50	0.9	0	0	4	27
bt	glm	185	0.0625	10	50	0.9	0	0	15	46
bt	glm	185	0.125	10	50	0.9	0	0	19	85
bt	glm	185	0.25	10	50	0.9	0	0	13	35
bt	glm	185	0.375	10	50	0.9	0	0	11	33
bt	glm	185	0.5	10	50	0.9	0	0	9	30
bt	glm	185	0.01	3	100	0.9	0	0	7	11
bt	glm	185	0.0625	3	100	0.9	0	0	12	19
bt	glm	185	0.125	3	100	0.9	0	0	8	12
bt	glm	185	0.25	3	100	0.9	0	0	8	17
bt	glm	185	0.375	3	100	0.9	0	0	14	19
bt	glm	185	0.5	3	100	0.9	0	0	9	17
bt	glm	185	0.01	5	100	0.9	0	0	9	32
bt	glm	185	0.0625	5	100	0.9	0	0	9	22
bt	glm	185	0.125	5	100	0.9	0	0	5	11
bt	glm	185	0.25	5	100	0.9	0	0	14	31
bt	glm	185	0.375	5	100	0.9	0	0	9	13
bt	glm	185	0.5	5	100	0.9	0	0	8	17
bt	glm	185	0.01	10	100	0.9	0	0	6	37
bt	glm	185	0.0625	10	100	0.9	0	0	8	20
bt	glm	185	0.125	10	100	0.9	0	0	13	39
bt	glm	185	0.25	10	100	0.9	0	0	12	48
bt	glm	185	0.375	10	100	0.9	0	0	9	23
bt	glm	185	0.5	10	100	0.9	0	0	8	35
bt	glm	185	0.01	3	25	0	0	0	5	5
bt	glm	185	0.0625	3	25	0	0	0	13	13
bt	glm	185	0.125	3	25	0	0	0	11	12
bt	glm	185	0.25	3	25	0	0	0	7	8
bt	glm	185	0.375	3	25	0	0	0	7	7
bt	glm	185	0.5	3	25	0	0	0	8	8
bt	glm	185	0.01	5	25	0	0	0	0	0
bt	glm	185	0.0625	5	25	0	0	0	10	10
bt	glm	185	0.125	5	25	0	0	0	10	10
bt	glm	185	0.25	5	25	0	0	0	8	8
bt	glm	185	0.375	5	25	0	0	0	8	9
bt	glm	185	0.5	5	25	0	0	0	5	5
bt	glm	185	0.01	10	25	0	0	0	5	5
bt	glm	185	0.0625	10	25	0	0	0	9	9
bt	glm	185	0.125	10	25	0	0	0	5	5
bt	glm	185	0.25	10	25	0	0	0	10	11
bt	glm	185	0.375	10	25	0	0	0	7	7
bt	glm	185	0.5	10	25	0	0	0	10	11
bt	glm	185	0.01	3	50	0	0	0	4	4
bt	glm	185	0.0625	3	50	0	0	0	6	6
bt	glm	185	0.125	3	50	0	0	0	8	8
bt	glm	185	0.25	3	50	0	0	0	10	10
bt	glm	185	0.375	3	50	0	0	0	12	13
bt	glm	185	0.5	3	50	0	0	0	7	7
bt	glm	185	0.01	5	50	0	0	0	2	2
bt	glm	185	0.0625	5	50	0	0	0	10	11
bt	glm	185	0.125	5	50	0	0	0	5	5
bt	glm	185	0.25	5	50	0	0	0	10	11
bt	glm	185	0.375	5	50	0	0	0	11	12
bt	glm	185	0.5	5	50	0	0	0	5	5
bt	glm	185	0.01	10	50	0	0	0	1	1
bt	glm	185	0.0625	10	50	0	0	0	11	11
bt	glm	185	0.125	10	50	0	0	0	9	9
bt	glm	185	0.25	10	50	0	0	0	9	9
bt	glm	185	0.375	10	50	0	0	0	7	7
bt	glm	185	0.5	10	50	0	0	0	9	9
bt	glm	185	0.01	3	100	0	0	0	8	8
bt	glm	185	0.0625	3	100	0	0	0	6	6
bt	glm	185	0.125	3	100	0	0	0	15	15
bt	glm	185	0.25	3	100	0	0	0	10	10
bt	glm	185	0.375	3	100	0	0	0	12	12
bt	glm	185	0.5	3	100	0	0	0	10	12
bt	glm	185	0.01	5	100	0	0	0	6	6
bt	glm	185	0.0625	5	100	0	0	0	8	9
bt	glm	185	0.125	5	100	0	0	0	9	9
bt	glm	185	0.25	5	100	0	0	0	7	7
bt	glm	185	0.375	5	100	0	0	0	9	9
bt	glm	185	0.5	5	100	0	0	0	11	11
bt	glm	185	0.01	10	100	0	0	0	5	5
bt	glm	185	0.0625	10	100	0	0	0	12	12
bt	glm	185	0.125	10	100	0	0	0	10	10
bt	glm	185	0.25	10	100	0	0	0	11	12
bt	glm	185	0.375	10	100	0	0	0	3	3
bt	glm	185	0.5	10	100	0	0	0	8	8
bt	glm	185	0.01	3	25	0.5	0	0	2	2
bt	glm	185	0.0625	3	25	0.5	0	0	10	12
bt	glm	185	0.125	3	25	0.5	0	0	15	17
bt	glm	185	0.25	3	25	0.5	0	0	8	8
bt	glm	185	0.375	3	25	0.5	0	0	7	8
bt	glm	185	0.5	3	25	0.5	0	0	11	13
bt	glm	185	0.01	5	25	0.5	0	0	1	1
bt	glm	185	0.0625	5	25	0.5	0	0	8	10
bt	glm	185	0.125	5	25	0.5	0	0	11	11
bt	glm	185	0.25	5	25	0.5	0	0	8	10
bt	glm	185	0.375	5	25	0.5	0	0	7	7
bt	glm	185	0.5	5	25	0.5	0	0	11	12
bt	glm	185	0.01	10	25	0.5	0	0	4	5
bt	glm	185	0.0625	10	25	0.5	0	0	13	18
bt	glm	185	0.125	10	25	0.5	0	0	8	11
bt	glm	185	0.25	10	25	0.5	0	0	10	14
bt	glm	185	0.375	10	25	0.5	0	0	11	12
bt	glm	185	0.5	10	25	0.5	0	0	12	16
bt	glm	185	0.01	3	50	0.5	0	0	1	1
bt	glm	185	0.0625	3	50	0.5	0	0	9	10
bt	glm	185	0.125	3	50	0.5	0	0	6	7
bt	glm	185	0.25	3	50	0.5	0	0	12	15
bt	glm	185	0.375	3	50	0.5	0	0	10	13
bt	glm	185	0.5	3	50	0.5	0	0	6	6
bt	glm	185	0.01	5	50	0.5	0	0	4	4
bt	glm	185	0.0625	5	50	0.5	0	0	5	5
bt	glm	185	0.125	5	50	0.5	0	0	13	16
bt	glm	185	0.25	5	50	0.5	0	0	9	9
bt	glm	185	0.375	5	50	0.5	0	0	8	8
bt	glm	185	0.5	5	50	0.5	0	0	11	17
bt	glm	185	0.01	10	50	0.5	0	0	5	6
bt	glm	185	0.0625	10	50	0.5	0	0	12	16
bt	glm	185	0.125	10	50	0.5	0	0	9	12
bt	glm	185	0.25	10	50	0.5	0	0	10	14
bt	glm	185	0.375	10	50	0.5	0	0	5	5
bt	glm	185	0.5	10	50	0.5	0	0	8	9
bt	glm	185	0.01	3	100	0.5	0	0	10	12
bt	glm	185	0.0625	3	100	0.5	0	0	10	12
bt	glm	185	0.125	3	100	0.5	0	0	6	7
bt	glm	185	0.25	3	100	0.5	0	0	11	13
bt	glm	185	0.375	3	100	0.5	0	0	3	4
bt	glm	185	0.5	3	100	0.5	0	0	11	11
bt	glm	185	0.01	5	100	0.5	0	0	5	5
bt	glm	185	0.0625	5	100	0.5	0	0	6	6
bt	glm	185	0.125	5	100	0.5	0	0	10	12
bt	glm	185	0.25	5	100	0.5	0	0	7	9
bt	glm	185	0.375	5	100	0.5	0	0	11	14
bt	glm	185	0.5	5	100	0.5	0	0	9	12
bt	glm	185	0.01	10	100	0.5	0	0	12	16
bt	glm	185	0.0625	10	100	0.5	0	0	17	21
bt	glm	185	0.125	10	100	0.5	0	0	8	13
bt	glm	185	0.25	10	100	0.5	0	0	6	8
bt	glm	185	0.375	10	100	0.5	0	0	14	19
bt	glm	185	0.5	10	100	0.5	0	0	4	5
bt	glm	185	0.01	3	25	0.9	0	0	0	0
bt	glm	185	0.0625	3	25	0.9	0	0	9	22
bt	glm	185	0.125	3	25	0.9	0	0	8	14
bt	glm	185	0.25	3	25	0.9	0	0	13	26
bt	glm	185	0.375	3	25	0.9	0	0	10	18
bt	glm	185	0.5	3	25	0.9	0	0	4	9
bt	glm	185	0.01	5	25	0.9	0	0	0	0
bt	glm	185	0.0625	5	25	0.9	0	0	10	32
bt	glm	185	0.125	5	25	0.9	0	0	7	24
bt	glm	185	0.25	5	25	0.9	0	0	10	23
bt	glm	185	0.375	5	25	0.9	0	0	9	15
bt	glm	185	0.5	5	25	0.9	0	0	4	8
bt	glm	185	0.01	10	25	0.9	0	0	0	0
bt	glm	185	0.0625	10	25	0.9	0	0	11	54
bt	glm	185	0.125	10	25	0.9	0	0	7	25
bt	glm	185	0.25	10	25	0.9	0	0	10	53
bt	glm	185	0.375	10	25	0.9	0	0	10	37
bt	glm	185	0.5	10	25	0.9	0	0	7	15
bt	glm	185	0.01	3	50	0.9	0	0	3	8
bt	glm	185	0.0625	3	50	0.9	0	0	10	16
bt	glm	185	0.125	3	50	0.9	0	0	9	18
bt	glm	185	0.25	3	50	0.9	0	0	14	25
bt	glm	185	0.375	3	50	0.9	0	0	7	12
bt	glm	185	0.5	3	50	0.9	0	0	15	29
bt	glm	185	0.01	5	50	0.9	0	0	0	0
bt	glm	185	0.0625	5	50	0.9	0	0	11	32
bt	glm	185	0.125	5	50	0.9	0	0	7	19
bt	glm	185	0.25	5	50	0.9	0	0	5	9
bt	glm	185	0.375	5	50	0.9	0	0	8	24
bt	glm	185	0.5	5	50	0.9	0	0	10	22
bt	glm	185	0.01	10	50	0.9	0	0	4	29
bt	glm	185	0.0625	10	50	0.9	0	0	6	15
bt	glm	185	0.125	10	50	0.9	0	0	9	33
bt	glm	185	0.25	10	50	0.9	0	0	9	32
bt	glm	185	0.375	10	50	0.9	0	0	5	20
bt	glm	185	0.5	10	50	0.9	0	0	11	35
bt	glm	185	0.01	3	100	0.9	0	0	7	16
bt	glm	185	0.0625	3	100	0.9	0	0	3	3
bt	glm	185	0.125	3	100	0.9	0	0	12	24
bt	glm	185	0.25	3	100	0.9	0	0	11	17
bt	glm	185	0.375	3	100	0.9	0	0	8	13
bt	glm	185	0.5	3	100	0.9	0	0	11	21
bt	glm	185	0.01	5	100	0.9	0	0	7	19
bt	glm	185	0.0625	5	100	0.9	0	0	11	24
bt	glm	185	0.125	5	100	0.9	0	0	12	29
bt	glm	185	0.25	5	100	0.9	0	0	7	18
bt	glm	185	0.375	5	100	0.9	0	0	9	22
bt	glm	185	0.5	5	100	0.9	0	0	13	31
bt	glm	185	0.01	10	100	0.9	0	0	12	75
bt	glm	185	0.0625	10	100	0.9	0	0	9	21
bt	glm	185	0.125	10	100	0.9	0	0	17	51
bt	glm	185	0.25	10	100	0.9	0	0	5	17
bt	glm	185	0.375	10	100	0.9	0	0	13	47
bt	glm	185	0.5	10	100	0.9	0	0	3	25
bt	glm	185	0.01	3	25	0	0	0	1	1
bt	glm	185	0.0625	3	25	0	0	0	5	5
bt	glm	185	0.125	3	25	0	0	0	8	8
bt	glm	185	0.25	3	25	0	0	0	12	12
bt	glm	185	0.375	3	25	0	0	0	7	7
bt	glm	185	0.5	3	25	0	0	0	11	11
bt	glm	185	0.01	5	25	0	0	0	1	1
bt	glm	185	0.0625	5	25	0	0	0	8	8
bt	glm	185	0.125	5	25	0	0	0	8	8
bt	glm	185	0.25	5	25	0	0	0	15	15
bt	glm	185	0.375	5	25	0	0	0	14	14
bt	glm	185	0.5	5	25	0	0	0	10	10
bt	glm	185	0.01	10	25	0	0	0	5	5
bt	glm	185	0.0625	10	25	0	0	0	6	6
bt	glm	185	0.125	10	25	0	0	0	8	8
bt	glm	185	0.25	10	25	0	0	0	15	15
bt	glm	185	0.375	10	25	0	0	0	6	7
bt	glm	185	0.5	10	25	0	0	0	10	10
bt	glm	185	0.01	3	50	0	0	0	4	4
bt	glm	185	0.0625	3	50	0	0	0	11	11
bt	glm	185	0.125	3	50	0	0	0	11	11
bt	glm	185	0.25	3	50	0	0	0	7	7
bt	glm	185	0.375	3	50	0	0	0	10	10
bt	glm	185	0.5	3	50	0	0	0	10	10
bt	glm	185	0.01	5	50	0	0	0	6	6
bt	glm	185	0.0625	5	50	0	0	0	7	8
bt	glm	185	0.125	5	50	0	0	0	13	14
bt	glm	185	0.25	5	50	0	0	0	10	11
bt	glm	185	0.375	5	50	0	0	0	11	11
bt	glm	185	0.5	5	50	0	0	0	12	12
bt	glm	185	0.01	10	50	0	0	0	4	4
bt	glm	185	0.0625	10	50	0	0	0	16	16
bt	glm	185	0.125	10	50	0	0	0	10	10
bt	glm	185	0.25	10	50	0	0	0	8	8
bt	glm	185	0.375	10	50	0	0	0	6	6
bt	glm	185	0.5	10	50	0	0	0	9	10
bt	glm	185	0.01	3	100	0	0	0	8	9
bt	glm	185	0.0625	3	100	0	0	0	10	10
bt	glm	185	0.125	3	100	0	0	0	8	8
bt	glm	185	0.25	3	100	0	0	0	7	7
bt	glm	185	0.375	3	100	0	0	0	11	11
bt	glm	185	0.5	3	100	0	0	0	8	8
bt	glm	185	0.01	5	100	0	0	0	7	7
bt	glm	185	0.0625	5	100	0	0	0	9	10
bt	glm	185	0.125	5	100	0	0	0	11	11
bt	glm	185	0.25	5	100	0	0	0	11	12
bt	glm	185	0.375	5	100	0	0	0	7	7
bt	glm	185	0.5	5	100	0	0	0	4	4
bt	glm	185	0.01	10	100	0	0	0	4	4
bt	glm	185	0.0625	10	100	0	0	0	11	11
bt	glm	185	0.125	10	100	0	0	0	12	12
bt	glm	185	0.25	10	100	0	0	0	12	12
bt	glm	185	0.375	10	100	0	0	0	6	6
bt	glm	185	0.5	10	100	0	0	0	11	11
bt	glm	185	0.01	3	25	0.5	0	0	2	2
bt	glm	185	0.0625	3	25	0.5	0	0	15	21
bt	glm	185	0.125	3	25	0.5	0	0	10	12
bt	glm	185	0.25	3	25	0.5	0	0	7	9
bt	glm	185	0.375	3	25	0.5	0	0	12	13
bt	glm	185	0.5	3	25	0.5	0	0	9	9
bt	glm	185	0.01	5	25	0.5	0	0	3	4
bt	glm	185	0.0625	5	25	0.5	0	0	4	4
bt	glm	185	0.125	5	25	0.5	0	0	8	12
bt	glm	185	0.25	5	25	0.5	0	0	14	19
bt	glm	185	0.375	5	25	0.5	0	0	8	10
bt	glm	185	0.5	5	25	0.5	0	0	9	11
bt	glm	185	0.01	10	25	0.5	0	0	4	8
bt	glm	185	0.0625	10	25	0.5	0	0	7	10
bt	glm	185	0.125	10	25	0.5	0	0	13	23
bt	glm	185	0.25	10	25	0.5	0	0	6	11
bt	glm	185	0.375	10	25	0.5	0	0	11	16
bt	glm	185	0.5	10	25	0.5	0	0	6	10
bt	glm	185	0.01	3	50	0.5	0	0	3	3
bt	glm	185	0.0625	3	50	0.5	0	0	13	15
bt	glm	185	0.125	3	50	0.5	0	0	11	12
bt	glm	185	0.25	3	50	0.5	0	0	6	7
bt	glm	185	0.375	3	50	0.5	0	0	8	8
bt	glm	185	0.5	3	50	0.5	0	0	11	11
bt	glm	185	0.01	5	50	0.5	0	0	2	2
bt	glm	185	0.0625	5	50	0.5	0	0	12	15
bt	glm	185	0.125	5	50	0.5	0	0	12	15
bt	glm	185	0.25	5	50	0.5	0	0	13	17
bt	glm	185	0.375	5	50	0.5	0	0	8	10
bt	glm	185	0.5	5	50	0.5	0	0	9	12
bt	glm	185	0.01	10	50	0.5	0	0	7	16
bt	glm	185	0.0625	10	50	0.5	0	0	8	11
bt	glm	185	0.125	10	50	0.5	0	0	12	16
bt	glm	185	0.25	10	50	0.5	0	0	12	14
bt	glm	185	0.375	10	50	0.5	0	0	6	8
bt	glm	185	0.5	10	50	0.5	0	0	9	11
bt	glm	185	0.01	3	100	0.5	0	0	4	4
bt	glm	185	0.0625	3	100	0.5	0	0	7	9
bt	glm	185	0.125	3	100	0.5	0	0	7	7
bt	glm	185	0.25	3	100	0.5	0	0	13	16
bt	glm	185	0.375	3	100	0.5	0	0	11	11
bt	glm	185	0.5	3	100	0.5	0	0	12	15
bt	glm	185	0.01	5	100	0.5	0	0	7	10
bt	glm	185	0.0625	5	100	0.5	0	0	9	13
bt	glm	185	0.125	5	100	0.5	0	0	5	7
bt	glm	185	0.25	5	100	0.5	0	0	4	4
bt	glm	185	0.375	5	100	0.5	0	0	12	13
bt	glm	185	0.5	5	100	0.5	0	0	13	16
bt	glm	185	0.01	10	100	0.5	0	0	7	12
bt	glm	185	0.0625	10	100	0.5	0	0	8	9
bt	glm	185	0.125	10	100	0.5	0	0	13	13
bt	glm	185	0.25	10	100	0.5	0	0	11	14
bt	glm	185	0.375	10	100	0.5	0	0	8	8
bt	glm	185	0.5	10	100	0.5	0	0	14	16
bt	glm	185	0.01	3	25	0.9	0	0	1	3
bt	glm	185	0.0625	3	25	0.9	0	0	13	23
bt	glm	185	0.125	3	25	0.9	0	0	10	15
bt	glm	185	0.25	3	25	0.9	0	0	7	10
bt	glm	185	0.375	3	25	0.9	0	0	10	25
bt	glm	185	0.5	3	25	0.9	0	0	12	14
bt	glm	185	0.01	5	25	0.9	0	0	0	0
bt	glm	185	0.0625	5	25	0.9	0	0	8	23
bt	glm	185	0.125	5	25	0.9	0	0	7	17
bt	glm	185	0.25	5	25	0.9	0	0	7	19
bt	glm	185	0.375	5	25	0.9	0	0	13	28
bt	glm	185	0.5	5	25	0.9	0	0	9	18
bt	glm	185	0.01	10	25	0.9	0	0	1	7
bt	glm	185	0.0625	10	25	0.9	0	0	11	51
bt	glm	185	0.125	10	25	0.9	0	0	5	26
bt	glm	185	0.25	10	25	0.9	0	0	10	23
bt	glm	185	0.375	10	25	0.9	0	0	11	34
bt	glm	185	0.5	10	25	0.9	0	0	16	47
bt	glm	185	0.01	3	50	0.9	0	0	5	11
bt	glm	185	0.0625	3	50	0.9	0	0	13	27
bt	glm	185	0.125	3	50	0.9	0	0	11	16
bt	glm	185	0.25	3	50	0.9	0	0	5	11
bt	glm	185	0.375	3	50	0.9	0	0	14	29
bt	glm	185	0.5	3	50	0.9	0	0	9	12
bt	glm	185	0.01	5	50	0.9	0	0	3	11
bt	glm	185	0.0625	5	50	0.9	0	0	11	31
bt	glm	185	0.125	5	50	0.9	0	0	11	23
bt	glm	185	0.25	5	50	0.9	0	0	9	20
bt	glm	185	0.375	5	50	0.9	0	0	5	9
bt	glm	185	0.5	5	50	0.9	0	0	8	21
bt	glm	185	0.01	10	50	0.9	0	0	2	13
bt	glm	185	0.0625	10	50	0.9	0	0	7	20
bt	glm	185	0.125	10	50	0.9	0	0	14	40
bt	glm	185	0.25	10	50	0.9	0	0	12	31
bt	glm	185	0.375	10	50	0.9	0	0	9	30
bt	glm	185	0.5	10	50	0.9	0	0	6	18
bt	glm	185	0.01	3	100	0.9	0	0	7	15
bt	glm	185	0.0625	3	100	0.9	0	0	14	28
bt	glm	185	0.125	3	100	0.9	0	0	15	27
bt	glm	185	0.25	3	100	0.9	0	0	14	21
bt	glm	185	0.375	3	100	0.9	0	0	11	21
bt	glm	185	0.5	3	100	0.9	0	0	9	16
bt	glm	185	0.01	5	100	0.9	0	0	8	26
bt	glm	185	0.0625	5	100	0.9	0	0	8	12
bt	glm	185	0.125	5	100	0.9	0	0	8	19
bt	glm	185	0.25	5	100	0.9	0	0	10	26
bt	glm	185	0.375	5	100	0.9	0	0	15	39
bt	glm	185	0.5	5	100	0.9	0	0	9	17
bt	glm	185	0.01	10	100	0.9	0	0	8	40
bt	glm	185	0.0625	10	100	0.9	0	0	9	22
bt	glm	185	0.125	10	100	0.9	0	0	6	22
bt	glm	185	0.25	10	100	0.9	0	0	11	35
bt	glm	185	0.375	10	100	0.9	0	0	10	17
bt	glm	185	0.5	10	100	0.9	0	0	10	43
bt	glm	185	0.01	3	25	0	0	0	5	5
bt	glm	185	0.0625	3	25	0	0	0	13	13
bt	glm	185	0.125	3	25	0	0	0	12	12
bt	glm	185	0.25	3	25	0	0	0	7	7
bt	glm	185	0.375	3	25	0	0	0	5	5
bt	glm	185	0.5	3	25	0	0	0	3	3
bt	glm	185	0.01	5	25	0	0	0	2	2
bt	glm	185	0.0625	5	25	0	0	0	8	9
bt	glm	185	0.125	5	25	0	0	0	11	11
bt	glm	185	0.25	5	25	0	0	0	8	8
bt	glm	185	0.375	5	25	0	0	0	6	6
bt	glm	185	0.5	5	25	0	0	0	6	6
bt	glm	185	0.01	10	25	0	0	0	2	2
bt	glm	185	0.0625	10	25	0	0	0	8	8
bt	glm	185	0.125	10	25	0	0	0	12	13
bt	glm	185	0.25	10	25	0	0	0	12	12
bt	glm	185	0.375	10	25	0	0	0	8	8
bt	glm	185	0.5	10	25	0	0	0	7	7
bt	glm	185	0.01	3	50	0	0	0	4	4
bt	glm	185	0.0625	3	50	0	0	0	7	7
bt	glm	185	0.125	3	50	0	0	0	4	4
bt	glm	185	0.25	3	50	0	0	0	6	6
bt	glm	185	0.375	3	50	0	0	0	9	9
bt	glm	185	0.5	3	50	0	0	0	8	8
bt	glm	185	0.01	5	50	0	0	0	5	5
bt	glm	185	0.0625	5	50	0	0	0	16	17
bt	glm	185	0.125	5	50	0	0	0	7	7
bt	glm	185	0.25	5	50	0	0	0	9	9
bt	glm	185	0.375	5	50	0	0	0	3	3
bt	glm	185	0.5	5	50	0	0	0	9	9
bt	glm	185	0.01	10	50	0	0	0	2	2
bt	glm	185	0.0625	10	50	0	0	0	14	14
bt	glm	185	0.125	10	50	0	0	0	14	14
bt	glm	185	0.25	10	50	0	0	0	6	6
bt	glm	185	0.375	10	50	0	0	0	13	13
bt	glm	185	0.5	10	50	0	0	0	11	11
bt	glm	185	0.01	3	100	0	0	0	3	3
bt	glm	185	0.0625	3	100	0	0	0	13	13
bt	glm	185	0.125	3	100	0	0	0	10	11
bt	glm	185	0.25	3	100	0	0	0	12	12
bt	glm	185	0.375	3	100	0	0	0	6	6
bt	glm	185	0.5	3	100	0	0	0	14	15
bt	glm	185	0.01	5	100	0	0	0	9	9
bt	glm	185	0.0625	5	100	0	0	0	9	9
bt	glm	185	0.125	5	100	0	0	0	9	9
bt	glm	185	0.25	5	100	0	0	0	10	10
bt	glm	185	0.375	5	100	0	0	0	10	10
bt	glm	185	0.5	5	100	0	0	0	11	12
bt	glm	185	0.01	10	100	0	0	0	14	15
bt	glm	185	0.0625	10	100	0	0	0	12	13
bt	glm	185	0.125	10	100	0	0	0	12	12
bt	glm	185	0.25	10	100	0	0	0	15	15
bt	glm	185	0.375	10	100	0	0	0	9	9
bt	glm	185	0.5	10	100	0	0	0	10	10
bt	glm	185	0.01	3	25	0.5	0	0	1	1
bt	glm	185	0.0625	3	25	0.5	0	0	6	6
bt	glm	185	0.125	3	25	0.5	0	0	10	12
bt	glm	185	0.25	3	25	0.5	0	0	6	7
bt	glm	185	0.375	3	25	0.5	0	0	8	9
bt	glm	185	0.5	3	25	0.5	0	0	8	10
bt	glm	185	0.01	5	25	0.5	0	0	0	0
bt	glm	185	0.0625	5	25	0.5	0	0	15	19
bt	glm	185	0.125	5	25	0.5	0	0	11	18
bt	glm	185	0.25	5	25	0.5	0	0	8	9
bt	glm	185	0.375	5	25	0.5	0	0	12	13
bt	glm	185	0.5	5	25	0.5	0	0	11	13
bt	glm	185	0.01	10	25	0.5	0	0	3	5
bt	glm	185	0.0625	10	25	0.5	0	0	7	8
bt	glm	185	0.125	10	25	0.5	0	0	7	9
bt	glm	185	0.25	10	25	0.5	0	0	8	13
bt	glm	185	0.375	10	25	0.5	0	0	8	11
bt	glm	185	0.5	10	25	0.5	0	0	6	7
bt	glm	185	0.01	3	50	0.5	0	0	6	6
bt	glm	185	0.0625	3	50	0.5	0	0	14	14
bt	glm	185	0.125	3	50	0.5	0	0	9	12
bt	glm	185	0.25	3	50	0.5	0	0	8	8
bt	glm	185	0.375	3	50	0.5	0	0	7	8
bt	glm	185	0.5	3	50	0.5	0	0	16	17
bt	glm	185	0.01	5	50	0.5	0	0	2	2
bt	glm	185	0.0625	5	50	0.5	0	0	7	7
bt	glm	185	0.125	5	50	0.5	0	0	9	15
bt	glm	185	0.25	5	50	0.5	0	0	8	8
bt	glm	185	0.375	5	50	0.5	0	0	17	23
bt	glm	185	0.5	5	50	0.5	0	0	8	12
bt	glm	185	0.01	10	50	0.5	0	0	8	10
bt	glm	185	0.0625	10	50	0.5	0	0	10	12
bt	glm	185	0.125	10	50	0.5	0	0	11	11
bt	glm	185	0.25	10	50	0.5	0	0	5	7
bt	glm	185	0.375	10	50	0.5	0	0	8	12
bt	glm	185	0.5	10	50	0.5	0	0	13	20
bt	glm	185	0.01	3	100	0.5	0	0	5	5
bt	glm	185	0.0625	3	100	0.5	0	0	7	8
bt	glm	185	0.125	3	100	0.5	0	0	11	11
bt	glm	185	0.25	3	100	0.5	0	0	5	5
bt	glm	185	0.375	3	100	0.5	0	0	8	9
bt	glm	185	0.5	3	100	0.5	0	0	12	20
bt	glm	185	0.01	5	100	0.5	0	0	4	5
bt	glm	185	0.0625	5	100	0.5	0	0	6	8
bt	glm	185	0.125	5	100	0.5	0	0	7	8
bt	glm	185	0.25	5	100	0.5	0	0	7	9
bt	glm	185	0.375	5	100	0.5	0	0	6	10
bt	glm	185	0.5	5	100	0.5	0	0	9	10
bt	glm	185	0.01	10	100	0.5	0	0	18	31
bt	glm	185	0.0625	10	100	0.5	0	0	9	13
bt	glm	185	0.125	10	100	0.5	0	0	10	13
bt	glm	185	0.25	10	100	0.5	0	0	10	10
bt	glm	185	0.375	10	100	0.5	0	0	10	10
bt	glm	185	0.5	10	100	0.5	0	0	9	14
bt	glm	185	0.01	3	25	0.9	0	0	1	3
bt	glm	185	0.0625	3	25	0.9	0	0	10	19
bt	glm	185	0.125	3	25	0.9	0	0	10	22
bt	glm	185	0.25	3	25	0.9	0	0	10	21
bt	glm	185	0.375	3	25	0.9	0	0	11	16
bt	glm	185	0.5	3	25	0.9	0	0	16	34
bt	glm	185	0.01	5	25	0.9	0	0	0	0
bt	glm	185	0.0625	5	25	0.9	0	0	12	42
bt	glm	185	0.125	5	25	0.9	0	0	4	15
bt	glm	185	0.25	5	25	0.9	0	0	7	17
bt	glm	185	0.375	5	25	0.9	0	0	9	19
bt	glm	185	0.5	5	25	0.9	0	0	12	31
bt	glm	185	0.01	10	25	0.9	0	0	1	6
bt	glm	185	0.0625	10	25	0.9	0	0	20	110
bt	glm	185	0.125	10	25	0.9	0	0	13	30
bt	glm	185	0.25	10	25	0.9	0	0	19	54
bt	glm	185	0.375	10	25	0.9	0	0	7	19
bt	glm	185	0.5	10	25	0.9	0	0	7	33
bt	glm	185	0.01	3	50	0.9	0	0	2	5
bt	glm	185	0.0625	3	50	0.9	0	0	7	10
bt	glm	185	0.125	3	50	0.9	0	0	6	10
bt	glm	185	0.25	3	50	0.9	0	0	11	22
bt	glm	185	0.375	3	50	0.9	0	0	10	19
bt	glm	185	0.5	3	50	0.9	0	0	5	8
bt	glm	185	0.01	5	50	0.9	0	0	4	16
bt	glm	185	0.0625	5	50	0.9	0	0	16	37
bt	glm	185	0.125	5	50	0.9	0	0	7	13
bt	glm	185	0.25	5	50	0.9	0	0	8	19
bt	glm	185	0.375	5	50	0.9	0	0	10	19
bt	glm	185	0.5	5	50	0.9	0	0	8	18
bt	glm	185	0.01	10	50	0.9	0	0	6	46
bt	glm	185	0.0625	10	50	0.9	0	0	9	36
bt	glm	185	0.125	10	50	0.9	0	0	12	30
bt	glm	185	0.25	10	50	0.9	0	0	7	33
bt	glm	185	0.375	10	50	0.9	0	0	10	29
bt	glm	185	0.5	10	50	0.9	0	0	14	46
bt	glm	185	0.01	3	100	0.9	0	0	6	9
bt	glm	185	0.0625	3	100	0.9	0	0	13	21
bt	glm	185	0.125	3	100	0.9	0	0	9	16
bt	glm	185	0.25	3	100	0.9	0	0	8	11
bt	glm	185	0.375	3	100	0.9	0	0	15	24
bt	glm	185	0.5	3	100	0.9	0	0	5	5
bt	glm	185	0.01	5	100	0.9	0	0	11	30
bt	glm	185	0.0625	5	100	0.9	0	0	11	30
bt	glm	185	0.125	5	100	0.9	0	0	11	23
bt	glm	185	0.25	5	100	0.9	0	0	14	29
bt	glm	185	0.375	5	100	0.9	0	0	6	12
bt	glm	185	0.5	5	100	0.9	0	0	13	36
bt	glm	185	0.01	10	100	0.9	0	0	7	36
bt	glm	185	0.0625	10	100	0.9	0	0	15	46
bt	glm	185	0.125	10	100	0.9	0	0	7	29
bt	glm	185	0.25	10	100	0.9	0	0	10	17
bt	glm	185	0.375	10	100	0.9	0	0	14	48
bt	glm	185	0.5	10	100	0.9	0	0	8	34
bt	glm	185	0.01	3	25	0	0	0	1	1
bt	glm	185	0.0625	3	25	0	0	0	8	8
bt	glm	185	0.125	3	25	0	0	0	13	13
bt	glm	185	0.25	3	25	0	0	0	5	5
bt	glm	185	0.375	3	25	0	0	0	10	10
bt	glm	185	0.5	3	25	0	0	0	7	7
bt	glm	185	0.01	5	25	0	0	0	0	0
bt	glm	185	0.0625	5	25	0	0	0	10	11
bt	glm	185	0.125	5	25	0	0	0	12	12
bt	glm	185	0.25	5	25	0	0	0	12	14
bt	glm	185	0.375	5	25	0	0	0	11	11
bt	glm	185	0.5	5	25	0	0	0	11	11
bt	glm	185	0.01	10	25	0	0	0	0	0
bt	glm	185	0.0625	10	25	0	0	0	8	8
bt	glm	185	0.125	10	25	0	0	0	10	10
bt	glm	185	0.25	10	25	0	0	0	12	12
bt	glm	185	0.375	10	25	0	0	0	9	9
bt	glm	185	0.5	10	25	0	0	0	14	15
bt	glm	185	0.01	3	50	0	0	0	6	6
bt	glm	185	0.0625	3	50	0	0	0	12	12
bt	glm	185	0.125	3	50	0	0	0	13	13
bt	glm	185	0.25	3	50	0	0	0	10	10
bt	glm	185	0.375	3	50	0	0	0	7	7
bt	glm	185	0.5	3	50	0	0	0	7	7
bt	glm	185	0.01	5	50	0	0	0	5	5
bt	glm	185	0.0625	5	50	0	0	0	10	11
bt	glm	185	0.125	5	50	0	0	0	8	8
bt	glm	185	0.25	5	50	0	0	0	11	11
bt	glm	185	0.375	5	50	0	0	0	10	11
bt	glm	185	0.5	5	50	0	0	0	7	7
bt	glm	185	0.01	10	50	0	0	0	5	5
bt	glm	185	0.0625	10	50	0	0	0	13	13
bt	glm	185	0.125	10	50	0	0	0	8	10
bt	glm	185	0.25	10	50	0	0	0	6	6
bt	glm	185	0.375	10	50	0	0	0	10	10
bt	glm	185	0.5	10	50	0	0	0	11	12
bt	glm	185	0.01	3	100	0	0	0	5	5
bt	glm	185	0.0625	3	100	0	0	0	13	13
bt	glm	185	0.125	3	100	0	0	0	10	10
bt	glm	185	0.25	3	100	0	0	0	11	11
bt	glm	185	0.375	3	100	0	0	0	4	4
bt	glm	185	0.5	3	100	0	0	0	12	12
bt	glm	185	0.01	5	100	0	0	0	8	8
bt	glm	185	0.0625	5	100	0	0	0	12	13
bt	glm	185	0.125	5	100	0	0	0	18	20
bt	glm	185	0.25	5	100	0	0	0	9	9
bt	glm	185	0.375	5	100	0	0	0	7	7
bt	glm	185	0.5	5	100	0	0	0	11	11
bt	glm	185	0.01	10	100	0	0	0	5	5
bt	glm	185	0.0625	10	100	0	0	0	13	13
bt	glm	185	0.125	10	100	0	0	0	7	7
bt	glm	185	0.25	10	100	0	0	0	10	10
bt	glm	185	0.375	10	100	0	0	0	8	8
bt	glm	185	0.5	10	100	0	0	0	7	8
bt	glm	185	0.01	3	25	0.5	0	0	1	1
bt	glm	185	0.0625	3	25	0.5	0	0	5	5
bt	glm	185	0.125	3	25	0.5	0	0	10	11
bt	glm	185	0.25	3	25	0.5	0	0	10	11
bt	glm	185	0.375	3	25	0.5	0	0	8	9
bt	glm	185	0.5	3	25	0.5	0	0	11	14
bt	glm	185	0.01	5	25	0.5	0	0	0	0
bt	glm	185	0.0625	5	25	0.5	0	0	7	7
bt	glm	185	0.125	5	25	0.5	0	0	7	9
bt	glm	185	0.25	5	25	0.5	0	0	12	15
bt	glm	185	0.375	5	25	0.5	0	0	11	15
bt	glm	185	0.5	5	25	0.5	0	0	7	11
bt	glm	185	0.01	10	25	0.5	0	0	1	2
bt	glm	185	0.0625	10	25	0.5	0	0	5	6
bt	glm	185	0.125	10	25	0.5	0	0	17	23
bt	glm	185	0.25	10	25	0.5	0	0	10	14
bt	glm	185	0.375	10	25	0.5	0	0	8	10
bt	glm	185	0.5	10	25	0.5	0	0	8	9
bt	glm	185	0.01	3	50	0.5	0	0	2	2
bt	glm	185	0.0625	3	50	0.5	0	0	8	10
bt	glm	185	0.125	3	50	0.5	0	0	14	16
bt	glm	185	0.25	3	50	0.5	0	0	9	10
bt	glm	185	0.375	3	50	0.5	0	0	8	8
bt	glm	185	0.5	3	50	0.5	0	0	8	9
bt	glm	185	0.01	5	50	0.5	0	0	9	10
bt	glm	185	0.0625	5	50	0.5	0	0	15	22
bt	glm	185	0.125	5	50	0.5	0	0	7	10
bt	glm	185	0.25	5	50	0.5	0	0	5	7
bt	glm	185	0.375	5	50	0.5	0	0	7	10
bt	glm	185	0.5	5	50	0.5	0	0	11	14
bt	glm	185	0.01	10	50	0.5	0	0	8	13
bt	glm	185	0.0625	10	50	0.5	0	0	8	12
bt	glm	185	0.125	10	50	0.5	0	0	8	10
bt	glm	185	0.25	10	50	0.5	0	0	14	21
bt	glm	185	0.375	10	50	0.5	0	0	10	11
bt	glm	185	0.5	10	50	0.5	0	0	8	10
bt	glm	185	0.01	3	100	0.5	0	0	10	12
bt	glm	185	0.0625	3	100	0.5	0	0	5	6
bt	glm	185	0.125	3	100	0.5	0	0	6	6
bt	glm	185	0.25	3	100	0.5	0	0	6	7
bt	glm	185	0.375	3	100	0.5	0	0	10	13
bt	glm	185	0.5	3	100	0.5	0	0	7	7
bt	glm	185	0.01	5	100	0.5	0	0	8	11
bt	glm	185	0.0625	5	100	0.5	0	0	11	14
bt	glm	185	0.125	5	100	0.5	0	0	9	11
bt	glm	185	0.25	5	100	0.5	0	0	6	6
bt	glm	185	0.375	5	100	0.5	0	0	6	6
bt	glm	185	0.5	5	100	0.5	0	0	7	9
bt	glm	185	0.01	10	100	0.5	0	0	7	12
bt	glm	185	0.0625	10	100	0.5	0	0	4	4
bt	glm	185	0.125	10	100	0.5	0	0	6	6
bt	glm	185	0.25	10	100	0.5	0	0	17	20
bt	glm	185	0.375	10	100	0.5	0	0	14	24
bt	glm	185	0.5	10	100	0.5	0	0	8	11
bt	glm	185	0.01	3	25	0.9	0	0	1	1
bt	glm	185	0.0625	3	25	0.9	0	0	14	28
bt	glm	185	0.125	3	25	0.9	0	0	8	16
bt	glm	185	0.25	3	25	0.9	0	0	10	17
bt	glm	185	0.375	3	25	0.9	0	0	8	13
bt	glm	185	0.5	3	25	0.9	0	0	11	18
bt	glm	185	0.01	5	25	0.9	0	0	1	3
bt	glm	185	0.0625	5	25	0.9	0	0	11	42
bt	glm	185	0.125	5	25	0.9	0	0	10	14
bt	glm	185	0.25	5	25	0.9	0	0	10	28
bt	glm	185	0.375	5	25	0.9	0	0	12	25
bt	glm	185	0.5	5	25	0.9	0	0	11	19
bt	glm	185	0.01	10	25	0.9	0	0	0	0
bt	glm	185	0.0625	10	25	0.9	0	0	7	29
bt	glm	185	0.125	10	25	0.9	0	0	13	26
bt	glm	185	0.25	10	25	0.9	0	0	10	32
bt	glm	185	0.375	10	25	0.9	0	0	8	44
bt	glm	185	0.5	10	25	0.9	0	0	14	45
bt	glm	185	0.01	3	50	0.9	0	0	6	14
bt	glm	185	0.0625	3	50	0.9	0	0	11	21
bt	glm	185	0.125	3	50	0.9	0	0	11	18
bt	glm	185	0.25	3	50	0.9	0	0	10	18
bt	glm	185	0.375	3	50	0.9	0	0	10	14
bt	glm	185	0.5	3	50	0.9	0	0	6	11
bt	glm	185	0.01	5	50	0.9	0	0	4	12
bt	glm	185	0.0625	5	50	0.9	0	0	7	16
bt	glm	185	0.125	5	50	0.9	0	0	8	15
bt	glm	185	0.25	5	50	0.9	0	0	9	24
bt	glm	185	0.375	5	50	0.9	0	0	6	11
bt	glm	185	0.5	5	50	0.9	0	0	9	17
bt	glm	185	0.01	10	50	0.9	0	0	3	23
bt	glm	185	0.0625	10	50	0.9	0	0	16	79
bt	glm	185	0.125	10	50	0.9	0	0	10	40
bt	glm	185	0.25	10	50	0.9	0	0	9	26
bt	glm	185	0.375	10	50	0.9	0	0	11	31
bt	glm	185	0.5	10	50	0.9	0	0	11	20
bt	glm	185	0.01	3	100	0.9	0	0	14	25
bt	glm	185	0.0625	3	100	0.9	0	0	9	16
bt	glm	185	0.125	3	100	0.9	0	0	12	19
bt	glm	185	0.25	3	100	0.9	0	0	10	25
bt	glm	185	0.375	3	100	0.9	0	0	8	17
bt	glm	185	0.5	3	100	0.9	0	0	16	27
bt	glm	185	0.01	5	100	0.9	0	0	10	26
bt	glm	185	0.0625	5	100	0.9	0	0	12	18
bt	glm	185	0.125	5	100	0.9	0	0	8	19
bt	glm	185	0.25	5	100	0.9	0	0	14	36
bt	glm	185	0.375	5	100	0.9	0	0	11	25
bt	glm	185	0.5	5	100	0.9	0	0	10	26
bt	glm	185	0.01	10	100	0.9	0	0	7	34
bt	glm	185	0.0625	10	100	0.9	0	0	7	36
bt	glm	185	0.125	10	100	0.9	0	0	7	23
bt	glm	185	0.25	10	100	0.9	0	0	10	33
bt	glm	185	0.375	10	100	0.9	0	0	16	58
bt	glm	185	0.5	10	100	0.9	0	0	11	37
bt	glm	185	0.01	3	25	0	0	0	3	3
bt	glm	185	0.0625	3	25	0	0	0	12	12
bt	glm	185	0.125	3	25	0	0	0	9	9
bt	glm	185	0.25	3	25	0	0	0	6	7
bt	glm	185	0.375	3	25	0	0	0	7	7
bt	glm	185	0.5	3	25	0	0	0	8	8
bt	glm	185	0.01	5	25	0	0	0	3	3
bt	glm	185	0.0625	5	25	0	0	0	12	12
bt	glm	185	0.125	5	25	0	0	0	13	14
bt	glm	185	0.25	5	25	0	0	0	12	12
bt	glm	185	0.375	5	25	0	0	0	9	9
bt	glm	185	0.5	5	25	0	0	0	7	8
bt	glm	185	0.01	10	25	0	0	0	0	0
bt	glm	185	0.0625	10	25	0	0	0	7	7
bt	glm	185	0.125	10	25	0	0	0	9	10
bt	glm	185	0.25	10	25	0	0	0	11	11
bt	glm	185	0.375	10	25	0	0	0	11	12
bt	glm	185	0.5	10	25	0	0	0	11	11
bt	glm	185	0.01	3	50	0	0	0	4	4
bt	glm	185	0.0625	3	50	0	0	0	10	10
bt	glm	185	0.125	3	50	0	0	0	12	12
bt	glm	185	0.25	3	50	0	0	0	15	15
bt	glm	185	0.375	3	50	0	0	0	12	12
bt	glm	185	0.5	3	50	0	0	0	7	8
bt	glm	185	0.01	5	50	0	0	0	5	5
bt	glm	185	0.0625	5	50	0	0	0	8	8
bt	glm	185	0.125	5	50	0	0	0	6	6
bt	glm	185	0.25	5	50	0	0	0	4	4
bt	glm	185	0.375	5	50	0	0	0	7	7
bt	glm	185	0.5	5	50	0	0	0	11	11
bt	glm	185	0.01	10	50	0	0	0	5	5
bt	glm	185	0.0625	10	50	0	0	0	8	9
bt	glm	185	0.125	10	50	0	0	0	13	13
bt	glm	185	0.25	10	50	0	0	0	11	11
bt	glm	185	0.375	10	50	0	0	0	11	11
bt	glm	185	0.5	10	50	0	0	0	7	7
bt	glm	185	0.01	3	100	0	0	0	11	11
bt	glm	185	0.0625	3	100	0	0	0	11	11
bt	glm	185	0.125	3	100	0	0	0	8	8
bt	glm	185	0.25	3	100	0	0	0	6	6
bt	glm	185	0.375	3	100	0	0	0	13	13
bt	glm	185	0.5	3	100	0	0	0	10	10
bt	glm	185	0.01	5	100	0	0	0	8	8
bt	glm	185	0.0625	5	100	0	0	0	5	5
bt	glm	185	0.125	5	100	0	0	0	12	12
bt	glm	185	0.25	5	100	0	0	0	8	8
bt	glm	185	0.375	5	100	0	0	0	12	12
bt	glm	185	0.5	5	100	0	0	0	11	13
bt	glm	185	0.01	10	100	0	0	0	10	10
bt	glm	185	0.0625	10	100	0	0	0	12	12
bt	glm	185	0.125	10	100	0	0	0	7	7
bt	glm	185	0.25	10	100	0	0	0	12	12
bt	glm	185	0.375	10	100	0	0	0	11	12
bt	glm	185	0.5	10	100	0	0	0	9	9
bt	glm	185	0.01	3	25	0.5	0	0	5	5
bt	glm	185	0.0625	3	25	0.5	0	0	12	13
bt	glm	185	0.125	3	25	0.5	0	0	9	11
bt	glm	185	0.25	3	25	0.5	0	0	12	13
bt	glm	185	0.375	3	25	0.5	0	0	12	14
bt	glm	185	0.5	3	25	0.5	0	0	13	14
bt	glm	185	0.01	5	25	0.5	0	0	1	1
bt	glm	185	0.0625	5	25	0.5	0	0	8	12
bt	glm	185	0.125	5	25	0.5	0	0	11	16
bt	glm	185	0.25	5	25	0.5	0	0	14	21
bt	glm	185	0.375	5	25	0.5	0	0	8	10
bt	glm	185	0.5	5	25	0.5	0	0	12	15
bt	glm	185	0.01	10	25	0.5	0	0	1	1
bt	glm	185	0.0625	10	25	0.5	0	0	6	6
bt	glm	185	0.125	10	25	0.5	0	0	9	11
bt	glm	185	0.25	10	25	0.5	0	0	9	12
bt	glm	185	0.375	10	25	0.5	0	0	11	14
bt	glm	185	0.5	10	25	0.5	0	0	8	9
bt	glm	185	0.01	3	50	0.5	0	0	2	2
bt	glm	185	0.0625	3	50	0.5	0	0	9	9
bt	glm	185	0.125	3	50	0.5	0	0	6	7
bt	glm	185	0.25	3	50	0.5	0	0	10	10
bt	glm	185	0.375	3	50	0.5	0	0	9	11
bt	glm	185	0.5	3	50	0.5	0	0	10	12
bt	glm	185	0.01	5	50	0.5	0	0	7	8
bt	glm	185	0.0625	5	50	0.5	0	0	5	6
bt	glm	185	0.125	5	50	0.5	0	0	12	12
bt	glm	185	0.25	5	50	0.5	0	0	8	8
bt	glm	185	0.375	5	50	0.5	0	0	17	20
bt	glm	185	0.5	5	50	0.5	0	0	12	14
bt	glm	185	0.01	10	50	0.5	0	0	3	3
bt	glm	185	0.0625	10	50	0.5	0	0	9	16
bt	glm	185	0.125	10	50	0.5	0	0	9	11
bt	glm	185	0.25	10	50	0.5	0	0	8	12
bt	glm	185	0.375	10	50	0.5	0	0	5	7
bt	glm	185	0.5	10	50	0.5	0	0	13	20
bt	glm	185	0.01	3	100	0.5	0	0	12	14
bt	glm	185	0.0625	3	100	0.5	0	0	11	12
bt	glm	185	0.125	3	100	0.5	0	0	7	9
bt	glm	185	0.25	3	100	0.5	0	0	12	14
bt	glm	185	0.375	3	100	0.5	0	0	4	4
bt	glm	185	0.5	3	100	0.5	0	0	6	6
bt	glm	185	0.01	5	100	0.5	0	0	11	15
bt	glm	185	0.0625	5	100	0.5	0	0	8	9
bt	glm	185	0.125	5	100	0.5	0	0	9	13
bt	glm	185	0.25	5	100	0.5	0	0	9	10
bt	glm	185	0.375	5	100	0.5	0	0	5	5
bt	glm	185	0.5	5	100	0.5	0	0	5	6
bt	glm	185	0.01	10	100	0.5	0	0	7	17
bt	glm	185	0.0625	10	100	0.5	0	0	14	20
bt	glm	185	0.125	10	100	0.5	0	0	6	14
bt	glm	185	0.25	10	100	0.5	0	0	11	18
bt	glm	185	0.375	10	100	0.5	0	0	14	17
bt	glm	185	0.5	10	100	0.5	0	0	12	15
bt	glm	185	0.01	3	25	0.9	0	0	0	0
bt	glm	185	0.0625	3	25	0.9	0	0	12	21
bt	glm	185	0.125	3	25	0.9	0	0	11	25
bt	glm	185	0.25	3	25	0.9	0	0	9	19
bt	glm	185	0.375	3	25	0.9	0	0	13	21
bt	glm	185	0.5	3	25	0.9	0	0	8	14
bt	glm	185	0.01	5	25	0.9	0	0	2	5
bt	glm	185	0.0625	5	25	0.9	0	0	9	30
bt	glm	185	0.125	5	25	0.9	0	0	8	24
bt	glm	185	0.25	5	25	0.9	0	0	7	17
bt	glm	185	0.375	5	25	0.9	0	0	4	9
bt	glm	185	0.5	5	25	0.9	0	0	13	37
bt	glm	185	0.01	10	25	0.9	0	0	1	6
bt	glm	185	0.0625	10	25	0.9	0	0	7	30
bt	glm	185	0.125	10	25	0.9	0	0	9	29
bt	glm	185	0.25	10	25	0.9	0	0	16	47
bt	glm	185	0.375	10	25	0.9	0	0	15	47
bt	glm	185	0.5	10	25	0.9	0	0	11	52
bt	glm	185	0.01	3	50	0.9	0	0	6	12
bt	glm	185	0.0625	3	50	0.9	0	0	12	28
bt	glm	185	0.125	3	50	0.9	0	0	8	12
bt	glm	185	0.25	3	50	0.9	0	0	10	16
bt	glm	185	0.375	3	50	0.9	0	0	11	19
bt	glm	185	0.5	3	50	0.9	0	0	6	15
bt	glm	185	0.01	5	50	0.9	0	0	1	4
bt	glm	185	0.0625	5	50	0.9	0	0	10	15
bt	glm	185	0.125	5	50	0.9	0	0	12	25
bt	glm	185	0.25	5	50	0.9	0	0	13	34
bt	glm	185	0.375	5	50	0.9	0	0	14	39
bt	glm	185	0.5	5	50	0.9	0	0	10	30
bt	glm	185	0.01	10	50	0.9	0	0	3	26
bt	glm	185	0.0625	10	50	0.9	0	0	13	44
bt	glm	185	0.125	10	50	0.9	0	0	8	32
bt	glm	185	0.25	10	50	0.9	0	0	7	27
bt	glm	185	0.375	10	50	0.9	0	0	15	36
bt	glm	185	0.5	10	50	0.9	0	0	7	20
bt	glm	185	0.01	3	100	0.9	0	0	10	20
bt	glm	185	0.0625	3	100	0.9	0	0	10	19
bt	glm	185	0.125	3	100	0.9	0	0	10	18
bt	glm	185	0.25	3	100	0.9	0	0	6	11
bt	glm	185	0.375	3	100	0.9	0	0	10	19
bt	glm	185	0.5	3	100	0.9	0	0	14	26
bt	glm	185	0.01	5	100	0.9	0	0	14	30
bt	glm	185	0.0625	5	100	0.9	0	0	6	11
bt	glm	185	0.125	5	100	0.9	0	0	10	12
bt	glm	185	0.25	5	100	0.9	0	0	9	17
bt	glm	185	0.375	5	100	0.9	0	0	15	50
bt	glm	185	0.5	5	100	0.9	0	0	15	28
bt	glm	185	0.01	10	100	0.9	0	0	5	25
bt	glm	185	0.0625	10	100	0.9	0	0	7	18
bt	glm	185	0.125	10	100	0.9	0	0	10	28
bt	glm	185	0.25	10	100	0.9	0	0	14	39
bt	glm	185	0.375	10	100	0.9	0	0	15	54
bt	glm	185	0.5	10	100	0.9	0	0	8	21
bt	glm	185	0.01	3	25	0	0	0	1	1
bt	glm	185	0.0625	3	25	0	0	0	7	7
bt	glm	185	0.125	3	25	0	0	0	8	8
bt	glm	185	0.25	3	25	0	0	0	11	11
bt	glm	185	0.375	3	25	0	0	0	5	6
bt	glm	185	0.5	3	25	0	0	0	9	9
bt	glm	185	0.01	5	25	0	0	0	2	2
bt	glm	185	0.0625	5	25	0	0	0	14	15
bt	glm	185	0.125	5	25	0	0	0	6	6
bt	glm	185	0.25	5	25	0	0	0	7	7
bt	glm	185	0.375	5	25	0	0	0	8	8
bt	glm	185	0.5	5	25	0	0	0	15	16
bt	glm	185	0.01	10	25	0	0	0	1	1
bt	glm	185	0.0625	10	25	0	0	0	11	11
bt	glm	185	0.125	10	25	0	0	0	12	14
bt	glm	185	0.25	10	25	0	0	0	13	13
bt	glm	185	0.375	10	25	0	0	0	12	12
bt	glm	185	0.5	10	25	0	0	0	9	9
bt	glm	185	0.01	3	50	0	0	0	3	3
bt	glm	185	0.0625	3	50	0	0	0	6	6
bt	glm	185	0.125	3	50	0	0	0	12	12
bt	glm	185	0.25	3	50	0	0	0	14	15
bt	glm	185	0.375	3	50	0	0	0	7	7
bt	glm	185	0.5	3	50	0	0	0	6	6
bt	glm	185	0.01	5	50	0	0	0	5	5
bt	glm	185	0.0625	5	50	0	0	0	13	13
bt	glm	185	0.125	5	50	0	0	0	13	14
bt	glm	185	0.25	5	50	0	0	0	8	8
bt	glm	185	0.375	5	50	0	0	0	4	4
bt	glm	185	0.5	5	50	0	0	0	4	5
bt	glm	185	0.01	10	50	0	0	0	3	3
bt	glm	185	0.0625	10	50	0	0	0	10	10
bt	glm	185	0.125	10	50	0	0	0	12	13
bt	glm	185	0.25	10	50	0	0	0	4	4
bt	glm	185	0.375	10	50	0	0	0	7	7
bt	glm	185	0.5	10	50	0	0	0	10	10
bt	glm	185	0.01	3	100	0	0	0	15	15
bt	glm	185	0.0625	3	100	0	0	0	13	14
bt	glm	185	0.125	3	100	0	0	0	7	7
bt	glm	185	0.25	3	100	0	0	0	6	6
bt	glm	185	0.375	3	100	0	0	0	11	11
bt	glm	185	0.5	3	100	0	0	0	13	13
bt	glm	185	0.01	5	100	0	0	0	10	10
bt	glm	185	0.0625	5	100	0	0	0	5	5
bt	glm	185	0.125	5	100	0	0	0	10	10
bt	glm	185	0.25	5	100	0	0	0	11	12
bt	glm	185	0.375	5	100	0	0	0	12	12
bt	glm	185	0.5	5	100	0	0	0	5	5
bt	glm	185	0.01	10	100	0	0	0	6	6
bt	glm	185	0.0625	10	100	0	0	0	10	12
bt	glm	185	0.125	10	100	0	0	0	8	8
bt	glm	185	0.25	10	100	0	0	0	8	8
bt	glm	185	0.375	10	100	0	0	0	6	6
bt	glm	185	0.5	10	100	0	0	0	8	8
bt	glm	185	0.01	3	25	0.5	0	0	1	2
[truncated: 10,475 more rows]
