# Supplementary material for: Simultaneous Inference of Multiple Binary Endpoints in Biomedical Research: Small Sample Properties of Multiple Marginal Models and a Resampling Approach
Source: Biom J. 2024 Jul 2;66(5):e202300197. doi: 10.1002/bimj.202300197 (PMC12859538; doi:10.1002/bimj.202300197)
Supplement: Supplementary file 1 — Data S1 [file BIMJ-66-e202300197-s001.zip › Code_and_Data/Simulations/Sim_Regression/intermediate_results/bin_reg_FWER_mmm_bglm_1.csv]

method	model	nsim	pis	nresp	ntrt	corr	nfail	nerror	nreji	nrej
mmm	bglm	10000	0.01	3	25	0	0	0	0	0
mmm	bglm	10000	0.0625	3	25	0	0	0	79	79
mmm	bglm	10000	0.125	3	25	0	0	0	233	238
mmm	bglm	10000	0.25	3	25	0	0	0	352	355
mmm	bglm	10000	0.375	3	25	0	0	0	352	357
mmm	bglm	10000	0.5	3	25	0	0	0	359	366
mmm	bglm	10000	0.01	5	25	0	0	0	0	0
mmm	bglm	10000	0.0625	5	25	0	0	0	50	50
mmm	bglm	10000	0.125	5	25	0	0	0	172	174
mmm	bglm	10000	0.25	5	25	0	0	0	314	317
mmm	bglm	10000	0.375	5	25	0	0	0	350	358
mmm	bglm	10000	0.5	5	25	0	0	0	329	331
mmm	bglm	10000	0.01	10	25	0	0	0	0	0
mmm	bglm	10000	0.0625	10	25	0	0	0	25	25
mmm	bglm	10000	0.125	10	25	0	0	0	134	135
mmm	bglm	10000	0.25	10	25	0	0	0	274	277
mmm	bglm	10000	0.375	10	25	0	0	0	327	331
mmm	bglm	10000	0.5	10	25	0	0	0	330	335
mmm	bglm	10000	0.01	3	50	0	0	0	3	3
mmm	bglm	10000	0.0625	3	50	0	0	0	261	261
mmm	bglm	10000	0.125	3	50	0	0	0	311	312
mmm	bglm	10000	0.25	3	50	0	0	0	385	391
mmm	bglm	10000	0.375	3	50	0	0	0	450	458
mmm	bglm	10000	0.5	3	50	0	0	0	417	423
mmm	bglm	10000	0.01	5	50	0	0	0	0	0
mmm	bglm	10000	0.0625	5	50	0	0	0	170	172
mmm	bglm	10000	0.125	5	50	0	0	0	298	300
mmm	bglm	10000	0.25	5	50	0	0	0	356	364
mmm	bglm	10000	0.375	5	50	0	0	0	394	404
mmm	bglm	10000	0.5	5	50	0	0	0	412	416
mmm	bglm	10000	0.01	10	50	0	0	0	0	0
mmm	bglm	10000	0.0625	10	50	0	0	0	142	142
mmm	bglm	10000	0.125	10	50	0	0	0	285	285
mmm	bglm	10000	0.25	10	50	0	0	0	361	373
mmm	bglm	10000	0.375	10	50	0	0	0	408	420
mmm	bglm	10000	0.5	10	50	0	0	0	413	420
mmm	bglm	10000	0.01	3	100	0	0	0	24	24
mmm	bglm	10000	0.0625	3	100	0	0	0	357	362
mmm	bglm	10000	0.125	3	100	0	0	0	444	452
mmm	bglm	10000	0.25	3	100	0	0	0	460	464
mmm	bglm	10000	0.375	3	100	0	0	0	447	458
mmm	bglm	10000	0.5	3	100	0	0	0	489	495
mmm	bglm	10000	0.01	5	100	0	0	0	11	11
mmm	bglm	10000	0.0625	5	100	0	0	0	305	308
mmm	bglm	10000	0.125	5	100	0	0	0	379	386
mmm	bglm	10000	0.25	5	100	0	0	0	432	438
mmm	bglm	10000	0.375	5	100	0	0	0	466	475
mmm	bglm	10000	0.5	5	100	0	0	0	471	487
mmm	bglm	10000	0.01	10	100	0	0	0	4	4
mmm	bglm	10000	0.0625	10	100	0	0	0	261	263
mmm	bglm	10000	0.125	10	100	0	0	0	383	392
mmm	bglm	10000	0.25	10	100	0	0	0	473	481
mmm	bglm	10000	0.375	10	100	0	0	0	427	438
mmm	bglm	10000	0.5	10	100	0	0	0	442	456
mmm	bglm	10000	0.01	3	25	0.5	0	0	0	0
mmm	bglm	10000	0.0625	3	25	0.5	0	0	106	115
mmm	bglm	10000	0.125	3	25	0.5	0	0	244	271
mmm	bglm	10000	0.25	3	25	0.5	0	0	366	399
mmm	bglm	10000	0.375	3	25	0.5	0	0	386	434
mmm	bglm	10000	0.5	3	25	0.5	0	0	380	428
mmm	bglm	10000	0.01	5	25	0.5	0	0	1	1
mmm	bglm	10000	0.0625	5	25	0.5	0	0	71	88
mmm	bglm	10000	0.125	5	25	0.5	0	0	183	210
mmm	bglm	10000	0.25	5	25	0.5	0	0	351	412
mmm	bglm	10000	0.375	5	25	0.5	0	0	348	416
mmm	bglm	10000	0.5	5	25	0.5	0	0	394	471
mmm	bglm	10000	0.01	10	25	0.5	0	0	0	0
mmm	bglm	10000	0.0625	10	25	0.5	0	0	47	56
mmm	bglm	10000	0.125	10	25	0.5	0	0	155	200
mmm	bglm	10000	0.25	10	25	0.5	0	0	294	368
mmm	bglm	10000	0.375	10	25	0.5	0	0	349	458
mmm	bglm	10000	0.5	10	25	0.5	0	0	311	368
mmm	bglm	10000	0.01	3	50	0.5	0	0	7	8
mmm	bglm	10000	0.0625	3	50	0.5	0	0	222	251
mmm	bglm	10000	0.125	3	50	0.5	0	0	377	414
mmm	bglm	10000	0.25	3	50	0.5	0	0	425	461
mmm	bglm	10000	0.375	3	50	0.5	0	0	463	532
mmm	bglm	10000	0.5	3	50	0.5	0	0	455	509
mmm	bglm	10000	0.01	5	50	0.5	0	0	3	3
mmm	bglm	10000	0.0625	5	50	0.5	0	0	195	229
mmm	bglm	10000	0.125	5	50	0.5	0	0	337	395
mmm	bglm	10000	0.25	5	50	0.5	0	0	395	468
mmm	bglm	10000	0.375	5	50	0.5	0	0	389	444
mmm	bglm	10000	0.5	5	50	0.5	0	0	436	530
mmm	bglm	10000	0.01	10	50	0.5	0	0	1	1
mmm	bglm	10000	0.0625	10	50	0.5	0	0	191	254
mmm	bglm	10000	0.125	10	50	0.5	0	0	264	339
mmm	bglm	10000	0.25	10	50	0.5	0	0	371	461
mmm	bglm	10000	0.375	10	50	0.5	0	0	402	519
mmm	bglm	10000	0.5	10	50	0.5	0	0	437	561
mmm	bglm	10000	0.01	3	100	0.5	0	0	39	42
mmm	bglm	10000	0.0625	3	100	0.5	0	0	372	413
mmm	bglm	10000	0.125	3	100	0.5	0	0	382	423
mmm	bglm	10000	0.25	3	100	0.5	0	0	454	503
mmm	bglm	10000	0.375	3	100	0.5	0	0	441	480
mmm	bglm	10000	0.5	3	100	0.5	0	0	428	492
mmm	bglm	10000	0.01	5	100	0.5	0	0	23	27
mmm	bglm	10000	0.0625	5	100	0.5	0	0	290	332
mmm	bglm	10000	0.125	5	100	0.5	0	0	425	503
mmm	bglm	10000	0.25	5	100	0.5	0	0	441	512
mmm	bglm	10000	0.375	5	100	0.5	0	0	477	558
mmm	bglm	10000	0.5	5	100	0.5	0	0	447	550
mmm	bglm	10000	0.01	10	100	0.5	0	0	3	4
mmm	bglm	10000	0.0625	10	100	0.5	0	0	302	371
mmm	bglm	10000	0.125	10	100	0.5	0	0	374	492
mmm	bglm	10000	0.25	10	100	0.5	0	0	445	563
mmm	bglm	10000	0.375	10	100	0.5	0	0	452	615
mmm	bglm	10000	0.5	10	100	0.5	0	0	494	656
mmm	bglm	10000	0.01	3	25	0.9	0	0	2	6
mmm	bglm	10000	0.0625	3	25	0.9	0	0	156	315
mmm	bglm	10000	0.125	3	25	0.9	0	0	312	574
mmm	bglm	10000	0.25	3	25	0.9	0	0	391	690
mmm	bglm	10000	0.375	3	25	0.9	0	0	440	790
mmm	bglm	10000	0.5	3	25	0.9	0	0	440	768
mmm	bglm	10000	0.01	5	25	0.9	0	0	2	9
mmm	bglm	10000	0.0625	5	25	0.9	0	0	143	409
mmm	bglm	10000	0.125	5	25	0.9	0	0	288	733
mmm	bglm	10000	0.25	5	25	0.9	0	0	341	840
mmm	bglm	10000	0.375	5	25	0.9	0	0	393	941
mmm	bglm	10000	0.5	5	25	0.9	0	0	396	851
mmm	bglm	10000	0.01	10	25	0.9	0	0	0	0
mmm	bglm	10000	0.0625	10	25	0.9	0	0	113	435
mmm	bglm	10000	0.125	10	25	0.9	0	0	279	921
mmm	bglm	10000	0.25	10	25	0.9	0	0	353	1198
mmm	bglm	10000	0.375	10	25	0.9	0	0	395	1333
mmm	bglm	10000	0.5	10	25	0.9	0	0	407	1456
mmm	bglm	10000	0.01	3	50	0.9	0	0	25	69
mmm	bglm	10000	0.0625	3	50	0.9	0	0	312	572
mmm	bglm	10000	0.125	3	50	0.9	0	0	397	667
mmm	bglm	10000	0.25	3	50	0.9	0	0	438	759
mmm	bglm	10000	0.375	3	50	0.9	0	0	416	691
mmm	bglm	10000	0.5	3	50	0.9	0	0	446	782
mmm	bglm	10000	0.01	5	50	0.9	0	0	23	94
mmm	bglm	10000	0.0625	5	50	0.9	0	0	294	667
mmm	bglm	10000	0.125	5	50	0.9	0	0	363	843
mmm	bglm	10000	0.25	5	50	0.9	0	0	430	994
mmm	bglm	10000	0.375	5	50	0.9	0	0	485	1143
mmm	bglm	10000	0.5	5	50	0.9	0	0	442	998
mmm	bglm	10000	0.01	10	50	0.9	0	0	6	52
mmm	bglm	10000	0.0625	10	50	0.9	0	0	245	859
mmm	bglm	10000	0.125	10	50	0.9	0	0	327	1220
mmm	bglm	10000	0.25	10	50	0.9	0	0	433	1561
mmm	bglm	10000	0.375	10	50	0.9	0	0	428	1557
mmm	bglm	10000	0.5	10	50	0.9	0	0	456	1560
mmm	bglm	10000	0.01	3	100	0.9	0	0	73	155
mmm	bglm	10000	0.0625	3	100	0.9	0	0	357	625
mmm	bglm	10000	0.125	3	100	0.9	0	0	402	726
mmm	bglm	10000	0.25	3	100	0.9	0	0	475	812
mmm	bglm	10000	0.375	3	100	0.9	0	0	462	829
mmm	bglm	10000	0.5	3	100	0.9	0	0	480	822
mmm	bglm	10000	0.01	5	100	0.9	0	0	58	181
mmm	bglm	10000	0.0625	5	100	0.9	0	0	364	842
mmm	bglm	10000	0.125	5	100	0.9	0	0	425	928
mmm	bglm	10000	0.25	5	100	0.9	0	0	509	1181
mmm	bglm	10000	0.375	5	100	0.9	0	0	492	1123
mmm	bglm	10000	0.5	5	100	0.9	0	0	418	952
mmm	bglm	10000	0.01	10	100	0.9	0	0	40	234
mmm	bglm	10000	0.0625	10	100	0.9	0	0	343	1190
mmm	bglm	10000	0.125	10	100	0.9	0	0	439	1512
mmm	bglm	10000	0.25	10	100	0.9	0	0	446	1541
mmm	bglm	10000	0.375	10	100	0.9	0	0	479	1589
mmm	bglm	10000	0.5	10	100	0.9	0	0	480	1581
