# Supplementary material for: Simultaneous Inference of Multiple Binary Endpoints in Biomedical Research: Small Sample Properties of Multiple Marginal Models and a Resampling Approach
Source: Biom J. 2024 Jul 2;66(5):e202300197. doi: 10.1002/bimj.202300197 (PMC12859538; doi:10.1002/bimj.202300197)
Supplement: Supplementary file 1 — Data S1 [file BIMJ-66-e202300197-s001.zip › Code_and_Data/Simulations/Sim_Regression/intermediate_results/bin_reg_FWER_mmm_glm_1.csv]

method	model	nsim	pis	nresp	ntrt	corr	nfail	nerror	nreji	nrej
mmm	glm	10000	0.01	3	25	0	0	1862	0	0
mmm	glm	10000	0.0625	3	25	0	0	98	79	79
mmm	glm	10000	0.125	3	25	0	0	0	271	276
mmm	glm	10000	0.25	3	25	0	0	0	388	394
mmm	glm	10000	0.375	3	25	0	0	0	396	402
mmm	glm	10000	0.5	3	25	0	0	0	435	440
mmm	glm	10000	0.01	5	25	0	0	2895	0	0
mmm	glm	10000	0.0625	5	25	0	0	138	54	56
mmm	glm	10000	0.125	5	25	0	0	1	209	211
mmm	glm	10000	0.25	5	25	0	0	0	371	375
mmm	glm	10000	0.375	5	25	0	0	0	401	405
mmm	glm	10000	0.5	5	25	0	0	0	429	435
mmm	glm	10000	0.01	10	25	0	0	4915	0	0
mmm	glm	10000	0.0625	10	25	0	0	287	18	18
mmm	glm	10000	0.125	10	25	0	0	2	161	161
mmm	glm	10000	0.25	10	25	0	0	0	280	284
mmm	glm	10000	0.375	10	25	0	0	0	384	393
mmm	glm	10000	0.5	10	25	0	0	0	384	390
mmm	glm	10000	0.01	3	50	0	0	1172	0	0
mmm	glm	10000	0.0625	3	50	0	0	0	264	267
mmm	glm	10000	0.125	3	50	0	0	0	405	409
mmm	glm	10000	0.25	3	50	0	0	0	459	466
mmm	glm	10000	0.375	3	50	0	0	0	469	473
mmm	glm	10000	0.5	3	50	0	0	0	460	465
mmm	glm	10000	0.01	5	50	0	0	1764	0	0
mmm	glm	10000	0.0625	5	50	0	0	2	182	182
mmm	glm	10000	0.125	5	50	0	0	0	340	342
mmm	glm	10000	0.25	5	50	0	0	0	420	426
mmm	glm	10000	0.375	5	50	0	0	0	470	484
mmm	glm	10000	0.5	5	50	0	0	0	444	456
mmm	glm	10000	0.01	10	50	0	0	3293	0	0
mmm	glm	10000	0.0625	10	50	0	0	0	149	149
mmm	glm	10000	0.125	10	50	0	0	0	348	354
mmm	glm	10000	0.25	10	50	0	0	0	403	413
mmm	glm	10000	0.375	10	50	0	0	0	407	413
mmm	glm	10000	0.5	10	50	0	0	0	409	420
mmm	glm	10000	0.01	3	100	0	0	211	12	12
mmm	glm	10000	0.0625	3	100	0	0	0	417	422
mmm	glm	10000	0.125	3	100	0	0	0	460	466
mmm	glm	10000	0.25	3	100	0	0	0	495	500
mmm	glm	10000	0.375	3	100	0	0	0	494	501
mmm	glm	10000	0.5	3	100	0	0	0	511	520
mmm	glm	10000	0.01	5	100	0	0	385	8	8
mmm	glm	10000	0.0625	5	100	0	0	0	388	390
mmm	glm	10000	0.125	5	100	0	0	0	432	447
mmm	glm	10000	0.25	5	100	0	0	0	456	461
mmm	glm	10000	0.375	5	100	0	0	0	458	463
mmm	glm	10000	0.5	5	100	0	0	0	486	492
mmm	glm	10000	0.01	10	100	0	0	710	1	1
mmm	glm	10000	0.0625	10	100	0	0	0	300	306
mmm	glm	10000	0.125	10	100	0	0	0	412	418
mmm	glm	10000	0.25	10	100	0	0	0	434	445
mmm	glm	10000	0.375	10	100	0	0	0	465	475
mmm	glm	10000	0.5	10	100	0	0	0	459	466
mmm	glm	10000	0.01	3	25	0.5	0	1384	1	1
mmm	glm	10000	0.0625	3	25	0.5	0	74	93	101
mmm	glm	10000	0.125	3	25	0.5	0	0	290	332
mmm	glm	10000	0.25	3	25	0.5	0	0	386	430
mmm	glm	10000	0.375	3	25	0.5	0	0	472	524
mmm	glm	10000	0.5	3	25	0.5	0	0	448	486
mmm	glm	10000	0.01	5	25	0.5	0	1821	0	0
mmm	glm	10000	0.0625	5	25	0.5	0	146	57	63
mmm	glm	10000	0.125	5	25	0.5	0	2	246	292
mmm	glm	10000	0.25	5	25	0.5	0	0	354	418
mmm	glm	10000	0.375	5	25	0.5	0	0	453	536
mmm	glm	10000	0.5	5	25	0.5	0	0	423	509
mmm	glm	10000	0.01	10	25	0.5	0	2221	0	0
mmm	glm	10000	0.0625	10	25	0.5	0	228	31	34
mmm	glm	10000	0.125	10	25	0.5	0	2	193	238
mmm	glm	10000	0.25	10	25	0.5	0	0	370	483
mmm	glm	10000	0.375	10	25	0.5	0	0	385	486
mmm	glm	10000	0.5	10	25	0.5	0	0	419	552
mmm	glm	10000	0.01	3	50	0.5	0	986	2	2
mmm	glm	10000	0.0625	3	50	0.5	0	1	278	312
mmm	glm	10000	0.125	3	50	0.5	0	0	393	440
mmm	glm	10000	0.25	3	50	0.5	0	0	474	533
mmm	glm	10000	0.375	3	50	0.5	0	0	506	554
mmm	glm	10000	0.5	3	50	0.5	0	0	493	560
mmm	glm	10000	0.01	5	50	0.5	0	1371	0	0
mmm	glm	10000	0.0625	5	50	0.5	0	3	216	259
mmm	glm	10000	0.125	5	50	0.5	0	0	364	442
mmm	glm	10000	0.25	5	50	0.5	0	0	483	579
mmm	glm	10000	0.375	5	50	0.5	0	0	468	540
mmm	glm	10000	0.5	5	50	0.5	0	0	483	578
mmm	glm	10000	0.01	10	50	0.5	0	2072	0	0
mmm	glm	10000	0.0625	10	50	0.5	0	1	181	240
mmm	glm	10000	0.125	10	50	0.5	0	0	360	458
mmm	glm	10000	0.25	10	50	0.5	0	0	448	593
mmm	glm	10000	0.375	10	50	0.5	0	0	434	554
mmm	glm	10000	0.5	10	50	0.5	0	0	423	578
mmm	glm	10000	0.01	3	100	0.5	0	200	20	24
mmm	glm	10000	0.0625	3	100	0.5	0	0	418	461
mmm	glm	10000	0.125	3	100	0.5	0	0	504	561
mmm	glm	10000	0.25	3	100	0.5	0	0	475	542
mmm	glm	10000	0.375	3	100	0.5	0	0	496	565
mmm	glm	10000	0.5	3	100	0.5	0	0	482	538
mmm	glm	10000	0.01	5	100	0.5	0	322	9	9
mmm	glm	10000	0.0625	5	100	0.5	0	0	363	435
mmm	glm	10000	0.125	5	100	0.5	0	0	424	500
mmm	glm	10000	0.25	5	100	0.5	0	0	484	580
mmm	glm	10000	0.375	5	100	0.5	0	0	478	561
mmm	glm	10000	0.5	5	100	0.5	0	0	476	562
mmm	glm	10000	0.01	10	100	0.5	0	633	6	6
mmm	glm	10000	0.0625	10	100	0.5	0	0	342	418
mmm	glm	10000	0.125	10	100	0.5	0	0	449	578
mmm	glm	10000	0.25	10	100	0.5	0	0	449	586
mmm	glm	10000	0.375	10	100	0.5	0	0	457	625
mmm	glm	10000	0.5	10	100	0.5	0	0	505	658
mmm	glm	10000	0.01	3	25	0.9	0	851	1	2
mmm	glm	10000	0.0625	3	25	0.9	0	60	143	277
mmm	glm	10000	0.125	3	25	0.9	0	3	322	595
mmm	glm	10000	0.25	3	25	0.9	0	0	453	787
mmm	glm	10000	0.375	3	25	0.9	0	0	474	856
mmm	glm	10000	0.5	3	25	0.9	0	0	452	825
mmm	glm	10000	0.01	5	25	0.9	0	892	0	0
mmm	glm	10000	0.0625	5	25	0.9	0	89	134	369
mmm	glm	10000	0.125	5	25	0.9	0	0	338	815
mmm	glm	10000	0.25	5	25	0.9	0	0	433	1059
mmm	glm	10000	0.375	5	25	0.9	0	0	459	1117
mmm	glm	10000	0.5	5	25	0.9	0	0	479	1129
mmm	glm	10000	0.01	10	25	0.9	0	1070	0	0
mmm	glm	10000	0.0625	10	25	0.9	0	110	97	455
mmm	glm	10000	0.125	10	25	0.9	0	0	302	1077
mmm	glm	10000	0.25	10	25	0.9	0	0	406	1374
mmm	glm	10000	0.375	10	25	0.9	0	0	446	1552
mmm	glm	10000	0.5	10	25	0.9	0	0	465	1629
mmm	glm	10000	0.01	3	50	0.9	0	554	5	14
mmm	glm	10000	0.0625	3	50	0.9	0	0	319	602
mmm	glm	10000	0.125	3	50	0.9	0	0	458	817
mmm	glm	10000	0.25	3	50	0.9	0	0	443	787
mmm	glm	10000	0.375	3	50	0.9	0	0	476	833
mmm	glm	10000	0.5	3	50	0.9	0	0	473	826
mmm	glm	10000	0.01	5	50	0.9	0	694	6	21
mmm	glm	10000	0.0625	5	50	0.9	0	1	308	720
mmm	glm	10000	0.125	5	50	0.9	0	0	413	969
mmm	glm	10000	0.25	5	50	0.9	0	0	474	1084
mmm	glm	10000	0.375	5	50	0.9	0	0	453	1031
mmm	glm	10000	0.5	5	50	0.9	0	0	479	1100
mmm	glm	10000	0.01	10	50	0.9	0	932	1	6
mmm	glm	10000	0.0625	10	50	0.9	0	1	290	1032
mmm	glm	10000	0.125	10	50	0.9	0	0	422	1426
mmm	glm	10000	0.25	10	50	0.9	0	0	462	1510
mmm	glm	10000	0.375	10	50	0.9	0	0	477	1617
mmm	glm	10000	0.5	10	50	0.9	0	0	492	1636
mmm	glm	10000	0.01	3	100	0.9	0	105	68	141
mmm	glm	10000	0.0625	3	100	0.9	0	0	444	768
mmm	glm	10000	0.125	3	100	0.9	0	0	451	784
mmm	glm	10000	0.25	3	100	0.9	0	0	478	834
mmm	glm	10000	0.375	3	100	0.9	0	0	496	885
mmm	glm	10000	0.5	3	100	0.9	0	0	541	942
mmm	glm	10000	0.01	5	100	0.9	0	170	49	142
mmm	glm	10000	0.0625	5	100	0.9	0	0	448	1062
mmm	glm	10000	0.125	5	100	0.9	0	0	447	1079
mmm	glm	10000	0.25	5	100	0.9	0	0	483	1128
mmm	glm	10000	0.375	5	100	0.9	0	0	455	1014
mmm	glm	10000	0.5	5	100	0.9	0	0	510	1202
mmm	glm	10000	0.01	10	100	0.9	0	228	17	87
mmm	glm	10000	0.0625	10	100	0.9	0	0	434	1448
mmm	glm	10000	0.125	10	100	0.9	0	0	463	1566
mmm	glm	10000	0.25	10	100	0.9	0	0	489	1612
mmm	glm	10000	0.375	10	100	0.9	0	0	468	1604
mmm	glm	10000	0.5	10	100	0.9	0	0	480	1638
