# Supplementary material for: Simultaneous Inference of Multiple Binary Endpoints in Biomedical Research: Small Sample Properties of Multiple Marginal Models and a Resampling Approach
Source: Biom J. 2024 Jul 2;66(5):e202300197. doi: 10.1002/bimj.202300197 (PMC12859538; doi:10.1002/bimj.202300197)
Supplement: Supplementary file 1 — Data S1 [file BIMJ-66-e202300197-s001.zip › Code_and_Data/Simulations/Sim_Regression/intermediate_results/bin_reg_POWER_bonf_bglm_1.csv]

method	model	nsim	ntrt	pi0	nep_h0	nep_ha	slope	corr	nfail	nerror	nrej	nreji	nrejcor	npow	npowi	npowcor
bonf	bglm	10000	25	0.1	8	2	0.001	0	0	0	68	68	9932	15	15	0
bonf	bglm	10000	50	0.1	8	2	0.001	0	0	0	181	180	9820	46	46	0
bonf	bglm	10000	100	0.1	8	2	0.001	0	0	0	328	321	9679	89	89	0
bonf	bglm	10000	25	0.1	2	8	0.001	0	0	0	9	9	9991	79	78	0
bonf	bglm	10000	50	0.1	2	8	0.001	0	0	0	46	46	9954	193	191	0
bonf	bglm	10000	100	0.1	2	8	0.001	0	0	0	61	61	9939	279	276	0
bonf	bglm	10000	25	0.1	8	2	0.025	0	0	0	73	71	9929	42	42	0
bonf	bglm	10000	50	0.1	8	2	0.025	0	0	0	185	184	9816	131	131	0
bonf	bglm	10000	100	0.1	8	2	0.025	0	0	0	295	287	9713	244	242	2
bonf	bglm	10000	25	0.1	2	8	0.025	0	0	0	21	21	9979	188	188	0
bonf	bglm	10000	50	0.1	2	8	0.025	0	0	0	32	32	9968	473	464	0
bonf	bglm	10000	100	0.1	2	8	0.025	0	0	0	87	87	9913	992	960	0
bonf	bglm	10000	25	0.1	8	2	0.05	0	0	0	77	77	9923	137	137	0
bonf	bglm	10000	50	0.1	8	2	0.05	0	0	0	153	153	9847	379	376	3
bonf	bglm	10000	100	0.1	8	2	0.05	0	0	0	316	311	9689	1142	1107	35
bonf	bglm	10000	25	0.1	2	8	0.05	0	0	0	18	18	9982	605	587	0
bonf	bglm	10000	50	0.1	2	8	0.05	0	0	0	48	48	9952	1601	1507	0
bonf	bglm	10000	100	0.1	2	8	0.05	0	0	0	72	72	9928	4529	3736	0
bonf	bglm	10000	25	0.1	8	2	0.075	0	0	0	67	67	9933	382	378	4
bonf	bglm	10000	50	0.1	8	2	0.075	0	0	0	178	174	9826	1254	1221	33
bonf	bglm	10000	100	0.1	8	2	0.075	0	0	0	302	300	9700	3666	3312	354
bonf	bglm	10000	25	0.1	2	8	0.075	0	0	0	24	24	9976	1616	1503	0
bonf	bglm	10000	50	0.1	2	8	0.075	0	0	0	38	38	9962	5002	4021	0
bonf	bglm	10000	100	0.1	2	8	0.075	0	0	0	62	62	9938	14937	8098	0
bonf	bglm	10000	25	0.1	8	2	0.1	0	0	0	67	67	9933	996	968	28
bonf	bglm	10000	50	0.1	8	2	0.1	0	0	0	171	169	9831	3294	3015	279
bonf	bglm	10000	100	0.1	8	2	0.1	0	0	0	267	266	9734	8936	6901	2035
bonf	bglm	10000	25	0.1	2	8	0.1	0	0	0	15	15	9985	4043	3426	0
bonf	bglm	10000	50	0.1	2	8	0.1	0	0	0	37	37	9963	13187	7638	0
bonf	bglm	10000	100	0.1	2	8	0.1	0	0	0	68	68	9932	36109	9915	14
bonf	bglm	10000	25	0.1	8	2	0.125	0	0	0	76	75	9925	2202	2076	126
bonf	bglm	10000	50	0.1	8	2	0.125	0	0	0	173	172	9828	6937	5712	1225
bonf	bglm	10000	100	0.1	8	2	0.125	0	0	0	302	300	9700	15068	9380	5688
bonf	bglm	10000	25	0.1	2	8	0.125	0	0	0	11	11	9989	9138	6230	0
bonf	bglm	10000	50	0.1	2	8	0.125	0	0	0	41	41	9959	27621	9666	1
bonf	bglm	10000	100	0.1	2	8	0.125	0	0	0	70	69	9931	60266	9999	1008
bonf	bglm	10000	25	0.1	8	2	0.15	0	0	0	73	73	9927	4686	4148	538
bonf	bglm	10000	50	0.1	8	2	0.15	0	0	0	174	174	9826	11734	8302	3432
bonf	bglm	10000	100	0.1	8	2	0.15	0	0	0	294	291	9709	18816	9966	8850
bonf	bglm	10000	25	0.1	2	8	0.15	0	0	0	13	13	9987	18490	8772	0
bonf	bglm	10000	50	0.1	2	8	0.15	0	0	0	51	51	9949	47090	9995	137
bonf	bglm	10000	100	0.1	2	8	0.15	0	0	0	66	66	9934	75247	10000	6163
bonf	bglm	10000	25	0.1	8	2	0.175	0	0	0	72	72	9928	7827	6298	1529
bonf	bglm	10000	50	0.1	8	2	0.175	0	0	0	157	157	9843	16161	9659	6502
bonf	bglm	10000	100	0.1	8	2	0.175	0	0	0	304	299	9701	19873	10000	9873
bonf	bglm	10000	25	0.1	2	8	0.175	0	0	0	21	21	9979	31381	9829	8
bonf	bglm	10000	50	0.1	2	8	0.175	0	0	0	46	46	9954	64693	10000	1814
bonf	bglm	10000	100	0.1	2	8	0.175	0	0	0	67	67	9933	79419	10000	9433
bonf	bglm	10000	25	0.1	8	2	0.2	0	0	0	62	62	9938	11488	8185	3303
bonf	bglm	10000	50	0.1	8	2	0.2	0	0	0	175	173	9827	18721	9957	8764
bonf	bglm	10000	100	0.1	8	2	0.2	0	0	0	298	296	9704	19989	10000	9989
bonf	bglm	10000	25	0.1	2	8	0.2	0	0	0	17	17	9983	46437	9991	148
bonf	bglm	10000	50	0.1	2	8	0.2	0	0	0	45	45	9955	74997	10000	5971
bonf	bglm	10000	100	0.1	2	8	0.2	0	0	0	88	88	9912	79966	10000	9966
bonf	bglm	10000	25	0.1	8	2	0.001	0.5	0	0	78	66	9934	15	15	0
bonf	bglm	10000	50	0.1	8	2	0.001	0.5	0	0	211	170	9830	47	46	1
bonf	bglm	10000	100	0.1	8	2	0.001	0.5	0	0	259	220	9780	73	72	1
bonf	bglm	10000	25	0.1	2	8	0.001	0.5	0	0	13	13	9987	65	58	0
bonf	bglm	10000	50	0.1	2	8	0.001	0.5	0	0	45	45	9955	189	156	0
bonf	bglm	10000	100	0.1	2	8	0.001	0.5	0	0	66	65	9935	312	249	0
bonf	bglm	10000	25	0.1	8	2	0.025	0.5	0	0	72	61	9939	57	54	3
bonf	bglm	10000	50	0.1	8	2	0.025	0.5	0	0	134	116	9884	132	127	5
bonf	bglm	10000	100	0.1	8	2	0.025	0.5	0	0	267	231	9769	267	251	16
bonf	bglm	10000	25	0.1	2	8	0.025	0.5	0	0	12	12	9988	205	165	0
bonf	bglm	10000	50	0.1	2	8	0.025	0.5	0	0	41	40	9960	465	355	0
bonf	bglm	10000	100	0.1	2	8	0.025	0.5	0	0	72	69	9931	1035	712	0
bonf	bglm	10000	25	0.1	8	2	0.05	0.5	0	0	74	69	9931	141	134	7
bonf	bglm	10000	50	0.1	8	2	0.05	0.5	0	0	160	133	9867	415	380	35
bonf	bglm	10000	100	0.1	8	2	0.05	0.5	0	0	290	235	9765	1092	958	134
bonf	bglm	10000	25	0.1	2	8	0.05	0.5	0	0	15	15	9985	587	411	0
bonf	bglm	10000	50	0.1	2	8	0.05	0.5	0	0	40	40	9960	1621	1046	3
bonf	bglm	10000	100	0.1	2	8	0.05	0.5	0	0	62	60	9940	4634	2450	7
bonf	bglm	10000	25	0.1	8	2	0.075	0.5	0	0	63	56	9944	370	347	23
bonf	bglm	10000	50	0.1	8	2	0.075	0.5	0	0	158	131	9869	1230	1063	167
bonf	bglm	10000	100	0.1	8	2	0.075	0.5	0	0	303	247	9753	3807	2967	840
bonf	bglm	10000	25	0.1	2	8	0.075	0.5	0	0	24	24	9976	1531	982	1
bonf	bglm	10000	50	0.1	2	8	0.075	0.5	0	0	41	40	9960	4960	2590	10
bonf	bglm	10000	100	0.1	2	8	0.075	0.5	0	0	65	63	9937	15068	5497	103
bonf	bglm	10000	25	0.1	8	2	0.1	0.5	0	0	61	55	9945	1021	874	147
bonf	bglm	10000	50	0.1	8	2	0.1	0.5	0	0	160	137	9863	3220	2588	632
bonf	bglm	10000	100	0.1	8	2	0.1	0.5	0	0	256	212	9788	8976	6119	2857
bonf	bglm	10000	25	0.1	2	8	0.1	0.5	0	0	19	17	9983	3983	2150	3
bonf	bglm	10000	50	0.1	2	8	0.1	0.5	0	0	57	55	9945	13214	5078	74
bonf	bglm	10000	100	0.1	2	8	0.1	0.5	0	0	65	60	9940	36070	8573	791
bonf	bglm	10000	25	0.1	8	2	0.125	0.5	0	0	80	61	9939	2283	1907	376
bonf	bglm	10000	50	0.1	8	2	0.125	0.5	0	0	173	144	9856	7000	5045	1955
bonf	bglm	10000	100	0.1	8	2	0.125	0.5	0	0	305	251	9749	15021	8795	6226
bonf	bglm	10000	25	0.1	2	8	0.125	0.5	0	0	21	21	9979	9310	4005	28
bonf	bglm	10000	50	0.1	2	8	0.125	0.5	0	0	40	36	9964	27498	7614	423
bonf	bglm	10000	100	0.1	2	8	0.125	0.5	0	0	71	69	9931	60675	9809	3531
bonf	bglm	10000	25	0.1	8	2	0.15	0.5	0	0	58	50	9950	4561	3496	1065
bonf	bglm	10000	50	0.1	8	2	0.15	0.5	0	0	179	150	9850	11777	7537	4240
bonf	bglm	10000	100	0.1	8	2	0.15	0.5	0	0	279	237	9763	18790	9838	8952
bonf	bglm	10000	25	0.1	2	8	0.15	0.5	0	0	29	29	9971	18420	6153	138
bonf	bglm	10000	50	0.1	2	8	0.15	0.5	0	0	45	44	9956	47318	9305	1688
bonf	bglm	10000	100	0.1	2	8	0.15	0.5	0	0	93	89	9911	75115	9990	7412
bonf	bglm	10000	25	0.1	8	2	0.175	0.5	0	0	64	56	9944	7946	5556	2390
bonf	bglm	10000	50	0.1	8	2	0.175	0.5	0	0	133	116	9884	16136	9201	6935
bonf	bglm	10000	100	0.1	8	2	0.175	0.5	0	0	310	246	9754	19858	9990	9868
bonf	bglm	10000	25	0.1	2	8	0.175	0.5	0	0	11	11	9989	31240	8076	551
bonf	bglm	10000	50	0.1	2	8	0.175	0.5	0	0	31	31	9969	64597	9895	4316
bonf	bglm	10000	100	0.1	2	8	0.175	0.5	0	0	71	71	9929	79478	10000	9603
bonf	bglm	10000	25	0.1	8	2	0.2	0.5	0	0	69	63	9937	11808	7502	4306
bonf	bglm	10000	50	0.1	8	2	0.2	0.5	0	0	185	160	9840	18748	9843	8905
bonf	bglm	10000	100	0.1	8	2	0.2	0.5	0	0	287	236	9764	19998	10000	9998
bonf	bglm	10000	25	0.1	2	8	0.2	0.5	0	0	19	19	9981	46287	9214	1591
bonf	bglm	10000	50	0.1	2	8	0.2	0.5	0	0	59	59	9941	75009	9987	7413
bonf	bglm	10000	100	0.1	2	8	0.2	0.5	0	0	79	74	9926	79970	10000	9971
bonf	bglm	10000	25	0.1	8	2	0.001	0.9	0	0	49	21	9979	16	14	2
bonf	bglm	10000	50	0.1	8	2	0.001	0.9	0	0	118	48	9952	54	45	9
bonf	bglm	10000	100	0.1	8	2	0.001	0.9	0	0	288	102	9898	70	54	16
bonf	bglm	10000	25	0.1	2	8	0.001	0.9	0	0	20	18	9982	54	25	0
bonf	bglm	10000	50	0.1	2	8	0.001	0.9	0	0	45	35	9965	201	74	5
bonf	bglm	10000	100	0.1	2	8	0.001	0.9	0	0	71	57	9943	270	107	4
bonf	bglm	10000	25	0.1	8	2	0.025	0.9	0	0	50	16	9984	46	35	11
bonf	bglm	10000	50	0.1	8	2	0.025	0.9	0	0	201	72	9928	107	82	25
bonf	bglm	10000	100	0.1	8	2	0.025	0.9	0	0	339	114	9886	264	188	76
bonf	bglm	10000	25	0.1	2	8	0.025	0.9	0	0	17	14	9986	126	51	1
bonf	bglm	10000	50	0.1	2	8	0.025	0.9	0	0	52	38	9962	466	160	10
bonf	bglm	10000	100	0.1	2	8	0.025	0.9	0	0	64	47	9953	958	313	32
bonf	bglm	10000	25	0.1	8	2	0.05	0.9	0	0	90	31	9969	125	95	30
bonf	bglm	10000	50	0.1	8	2	0.05	0.9	0	0	210	85	9915	434	304	130
bonf	bglm	10000	100	0.1	8	2	0.05	0.9	0	0	307	108	9892	1165	794	371
bonf	bglm	10000	25	0.1	2	8	0.05	0.9	0	0	23	20	9980	593	171	19
bonf	bglm	10000	50	0.1	2	8	0.05	0.9	0	0	40	28	9972	1619	480	32
bonf	bglm	10000	100	0.1	2	8	0.05	0.9	0	0	77	55	9945	4413	1175	158
bonf	bglm	10000	25	0.1	8	2	0.075	0.9	0	0	73	28	9972	380	257	123
bonf	bglm	10000	50	0.1	8	2	0.075	0.9	0	0	133	57	9943	1240	830	410
bonf	bglm	10000	100	0.1	8	2	0.075	0.9	0	0	304	113	9887	3698	2323	1375
bonf	bglm	10000	25	0.1	2	8	0.075	0.9	0	0	15	14	9986	1526	470	35
bonf	bglm	10000	50	0.1	2	8	0.075	0.9	0	0	40	31	9969	5034	1290	200
bonf	bglm	10000	100	0.1	2	8	0.075	0.9	0	0	62	49	9951	15339	3283	818
bonf	bglm	10000	25	0.1	8	2	0.1	0.9	0	0	64	28	9972	1090	729	361
bonf	bglm	10000	50	0.1	8	2	0.1	0.9	0	0	223	80	9920	3240	2031	1209
bonf	bglm	10000	100	0.1	8	2	0.1	0.9	0	0	215	87	9913	8965	5186	3779
bonf	bglm	10000	25	0.1	2	8	0.1	0.9	0	0	8	6	9994	4120	1061	134
bonf	bglm	10000	50	0.1	2	8	0.1	0.9	0	0	52	37	9963	13457	2868	746
bonf	bglm	10000	100	0.1	2	8	0.1	0.9	0	0	72	57	9943	35706	6219	2631
bonf	bglm	10000	25	0.1	8	2	0.125	0.9	0	0	65	29	9971	2214	1412	802
bonf	bglm	10000	50	0.1	8	2	0.125	0.9	0	0	180	72	9928	6918	4128	2790
bonf	bglm	10000	100	0.1	8	2	0.125	0.9	0	0	279	102	9898	15000	8050	6950
bonf	bglm	10000	25	0.1	2	8	0.125	0.9	0	0	24	18	9982	9003	2021	413
bonf	bglm	10000	50	0.1	2	8	0.125	0.9	0	0	55	39	9961	27463	5080	1887
bonf	bglm	10000	100	0.1	2	8	0.125	0.9	0	0	92	67	9933	60446	8776	5928
bonf	bglm	10000	25	0.1	8	2	0.15	0.9	0	0	84	30	9970	4535	2775	1760
bonf	bglm	10000	50	0.1	8	2	0.15	0.9	0	0	156	69	9931	11731	6574	5157
bonf	bglm	10000	100	0.1	8	2	0.15	0.9	0	0	268	114	9886	18835	9633	9202
bonf	bglm	10000	25	0.1	2	8	0.15	0.9	0	0	18	13	9987	18336	3671	1016
bonf	bglm	10000	50	0.1	2	8	0.15	0.9	0	0	33	27	9973	46952	7475	4013
bonf	bglm	10000	100	0.1	2	8	0.15	0.9	0	0	85	66	9934	75118	9790	8748
bonf	bglm	10000	25	0.1	8	2	0.175	0.9	0	0	71	28	9972	7925	4638	3287
bonf	bglm	10000	50	0.1	8	2	0.175	0.9	0	0	126	50	9950	16110	8555	7555
bonf	bglm	10000	100	0.1	8	2	0.175	0.9	0	0	290	99	9901	19878	9972	9906
bonf	bglm	10000	25	0.1	2	8	0.175	0.9	0	0	22	16	9984	32031	5729	2249
bonf	bglm	10000	50	0.1	2	8	0.175	0.9	0	0	36	28	9972	64290	9057	6535
bonf	bglm	10000	100	0.1	2	8	0.175	0.9	0	0	73	55	9945	79479	9986	9817
bonf	bglm	10000	25	0.1	8	2	0.2	0.9	0	0	63	25	9975	11644	6525	5119
bonf	bglm	10000	50	0.1	8	2	0.2	0.9	0	0	126	62	9938	18733	9586	9147
bonf	bglm	10000	100	0.1	8	2	0.2	0.9	0	0	268	117	9883	19991	9998	9993
bonf	bglm	10000	25	0.1	2	8	0.2	0.9	0	0	21	15	9985	46710	7428	3913
bonf	bglm	10000	50	0.1	2	8	0.2	0.9	0	0	29	21	9979	74677	9763	8614
bonf	bglm	10000	100	0.1	2	8	0.2	0.9	0	0	66	55	9945	79966	10000	9988
