# Supplementary material for: Simultaneous Inference of Multiple Binary Endpoints in Biomedical Research: Small Sample Properties of Multiple Marginal Models and a Resampling Approach
Source: Biom J. 2024 Jul 2;66(5):e202300197. doi: 10.1002/bimj.202300197 (PMC12859538; doi:10.1002/bimj.202300197)
Supplement: Supplementary file 1 — Data S1 [file BIMJ-66-e202300197-s001.zip › Code_and_Data/Simulations/Sim_Regression/intermediate_results/bin_reg_POWER_bonf_glm_1.csv]

method	model	nsim	ntrt	pi0	nep_h0	nep_ha	slope	corr	nfail	nerror	nrej	nreji	nrejcor	npow	npowi	npowcor
bonf	glm	10000	25	0.1	8	2	0.001	0	0	0	66	64	9936	19	19	0
bonf	glm	10000	50	0.1	8	2	0.001	0	0	0	202	199	9801	50	50	0
bonf	glm	10000	100	0.1	8	2	0.001	0	0	0	295	293	9707	62	62	0
bonf	glm	10000	25	0.1	2	8	0.001	0	0	0	22	22	9978	89	89	0
bonf	glm	10000	50	0.1	2	8	0.001	0	0	0	44	44	9956	236	236	0
bonf	glm	10000	100	0.1	2	8	0.001	0	0	0	85	85	9915	308	305	0
bonf	glm	10000	25	0.1	8	2	0.025	0	0	0	86	86	9914	42	42	0
bonf	glm	10000	50	0.1	8	2	0.025	0	0	0	221	220	9780	150	148	2
bonf	glm	10000	100	0.1	8	2	0.025	0	0	0	262	262	9738	267	264	3
bonf	glm	10000	25	0.1	2	8	0.025	0	0	0	16	16	9984	229	227	0
bonf	glm	10000	50	0.1	2	8	0.025	0	0	0	54	54	9946	597	584	0
bonf	glm	10000	100	0.1	2	8	0.025	0	0	0	80	80	9920	1094	1032	0
bonf	glm	10000	25	0.1	8	2	0.05	0	0	0	80	80	9920	161	161	0
bonf	glm	10000	50	0.1	8	2	0.05	0	0	0	202	198	9802	527	520	7
bonf	glm	10000	100	0.1	8	2	0.05	0	0	0	289	289	9711	1165	1129	36
bonf	glm	10000	25	0.1	2	8	0.05	0	0	0	22	22	9978	689	664	0
bonf	glm	10000	50	0.1	2	8	0.05	0	0	0	61	61	9939	1931	1768	0
bonf	glm	10000	100	0.1	2	8	0.05	0	0	0	80	80	9920	4603	3779	0
bonf	glm	10000	25	0.1	8	2	0.075	0	0	0	81	81	9919	447	443	4
bonf	glm	10000	50	0.1	8	2	0.075	0	0	0	225	222	9778	1413	1365	48
bonf	glm	10000	100	0.1	8	2	0.075	0	0	0	312	309	9691	3951	3580	371
bonf	glm	10000	25	0.1	2	8	0.075	0	0	0	22	22	9978	1916	1758	0
bonf	glm	10000	50	0.1	2	8	0.075	0	0	0	54	54	9946	5598	4434	0
bonf	glm	10000	100	0.1	2	8	0.075	0	0	0	72	72	9928	15288	8172	0
bonf	glm	10000	25	0.1	8	2	0.1	0	0	0	88	88	9912	1132	1105	27
bonf	glm	10000	50	0.1	8	2	0.1	0	0	0	201	199	9801	3408	3123	285
bonf	glm	10000	100	0.1	8	2	0.1	0	0	0	283	282	9718	9068	7031	2037
bonf	glm	10000	25	0.1	2	8	0.1	0	0	0	17	17	9983	4371	3626	0
bonf	glm	10000	50	0.1	2	8	0.1	0	0	0	43	43	9957	13854	7777	0
bonf	glm	10000	100	0.1	2	8	0.1	0	0	0	68	68	9932	36510	9923	15
bonf	glm	10000	25	0.1	8	2	0.125	0	0	0	72	72	9928	2389	2262	127
bonf	glm	10000	50	0.1	8	2	0.125	0	0	0	197	196	9804	7104	5824	1280
bonf	glm	10000	100	0.1	8	2	0.125	0	0	0	285	282	9718	15229	9441	5788
bonf	glm	10000	25	0.1	2	8	0.125	0	0	0	20	20	9980	9727	6421	1
bonf	glm	10000	50	0.1	2	8	0.125	0	0	0	49	49	9951	28657	9719	7
bonf	glm	10000	100	0.1	2	8	0.125	0	0	0	80	80	9920	61096	10000	1134
bonf	glm	10000	25	0.1	8	2	0.15	0	0	0	86	86	9914	4718	4140	578
bonf	glm	10000	50	0.1	8	2	0.15	0	0	0	179	178	9822	12125	8437	3688
bonf	glm	10000	100	0.1	8	2	0.15	0	0	0	289	286	9714	18840	9973	8867
bonf	glm	10000	25	0.1	2	8	0.15	0	0	0	20	20	9980	18600	8769	0
bonf	glm	10000	50	0.1	2	8	0.15	0	0	0	54	54	9946	48184	9995	152
bonf	glm	10000	100	0.1	2	8	0.15	0	0	0	71	71	9929	75421	10000	6187
bonf	glm	10000	25	0.1	8	2	0.175	0	0	0	77	77	9923	7888	6392	1496
bonf	glm	10000	50	0.1	8	2	0.175	0	0	0	201	198	9802	16443	9693	6750
bonf	glm	10000	100	0.1	8	2	0.175	0	0	0	318	313	9687	19870	10000	9870
bonf	glm	10000	25	0.1	2	8	0.175	0	0	0	18	18	9982	31630	9821	4
bonf	glm	10000	50	0.1	2	8	0.175	0	0	0	52	52	9948	65620	10000	2091
bonf	glm	10000	100	0.1	2	8	0.175	0	0	0	71	71	9929	79502	10000	9508
bonf	glm	10000	25	0.1	8	2	0.2	0	0	0	80	80	9920	11627	8267	3360
bonf	glm	10000	50	0.1	8	2	0.2	0	0	0	221	220	9780	18827	9961	8866
bonf	glm	10000	100	0.1	8	2	0.2	0	0	0	276	274	9726	19998	10000	9998
bonf	glm	10000	25	0.1	2	8	0.2	0	0	0	14	14	9986	46533	9990	129
bonf	glm	10000	50	0.1	2	8	0.2	0	0	0	60	60	9940	75404	10000	6273
bonf	glm	10000	100	0.1	2	8	0.2	0	0	0	70	69	9931	79983	10000	9983
bonf	glm	10000	25	0.1	8	2	0.001	0.5	0	0	78	72	9928	20	20	0
bonf	glm	10000	50	0.1	8	2	0.001	0.5	0	0	233	188	9812	63	62	1
bonf	glm	10000	100	0.1	8	2	0.001	0.5	0	0	303	243	9757	82	81	1
bonf	glm	10000	25	0.1	2	8	0.001	0.5	0	0	14	13	9987	88	77	0
bonf	glm	10000	50	0.1	2	8	0.001	0.5	0	0	62	61	9939	229	197	0
bonf	glm	10000	100	0.1	2	8	0.001	0.5	0	0	74	72	9928	288	232	0
bonf	glm	10000	25	0.1	8	2	0.025	0.5	0	0	85	76	9924	51	50	1
bonf	glm	10000	50	0.1	8	2	0.025	0.5	0	0	210	172	9828	138	129	9
bonf	glm	10000	100	0.1	8	2	0.025	0.5	0	0	256	202	9798	259	233	26
bonf	glm	10000	25	0.1	2	8	0.025	0.5	0	0	21	20	9980	257	200	0
bonf	glm	10000	50	0.1	2	8	0.025	0.5	0	0	44	41	9959	568	421	0
bonf	glm	10000	100	0.1	2	8	0.025	0.5	0	0	63	62	9938	970	681	0
bonf	glm	10000	25	0.1	8	2	0.05	0.5	0	0	77	64	9936	166	159	7
bonf	glm	10000	50	0.1	8	2	0.05	0.5	0	0	193	160	9840	480	436	44
bonf	glm	10000	100	0.1	8	2	0.05	0.5	0	0	273	222	9778	1181	1041	140
bonf	glm	10000	25	0.1	2	8	0.05	0.5	0	0	15	15	9985	717	494	0
bonf	glm	10000	50	0.1	2	8	0.05	0.5	0	0	41	40	9960	1913	1232	1
bonf	glm	10000	100	0.1	2	8	0.05	0.5	0	0	74	69	9931	4539	2390	10
bonf	glm	10000	25	0.1	8	2	0.075	0.5	0	0	83	70	9930	471	429	42
bonf	glm	10000	50	0.1	8	2	0.075	0.5	0	0	185	153	9847	1291	1102	189
bonf	glm	10000	100	0.1	8	2	0.075	0.5	0	0	270	228	9772	3796	2932	864
bonf	glm	10000	25	0.1	2	8	0.075	0.5	0	0	21	20	9980	1826	1131	2
bonf	glm	10000	50	0.1	2	8	0.075	0.5	0	0	48	47	9953	5659	2857	10
bonf	glm	10000	100	0.1	2	8	0.075	0.5	0	0	73	69	9931	15456	5607	97
bonf	glm	10000	25	0.1	8	2	0.1	0.5	0	0	87	75	9925	1137	982	155
bonf	glm	10000	50	0.1	8	2	0.1	0.5	0	0	220	187	9813	3479	2781	698
bonf	glm	10000	100	0.1	8	2	0.1	0.5	0	0	255	223	9777	9242	6244	2998
bonf	glm	10000	25	0.1	2	8	0.1	0.5	0	0	23	23	9977	4322	2297	3
bonf	glm	10000	50	0.1	2	8	0.1	0.5	0	0	53	52	9948	13570	5207	65
bonf	glm	10000	100	0.1	2	8	0.1	0.5	0	0	57	56	9944	37130	8652	875
bonf	glm	10000	25	0.1	8	2	0.125	0.5	0	0	87	70	9930	2387	1991	396
bonf	glm	10000	50	0.1	8	2	0.125	0.5	0	0	218	173	9827	7273	5179	2094
bonf	glm	10000	100	0.1	8	2	0.125	0.5	0	0	315	253	9747	15172	8844	6328
bonf	glm	10000	25	0.1	2	8	0.125	0.5	0	0	25	25	9975	9858	4158	40
bonf	glm	10000	50	0.1	2	8	0.125	0.5	0	0	46	42	9958	28700	7782	436
bonf	glm	10000	100	0.1	2	8	0.125	0.5	0	0	68	68	9932	61012	9834	3606
bonf	glm	10000	25	0.1	8	2	0.15	0.5	0	0	64	58	9942	4587	3552	1035
bonf	glm	10000	50	0.1	8	2	0.15	0.5	0	0	173	147	9853	12105	7657	4448
bonf	glm	10000	100	0.1	8	2	0.15	0.5	0	0	281	215	9785	18872	9867	9005
bonf	glm	10000	25	0.1	2	8	0.15	0.5	0	0	19	19	9981	18554	6162	147
bonf	glm	10000	50	0.1	2	8	0.15	0.5	0	0	57	56	9944	48234	9331	1783
bonf	glm	10000	100	0.1	2	8	0.15	0.5	0	0	57	55	9945	75458	9991	7589
bonf	glm	10000	25	0.1	8	2	0.175	0.5	0	0	79	66	9934	7828	5506	2322
bonf	glm	10000	50	0.1	8	2	0.175	0.5	0	0	199	162	9838	16460	9290	7170
bonf	glm	10000	100	0.1	8	2	0.175	0.5	0	0	240	205	9795	19854	9991	9863
bonf	glm	10000	25	0.1	2	8	0.175	0.5	0	0	19	18	9982	31289	8050	565
bonf	glm	10000	50	0.1	2	8	0.175	0.5	0	0	47	46	9954	65470	9896	4466
bonf	glm	10000	100	0.1	2	8	0.175	0.5	0	0	79	77	9923	79554	10000	9652
bonf	glm	10000	25	0.1	8	2	0.2	0.5	0	0	77	65	9935	11542	7413	4129
bonf	glm	10000	50	0.1	8	2	0.2	0.5	0	0	203	173	9827	18893	9866	9027
bonf	glm	10000	100	0.1	8	2	0.2	0.5	0	0	280	225	9775	19997	10000	9997
bonf	glm	10000	25	0.1	2	8	0.2	0.5	0	0	18	18	9982	46866	9284	1577
bonf	glm	10000	50	0.1	2	8	0.2	0.5	0	0	57	55	9945	75494	9991	7645
bonf	glm	10000	100	0.1	2	8	0.2	0.5	0	0	67	64	9936	79980	10000	9982
bonf	glm	10000	25	0.1	8	2	0.001	0.9	0	0	94	31	9969	17	12	5
bonf	glm	10000	50	0.1	8	2	0.001	0.9	0	0	207	74	9926	46	39	7
bonf	glm	10000	100	0.1	8	2	0.001	0.9	0	0	378	130	9870	64	53	11
bonf	glm	10000	25	0.1	2	8	0.001	0.9	0	0	22	15	9985	80	23	2
bonf	glm	10000	50	0.1	2	8	0.001	0.9	0	0	47	38	9962	154	71	1
bonf	glm	10000	100	0.1	2	8	0.001	0.9	0	0	63	48	9952	313	120	3
bonf	glm	10000	25	0.1	8	2	0.025	0.9	0	0	71	28	9972	56	44	12
bonf	glm	10000	50	0.1	8	2	0.025	0.9	0	0	195	83	9917	148	105	43
bonf	glm	10000	100	0.1	8	2	0.025	0.9	0	0	257	112	9888	263	195	68
bonf	glm	10000	25	0.1	2	8	0.025	0.9	0	0	32	23	9977	205	86	1
bonf	glm	10000	50	0.1	2	8	0.025	0.9	0	0	46	38	9962	598	194	10
bonf	glm	10000	100	0.1	2	8	0.025	0.9	0	0	58	46	9954	982	337	21
bonf	glm	10000	25	0.1	8	2	0.05	0.9	0	0	100	32	9968	181	130	51
bonf	glm	10000	50	0.1	8	2	0.05	0.9	0	0	222	85	9915	484	343	141
bonf	glm	10000	100	0.1	8	2	0.05	0.9	0	0	281	107	9893	1226	820	406
bonf	glm	10000	25	0.1	2	8	0.05	0.9	0	0	16	11	9989	719	223	16
bonf	glm	10000	50	0.1	2	8	0.05	0.9	0	0	34	28	9972	2052	575	67
bonf	glm	10000	100	0.1	2	8	0.05	0.9	0	0	105	74	9926	4575	1178	182
bonf	glm	10000	25	0.1	8	2	0.075	0.9	0	0	69	28	9972	448	317	131
bonf	glm	10000	50	0.1	8	2	0.075	0.9	0	0	223	85	9915	1391	923	468
bonf	glm	10000	100	0.1	8	2	0.075	0.9	0	0	308	124	9876	3948	2456	1492
bonf	glm	10000	25	0.1	2	8	0.075	0.9	0	0	33	22	9978	1670	489	47
bonf	glm	10000	50	0.1	2	8	0.075	0.9	0	0	52	42	9958	5773	1424	240
bonf	glm	10000	100	0.1	2	8	0.075	0.9	0	0	58	45	9955	15456	3279	834
bonf	glm	10000	25	0.1	8	2	0.1	0.9	0	0	73	24	9976	1074	711	363
bonf	glm	10000	50	0.1	8	2	0.1	0.9	0	0	219	83	9917	3549	2239	1310
bonf	glm	10000	100	0.1	8	2	0.1	0.9	0	0	285	130	9870	9064	5236	3828
bonf	glm	10000	25	0.1	2	8	0.1	0.9	0	0	18	12	9988	4408	1127	161
bonf	glm	10000	50	0.1	2	8	0.1	0.9	0	0	46	31	9969	13867	3007	725
bonf	glm	10000	100	0.1	2	8	0.1	0.9	0	0	78	61	9939	36941	6328	2819
bonf	glm	10000	25	0.1	8	2	0.125	0.9	0	0	65	27	9973	2410	1559	851
bonf	glm	10000	50	0.1	8	2	0.125	0.9	0	0	214	79	9921	7172	4232	2940
bonf	glm	10000	100	0.1	8	2	0.125	0.9	0	0	306	116	9884	15268	8221	7047
bonf	glm	10000	25	0.1	2	8	0.125	0.9	0	0	16	12	9988	10252	2306	493
bonf	glm	10000	50	0.1	2	8	0.125	0.9	0	0	49	37	9963	28819	5277	2005
bonf	glm	10000	100	0.1	2	8	0.125	0.9	0	0	72	55	9945	60403	8765	5952
bonf	glm	10000	25	0.1	8	2	0.15	0.9	0	0	77	31	9969	4624	2816	1808
bonf	glm	10000	50	0.1	8	2	0.15	0.9	0	0	188	72	9928	11889	6620	5269
bonf	glm	10000	100	0.1	8	2	0.15	0.9	0	0	283	108	9892	18885	9647	9238
bonf	glm	10000	25	0.1	2	8	0.15	0.9	0	0	36	28	9972	18991	3799	1111
bonf	glm	10000	50	0.1	2	8	0.15	0.9	0	0	55	42	9958	47858	7566	4098
bonf	glm	10000	100	0.1	2	8	0.15	0.9	0	0	61	45	9955	75218	9802	8763
bonf	glm	10000	25	0.1	8	2	0.175	0.9	0	0	81	25	9975	8031	4679	3352
bonf	glm	10000	50	0.1	8	2	0.175	0.9	0	0	155	79	9921	16552	8725	7827
bonf	glm	10000	100	0.1	8	2	0.175	0.9	0	0	321	118	9882	19877	9970	9907
bonf	glm	10000	25	0.1	2	8	0.175	0.9	0	0	14	13	9987	31322	5533	2191
bonf	glm	10000	50	0.1	2	8	0.175	0.9	0	0	40	34	9966	65702	9194	6791
bonf	glm	10000	100	0.1	2	8	0.175	0.9	0	0	75	60	9940	79551	9992	9820
bonf	glm	10000	25	0.1	8	2	0.2	0.9	0	0	116	32	9968	11614	6485	5129
bonf	glm	10000	50	0.1	8	2	0.2	0.9	0	0	152	72	9928	18908	9636	9272
bonf	glm	10000	100	0.1	8	2	0.2	0.9	0	0	286	114	9886	19990	9999	9991
bonf	glm	10000	25	0.1	2	8	0.2	0.9	0	0	22	18	9982	46526	7383	3964
bonf	glm	10000	50	0.1	2	8	0.2	0.9	0	0	56	38	9962	75730	9817	8806
bonf	glm	10000	100	0.1	2	8	0.2	0.9	0	0	65	49	9951	79972	10000	9990
