# Supplementary material for: Simultaneous Inference of Multiple Binary Endpoints in Biomedical Research: Small Sample Properties of Multiple Marginal Models and a Resampling Approach
Source: Biom J. 2024 Jul 2;66(5):e202300197. doi: 10.1002/bimj.202300197 (PMC12859538; doi:10.1002/bimj.202300197)
Supplement: Supplementary file 1 — Data S1 [file BIMJ-66-e202300197-s001.zip › Code_and_Data/Simulations/Sim_Regression/intermediate_results/bin_reg_POWER_bt_bglm_1.csv]

method	model	nsim	ntrt	pi0	nep_h0	nep_ha	slope	corr	nfail	nerror	nrej	nreji	nrejcor	npow	npowi	npowcor
bt	bglm	167	25	0.1	8	2	0.001	0	0	0	8	8	159	2	2	0
bt	bglm	167	50	0.1	8	2	0.001	0	0	0	5	5	162	3	3	0
bt	bglm	167	100	0.1	8	2	0.001	0	0	0	10	9	158	0	0	0
bt	bglm	167	25	0.1	2	8	0.001	0	0	0	1	1	166	13	13	0
bt	bglm	167	50	0.1	2	8	0.001	0	0	0	3	3	164	10	10	0
bt	bglm	167	100	0.1	2	8	0.001	0	0	0	4	4	163	6	6	0
bt	bglm	167	25	0.1	8	2	0.025	0	0	0	5	5	162	4	4	0
bt	bglm	167	50	0.1	8	2	0.025	0	0	0	3	3	164	6	6	0
bt	bglm	167	100	0.1	8	2	0.025	0	0	0	8	8	159	6	6	0
bt	bglm	167	25	0.1	2	8	0.025	0	0	0	0	0	167	11	11	0
bt	bglm	167	50	0.1	2	8	0.025	0	0	0	1	1	166	15	13	0
bt	bglm	167	100	0.1	2	8	0.025	0	0	0	1	1	166	22	21	0
bt	bglm	167	25	0.1	8	2	0.05	0	0	0	8	8	159	7	7	0
bt	bglm	167	50	0.1	8	2	0.05	0	0	0	10	10	157	15	15	0
bt	bglm	167	100	0.1	8	2	0.05	0	0	0	6	6	161	30	26	4
bt	bglm	167	25	0.1	2	8	0.05	0	0	0	4	4	163	34	31	0
bt	bglm	167	50	0.1	2	8	0.05	0	0	0	0	0	167	47	43	0
bt	bglm	167	100	0.1	2	8	0.05	0	0	0	2	2	165	101	75	0
bt	bglm	167	25	0.1	8	2	0.075	0	0	0	7	7	160	25	24	1
bt	bglm	167	50	0.1	8	2	0.075	0	0	0	10	10	157	46	43	3
bt	bglm	167	100	0.1	8	2	0.075	0	0	0	6	6	161	80	74	6
bt	bglm	167	25	0.1	2	8	0.075	0	0	0	2	1	166	67	61	0
bt	bglm	167	50	0.1	2	8	0.075	0	0	0	1	1	166	121	92	0
bt	bglm	167	100	0.1	2	8	0.075	0	0	0	2	2	165	303	137	0
bt	bglm	167	25	0.1	8	2	0.1	0	0	0	3	3	164	43	41	2
bt	bglm	167	50	0.1	8	2	0.1	0	0	0	8	8	159	63	57	6
bt	bglm	167	100	0.1	8	2	0.1	0	0	0	7	7	160	172	129	43
bt	bglm	167	25	0.1	2	8	0.1	0	0	0	0	0	167	126	89	0
bt	bglm	167	50	0.1	2	8	0.1	0	0	0	1	1	166	301	150	0
bt	bglm	167	100	0.1	2	8	0.1	0	0	0	1	1	166	666	167	1
bt	bglm	167	25	0.1	8	2	0.125	0	0	0	6	6	161	64	57	7
bt	bglm	167	50	0.1	8	2	0.125	0	0	0	6	6	161	152	112	40
bt	bglm	167	100	0.1	8	2	0.125	0	0	0	7	7	160	267	162	105
bt	bglm	167	25	0.1	2	8	0.125	0	0	0	0	0	167	241	132	0
bt	bglm	167	50	0.1	2	8	0.125	0	0	0	0	0	167	583	166	0
bt	bglm	167	100	0.1	2	8	0.125	0	0	0	1	1	166	1049	167	24
bt	bglm	167	25	0.1	8	2	0.15	0	0	0	5	5	162	131	103	28
bt	bglm	167	50	0.1	8	2	0.15	0	0	0	4	4	163	237	153	84
bt	bglm	167	100	0.1	8	2	0.15	0	0	0	5	5	162	325	167	158
bt	bglm	167	25	0.1	2	8	0.15	0	0	0	1	1	166	475	160	1
bt	bglm	167	50	0.1	2	8	0.15	0	0	0	2	2	165	899	167	7
bt	bglm	167	100	0.1	2	8	0.15	0	0	0	2	2	165	1280	167	114
bt	bglm	167	25	0.1	8	2	0.175	0	0	0	5	5	162	190	136	54
bt	bglm	167	50	0.1	8	2	0.175	0	0	0	6	6	161	288	162	126
bt	bglm	167	100	0.1	8	2	0.175	0	0	0	7	7	160	332	167	165
bt	bglm	167	25	0.1	2	8	0.175	0	0	0	1	1	166	704	167	2
bt	bglm	167	50	0.1	2	8	0.175	0	0	0	1	1	166	1163	167	48
bt	bglm	167	100	0.1	2	8	0.175	0	0	0	1	1	166	1328	167	159
bt	bglm	167	25	0.1	8	2	0.2	0	0	0	6	6	161	247	151	96
bt	bglm	167	50	0.1	8	2	0.2	0	0	0	7	7	160	326	167	159
bt	bglm	167	100	0.1	8	2	0.2	0	0	0	6	6	161	334	167	167
bt	bglm	167	25	0.1	2	8	0.2	0	0	0	1	1	166	897	167	5
bt	bglm	167	50	0.1	2	8	0.2	0	0	0	1	1	166	1295	167	129
bt	bglm	167	100	0.1	2	8	0.2	0	0	0	0	0	167	1336	167	167
bt	bglm	167	25	0.1	8	2	0.001	0.5	0	0	2	2	165	2	2	0
bt	bglm	167	50	0.1	8	2	0.001	0.5	0	0	13	10	157	2	2	0
bt	bglm	167	100	0.1	8	2	0.001	0.5	0	0	13	10	157	4	3	1
bt	bglm	167	25	0.1	2	8	0.001	0.5	0	0	2	2	165	8	5	0
bt	bglm	167	50	0.1	2	8	0.001	0.5	0	0	0	0	167	7	7	0
bt	bglm	167	100	0.1	2	8	0.001	0.5	0	0	1	1	166	9	9	0
bt	bglm	167	25	0.1	8	2	0.025	0.5	0	0	6	4	163	2	2	0
bt	bglm	167	50	0.1	8	2	0.025	0.5	0	0	6	5	162	5	5	0
bt	bglm	167	100	0.1	8	2	0.025	0.5	0	0	17	14	153	5	4	1
bt	bglm	167	25	0.1	2	8	0.025	0.5	0	0	2	2	165	12	10	0
bt	bglm	167	50	0.1	2	8	0.025	0.5	0	0	2	2	165	18	15	0
bt	bglm	167	100	0.1	2	8	0.025	0.5	0	0	2	2	165	30	17	0
bt	bglm	167	25	0.1	8	2	0.05	0.5	0	0	6	6	161	19	17	2
bt	bglm	167	50	0.1	8	2	0.05	0.5	0	0	4	3	164	11	10	1
bt	bglm	167	100	0.1	8	2	0.05	0.5	0	0	9	8	159	31	26	5
bt	bglm	167	25	0.1	2	8	0.05	0.5	0	0	3	3	164	40	20	0
bt	bglm	167	50	0.1	2	8	0.05	0.5	0	0	1	1	166	53	30	0
bt	bglm	167	100	0.1	2	8	0.05	0.5	0	0	3	3	164	127	58	0
bt	bglm	167	25	0.1	8	2	0.075	0.5	0	0	5	3	164	19	16	3
bt	bglm	167	50	0.1	8	2	0.075	0.5	0	0	12	10	157	35	28	7
bt	bglm	167	100	0.1	8	2	0.075	0.5	0	0	7	6	161	78	58	20
bt	bglm	167	25	0.1	2	8	0.075	0.5	0	0	2	2	165	86	38	1
bt	bglm	167	50	0.1	2	8	0.075	0.5	0	0	2	2	165	160	64	2
bt	bglm	167	100	0.1	2	8	0.075	0.5	0	0	2	2	165	305	99	3
bt	bglm	167	25	0.1	8	2	0.1	0.5	0	0	9	8	159	56	43	13
bt	bglm	167	50	0.1	8	2	0.1	0.5	0	0	10	8	159	95	75	20
bt	bglm	167	100	0.1	8	2	0.1	0.5	0	0	13	10	157	168	106	62
bt	bglm	167	25	0.1	2	8	0.1	0.5	0	0	0	0	167	162	68	2
bt	bglm	167	50	0.1	2	8	0.1	0.5	0	0	0	0	167	290	93	4
bt	bglm	167	100	0.1	2	8	0.1	0.5	0	0	6	5	162	722	151	20
bt	bglm	167	25	0.1	8	2	0.125	0.5	0	0	4	4	163	90	66	24
bt	bglm	167	50	0.1	8	2	0.125	0.5	0	0	8	7	160	165	112	53
bt	bglm	167	100	0.1	8	2	0.125	0.5	0	0	15	7	160	267	151	116
bt	bglm	167	25	0.1	2	8	0.125	0.5	0	0	2	2	165	305	99	2
bt	bglm	167	50	0.1	2	8	0.125	0.5	0	0	3	3	164	607	142	15
bt	bglm	167	100	0.1	2	8	0.125	0.5	0	0	1	1	166	1097	165	76
bt	bglm	167	25	0.1	8	2	0.15	0.5	0	0	5	3	164	125	84	41
bt	bglm	167	50	0.1	8	2	0.15	0.5	0	0	5	5	162	235	144	91
bt	bglm	167	100	0.1	8	2	0.15	0.5	0	0	4	4	163	317	164	153
bt	bglm	167	25	0.1	2	8	0.15	0.5	0	0	3	2	165	460	129	3
bt	bglm	167	50	0.1	2	8	0.15	0.5	0	0	0	0	167	883	161	35
bt	bglm	167	100	0.1	2	8	0.15	0.5	0	0	3	2	165	1303	167	146
bt	bglm	167	25	0.1	8	2	0.175	0.5	0	0	7	6	161	186	117	69
bt	bglm	167	50	0.1	8	2	0.175	0.5	0	0	9	6	161	297	159	138
bt	bglm	167	100	0.1	8	2	0.175	0.5	0	0	8	6	161	332	167	165
bt	bglm	167	25	0.1	2	8	0.175	0.5	0	0	0	0	167	709	151	23
bt	bglm	167	50	0.1	2	8	0.175	0.5	0	0	1	1	166	1180	166	97
bt	bglm	167	100	0.1	2	8	0.175	0.5	0	0	4	4	163	1332	167	163
bt	bglm	167	25	0.1	8	2	0.2	0.5	0	0	7	7	160	236	142	94
bt	bglm	167	50	0.1	8	2	0.2	0.5	0	0	6	6	161	320	166	154
bt	bglm	167	100	0.1	8	2	0.2	0.5	0	0	4	3	164	334	167	167
bt	bglm	167	25	0.1	2	8	0.2	0.5	0	0	1	1	166	931	162	45
bt	bglm	167	50	0.1	2	8	0.2	0.5	0	0	1	1	166	1287	167	138
bt	bglm	167	100	0.1	2	8	0.2	0.5	0	0	4	3	164	1336	167	167
bt	bglm	167	25	0.1	8	2	0.001	0.9	0	0	26	7	160	10	6	4
bt	bglm	167	50	0.1	8	2	0.001	0.9	0	0	9	3	164	3	2	1
bt	bglm	167	100	0.1	8	2	0.001	0.9	0	0	12	4	163	6	3	3
bt	bglm	167	25	0.1	2	8	0.001	0.9	0	0	10	7	160	16	6	1
bt	bglm	167	50	0.1	2	8	0.001	0.9	0	0	3	2	165	25	5	1
bt	bglm	167	100	0.1	2	8	0.001	0.9	0	0	6	3	164	12	3	0
bt	bglm	167	25	0.1	8	2	0.025	0.9	0	0	11	5	162	8	5	3
bt	bglm	167	50	0.1	8	2	0.025	0.9	0	0	12	5	162	6	5	1
bt	bglm	167	100	0.1	8	2	0.025	0.9	0	0	10	4	163	8	5	3
bt	bglm	167	25	0.1	2	8	0.025	0.9	0	0	2	1	166	37	10	2
bt	bglm	167	50	0.1	2	8	0.025	0.9	0	0	7	5	162	52	14	1
bt	bglm	167	100	0.1	2	8	0.025	0.9	0	0	7	5	162	59	15	0
bt	bglm	167	25	0.1	8	2	0.05	0.9	0	0	0	0	167	15	10	5
bt	bglm	167	50	0.1	8	2	0.05	0.9	0	0	33	7	160	30	17	13
bt	bglm	167	100	0.1	8	2	0.05	0.9	0	0	14	5	162	42	27	15
bt	bglm	167	25	0.1	2	8	0.05	0.9	0	0	11	8	159	43	11	3
bt	bglm	167	50	0.1	2	8	0.05	0.9	0	0	8	6	161	57	17	2
bt	bglm	167	100	0.1	2	8	0.05	0.9	0	0	5	3	164	167	34	11
bt	bglm	167	25	0.1	8	2	0.075	0.9	0	0	4	2	165	42	26	16
bt	bglm	167	50	0.1	8	2	0.075	0.9	0	0	2	2	165	49	30	19
bt	bglm	167	100	0.1	8	2	0.075	0.9	0	0	19	8	159	97	57	40
bt	bglm	167	25	0.1	2	8	0.075	0.9	0	0	8	5	162	112	26	7
bt	bglm	167	50	0.1	2	8	0.075	0.9	0	0	2	1	166	162	39	6
bt	bglm	167	100	0.1	2	8	0.075	0.9	0	0	5	5	162	381	73	26
bt	bglm	167	25	0.1	8	2	0.1	0.9	0	0	13	7	160	48	31	17
bt	bglm	167	50	0.1	8	2	0.1	0.9	0	0	11	5	162	90	58	32
bt	bglm	167	100	0.1	8	2	0.1	0.9	0	0	15	5	162	209	114	95
bt	bglm	167	25	0.1	2	8	0.1	0.9	0	0	8	6	161	202	44	12
bt	bglm	167	50	0.1	2	8	0.1	0.9	0	0	4	4	163	523	92	33
bt	bglm	167	100	0.1	2	8	0.1	0.9	0	0	8	6	161	740	117	65
bt	bglm	167	25	0.1	8	2	0.125	0.9	0	0	13	5	162	110	64	46
bt	bglm	167	50	0.1	8	2	0.125	0.9	0	0	9	3	164	185	106	79
bt	bglm	167	100	0.1	8	2	0.125	0.9	0	0	3	2	165	286	155	131
bt	bglm	167	25	0.1	2	8	0.125	0.9	0	0	1	1	166	413	76	32
bt	bglm	167	50	0.1	2	8	0.125	0.9	0	0	7	6	161	741	123	56
bt	bglm	167	100	0.1	2	8	0.125	0.9	0	0	10	6	161	1170	160	132
bt	bglm	167	25	0.1	8	2	0.15	0.9	0	0	14	5	162	161	91	70
bt	bglm	167	50	0.1	8	2	0.15	0.9	0	0	20	5	162	251	136	115
bt	bglm	167	100	0.1	8	2	0.15	0.9	0	0	24	6	161	321	162	159
bt	bglm	167	25	0.1	2	8	0.15	0.9	0	0	1	1	166	582	98	48
bt	bglm	167	50	0.1	2	8	0.15	0.9	0	0	1	1	166	996	141	108
bt	bglm	167	100	0.1	2	8	0.15	0.9	0	0	3	3	164	1309	167	158
bt	bglm	167	25	0.1	8	2	0.175	0.9	0	0	4	3	164	196	106	90
bt	bglm	167	50	0.1	8	2	0.175	0.9	0	0	17	4	163	318	163	155
bt	bglm	167	100	0.1	8	2	0.175	0.9	0	0	18	5	162	334	167	167
bt	bglm	167	25	0.1	2	8	0.175	0.9	0	0	3	3	164	863	135	80
bt	bglm	167	50	0.1	2	8	0.175	0.9	0	0	3	2	165	1211	160	138
bt	bglm	167	100	0.1	2	8	0.175	0.9	0	0	4	3	164	1327	166	165
bt	bglm	167	25	0.1	8	2	0.2	0.9	0	0	22	4	163	255	134	121
bt	bglm	167	50	0.1	8	2	0.2	0.9	0	0	13	7	160	326	164	162
bt	bglm	167	100	0.1	8	2	0.2	0.9	0	0	4	1	166	334	167	167
bt	bglm	167	25	0.1	2	8	0.2	0.9	0	0	3	3	164	1060	151	115
bt	bglm	167	50	0.1	2	8	0.2	0.9	0	0	3	3	164	1295	165	157
bt	bglm	167	100	0.1	2	8	0.2	0.9	0	0	5	4	163	1336	167	167
bt	bglm	167	25	0.1	8	2	0.001	0	0	0	4	4	163	2	2	0
bt	bglm	167	50	0.1	8	2	0.001	0	0	0	6	5	162	2	2	0
bt	bglm	167	100	0.1	8	2	0.001	0	0	0	6	6	161	3	3	0
bt	bglm	167	25	0.1	2	8	0.001	0	0	0	3	3	164	6	5	0
bt	bglm	167	50	0.1	2	8	0.001	0	0	0	1	1	166	7	7	0
bt	bglm	167	100	0.1	2	8	0.001	0	0	0	0	0	167	2	2	0
bt	bglm	167	25	0.1	8	2	0.025	0	0	0	9	9	158	4	4	0
bt	bglm	167	50	0.1	8	2	0.025	0	0	0	8	7	160	8	8	0
bt	bglm	167	100	0.1	8	2	0.025	0	0	0	4	3	164	7	7	0
bt	bglm	167	25	0.1	2	8	0.025	0	0	0	5	5	162	19	17	0
bt	bglm	167	50	0.1	2	8	0.025	0	0	0	2	2	165	16	16	0
bt	bglm	167	100	0.1	2	8	0.025	0	0	0	1	1	166	24	20	0
bt	bglm	167	25	0.1	8	2	0.05	0	0	0	4	4	163	5	5	0
bt	bglm	167	50	0.1	8	2	0.05	0	0	0	11	11	156	12	11	1
bt	bglm	167	100	0.1	8	2	0.05	0	0	0	8	8	159	30	29	1
bt	bglm	167	25	0.1	2	8	0.05	0	0	0	3	3	164	32	30	0
bt	bglm	167	50	0.1	2	8	0.05	0	0	0	3	3	164	55	46	0
bt	bglm	167	100	0.1	2	8	0.05	0	0	0	1	1	166	119	93	0
bt	bglm	167	25	0.1	8	2	0.075	0	0	0	2	2	165	18	17	1
bt	bglm	167	50	0.1	8	2	0.075	0	0	0	7	7	160	19	19	0
bt	bglm	167	100	0.1	8	2	0.075	0	0	0	8	8	159	92	77	15
bt	bglm	167	25	0.1	2	8	0.075	0	0	0	1	1	166	76	60	0
bt	bglm	167	50	0.1	2	8	0.075	0	0	0	1	1	166	139	97	0
bt	bglm	167	100	0.1	2	8	0.075	0	0	0	3	3	164	292	140	0
bt	bglm	167	25	0.1	8	2	0.1	0	0	0	2	2	165	41	39	2
bt	bglm	167	50	0.1	8	2	0.1	0	0	0	6	6	161	79	72	7
bt	bglm	167	100	0.1	8	2	0.1	0	0	0	6	6	161	176	130	46
bt	bglm	167	25	0.1	2	8	0.1	0	0	0	2	2	165	142	99	0
bt	bglm	167	50	0.1	2	8	0.1	0	0	0	1	1	166	304	144	0
bt	bglm	167	100	0.1	2	8	0.1	0	0	0	0	0	167	701	163	2
bt	bglm	167	25	0.1	8	2	0.125	0	0	0	9	9	158	74	70	4
bt	bglm	167	50	0.1	8	2	0.125	0	0	0	6	6	161	142	111	31
bt	bglm	167	100	0.1	8	2	0.125	0	0	0	6	6	161	273	159	114
bt	bglm	167	25	0.1	2	8	0.125	0	0	0	1	1	166	254	140	0
bt	bglm	167	50	0.1	2	8	0.125	0	0	0	1	1	166	591	167	0
bt	bglm	167	100	0.1	2	8	0.125	0	0	0	1	1	166	1082	167	22
bt	bglm	167	25	0.1	8	2	0.15	0	0	0	8	8	159	135	108	27
bt	bglm	167	50	0.1	8	2	0.15	0	0	0	6	6	161	235	152	83
bt	bglm	167	100	0.1	8	2	0.15	0	0	0	10	9	158	324	167	157
bt	bglm	167	25	0.1	2	8	0.15	0	0	0	2	2	165	450	159	0
bt	bglm	167	50	0.1	2	8	0.15	0	0	0	2	2	165	885	167	3
bt	bglm	167	100	0.1	2	8	0.15	0	0	0	2	2	165	1272	167	116
bt	bglm	167	25	0.1	8	2	0.175	0	0	0	1	1	166	189	134	55
bt	bglm	167	50	0.1	8	2	0.175	0	0	0	6	6	161	293	165	128
bt	bglm	167	100	0.1	8	2	0.175	0	0	0	11	11	156	333	167	166
bt	bglm	167	25	0.1	2	8	0.175	0	0	0	0	0	167	697	166	1
bt	bglm	167	50	0.1	2	8	0.175	0	0	0	2	2	165	1177	167	64
bt	bglm	167	100	0.1	2	8	0.175	0	0	0	0	0	167	1334	167	165
bt	bglm	167	25	0.1	8	2	0.2	0	0	0	2	2	165	249	158	91
bt	bglm	167	50	0.1	8	2	0.2	0	0	0	8	8	159	318	167	151
bt	bglm	167	100	0.1	8	2	0.2	0	0	0	8	7	160	334	167	167
bt	bglm	167	25	0.1	2	8	0.2	0	0	0	1	1	166	928	167	11
bt	bglm	167	50	0.1	2	8	0.2	0	0	0	1	1	166	1291	167	127
bt	bglm	167	100	0.1	2	8	0.2	0	0	0	0	0	167	1336	167	167
bt	bglm	167	25	0.1	8	2	0.001	0.5	0	0	11	8	159	2	2	0
bt	bglm	167	50	0.1	8	2	0.001	0.5	0	0	4	3	164	3	3	0
bt	bglm	167	100	0.1	8	2	0.001	0.5	0	0	3	3	164	0	0	0
bt	bglm	167	25	0.1	2	8	0.001	0.5	0	0	0	0	167	13	12	0
bt	bglm	167	50	0.1	2	8	0.001	0.5	0	0	2	2	165	6	5	0
bt	bglm	167	100	0.1	2	8	0.001	0.5	0	0	3	3	164	3	3	0
bt	bglm	167	25	0.1	8	2	0.025	0.5	0	0	5	5	162	7	6	1
bt	bglm	167	50	0.1	8	2	0.025	0.5	0	0	10	9	158	3	3	0
bt	bglm	167	100	0.1	8	2	0.025	0.5	0	0	5	5	162	9	8	1
bt	bglm	167	25	0.1	2	8	0.025	0.5	0	0	1	1	166	12	11	0
bt	bglm	167	50	0.1	2	8	0.025	0.5	0	0	0	0	167	20	12	0
bt	bglm	167	100	0.1	2	8	0.025	0.5	0	0	0	0	167	30	17	0
bt	bglm	167	25	0.1	8	2	0.05	0.5	0	0	6	5	162	5	5	0
bt	bglm	167	50	0.1	8	2	0.05	0.5	0	0	13	11	156	15	13	2
bt	bglm	167	100	0.1	8	2	0.05	0.5	0	0	4	4	163	35	29	6
bt	bglm	167	25	0.1	2	8	0.05	0.5	0	0	1	1	166	37	22	0
bt	bglm	167	50	0.1	2	8	0.05	0.5	0	0	2	2	165	70	32	0
bt	bglm	167	100	0.1	2	8	0.05	0.5	0	0	2	2	165	104	52	0
bt	bglm	167	25	0.1	8	2	0.075	0.5	0	0	9	7	160	26	22	4
bt	bglm	167	50	0.1	8	2	0.075	0.5	0	0	11	7	160	39	33	6
bt	bglm	167	100	0.1	8	2	0.075	0.5	0	0	9	7	160	73	54	19
bt	bglm	167	25	0.1	2	8	0.075	0.5	0	0	1	1	166	64	38	0
bt	bglm	167	50	0.1	2	8	0.075	0.5	0	0	2	2	165	183	71	1
bt	bglm	167	100	0.1	2	8	0.075	0.5	0	0	2	2	165	333	115	1
bt	bglm	167	25	0.1	8	2	0.1	0.5	0	0	17	7	160	56	47	9
bt	bglm	167	50	0.1	8	2	0.1	0.5	0	0	9	8	159	89	64	25
bt	bglm	167	100	0.1	8	2	0.1	0.5	0	0	11	9	158	197	121	76
bt	bglm	167	25	0.1	2	8	0.1	0.5	0	0	4	4	163	99	54	0
bt	bglm	167	50	0.1	2	8	0.1	0.5	0	0	3	3	164	317	110	6
bt	bglm	167	100	0.1	2	8	0.1	0.5	0	0	4	4	163	665	149	16
bt	bglm	167	25	0.1	8	2	0.125	0.5	0	0	13	9	158	86	63	23
bt	bglm	167	50	0.1	8	2	0.125	0.5	0	0	5	4	163	139	92	47
bt	bglm	167	100	0.1	8	2	0.125	0.5	0	0	19	12	155	286	160	126
bt	bglm	167	25	0.1	2	8	0.125	0.5	0	0	5	3	164	288	103	4
bt	bglm	167	50	0.1	2	8	0.125	0.5	0	0	1	1	166	605	146	8
bt	bglm	167	100	0.1	2	8	0.125	0.5	0	0	1	1	166	1098	167	78
bt	bglm	167	25	0.1	8	2	0.15	0.5	0	0	5	5	162	120	86	34
bt	bglm	167	50	0.1	8	2	0.15	0.5	0	0	7	6	161	238	141	97
bt	bglm	167	100	0.1	8	2	0.15	0.5	0	0	12	10	157	320	166	154
bt	bglm	167	25	0.1	2	8	0.15	0.5	0	0	1	1	166	539	135	10
bt	bglm	167	50	0.1	2	8	0.15	0.5	0	0	3	3	164	971	163	48
bt	bglm	167	100	0.1	2	8	0.15	0.5	0	0	1	1	166	1287	167	135
bt	bglm	167	25	0.1	8	2	0.175	0.5	0	0	9	7	160	215	133	82
bt	bglm	167	50	0.1	8	2	0.175	0.5	0	0	7	7	160	282	155	127
bt	bglm	167	100	0.1	8	2	0.175	0.5	0	0	3	3	164	331	166	165
bt	bglm	167	25	0.1	2	8	0.175	0.5	0	0	0	0	167	707	153	14
bt	bglm	167	50	0.1	2	8	0.175	0.5	0	0	2	2	165	1182	167	95
bt	bglm	167	100	0.1	2	8	0.175	0.5	0	0	1	1	166	1336	167	167
bt	bglm	167	25	0.1	8	2	0.2	0.5	0	0	5	5	162	234	141	93
bt	bglm	167	50	0.1	8	2	0.2	0.5	0	0	7	7	160	323	167	156
bt	bglm	167	100	0.1	8	2	0.2	0.5	0	0	7	6	161	334	167	167
bt	bglm	167	25	0.1	2	8	0.2	0.5	0	0	0	0	167	940	163	42
bt	bglm	167	50	0.1	2	8	0.2	0.5	0	0	0	0	167	1289	167	142
bt	bglm	167	100	0.1	2	8	0.2	0.5	0	0	5	4	163	1336	167	167
bt	bglm	167	25	0.1	8	2	0.001	0.9	0	0	21	10	157	10	7	3
bt	bglm	167	50	0.1	8	2	0.001	0.9	0	0	15	5	162	4	4	0
bt	bglm	167	100	0.1	8	2	0.001	0.9	0	0	32	9	158	9	7	2
bt	bglm	167	25	0.1	2	8	0.001	0.9	0	0	11	7	160	17	7	1
bt	bglm	167	50	0.1	2	8	0.001	0.9	0	0	6	4	163	16	6	1
bt	bglm	167	100	0.1	2	8	0.001	0.9	0	0	0	0	167	9	5	0
bt	bglm	167	25	0.1	8	2	0.025	0.9	0	0	12	5	162	9	5	4
bt	bglm	167	50	0.1	8	2	0.025	0.9	0	0	36	11	156	10	6	4
bt	bglm	167	100	0.1	8	2	0.025	0.9	0	0	43	13	154	19	12	7
bt	bglm	167	25	0.1	2	8	0.025	0.9	0	0	1	1	166	38	10	2
bt	bglm	167	50	0.1	2	8	0.025	0.9	0	0	4	3	164	22	7	0
bt	bglm	167	100	0.1	2	8	0.025	0.9	0	0	0	0	167	60	17	1
bt	bglm	167	25	0.1	8	2	0.05	0.9	0	0	21	6	161	20	14	6
bt	bglm	167	50	0.1	8	2	0.05	0.9	0	0	31	10	157	6	4	2
bt	bglm	167	100	0.1	8	2	0.05	0.9	0	0	12	5	162	33	21	12
bt	bglm	167	25	0.1	2	8	0.05	0.9	0	0	6	5	162	60	14	2
bt	bglm	167	50	0.1	2	8	0.05	0.9	0	0	0	0	167	87	25	3
bt	bglm	167	100	0.1	2	8	0.05	0.9	0	0	9	6	161	141	39	5
bt	bglm	167	25	0.1	8	2	0.075	0.9	0	0	11	3	164	26	19	7
bt	bglm	167	50	0.1	8	2	0.075	0.9	0	0	14	4	163	54	34	20
bt	bglm	167	100	0.1	8	2	0.075	0.9	0	0	29	8	159	105	64	41
bt	bglm	167	25	0.1	2	8	0.075	0.9	0	0	6	5	162	169	36	10
bt	bglm	167	50	0.1	2	8	0.075	0.9	0	0	3	2	165	215	50	13
bt	bglm	167	100	0.1	2	8	0.075	0.9	0	0	4	4	163	466	87	36
bt	bglm	167	25	0.1	8	2	0.1	0.9	0	0	17	7	160	50	33	17
bt	bglm	167	50	0.1	8	2	0.1	0.9	0	0	17	6	161	102	60	42
bt	bglm	167	100	0.1	8	2	0.1	0.9	0	0	7	1	166	197	107	90
bt	bglm	167	25	0.1	2	8	0.1	0.9	0	0	5	3	164	314	64	20
bt	bglm	167	50	0.1	2	8	0.1	0.9	0	0	2	2	165	448	78	31
bt	bglm	167	100	0.1	2	8	0.1	0.9	0	0	4	4	163	851	128	77
bt	bglm	167	25	0.1	8	2	0.125	0.9	0	0	4	2	165	104	60	44
bt	bglm	167	50	0.1	8	2	0.125	0.9	0	0	4	2	165	194	111	83
bt	bglm	167	100	0.1	8	2	0.125	0.9	0	0	30	7	160	287	148	139
bt	bglm	167	25	0.1	2	8	0.125	0.9	0	0	0	0	167	358	68	23
bt	bglm	167	50	0.1	2	8	0.125	0.9	0	0	6	4	163	707	114	54
bt	bglm	167	100	0.1	2	8	0.125	0.9	0	0	6	4	163	1153	160	117
bt	bglm	167	25	0.1	8	2	0.15	0.9	0	0	13	6	161	165	92	73
bt	bglm	167	50	0.1	8	2	0.15	0.9	0	0	1	1	166	265	142	123
bt	bglm	167	100	0.1	8	2	0.15	0.9	0	0	22	6	161	328	166	162
bt	bglm	167	25	0.1	2	8	0.15	0.9	0	0	2	2	165	664	108	48
bt	bglm	167	50	0.1	2	8	0.15	0.9	0	0	4	2	165	1063	152	103
bt	bglm	167	100	0.1	2	8	0.15	0.9	0	0	1	1	166	1316	167	159
bt	bglm	167	25	0.1	8	2	0.175	0.9	0	0	1	1	166	210	115	95
bt	bglm	167	50	0.1	8	2	0.175	0.9	0	0	11	9	158	312	158	154
bt	bglm	167	100	0.1	8	2	0.175	0.9	0	0	15	7	160	334	167	167
bt	bglm	167	25	0.1	2	8	0.175	0.9	0	0	6	5	162	913	138	87
bt	bglm	167	50	0.1	2	8	0.175	0.9	0	0	2	2	165	1220	164	128
bt	bglm	167	100	0.1	2	8	0.175	0.9	0	0	3	2	165	1326	166	164
bt	bglm	167	25	0.1	8	2	0.2	0.9	0	0	8	5	162	261	138	123
bt	bglm	167	50	0.1	8	2	0.2	0.9	0	0	24	6	161	332	167	165
bt	bglm	167	100	0.1	8	2	0.2	0.9	0	0	22	8	159	334	167	167
bt	bglm	167	25	0.1	2	8	0.2	0.9	0	0	5	4	163	1103	156	118
bt	bglm	167	50	0.1	2	8	0.2	0.9	0	0	6	3	164	1311	166	160
bt	bglm	167	100	0.1	2	8	0.2	0.9	0	0	7	5	162	1336	167	167
bt	bglm	167	25	0.1	8	2	0.001	0	0	0	6	6	161	3	3	0
bt	bglm	167	50	0.1	8	2	0.001	0	0	0	3	3	164	1	1	0
bt	bglm	167	100	0.1	8	2	0.001	0	0	0	9	9	158	0	0	0
bt	bglm	167	25	0.1	2	8	0.001	0	0	0	1	1	166	8	8	0
bt	bglm	167	50	0.1	2	8	0.001	0	0	0	2	2	165	6	6	0
bt	bglm	167	100	0.1	2	8	0.001	0	0	0	3	3	164	5	5	0
bt	bglm	167	25	0.1	8	2	0.025	0	0	0	9	9	158	5	5	0
bt	bglm	167	50	0.1	8	2	0.025	0	0	0	7	7	160	5	5	0
bt	bglm	167	100	0.1	8	2	0.025	0	0	0	10	10	157	5	5	0
bt	bglm	167	25	0.1	2	8	0.025	0	0	0	0	0	167	8	8	0
bt	bglm	167	50	0.1	2	8	0.025	0	0	0	0	0	167	17	17	0
bt	bglm	167	100	0.1	2	8	0.025	0	0	0	4	4	163	22	20	0
bt	bglm	167	25	0.1	8	2	0.05	0	0	0	4	4	163	9	9	0
bt	bglm	167	50	0.1	8	2	0.05	0	0	0	6	6	161	9	9	0
bt	bglm	167	100	0.1	8	2	0.05	0	0	0	5	5	162	23	23	0
bt	bglm	167	25	0.1	2	8	0.05	0	0	0	1	1	166	32	29	0
bt	bglm	167	50	0.1	2	8	0.05	0	0	0	2	2	165	57	51	0
bt	bglm	167	100	0.1	2	8	0.05	0	0	0	3	3	164	98	71	0
bt	bglm	167	25	0.1	8	2	0.075	0	0	0	5	5	162	29	28	1
bt	bglm	167	50	0.1	8	2	0.075	0	0	0	7	7	160	39	36	3
bt	bglm	167	100	0.1	8	2	0.075	0	0	0	6	6	161	89	77	12
bt	bglm	167	25	0.1	2	8	0.075	0	0	0	1	1	166	59	48	0
bt	bglm	167	50	0.1	2	8	0.075	0	0	0	2	2	165	142	104	0
bt	bglm	167	100	0.1	2	8	0.075	0	0	0	1	1	166	317	152	0
bt	bglm	167	25	0.1	8	2	0.1	0	0	0	7	7	160	44	39	5
bt	bglm	167	50	0.1	8	2	0.1	0	0	0	10	10	157	76	64	12
bt	bglm	167	100	0.1	8	2	0.1	0	0	0	13	13	154	169	123	46
bt	bglm	167	25	0.1	2	8	0.1	0	0	0	2	2	165	143	102	0
bt	bglm	167	50	0.1	2	8	0.1	0	0	0	1	1	166	312	146	0
bt	bglm	167	100	0.1	2	8	0.1	0	0	0	3	3	164	675	167	1
bt	bglm	167	25	0.1	8	2	0.125	0	0	0	4	4	163	77	68	9
bt	bglm	167	50	0.1	8	2	0.125	0	0	0	12	12	155	148	116	32
bt	bglm	167	100	0.1	8	2	0.125	0	0	0	7	7	160	279	159	120
bt	bglm	167	25	0.1	2	8	0.125	0	0	0	1	1	166	286	142	0
bt	bglm	167	50	0.1	2	8	0.125	0	0	0	0	0	167	597	165	0
bt	bglm	167	100	0.1	2	8	0.125	0	0	0	2	2	165	1070	167	27
bt	bglm	167	25	0.1	8	2	0.15	0	0	0	9	9	158	140	110	30
bt	bglm	167	50	0.1	8	2	0.15	0	0	0	8	8	159	248	158	90
bt	bglm	167	100	0.1	8	2	0.15	0	0	0	9	8	159	322	167	155
bt	bglm	167	25	0.1	2	8	0.15	0	0	0	3	3	164	411	157	0
bt	bglm	167	50	0.1	2	8	0.15	0	0	0	2	2	165	893	167	10
bt	bglm	167	100	0.1	2	8	0.15	0	0	0	0	0	167	1273	167	117
bt	bglm	167	25	0.1	8	2	0.175	0	0	0	9	9	158	192	136	56
bt	bglm	167	50	0.1	8	2	0.175	0	0	0	4	4	163	299	165	134
bt	bglm	167	100	0.1	8	2	0.175	0	0	0	4	4	163	334	167	167
bt	bglm	167	25	0.1	2	8	0.175	0	0	0	3	3	164	677	167	2
bt	bglm	167	50	0.1	2	8	0.175	0	0	0	0	0	167	1157	167	54
bt	bglm	167	100	0.1	2	8	0.175	0	0	0	1	1	166	1323	167	154
bt	bglm	167	25	0.1	8	2	0.2	0	0	0	3	3	164	236	150	86
bt	bglm	167	50	0.1	8	2	0.2	0	0	0	2	2	165	326	167	159
bt	bglm	167	100	0.1	8	2	0.2	0	0	0	5	5	162	334	167	167
bt	bglm	167	25	0.1	2	8	0.2	0	0	0	1	1	166	918	167	7
bt	bglm	167	50	0.1	2	8	0.2	0	0	0	3	3	164	1282	167	120
bt	bglm	167	100	0.1	2	8	0.2	0	0	0	1	1	166	1336	167	167
bt	bglm	167	25	0.1	8	2	0.001	0.5	0	0	6	6	161	2	2	0
bt	bglm	167	50	0.1	8	2	0.001	0.5	0	0	8	7	160	3	3	0
bt	bglm	167	100	0.1	8	2	0.001	0.5	0	0	6	4	163	3	3	0
bt	bglm	167	25	0.1	2	8	0.001	0.5	0	0	2	2	165	8	7	0
bt	bglm	167	50	0.1	2	8	0.001	0.5	0	0	2	2	165	15	9	0
bt	bglm	167	100	0.1	2	8	0.001	0.5	0	0	0	0	167	7	7	0
bt	bglm	167	25	0.1	8	2	0.025	0.5	0	0	10	9	158	5	5	0
bt	bglm	167	50	0.1	8	2	0.025	0.5	0	0	5	4	163	4	2	2
bt	bglm	167	100	0.1	8	2	0.025	0.5	0	0	11	9	158	5	5	0
bt	bglm	167	25	0.1	2	8	0.025	0.5	0	0	4	3	164	12	7	0
bt	bglm	167	50	0.1	2	8	0.025	0.5	0	0	1	1	166	32	13	0
bt	bglm	167	100	0.1	2	8	0.025	0.5	0	0	2	2	165	28	15	0
bt	bglm	167	25	0.1	8	2	0.05	0.5	0	0	5	5	162	14	14	0
bt	bglm	167	50	0.1	8	2	0.05	0.5	0	0	3	3	164	15	12	3
bt	bglm	167	100	0.1	8	2	0.05	0.5	0	0	3	3	164	32	27	5
bt	bglm	167	25	0.1	2	8	0.05	0.5	0	0	1	1	166	31	16	0
bt	bglm	167	50	0.1	2	8	0.05	0.5	0	0	4	4	163	40	29	0
bt	bglm	167	100	0.1	2	8	0.05	0.5	0	0	4	4	163	130	59	0
bt	bglm	167	25	0.1	8	2	0.075	0.5	0	0	17	12	155	24	18	6
bt	bglm	167	50	0.1	8	2	0.075	0.5	0	0	4	4	163	45	37	8
bt	bglm	167	100	0.1	8	2	0.075	0.5	0	0	8	7	160	91	68	23
bt	bglm	167	25	0.1	2	8	0.075	0.5	0	0	1	1	166	65	33	0
bt	bglm	167	50	0.1	2	8	0.075	0.5	0	0	0	0	167	156	70	0
bt	bglm	167	100	0.1	2	8	0.075	0.5	0	0	2	2	165	315	103	1
bt	bglm	167	25	0.1	8	2	0.1	0.5	0	0	7	5	162	32	29	3
bt	bglm	167	50	0.1	8	2	0.1	0.5	0	0	7	7	160	85	63	22
bt	bglm	167	100	0.1	8	2	0.1	0.5	0	0	7	6	161	160	105	55
bt	bglm	167	25	0.1	2	8	0.1	0.5	0	0	2	2	165	133	61	0
bt	bglm	167	50	0.1	2	8	0.1	0.5	0	0	1	1	166	286	97	0
bt	bglm	167	100	0.1	2	8	0.1	0.5	0	0	1	1	166	693	152	13
bt	bglm	167	25	0.1	8	2	0.125	0.5	0	0	9	8	159	95	74	21
bt	bglm	167	50	0.1	8	2	0.125	0.5	0	0	13	8	159	156	107	49
bt	bglm	167	100	0.1	8	2	0.125	0.5	0	0	6	6	161	279	154	125
bt	bglm	167	25	0.1	2	8	0.125	0.5	0	0	2	2	165	296	98	5
bt	bglm	167	50	0.1	2	8	0.125	0.5	0	0	3	3	164	594	142	13
bt	bglm	167	100	0.1	2	8	0.125	0.5	0	0	2	1	166	1123	165	83
bt	bglm	167	25	0.1	8	2	0.15	0.5	0	0	15	9	158	139	93	46
bt	bglm	167	50	0.1	8	2	0.15	0.5	0	0	4	3	164	256	149	107
bt	bglm	167	100	0.1	8	2	0.15	0.5	0	0	14	8	159	322	167	155
bt	bglm	167	25	0.1	2	8	0.15	0.5	0	0	2	2	165	519	136	13
bt	bglm	167	50	0.1	2	8	0.15	0.5	0	0	2	2	165	931	161	38
bt	bglm	167	100	0.1	2	8	0.15	0.5	0	0	3	3	164	1299	167	147
bt	bglm	167	25	0.1	8	2	0.175	0.5	0	0	19	8	159	200	125	75
bt	bglm	167	50	0.1	8	2	0.175	0.5	0	0	6	5	162	302	163	139
bt	bglm	167	100	0.1	8	2	0.175	0.5	0	0	10	8	159	333	167	166
bt	bglm	167	25	0.1	2	8	0.175	0.5	0	0	0	0	167	717	150	19
bt	bglm	167	50	0.1	2	8	0.175	0.5	0	0	1	1	166	1192	166	97
bt	bglm	167	100	0.1	2	8	0.175	0.5	0	0	2	2	165	1328	167	161
bt	bglm	167	25	0.1	8	2	0.2	0.5	0	0	5	4	163	259	150	109
bt	bglm	167	50	0.1	8	2	0.2	0.5	0	0	2	2	165	325	165	160
bt	bglm	167	100	0.1	8	2	0.2	0.5	0	0	16	9	158	334	167	167
bt	bglm	167	25	0.1	2	8	0.2	0.5	0	0	2	2	165	954	162	48
bt	bglm	167	50	0.1	2	8	0.2	0.5	0	0	6	6	161	1296	167	140
bt	bglm	167	100	0.1	2	8	0.2	0.5	0	0	1	1	166	1336	167	167
bt	bglm	167	25	0.1	8	2	0.001	0.9	0	0	26	4	163	6	5	1
bt	bglm	167	50	0.1	8	2	0.001	0.9	0	0	20	5	162	0	0	0
bt	bglm	167	100	0.1	8	2	0.001	0.9	0	0	23	10	157	6	5	1
bt	bglm	167	25	0.1	2	8	0.001	0.9	0	0	8	6	161	24	8	0
bt	bglm	167	50	0.1	2	8	0.001	0.9	0	0	3	2	165	28	7	0
bt	bglm	167	100	0.1	2	8	0.001	0.9	0	0	1	1	166	21	8	0
bt	bglm	167	25	0.1	8	2	0.025	0.9	0	0	22	7	160	12	8	4
bt	bglm	167	50	0.1	8	2	0.025	0.9	0	0	22	7	160	13	10	3
bt	bglm	167	100	0.1	8	2	0.025	0.9	0	0	22	7	160	9	6	3
bt	bglm	167	25	0.1	2	8	0.025	0.9	0	0	3	2	165	35	11	1
bt	bglm	167	50	0.1	2	8	0.025	0.9	0	0	2	1	166	21	7	1
bt	bglm	167	100	0.1	2	8	0.025	0.9	0	0	2	1	166	40	11	2
bt	bglm	167	25	0.1	8	2	0.05	0.9	0	0	18	6	161	9	6	3
bt	bglm	167	50	0.1	8	2	0.05	0.9	0	0	23	7	160	18	12	6
bt	bglm	167	100	0.1	8	2	0.05	0.9	0	0	21	5	162	42	28	14
bt	bglm	167	25	0.1	2	8	0.05	0.9	0	0	4	2	165	65	17	1
bt	bglm	167	50	0.1	2	8	0.05	0.9	0	0	2	2	165	97	28	2
bt	bglm	167	100	0.1	2	8	0.05	0.9	0	0	2	1	166	144	30	7
bt	bglm	167	25	0.1	8	2	0.075	0.9	0	0	17	4	163	28	16	12
bt	bglm	167	50	0.1	8	2	0.075	0.9	0	0	16	4	163	42	29	13
bt	bglm	167	100	0.1	8	2	0.075	0.9	0	0	22	5	162	98	61	37
bt	bglm	167	25	0.1	2	8	0.075	0.9	0	0	3	3	164	130	29	6
bt	bglm	167	50	0.1	2	8	0.075	0.9	0	0	3	2	165	238	46	15
bt	bglm	167	100	0.1	2	8	0.075	0.9	0	0	5	4	163	493	91	33
bt	bglm	167	25	0.1	8	2	0.1	0.9	0	0	29	7	160	58	39	19
bt	bglm	167	50	0.1	8	2	0.1	0.9	0	0	14	7	160	111	69	42
bt	bglm	167	100	0.1	8	2	0.1	0.9	0	0	16	6	161	213	121	92
bt	bglm	167	25	0.1	2	8	0.1	0.9	0	0	9	7	160	226	49	11
bt	bglm	167	50	0.1	2	8	0.1	0.9	0	0	6	3	164	363	76	24
bt	bglm	167	100	0.1	2	8	0.1	0.9	0	0	6	4	163	768	122	64
bt	bglm	167	25	0.1	8	2	0.125	0.9	0	0	12	4	163	108	63	45
bt	bglm	167	50	0.1	8	2	0.125	0.9	0	0	10	4	163	183	104	79
bt	bglm	167	100	0.1	8	2	0.125	0.9	0	0	13	5	162	289	151	138
bt	bglm	167	25	0.1	2	8	0.125	0.9	0	0	1	1	166	336	68	25
bt	bglm	167	50	0.1	2	8	0.125	0.9	0	0	0	0	167	818	131	69
bt	bglm	167	100	0.1	2	8	0.125	0.9	0	0	1	1	166	1151	157	124
bt	bglm	167	25	0.1	8	2	0.15	0.9	0	0	7	3	164	172	97	75
bt	bglm	167	50	0.1	8	2	0.15	0.9	0	0	19	5	162	247	130	117
bt	bglm	167	100	0.1	8	2	0.15	0.9	0	0	17	6	161	325	165	160
bt	bglm	167	25	0.1	2	8	0.15	0.9	0	0	3	2	165	596	102	46
bt	bglm	167	50	0.1	2	8	0.15	0.9	0	0	3	3	164	1092	157	112
bt	bglm	167	100	0.1	2	8	0.15	0.9	0	0	3	2	165	1306	167	160
bt	bglm	167	25	0.1	8	2	0.175	0.9	0	0	32	9	158	203	114	89
bt	bglm	167	50	0.1	8	2	0.175	0.9	0	0	26	7	160	311	158	153
bt	bglm	167	100	0.1	8	2	0.175	0.9	0	0	9	4	163	332	166	166
bt	bglm	167	25	0.1	2	8	0.175	0.9	0	0	2	2	165	824	127	75
bt	bglm	167	50	0.1	2	8	0.175	0.9	0	0	0	0	167	1195	161	131
bt	bglm	167	100	0.1	2	8	0.175	0.9	0	0	4	2	165	1336	167	167
bt	bglm	167	25	0.1	8	2	0.2	0.9	0	0	20	6	161	290	153	137
bt	bglm	167	50	0.1	8	2	0.2	0.9	0	0	20	5	162	329	166	163
bt	bglm	167	100	0.1	8	2	0.2	0.9	0	0	23	7	160	334	167	167
bt	bglm	167	25	0.1	2	8	0.2	0.9	0	0	3	2	165	1056	148	108
bt	bglm	167	50	0.1	2	8	0.2	0.9	0	0	1	1	166	1313	167	161
bt	bglm	167	100	0.1	2	8	0.2	0.9	0	0	5	3	164	1336	167	167
bt	bglm	167	25	0.1	8	2	0.001	0	0	0	4	4	163	2	2	0
bt	bglm	167	50	0.1	8	2	0.001	0	0	0	5	5	162	1	1	0
bt	bglm	167	100	0.1	8	2	0.001	0	0	0	7	7	160	1	1	0
bt	bglm	167	25	0.1	2	8	0.001	0	0	0	3	3	164	6	6	0
bt	bglm	167	50	0.1	2	8	0.001	0	0	0	1	1	166	8	8	0
bt	bglm	167	100	0.1	2	8	0.001	0	0	0	2	2	165	7	7	0
bt	bglm	167	25	0.1	8	2	0.025	0	0	0	4	4	163	7	7	0
bt	bglm	167	50	0.1	8	2	0.025	0	0	0	9	9	158	3	3	0
bt	bglm	167	100	0.1	8	2	0.025	0	0	0	9	8	159	5	5	0
bt	bglm	167	25	0.1	2	8	0.025	0	0	0	4	3	164	7	6	0
bt	bglm	167	50	0.1	2	8	0.025	0	0	0	1	1	166	17	17	0
bt	bglm	167	100	0.1	2	8	0.025	0	0	0	2	2	165	21	21	0
bt	bglm	167	25	0.1	8	2	0.05	0	0	0	11	11	156	12	12	0
bt	bglm	167	50	0.1	8	2	0.05	0	0	0	11	11	156	8	8	0
bt	bglm	167	100	0.1	8	2	0.05	0	0	0	9	8	159	21	21	0
bt	bglm	167	25	0.1	2	8	0.05	0	0	0	3	3	164	42	35	0
bt	bglm	167	50	0.1	2	8	0.05	0	0	0	2	2	165	48	45	0
bt	bglm	167	100	0.1	2	8	0.05	0	0	0	0	0	167	113	81	0
bt	bglm	167	25	0.1	8	2	0.075	0	0	0	7	7	160	13	13	0
bt	bglm	167	50	0.1	8	2	0.075	0	0	0	8	8	159	39	35	4
bt	bglm	167	100	0.1	8	2	0.075	0	0	0	9	9	158	78	71	7
bt	bglm	167	25	0.1	2	8	0.075	0	0	0	0	0	167	62	52	0
bt	bglm	167	50	0.1	2	8	0.075	0	0	0	2	2	165	117	89	0
bt	bglm	167	100	0.1	2	8	0.075	0	0	0	2	2	165	307	149	0
bt	bglm	167	25	0.1	8	2	0.1	0	0	0	8	8	159	31	30	1
bt	bglm	167	50	0.1	8	2	0.1	0	0	0	12	12	155	78	70	8
bt	bglm	167	100	0.1	8	2	0.1	0	0	0	11	11	156	172	127	45
bt	bglm	167	25	0.1	2	8	0.1	0	0	0	1	1	166	143	96	0
bt	bglm	167	50	0.1	2	8	0.1	0	0	0	3	3	164	283	145	0
bt	bglm	167	100	0.1	2	8	0.1	0	0	0	1	1	166	681	167	0
bt	bglm	167	25	0.1	8	2	0.125	0	0	0	6	6	161	88	82	6
bt	bglm	167	50	0.1	8	2	0.125	0	0	0	8	8	159	142	115	27
bt	bglm	167	100	0.1	8	2	0.125	0	0	0	5	5	162	268	160	108
bt	bglm	167	25	0.1	2	8	0.125	0	0	0	2	2	165	227	126	0
bt	bglm	167	50	0.1	2	8	0.125	0	0	0	3	3	164	546	164	1
bt	bglm	167	100	0.1	2	8	0.125	0	0	0	2	2	165	1097	167	33
bt	bglm	167	25	0.1	8	2	0.15	0	0	0	3	3	164	147	118	29
bt	bglm	167	50	0.1	8	2	0.15	0	0	0	9	9	158	228	147	81
bt	bglm	167	100	0.1	8	2	0.15	0	0	0	1	1	166	321	167	154
bt	bglm	167	25	0.1	2	8	0.15	0	0	0	0	0	167	441	162	0
bt	bglm	167	50	0.1	2	8	0.15	0	0	0	0	0	167	886	167	7
bt	bglm	167	100	0.1	2	8	0.15	0	0	0	4	4	163	1287	167	124
bt	bglm	167	25	0.1	8	2	0.175	0	0	0	5	5	162	185	140	45
bt	bglm	167	50	0.1	8	2	0.175	0	0	0	11	11	156	296	164	132
bt	bglm	167	100	0.1	8	2	0.175	0	0	0	7	7	160	334	167	167
bt	bglm	167	25	0.1	2	8	0.175	0	0	0	1	1	166	717	166	1
bt	bglm	167	50	0.1	2	8	0.175	0	0	0	2	2	165	1160	167	56
bt	bglm	167	100	0.1	2	8	0.175	0	0	0	0	0	167	1335	167	166
bt	bglm	167	25	0.1	8	2	0.2	0	0	0	5	5	162	247	157	90
bt	bglm	167	50	0.1	8	2	0.2	0	0	0	4	4	163	324	167	157
bt	bglm	167	100	0.1	8	2	0.2	0	0	0	6	6	161	333	167	166
bt	bglm	167	25	0.1	2	8	0.2	0	0	0	1	1	166	920	167	12
bt	bglm	167	50	0.1	2	8	0.2	0	0	0	1	1	166	1283	167	120
bt	bglm	167	100	0.1	2	8	0.2	0	0	0	2	2	165	1336	167	167
bt	bglm	167	25	0.1	8	2	0.001	0.5	0	0	14	12	155	2	2	0
bt	bglm	167	50	0.1	8	2	0.001	0.5	0	0	11	7	160	0	0	0
bt	bglm	167	100	0.1	8	2	0.001	0.5	0	0	6	4	163	3	3	0
bt	bglm	167	25	0.1	2	8	0.001	0.5	0	0	4	4	163	11	10	0
bt	bglm	167	50	0.1	2	8	0.001	0.5	0	0	4	4	163	5	5	0
bt	bglm	167	100	0.1	2	8	0.001	0.5	0	0	2	2	165	6	6	0
bt	bglm	167	25	0.1	8	2	0.025	0.5	0	0	17	13	154	2	1	1
bt	bglm	167	50	0.1	8	2	0.025	0.5	0	0	5	5	162	5	5	0
bt	bglm	167	100	0.1	8	2	0.025	0.5	0	0	12	10	157	7	5	2
bt	bglm	167	25	0.1	2	8	0.025	0.5	0	0	1	1	166	17	11	0
bt	bglm	167	50	0.1	2	8	0.025	0.5	0	0	2	2	165	9	9	0
bt	bglm	167	100	0.1	2	8	0.025	0.5	0	0	2	2	165	25	16	0
bt	bglm	167	25	0.1	8	2	0.05	0.5	0	0	6	5	162	9	8	1
bt	bglm	167	50	0.1	8	2	0.05	0.5	0	0	5	5	162	12	10	2
bt	bglm	167	100	0.1	8	2	0.05	0.5	0	0	8	6	161	23	20	3
bt	bglm	167	25	0.1	2	8	0.05	0.5	0	0	2	2	165	30	21	0
bt	bglm	167	50	0.1	2	8	0.05	0.5	0	0	1	1	166	51	29	0
bt	bglm	167	100	0.1	2	8	0.05	0.5	0	0	0	0	167	116	55	0
bt	bglm	167	25	0.1	8	2	0.075	0.5	0	0	11	7	160	21	19	2
bt	bglm	167	50	0.1	8	2	0.075	0.5	0	0	6	6	161	36	31	5
bt	bglm	167	100	0.1	8	2	0.075	0.5	0	0	8	7	160	84	60	24
bt	bglm	167	25	0.1	2	8	0.075	0.5	0	0	1	1	166	74	40	0
bt	bglm	167	50	0.1	2	8	0.075	0.5	0	0	2	2	165	158	66	0
bt	bglm	167	100	0.1	2	8	0.075	0.5	0	0	1	1	166	345	115	2
bt	bglm	167	25	0.1	8	2	0.1	0.5	0	0	4	4	163	45	36	9
bt	bglm	167	50	0.1	8	2	0.1	0.5	0	0	9	9	158	93	70	23
bt	bglm	167	100	0.1	8	2	0.1	0.5	0	0	7	6	161	171	116	55
bt	bglm	167	25	0.1	2	8	0.1	0.5	0	0	4	3	164	161	66	1
bt	bglm	167	50	0.1	2	8	0.1	0.5	0	0	3	3	164	339	113	2
bt	bglm	167	100	0.1	2	8	0.1	0.5	0	0	2	2	165	717	152	25
bt	bglm	167	25	0.1	8	2	0.125	0.5	0	0	9	6	161	76	56	20
bt	bglm	167	50	0.1	8	2	0.125	0.5	0	0	6	5	162	155	106	49
bt	bglm	167	100	0.1	8	2	0.125	0.5	0	0	6	4	163	277	156	121
bt	bglm	167	25	0.1	2	8	0.125	0.5	0	0	1	1	166	337	112	2
bt	bglm	167	50	0.1	2	8	0.125	0.5	0	0	2	2	165	626	139	19
bt	bglm	167	100	0.1	2	8	0.125	0.5	0	0	4	4	163	1139	166	89
bt	bglm	167	25	0.1	8	2	0.15	0.5	0	0	6	6	161	158	102	56
bt	bglm	167	50	0.1	8	2	0.15	0.5	0	0	5	4	163	259	152	107
bt	bglm	167	100	0.1	8	2	0.15	0.5	0	0	5	5	162	318	165	153
bt	bglm	167	25	0.1	2	8	0.15	0.5	0	0	1	1	166	489	134	7
bt	bglm	167	50	0.1	2	8	0.15	0.5	0	0	1	1	166	883	156	35
bt	bglm	167	100	0.1	2	8	0.15	0.5	0	0	1	1	166	1294	167	138
bt	bglm	167	25	0.1	8	2	0.175	0.5	0	0	4	4	163	199	125	74
bt	bglm	167	50	0.1	8	2	0.175	0.5	0	0	5	5	162	292	160	132
bt	bglm	167	100	0.1	8	2	0.175	0.5	0	0	3	2	165	334	167	167
bt	bglm	167	25	0.1	2	8	0.175	0.5	0	0	0	0	167	711	151	24
bt	bglm	167	50	0.1	2	8	0.175	0.5	0	0	2	2	165	1142	166	86
bt	bglm	167	100	0.1	2	8	0.175	0.5	0	0	0	0	167	1329	167	160
bt	bglm	167	25	0.1	8	2	0.2	0.5	0	0	14	10	157	234	143	91
bt	bglm	167	50	0.1	8	2	0.2	0.5	0	0	4	4	163	323	166	157
bt	bglm	167	100	0.1	8	2	0.2	0.5	0	0	8	7	160	334	167	167
bt	bglm	167	25	0.1	2	8	0.2	0.5	0	0	0	0	167	961	162	49
bt	bglm	167	50	0.1	2	8	0.2	0.5	0	0	1	1	166	1301	167	142
bt	bglm	167	100	0.1	2	8	0.2	0.5	0	0	2	2	165	1336	167	167
bt	bglm	167	25	0.1	8	2	0.001	0.9	0	0	37	10	157	7	4	3
bt	bglm	167	50	0.1	8	2	0.001	0.9	0	0	28	9	158	4	3	1
bt	bglm	167	100	0.1	8	2	0.001	0.9	0	0	22	8	159	11	7	4
bt	bglm	167	25	0.1	2	8	0.001	0.9	0	0	3	2	165	36	9	1
bt	bglm	167	50	0.1	2	8	0.001	0.9	0	0	4	2	165	20	6	0
bt	bglm	167	100	0.1	2	8	0.001	0.9	0	0	4	4	163	3	3	0
bt	bglm	167	25	0.1	8	2	0.025	0.9	0	0	6	2	165	9	8	1
bt	bglm	167	50	0.1	8	2	0.025	0.9	0	0	11	4	163	19	11	8
bt	bglm	167	100	0.1	8	2	0.025	0.9	0	0	27	6	161	11	8	3
bt	bglm	167	25	0.1	2	8	0.025	0.9	0	0	4	2	165	42	13	0
bt	bglm	167	50	0.1	2	8	0.025	0.9	0	0	2	2	165	40	9	2
bt	bglm	167	100	0.1	2	8	0.025	0.9	0	0	4	4	163	30	13	1
bt	bglm	167	25	0.1	8	2	0.05	0.9	0	0	25	7	160	13	8	5
bt	bglm	167	50	0.1	8	2	0.05	0.9	0	0	34	13	154	21	17	4
bt	bglm	167	100	0.1	8	2	0.05	0.9	0	0	17	5	162	45	27	18
bt	bglm	167	25	0.1	2	8	0.05	0.9	0	0	9	6	161	92	23	4
bt	bglm	167	50	0.1	2	8	0.05	0.9	0	0	12	7	160	110	24	5
bt	bglm	167	100	0.1	2	8	0.05	0.9	0	0	1	1	166	164	42	6
bt	bglm	167	25	0.1	8	2	0.075	0.9	0	0	32	7	160	46	27	19
bt	bglm	167	50	0.1	8	2	0.075	0.9	0	0	9	4	163	36	25	11
bt	bglm	167	100	0.1	8	2	0.075	0.9	0	0	38	9	158	105	64	41
bt	bglm	167	25	0.1	2	8	0.075	0.9	0	0	0	0	167	122	26	5
bt	bglm	167	50	0.1	2	8	0.075	0.9	0	0	4	4	163	185	46	9
bt	bglm	167	100	0.1	2	8	0.075	0.9	0	0	2	2	165	436	93	22
bt	bglm	167	25	0.1	8	2	0.1	0.9	0	0	2	2	165	53	32	21
bt	bglm	167	50	0.1	8	2	0.1	0.9	0	0	32	11	156	99	59	40
bt	bglm	167	100	0.1	8	2	0.1	0.9	0	0	9	3	164	199	112	87
bt	bglm	167	25	0.1	2	8	0.1	0.9	0	0	3	2	165	210	41	13
bt	bglm	167	50	0.1	2	8	0.1	0.9	0	0	4	2	165	450	86	30
bt	bglm	167	100	0.1	2	8	0.1	0.9	0	0	8	5	162	751	120	69
bt	bglm	167	25	0.1	8	2	0.125	0.9	0	0	23	5	162	110	67	43
bt	bglm	167	50	0.1	8	2	0.125	0.9	0	0	8	6	161	221	122	99
bt	bglm	167	100	0.1	8	2	0.125	0.9	0	0	20	6	161	276	145	131
bt	bglm	167	25	0.1	2	8	0.125	0.9	0	0	6	4	163	411	80	26
bt	bglm	167	50	0.1	2	8	0.125	0.9	0	0	0	0	167	758	120	62
bt	bglm	167	100	0.1	2	8	0.125	0.9	0	0	7	6	161	1171	155	130
bt	bglm	167	25	0.1	8	2	0.15	0.9	0	0	21	7	160	147	88	59
bt	bglm	167	50	0.1	8	2	0.15	0.9	0	0	15	5	162	243	131	112
bt	bglm	167	100	0.1	8	2	0.15	0.9	0	0	19	8	159	331	166	165
bt	bglm	167	25	0.1	2	8	0.15	0.9	0	0	2	2	165	556	92	41
bt	bglm	167	50	0.1	2	8	0.15	0.9	0	0	4	3	164	1053	150	106
bt	bglm	167	100	0.1	2	8	0.15	0.9	0	0	3	3	164	1308	165	157
bt	bglm	167	25	0.1	8	2	0.175	0.9	0	0	32	6	161	214	123	91
bt	bglm	167	50	0.1	8	2	0.175	0.9	0	0	37	7	160	308	160	148
bt	bglm	167	100	0.1	8	2	0.175	0.9	0	0	8	4	163	334	167	167
bt	bglm	167	25	0.1	2	8	0.175	0.9	0	0	5	4	163	871	129	85
bt	bglm	167	50	0.1	2	8	0.175	0.9	0	0	0	0	167	1245	161	144
bt	bglm	167	100	0.1	2	8	0.175	0.9	0	0	1	1	166	1333	167	165
bt	bglm	167	25	0.1	8	2	0.2	0.9	0	0	14	5	162	258	138	120
bt	bglm	167	50	0.1	8	2	0.2	0.9	0	0	8	2	165	326	165	161
bt	bglm	167	100	0.1	8	2	0.2	0.9	0	0	8	3	164	334	167	167
bt	bglm	167	25	0.1	2	8	0.2	0.9	0	0	7	5	162	1107	157	116
bt	bglm	167	50	0.1	2	8	0.2	0.9	0	0	5	4	163	1319	166	161
bt	bglm	167	100	0.1	2	8	0.2	0.9	0	0	2	1	166	1336	167	167
bt	bglm	167	25	0.1	8	2	0.001	0	0	0	8	8	159	0	0	0
bt	bglm	167	50	0.1	8	2	0.001	0	0	0	4	4	163	2	2	0
bt	bglm	167	100	0.1	8	2	0.001	0	0	0	4	3	164	1	1	0
bt	bglm	167	25	0.1	2	8	0.001	0	0	0	0	0	167	5	5	0
bt	bglm	167	50	0.1	2	8	0.001	0	0	0	2	2	165	7	7	0
bt	bglm	167	100	0.1	2	8	0.001	0	0	0	4	4	163	4	4	0
bt	bglm	167	25	0.1	8	2	0.025	0	0	0	8	8	159	2	2	0
bt	bglm	167	50	0.1	8	2	0.025	0	0	0	6	6	161	2	2	0
bt	bglm	167	100	0.1	8	2	0.025	0	0	0	10	9	158	2	2	0
bt	bglm	167	25	0.1	2	8	0.025	0	0	0	2	2	165	18	17	0
bt	bglm	167	50	0.1	2	8	0.025	0	0	0	1	1	166	16	16	0
bt	bglm	167	100	0.1	2	8	0.025	0	0	0	6	5	162	25	23	0
bt	bglm	167	25	0.1	8	2	0.05	0	0	0	6	6	161	10	10	0
bt	bglm	167	50	0.1	8	2	0.05	0	0	0	3	3	164	8	7	1
bt	bglm	167	100	0.1	8	2	0.05	0	0	0	11	11	156	26	26	0
bt	bglm	167	25	0.1	2	8	0.05	0	0	0	4	4	163	31	29	0
bt	bglm	167	50	0.1	2	8	0.05	0	0	0	2	2	165	43	40	0
bt	bglm	167	100	0.1	2	8	0.05	0	0	0	2	2	165	102	75	0
bt	bglm	167	25	0.1	8	2	0.075	0	0	0	2	2	165	22	22	0
bt	bglm	167	50	0.1	8	2	0.075	0	0	0	8	8	159	42	39	3
bt	bglm	167	100	0.1	8	2	0.075	0	0	0	7	7	160	81	71	10
bt	bglm	167	25	0.1	2	8	0.075	0	0	0	0	0	167	64	55	0
bt	bglm	167	50	0.1	2	8	0.075	0	0	0	4	4	163	136	87	0
bt	bglm	167	100	0.1	2	8	0.075	0	0	0	0	0	167	299	146	0
bt	bglm	167	25	0.1	8	2	0.1	0	0	0	5	5	162	38	37	1
bt	bglm	167	50	0.1	8	2	0.1	0	0	0	6	6	161	96	83	13
bt	bglm	167	100	0.1	8	2	0.1	0	0	0	12	12	155	168	126	42
bt	bglm	167	25	0.1	2	8	0.1	0	0	0	5	5	162	133	94	0
bt	bglm	167	50	0.1	2	8	0.1	0	0	0	1	1	166	310	149	0
bt	bglm	167	100	0.1	2	8	0.1	0	0	0	2	2	165	688	167	0
bt	bglm	167	25	0.1	8	2	0.125	0	0	0	6	6	161	84	71	13
bt	bglm	167	50	0.1	8	2	0.125	0	0	0	7	7	160	172	128	44
bt	bglm	167	100	0.1	8	2	0.125	0	0	0	3	3	164	265	160	105
bt	bglm	167	25	0.1	2	8	0.125	0	0	0	1	1	166	248	135	0
bt	bglm	167	50	0.1	2	8	0.125	0	0	0	2	2	165	579	166	0
bt	bglm	167	100	0.1	2	8	0.125	0	0	0	1	1	166	1057	167	26
bt	bglm	167	25	0.1	8	2	0.15	0	0	0	10	9	158	133	108	25
bt	bglm	167	50	0.1	8	2	0.15	0	0	0	6	6	161	236	151	85
bt	bglm	167	100	0.1	8	2	0.15	0	0	0	8	8	159	312	166	146
bt	bglm	167	25	0.1	2	8	0.15	0	0	0	0	0	167	440	159	0
bt	bglm	167	50	0.1	2	8	0.15	0	0	0	2	2	165	888	167	4
bt	bglm	167	100	0.1	2	8	0.15	0	0	0	1	1	166	1268	167	112
bt	bglm	167	25	0.1	8	2	0.175	0	0	0	7	6	161	187	138	49
bt	bglm	167	50	0.1	8	2	0.175	0	0	0	6	6	161	297	165	132
bt	bglm	167	100	0.1	8	2	0.175	0	0	0	8	8	159	333	167	166
bt	bglm	167	25	0.1	2	8	0.175	0	0	0	1	1	166	684	165	2
bt	bglm	167	50	0.1	2	8	0.175	0	0	0	0	0	167	1177	167	60
bt	bglm	167	100	0.1	2	8	0.175	0	0	0	1	1	166	1327	167	158
bt	bglm	167	25	0.1	8	2	0.2	0	0	0	7	7	160	232	156	76
bt	bglm	167	50	0.1	8	2	0.2	0	0	0	3	3	164	321	167	154
bt	bglm	167	100	0.1	8	2	0.2	0	0	0	6	6	161	334	167	167
bt	bglm	167	25	0.1	2	8	0.2	0	0	0	1	1	166	902	167	4
bt	bglm	167	50	0.1	2	8	0.2	0	0	0	4	4	163	1284	167	118
bt	bglm	167	100	0.1	2	8	0.2	0	0	0	1	1	166	1336	167	167
bt	bglm	167	25	0.1	8	2	0.001	0.5	0	0	15	12	155	1	1	0
bt	bglm	167	50	0.1	8	2	0.001	0.5	0	0	4	3	164	1	1	0
bt	bglm	167	100	0.1	8	2	0.001	0.5	0	0	8	5	162	3	3	0
bt	bglm	167	25	0.1	2	8	0.001	0.5	0	0	3	3	164	7	6	0
bt	bglm	167	50	0.1	2	8	0.001	0.5	0	0	3	2	165	8	6	0
bt	bglm	167	100	0.1	2	8	0.001	0.5	0	0	2	2	165	6	6	0
bt	bglm	167	25	0.1	8	2	0.025	0.5	0	0	18	14	153	6	5	1
bt	bglm	167	50	0.1	8	2	0.025	0.5	0	0	17	12	155	3	3	0
bt	bglm	167	100	0.1	8	2	0.025	0.5	0	0	8	6	161	12	11	1
bt	bglm	167	25	0.1	2	8	0.025	0.5	0	0	3	3	164	17	11	0
bt	bglm	167	50	0.1	2	8	0.025	0.5	0	0	6	5	162	16	8	0
bt	bglm	167	100	0.1	2	8	0.025	0.5	0	0	4	4	163	22	15	0
bt	bglm	167	25	0.1	8	2	0.05	0.5	0	0	14	10	157	16	15	1
bt	bglm	167	50	0.1	8	2	0.05	0.5	0	0	6	5	162	16	14	2
bt	bglm	167	100	0.1	8	2	0.05	0.5	0	0	8	8	159	24	20	4
bt	bglm	167	25	0.1	2	8	0.05	0.5	0	0	2	2	165	20	14	0
bt	bglm	167	50	0.1	2	8	0.05	0.5	0	0	3	2	165	47	30	0
bt	bglm	167	100	0.1	2	8	0.05	0.5	0	0	2	1	166	126	57	0
bt	bglm	167	25	0.1	8	2	0.075	0.5	0	0	14	10	157	23	21	2
bt	bglm	167	50	0.1	8	2	0.075	0.5	0	0	10	9	158	44	34	10
bt	bglm	167	100	0.1	8	2	0.075	0.5	0	0	11	9	158	88	68	20
bt	bglm	167	25	0.1	2	8	0.075	0.5	0	0	4	4	163	66	39	0
bt	bglm	167	50	0.1	2	8	0.075	0.5	0	0	0	0	167	159	69	2
bt	bglm	167	100	0.1	2	8	0.075	0.5	0	0	0	0	167	350	109	3
bt	bglm	167	25	0.1	8	2	0.1	0.5	0	0	3	3	164	45	37	8
bt	bglm	167	50	0.1	8	2	0.1	0.5	0	0	6	4	163	75	57	18
bt	bglm	167	100	0.1	8	2	0.1	0.5	0	0	3	3	164	201	124	77
bt	bglm	167	25	0.1	2	8	0.1	0.5	0	0	0	0	167	170	77	1
bt	bglm	167	50	0.1	2	8	0.1	0.5	0	0	1	1	166	325	106	2
bt	bglm	167	100	0.1	2	8	0.1	0.5	0	0	3	3	164	732	153	23
bt	bglm	167	25	0.1	8	2	0.125	0.5	0	0	11	7	160	81	62	19
bt	bglm	167	50	0.1	8	2	0.125	0.5	0	0	6	6	161	158	109	49
bt	bglm	167	100	0.1	8	2	0.125	0.5	0	0	13	10	157	288	160	128
bt	bglm	167	25	0.1	2	8	0.125	0.5	0	0	1	1	166	232	88	2
bt	bglm	167	50	0.1	2	8	0.125	0.5	0	0	3	2	165	598	136	12
bt	bglm	167	100	0.1	2	8	0.125	0.5	0	0	3	3	164	1105	165	80
bt	bglm	167	25	0.1	8	2	0.15	0.5	0	0	9	6	161	118	83	35
bt	bglm	167	50	0.1	8	2	0.15	0.5	0	0	12	9	158	244	142	102
bt	bglm	167	100	0.1	8	2	0.15	0.5	0	0	6	5	162	322	165	157
bt	bglm	167	25	0.1	2	8	0.15	0.5	0	0	2	2	165	415	126	10
bt	bglm	167	50	0.1	2	8	0.15	0.5	0	0	4	4	163	949	162	58
bt	bglm	167	100	0.1	2	8	0.15	0.5	0	0	3	3	164	1279	167	135
bt	bglm	167	25	0.1	8	2	0.175	0.5	0	0	8	6	161	199	131	68
bt	bglm	167	50	0.1	8	2	0.175	0.5	0	0	6	6	161	290	161	129
bt	bglm	167	100	0.1	8	2	0.175	0.5	0	0	8	6	161	331	166	165
bt	bglm	167	25	0.1	2	8	0.175	0.5	0	0	2	2	165	710	143	19
bt	bglm	167	50	0.1	2	8	0.175	0.5	0	0	2	2	165	1183	167	99
bt	bglm	167	100	0.1	2	8	0.175	0.5	0	0	2	2	165	1333	167	164
bt	bglm	167	25	0.1	8	2	0.2	0.5	0	0	4	4	163	260	151	109
bt	bglm	167	50	0.1	8	2	0.2	0.5	0	0	3	3	164	317	165	152
bt	bglm	167	100	0.1	8	2	0.2	0.5	0	0	9	6	161	334	167	167
bt	bglm	167	25	0.1	2	8	0.2	0.5	0	0	1	1	166	1037	164	58
bt	bglm	167	50	0.1	2	8	0.2	0.5	0	0	3	3	164	1310	167	147
bt	bglm	167	100	0.1	2	8	0.2	0.5	0	0	1	1	166	1336	167	167
bt	bglm	167	25	0.1	8	2	0.001	0.9	0	0	10	4	163	9	6	3
bt	bglm	167	50	0.1	8	2	0.001	0.9	0	0	14	5	162	2	1	1
bt	bglm	167	100	0.1	8	2	0.001	0.9	0	0	21	8	159	9	6	3
bt	bglm	167	25	0.1	2	8	0.001	0.9	0	0	3	3	164	16	4	1
bt	bglm	167	50	0.1	2	8	0.001	0.9	0	0	3	3	164	25	5	2
bt	bglm	167	100	0.1	2	8	0.001	0.9	0	0	1	1	166	29	9	1
bt	bglm	167	25	0.1	8	2	0.025	0.9	0	0	28	7	160	8	5	3
bt	bglm	167	50	0.1	8	2	0.025	0.9	0	0	4	1	166	12	8	4
bt	bglm	167	100	0.1	8	2	0.025	0.9	0	0	9	3	164	2	1	1
bt	bglm	167	25	0.1	2	8	0.025	0.9	0	0	7	4	163	22	8	1
bt	bglm	167	50	0.1	2	8	0.025	0.9	0	0	5	5	162	20	9	0
bt	bglm	167	100	0.1	2	8	0.025	0.9	0	0	2	2	165	53	15	1
bt	bglm	167	25	0.1	8	2	0.05	0.9	0	0	32	7	160	14	9	5
bt	bglm	167	50	0.1	8	2	0.05	0.9	0	0	21	7	160	13	10	3
bt	bglm	167	100	0.1	8	2	0.05	0.9	0	0	15	5	162	27	19	8
bt	bglm	167	25	0.1	2	8	0.05	0.9	0	0	5	3	164	86	20	2
bt	bglm	167	50	0.1	2	8	0.05	0.9	0	0	3	2	165	133	32	4
bt	bglm	167	100	0.1	2	8	0.05	0.9	0	0	2	2	165	124	31	5
bt	bglm	167	25	0.1	8	2	0.075	0.9	0	0	6	5	162	37	29	8
bt	bglm	167	50	0.1	8	2	0.075	0.9	0	0	24	6	161	42	26	16
bt	bglm	167	100	0.1	8	2	0.075	0.9	0	0	11	4	163	100	61	39
bt	bglm	167	25	0.1	2	8	0.075	0.9	0	0	5	3	164	100	27	2
bt	bglm	167	50	0.1	2	8	0.075	0.9	0	0	2	2	165	153	34	8
bt	bglm	167	100	0.1	2	8	0.075	0.9	0	0	4	3	164	454	83	31
bt	bglm	167	25	0.1	8	2	0.1	0.9	0	0	32	9	158	59	34	25
bt	bglm	167	50	0.1	8	2	0.1	0.9	0	0	37	8	159	98	58	40
bt	bglm	167	100	0.1	8	2	0.1	0.9	0	0	10	5	162	223	122	101
bt	bglm	167	25	0.1	2	8	0.1	0.9	0	0	4	3	164	221	45	10
bt	bglm	167	50	0.1	2	8	0.1	0.9	0	0	1	1	166	522	99	38
bt	bglm	167	100	0.1	2	8	0.1	0.9	0	0	5	3	164	783	127	62
bt	bglm	167	25	0.1	8	2	0.125	0.9	0	0	9	5	162	110	67	43
bt	bglm	167	50	0.1	8	2	0.125	0.9	0	0	12	3	164	170	98	72
bt	bglm	167	100	0.1	8	2	0.125	0.9	0	0	23	4	163	300	154	146
bt	bglm	167	25	0.1	2	8	0.125	0.9	0	0	7	4	163	409	72	29
bt	bglm	167	50	0.1	2	8	0.125	0.9	0	0	4	2	165	792	132	65
bt	bglm	167	100	0.1	2	8	0.125	0.9	0	0	3	2	165	1122	154	118
bt	bglm	167	25	0.1	8	2	0.15	0.9	0	0	7	2	165	162	92	70
bt	bglm	167	50	0.1	8	2	0.15	0.9	0	0	12	6	161	252	134	118
bt	bglm	167	100	0.1	8	2	0.15	0.9	0	0	17	9	158	325	165	160
bt	bglm	167	25	0.1	2	8	0.15	0.9	0	0	4	4	163	661	106	46
bt	bglm	167	50	0.1	2	8	0.15	0.9	0	0	3	3	164	1090	156	107
bt	bglm	167	100	0.1	2	8	0.15	0.9	0	0	4	4	163	1304	165	160
bt	bglm	167	25	0.1	8	2	0.175	0.9	0	0	25	10	157	222	124	98
bt	bglm	167	50	0.1	8	2	0.175	0.9	0	0	14	3	164	307	156	151
bt	bglm	167	100	0.1	8	2	0.175	0.9	0	0	11	4	163	334	167	167
bt	bglm	167	25	0.1	2	8	0.175	0.9	0	0	2	1	166	847	131	74
bt	bglm	167	50	0.1	2	8	0.175	0.9	0	0	2	1	166	1217	158	142
bt	bglm	167	100	0.1	2	8	0.175	0.9	0	0	2	2	165	1334	167	165
bt	bglm	167	25	0.1	8	2	0.2	0.9	0	0	19	6	161	261	140	121
bt	bglm	167	50	0.1	8	2	0.2	0.9	0	0	9	5	162	331	166	165
bt	bglm	167	100	0.1	8	2	0.2	0.9	0	0	8	4	163	334	167	167
bt	bglm	167	25	0.1	2	8	0.2	0.9	0	0	3	2	165	1043	149	109
bt	bglm	167	50	0.1	2	8	0.2	0.9	0	0	4	2	165	1303	166	156
bt	bglm	167	100	0.1	2	8	0.2	0.9	0	0	3	2	165	1336	167	167
bt	bglm	167	25	0.1	8	2	0.001	0	0	0	12	12	155	5	5	0
bt	bglm	167	50	0.1	8	2	0.001	0	0	0	4	4	163	1	1	0
bt	bglm	167	100	0.1	8	2	0.001	0	0	0	9	9	158	2	2	0
bt	bglm	167	25	0.1	2	8	0.001	0	0	0	1	1	166	12	12	0
bt	bglm	167	50	0.1	2	8	0.001	0	0	0	1	1	166	7	6	0
bt	bglm	167	100	0.1	2	8	0.001	0	0	0	2	2	165	10	10	0
bt	bglm	167	25	0.1	8	2	0.025	0	0	0	6	6	161	9	9	0
bt	bglm	167	50	0.1	8	2	0.025	0	0	0	10	10	157	3	3	0
bt	bglm	167	100	0.1	8	2	0.025	0	0	0	7	7	160	4	4	0
bt	bglm	167	25	0.1	2	8	0.025	0	0	0	0	0	167	14	14	0
bt	bglm	167	50	0.1	2	8	0.025	0	0	0	1	1	166	20	18	0
bt	bglm	167	100	0.1	2	8	0.025	0	0	0	2	2	165	25	24	0
bt	bglm	167	25	0.1	8	2	0.05	0	0	0	11	11	156	7	7	0
bt	bglm	167	50	0.1	8	2	0.05	0	0	0	5	5	162	10	10	0
bt	bglm	167	100	0.1	8	2	0.05	0	0	0	11	11	156	22	22	0
bt	bglm	167	25	0.1	2	8	0.05	0	0	0	5	5	162	36	35	0
bt	bglm	167	50	0.1	2	8	0.05	0	0	0	2	2	165	55	46	0
bt	bglm	167	100	0.1	2	8	0.05	0	0	0	1	1	166	100	73	0
bt	bglm	167	25	0.1	8	2	0.075	0	0	0	6	6	161	16	15	1
bt	bglm	167	50	0.1	8	2	0.075	0	0	0	5	4	163	27	26	1
bt	bglm	167	100	0.1	8	2	0.075	0	0	0	6	6	161	96	86	10
bt	bglm	167	25	0.1	2	8	0.075	0	0	0	1	1	166	59	50	0
bt	bglm	167	50	0.1	2	8	0.075	0	0	0	0	0	167	139	96	0
bt	bglm	167	100	0.1	2	8	0.075	0	0	0	0	0	167	320	146	0
bt	bglm	167	25	0.1	8	2	0.1	0	0	0	6	6	161	35	35	0
bt	bglm	167	50	0.1	8	2	0.1	0	0	0	9	8	159	77	63	14
bt	bglm	167	100	0.1	8	2	0.1	0	0	0	4	3	164	174	133	41
bt	bglm	167	25	0.1	2	8	0.1	0	0	0	2	2	165	142	98	0
bt	bglm	167	50	0.1	2	8	0.1	0	0	0	1	1	166	318	140	0
bt	bglm	167	100	0.1	2	8	0.1	0	0	0	1	1	166	684	166	1
bt	bglm	167	25	0.1	8	2	0.125	0	0	0	9	9	158	83	74	9
bt	bglm	167	50	0.1	8	2	0.125	0	0	0	8	7	160	150	116	34
bt	bglm	167	100	0.1	8	2	0.125	0	0	0	4	4	163	266	163	103
bt	bglm	167	25	0.1	2	8	0.125	0	0	0	1	1	166	270	141	0
bt	bglm	167	50	0.1	2	8	0.125	0	0	0	1	1	166	579	164	1
bt	bglm	167	100	0.1	2	8	0.125	0	0	0	1	1	166	1058	167	31
bt	bglm	167	25	0.1	8	2	0.15	0	0	0	6	6	161	127	102	25
bt	bglm	167	50	0.1	8	2	0.15	0	0	0	8	8	159	235	159	76
bt	bglm	167	100	0.1	8	2	0.15	0	0	0	5	5	162	323	167	156
bt	bglm	167	25	0.1	2	8	0.15	0	0	0	1	1	166	455	164	0
bt	bglm	167	50	0.1	2	8	0.15	0	0	0	0	0	167	884	167	8
bt	bglm	167	100	0.1	2	8	0.15	0	0	0	0	0	167	1275	167	120
bt	bglm	167	25	0.1	8	2	0.175	0	0	0	13	11	156	185	132	53
bt	bglm	167	50	0.1	8	2	0.175	0	0	0	10	10	157	295	165	130
bt	bglm	167	100	0.1	8	2	0.175	0	0	0	3	3	164	333	167	166
bt	bglm	167	25	0.1	2	8	0.175	0	0	0	2	2	165	700	166	2
bt	bglm	167	50	0.1	2	8	0.175	0	0	0	1	1	166	1171	167	56
bt	bglm	167	100	0.1	2	8	0.175	0	0	0	1	1	166	1329	167	160
bt	bglm	167	25	0.1	8	2	0.2	0	0	0	3	3	164	238	149	89
bt	bglm	167	50	0.1	8	2	0.2	0	0	0	4	4	163	322	167	155
bt	bglm	167	100	0.1	8	2	0.2	0	0	0	6	5	162	334	167	167
bt	bglm	167	25	0.1	2	8	0.2	0	0	0	1	1	166	905	167	5
bt	bglm	167	50	0.1	2	8	0.2	0	0	0	3	2	165	1290	167	124
bt	bglm	167	100	0.1	2	8	0.2	0	0	0	0	0	167	1335	167	166
bt	bglm	167	25	0.1	8	2	0.001	0.5	0	0	6	5	162	4	4	0
bt	bglm	167	50	0.1	8	2	0.001	0.5	0	0	8	6	161	7	7	0
bt	bglm	167	100	0.1	8	2	0.001	0.5	0	0	4	3	164	1	1	0
bt	bglm	167	25	0.1	2	8	0.001	0.5	0	0	1	1	166	11	8	0
bt	bglm	167	50	0.1	2	8	0.001	0.5	0	0	2	2	165	12	10	0
bt	bglm	167	100	0.1	2	8	0.001	0.5	0	0	4	4	163	12	8	0
bt	bglm	167	25	0.1	8	2	0.025	0.5	0	0	5	5	162	5	4	1
bt	bglm	167	50	0.1	8	2	0.025	0.5	0	0	17	14	153	4	4	0
bt	bglm	167	100	0.1	8	2	0.025	0.5	0	0	10	9	158	4	4	0
bt	bglm	167	25	0.1	2	8	0.025	0.5	0	0	1	1	166	22	13	0
bt	bglm	167	50	0.1	2	8	0.025	0.5	0	0	4	3	164	20	11	0
bt	bglm	167	100	0.1	2	8	0.025	0.5	0	0	1	1	166	24	17	0
bt	bglm	167	25	0.1	8	2	0.05	0.5	0	0	5	5	162	9	8	1
bt	bglm	167	50	0.1	8	2	0.05	0.5	0	0	8	8	159	14	14	0
bt	bglm	167	100	0.1	8	2	0.05	0.5	0	0	11	5	162	29	24	5
bt	bglm	167	25	0.1	2	8	0.05	0.5	0	0	2	2	165	29	14	0
bt	bglm	167	50	0.1	2	8	0.05	0.5	0	0	0	0	167	48	29	0
bt	bglm	167	100	0.1	2	8	0.05	0.5	0	0	1	1	166	104	49	0
bt	bglm	167	25	0.1	8	2	0.075	0.5	0	0	20	12	155	20	18	2
bt	bglm	167	50	0.1	8	2	0.075	0.5	0	0	8	6	161	40	33	7
bt	bglm	167	100	0.1	8	2	0.075	0.5	0	0	4	4	163	82	68	14
bt	bglm	167	25	0.1	2	8	0.075	0.5	0	0	1	1	166	79	37	0
bt	bglm	167	50	0.1	2	8	0.075	0.5	0	0	1	1	166	101	54	0
bt	bglm	167	100	0.1	2	8	0.075	0.5	0	0	2	2	165	331	115	3
bt	bglm	167	25	0.1	8	2	0.1	0.5	0	0	4	1	166	30	26	4
bt	bglm	167	50	0.1	8	2	0.1	0.5	0	0	2	2	165	98	74	24
bt	bglm	167	100	0.1	8	2	0.1	0.5	0	0	8	5	162	206	131	75
bt	bglm	167	25	0.1	2	8	0.1	0.5	0	0	0	0	167	157	67	0
bt	bglm	167	50	0.1	2	8	0.1	0.5	0	0	1	1	166	391	117	4
bt	bglm	167	100	0.1	2	8	0.1	0.5	0	0	4	4	163	732	156	23
bt	bglm	167	25	0.1	8	2	0.125	0.5	0	0	10	6	161	73	54	19
bt	bglm	167	50	0.1	8	2	0.125	0.5	0	0	8	7	160	166	110	56
bt	bglm	167	100	0.1	8	2	0.125	0.5	0	0	5	5	162	276	156	120
bt	bglm	167	25	0.1	2	8	0.125	0.5	0	0	0	0	167	276	100	1
bt	bglm	167	50	0.1	2	8	0.125	0.5	0	0	1	1	166	617	139	14
bt	bglm	167	100	0.1	2	8	0.125	0.5	0	0	4	4	163	1104	165	75
bt	bglm	167	25	0.1	8	2	0.15	0.5	0	0	4	3	164	136	94	42
bt	bglm	167	50	0.1	8	2	0.15	0.5	0	0	14	9	158	239	141	98
bt	bglm	167	100	0.1	8	2	0.15	0.5	0	0	4	4	163	319	165	154
bt	bglm	167	25	0.1	2	8	0.15	0.5	0	0	1	1	166	504	133	5
bt	bglm	167	50	0.1	2	8	0.15	0.5	0	0	0	0	167	944	163	42
bt	bglm	167	100	0.1	2	8	0.15	0.5	0	0	1	1	166	1304	167	147
bt	bglm	167	25	0.1	8	2	0.175	0.5	0	0	7	5	162	191	119	72
bt	bglm	167	50	0.1	8	2	0.175	0.5	0	0	4	4	163	293	159	134
bt	bglm	167	100	0.1	8	2	0.175	0.5	0	0	15	10	157	333	167	166
bt	bglm	167	25	0.1	2	8	0.175	0.5	0	0	0	0	167	709	153	18
bt	bglm	167	50	0.1	2	8	0.175	0.5	0	0	2	2	165	1170	167	97
bt	bglm	167	100	0.1	2	8	0.175	0.5	0	0	2	2	165	1335	167	166
bt	bglm	167	25	0.1	8	2	0.2	0.5	0	0	12	9	158	258	147	111
bt	bglm	167	50	0.1	8	2	0.2	0.5	0	0	6	5	162	330	167	163
bt	bglm	167	100	0.1	8	2	0.2	0.5	0	0	14	11	156	334	167	167
bt	bglm	167	25	0.1	2	8	0.2	0.5	0	0	2	2	165	958	162	54
bt	bglm	167	50	0.1	2	8	0.2	0.5	0	0	1	1	166	1265	166	138
bt	bglm	167	100	0.1	2	8	0.2	0.5	0	0	2	2	165	1336	167	167
bt	bglm	167	25	0.1	8	2	0.001	0.9	0	0	31	6	161	6	3	3
bt	bglm	167	50	0.1	8	2	0.001	0.9	0	0	13	5	162	5	4	1
bt	bglm	167	100	0.1	8	2	0.001	0.9	0	0	29	8	159	5	5	0
bt	bglm	167	25	0.1	2	8	0.001	0.9	0	0	1	1	166	4	3	0
bt	bglm	167	50	0.1	2	8	0.001	0.9	0	0	3	3	164	1	1	0
bt	bglm	167	100	0.1	2	8	0.001	0.9	0	0	3	2	165	8	2	0
bt	bglm	167	25	0.1	8	2	0.025	0.9	0	0	17	5	162	8	6	2
bt	bglm	167	50	0.1	8	2	0.025	0.9	0	0	33	9	158	13	9	4
bt	bglm	167	100	0.1	8	2	0.025	0.9	0	0	12	3	164	13	9	4
bt	bglm	167	25	0.1	2	8	0.025	0.9	0	0	10	6	161	41	11	1
bt	bglm	167	50	0.1	2	8	0.025	0.9	0	0	3	3	164	15	8	0
bt	bglm	167	100	0.1	2	8	0.025	0.9	0	0	3	3	164	40	12	0
bt	bglm	167	25	0.1	8	2	0.05	0.9	0	0	21	8	159	20	15	5
bt	bglm	167	50	0.1	8	2	0.05	0.9	0	0	7	4	163	26	18	8
bt	bglm	167	100	0.1	8	2	0.05	0.9	0	0	32	7	160	40	27	13
bt	bglm	167	25	0.1	2	8	0.05	0.9	0	0	2	1	166	93	25	5
bt	bglm	167	50	0.1	2	8	0.05	0.9	0	0	4	3	164	87	19	3
bt	bglm	167	100	0.1	2	8	0.05	0.9	0	0	1	1	166	198	48	7
bt	bglm	167	25	0.1	8	2	0.075	0.9	0	0	21	6	161	32	19	13
bt	bglm	167	50	0.1	8	2	0.075	0.9	0	0	28	10	157	66	42	24
bt	bglm	167	100	0.1	8	2	0.075	0.9	0	0	15	5	162	114	66	48
bt	bglm	167	25	0.1	2	8	0.075	0.9	0	0	2	2	165	121	29	4
bt	bglm	167	50	0.1	2	8	0.075	0.9	0	0	6	4	163	261	54	12
bt	bglm	167	100	0.1	2	8	0.075	0.9	0	0	2	1	166	485	93	28
bt	bglm	167	25	0.1	8	2	0.1	0.9	0	0	20	4	163	50	32	18
bt	bglm	167	50	0.1	8	2	0.1	0.9	0	0	9	4	163	120	72	48
bt	bglm	167	100	0.1	8	2	0.1	0.9	0	0	43	7	160	206	114	92
bt	bglm	167	25	0.1	2	8	0.1	0.9	0	0	6	4	163	215	43	11
bt	bglm	167	50	0.1	2	8	0.1	0.9	0	0	3	2	165	482	90	33
bt	bglm	167	100	0.1	2	8	0.1	0.9	0	0	8	5	162	757	126	66
bt	bglm	167	25	0.1	8	2	0.125	0.9	0	0	20	5	162	103	60	43
bt	bglm	167	50	0.1	8	2	0.125	0.9	0	0	11	4	163	178	101	77
bt	bglm	167	100	0.1	8	2	0.125	0.9	0	0	23	6	161	306	159	147
bt	bglm	167	25	0.1	2	8	0.125	0.9	0	0	5	3	164	384	72	26
bt	bglm	167	50	0.1	2	8	0.125	0.9	0	0	11	8	159	656	107	59
bt	bglm	167	100	0.1	2	8	0.125	0.9	0	0	6	6	161	1152	158	123
bt	bglm	167	25	0.1	8	2	0.15	0.9	0	0	14	3	164	141	82	59
bt	bglm	167	50	0.1	8	2	0.15	0.9	0	0	16	7	160	264	140	124
bt	bglm	167	100	0.1	8	2	0.15	0.9	0	0	40	11	156	324	165	159
bt	bglm	167	25	0.1	2	8	0.15	0.9	0	0	3	2	165	752	117	64
bt	bglm	167	50	0.1	2	8	0.15	0.9	0	0	3	2	165	1071	149	107
bt	bglm	167	100	0.1	2	8	0.15	0.9	0	0	2	2	165	1291	166	153
bt	bglm	167	25	0.1	8	2	0.175	0.9	0	0	6	3	164	218	117	101
bt	bglm	167	50	0.1	8	2	0.175	0.9	0	0	17	5	162	310	160	150
bt	bglm	167	100	0.1	8	2	0.175	0.9	0	0	10	7	160	331	166	165
bt	bglm	167	25	0.1	2	8	0.175	0.9	0	0	4	3	164	782	127	67
bt	bglm	167	50	0.1	2	8	0.175	0.9	0	0	2	2	165	1236	162	140
bt	bglm	167	100	0.1	2	8	0.175	0.9	0	0	5	3	164	1336	167	167
bt	bglm	167	25	0.1	8	2	0.2	0.9	0	0	14	9	158	279	147	132
bt	bglm	167	50	0.1	8	2	0.2	0.9	0	0	17	5	162	331	166	165
bt	bglm	167	100	0.1	8	2	0.2	0.9	0	0	29	10	157	334	167	167
bt	bglm	167	25	0.1	2	8	0.2	0.9	0	0	2	1	166	1076	151	111
bt	bglm	167	50	0.1	2	8	0.2	0.9	0	0	8	5	162	1305	166	159
bt	bglm	167	100	0.1	2	8	0.2	0.9	0	0	5	3	164	1336	167	167
bt	bglm	167	25	0.1	8	2	0.001	0	0	0	5	5	162	3	3	0
bt	bglm	167	50	0.1	8	2	0.001	0	0	0	6	6	161	2	2	0
bt	bglm	167	100	0.1	8	2	0.001	0	0	0	5	5	162	5	5	0
bt	bglm	167	25	0.1	2	8	0.001	0	0	0	1	1	166	6	6	0
bt	bglm	167	50	0.1	2	8	0.001	0	0	0	2	2	165	5	5	0
bt	bglm	167	100	0.1	2	8	0.001	0	0	0	2	2	165	8	8	0
bt	bglm	167	25	0.1	8	2	0.025	0	0	0	8	8	159	6	6	0
bt	bglm	167	50	0.1	8	2	0.025	0	0	0	8	8	159	2	2	0
bt	bglm	167	100	0.1	8	2	0.025	0	0	0	8	7	160	6	6	0
bt	bglm	167	25	0.1	2	8	0.025	0	0	0	2	2	165	13	13	0
bt	bglm	167	50	0.1	2	8	0.025	0	0	0	4	4	163	19	19	0
bt	bglm	167	100	0.1	2	8	0.025	0	0	0	0	0	167	18	17	0
bt	bglm	167	25	0.1	8	2	0.05	0	0	0	7	7	160	6	6	0
bt	bglm	167	50	0.1	8	2	0.05	0	0	0	8	8	159	13	13	0
bt	bglm	167	100	0.1	8	2	0.05	0	0	0	5	5	162	26	25	1
bt	bglm	167	25	0.1	2	8	0.05	0	0	0	0	0	167	36	35	0
bt	bglm	167	50	0.1	2	8	0.05	0	0	0	0	0	167	57	48	0
bt	bglm	167	100	0.1	2	8	0.05	0	0	0	1	1	166	108	84	0
bt	bglm	167	25	0.1	8	2	0.075	0	0	0	8	8	159	16	16	0
bt	bglm	167	50	0.1	8	2	0.075	0	0	0	4	4	163	31	29	2
bt	bglm	167	100	0.1	8	2	0.075	0	0	0	3	3	164	78	67	11
bt	bglm	167	25	0.1	2	8	0.075	0	0	0	0	0	167	62	51	0
bt	bglm	167	50	0.1	2	8	0.075	0	0	0	2	2	165	133	95	0
bt	bglm	167	100	0.1	2	8	0.075	0	0	0	2	2	165	302	145	0
bt	bglm	167	25	0.1	8	2	0.1	0	0	0	4	4	163	32	30	2
bt	bglm	167	50	0.1	8	2	0.1	0	0	0	2	2	165	73	65	8
bt	bglm	167	100	0.1	8	2	0.1	0	0	0	8	8	159	154	119	35
bt	bglm	167	25	0.1	2	8	0.1	0	0	0	1	1	166	135	97	0
bt	bglm	167	50	0.1	2	8	0.1	0	0	0	1	1	166	293	147	0
bt	bglm	167	100	0.1	2	8	0.1	0	0	0	3	3	164	692	167	0
bt	bglm	167	25	0.1	8	2	0.125	0	0	0	3	3	164	77	68	9
bt	bglm	167	50	0.1	8	2	0.125	0	0	0	6	6	161	148	109	39
bt	bglm	167	100	0.1	8	2	0.125	0	0	0	9	9	158	265	155	110
bt	bglm	167	25	0.1	2	8	0.125	0	0	0	0	0	167	283	148	0
bt	bglm	167	50	0.1	2	8	0.125	0	0	0	0	0	167	569	165	0
bt	bglm	167	100	0.1	2	8	0.125	0	0	0	1	1	166	1073	167	33
bt	bglm	167	25	0.1	8	2	0.15	0	0	0	5	5	162	116	96	20
bt	bglm	167	50	0.1	8	2	0.15	0	0	0	8	8	159	223	151	72
bt	bglm	167	100	0.1	8	2	0.15	0	0	0	5	5	162	320	167	153
bt	bglm	167	25	0.1	2	8	0.15	0	0	0	3	3	164	437	161	0
bt	bglm	167	50	0.1	2	8	0.15	0	0	0	1	1	166	901	167	9
bt	bglm	167	100	0.1	2	8	0.15	0	0	0	1	1	166	1278	167	119
bt	bglm	167	25	0.1	8	2	0.175	0	0	0	5	5	162	192	138	54
bt	bglm	167	50	0.1	8	2	0.175	0	0	0	5	4	163	304	166	138
bt	bglm	167	100	0.1	8	2	0.175	0	0	0	6	6	161	330	167	163
bt	bglm	167	25	0.1	2	8	0.175	0	0	0	0	0	167	647	166	0
bt	bglm	167	50	0.1	2	8	0.175	0	0	0	1	1	166	1160	167	61
bt	bglm	167	100	0.1	2	8	0.175	0	0	0	0	0	167	1329	167	160
bt	bglm	167	25	0.1	8	2	0.2	0	0	0	4	4	163	243	148	95
bt	bglm	167	50	0.1	8	2	0.2	0	0	0	3	3	164	328	167	161
bt	bglm	167	100	0.1	8	2	0.2	0	0	0	3	3	164	334	167	167
bt	bglm	167	25	0.1	2	8	0.2	0	0	0	0	0	167	920	167	14
bt	bglm	167	50	0.1	2	8	0.2	0	0	0	0	0	167	1279	167	117
bt	bglm	167	100	0.1	2	8	0.2	0	0	0	1	1	166	1336	167	167
bt	bglm	167	25	0.1	8	2	0.001	0.5	0	0	16	9	158	1	1	0
bt	bglm	167	50	0.1	8	2	0.001	0.5	0	0	5	5	162	2	2	0
bt	bglm	167	100	0.1	8	2	0.001	0.5	0	0	14	9	158	0	0	0
bt	bglm	167	25	0.1	2	8	0.001	0.5	0	0	2	2	165	13	10	0
bt	bglm	167	50	0.1	2	8	0.001	0.5	0	0	2	2	165	7	6	0
bt	bglm	167	100	0.1	2	8	0.001	0.5	0	0	2	2	165	6	6	0
bt	bglm	167	25	0.1	8	2	0.025	0.5	0	0	11	8	159	4	3	1
bt	bglm	167	50	0.1	8	2	0.025	0.5	0	0	7	5	162	8	7	1
bt	bglm	167	100	0.1	8	2	0.025	0.5	0	0	7	6	161	8	8	0
bt	bglm	167	25	0.1	2	8	0.025	0.5	0	0	0	0	167	23	15	0
bt	bglm	167	50	0.1	2	8	0.025	0.5	0	0	1	1	166	29	21	0
bt	bglm	167	100	0.1	2	8	0.025	0.5	0	0	4	3	164	45	28	0
bt	bglm	167	25	0.1	8	2	0.05	0.5	0	0	11	6	161	12	10	2
bt	bglm	167	50	0.1	8	2	0.05	0.5	0	0	8	7	160	10	9	1
bt	bglm	167	100	0.1	8	2	0.05	0.5	0	0	8	7	160	32	26	6
bt	bglm	167	25	0.1	2	8	0.05	0.5	0	0	5	5	162	54	27	0
bt	bglm	167	50	0.1	2	8	0.05	0.5	0	0	1	1	166	44	23	0
bt	bglm	167	100	0.1	2	8	0.05	0.5	0	0	4	3	164	115	42	0
bt	bglm	167	25	0.1	8	2	0.075	0.5	0	0	5	5	162	16	15	1
bt	bglm	167	50	0.1	8	2	0.075	0.5	0	0	8	7	160	30	25	5
bt	bglm	167	100	0.1	8	2	0.075	0.5	0	0	4	4	163	65	49	16
bt	bglm	167	25	0.1	2	8	0.075	0.5	0	0	2	2	165	76	38	0
bt	bglm	167	50	0.1	2	8	0.075	0.5	0	0	5	5	162	148	65	0
bt	bglm	167	100	0.1	2	8	0.075	0.5	0	0	0	0	167	335	100	3
bt	bglm	167	25	0.1	8	2	0.1	0.5	0	0	7	5	162	46	40	6
bt	bglm	167	50	0.1	8	2	0.1	0.5	0	0	6	4	163	96	71	25
bt	bglm	167	100	0.1	8	2	0.1	0.5	0	0	12	6	161	186	124	62
bt	bglm	167	25	0.1	2	8	0.1	0.5	0	0	3	2	165	178	73	2
bt	bglm	167	50	0.1	2	8	0.1	0.5	0	0	1	1	166	330	109	3
bt	bglm	167	100	0.1	2	8	0.1	0.5	0	0	4	4	163	749	152	21
bt	bglm	167	25	0.1	8	2	0.125	0.5	0	0	7	6	161	70	58	12
bt	bglm	167	50	0.1	8	2	0.125	0.5	0	0	5	4	163	152	104	48
bt	bglm	167	100	0.1	8	2	0.125	0.5	0	0	12	8	159	277	156	121
bt	bglm	167	25	0.1	2	8	0.125	0.5	0	0	4	4	163	257	93	1
bt	bglm	167	50	0.1	2	8	0.125	0.5	0	0	1	1	166	658	145	15
bt	bglm	167	100	0.1	2	8	0.125	0.5	0	0	4	4	163	1120	166	84
bt	bglm	167	25	0.1	8	2	0.15	0.5	0	0	7	4	163	133	93	40
bt	bglm	167	50	0.1	8	2	0.15	0.5	0	0	14	9	158	250	149	101
bt	bglm	167	100	0.1	8	2	0.15	0.5	0	0	4	4	163	318	165	153
bt	bglm	167	25	0.1	2	8	0.15	0.5	0	0	1	1	166	449	126	6
bt	bglm	167	50	0.1	2	8	0.15	0.5	0	0	2	2	165	959	164	47
bt	bglm	167	100	0.1	2	8	0.15	0.5	0	0	3	3	164	1289	167	141
bt	bglm	167	25	0.1	8	2	0.175	0.5	0	0	4	4	163	186	116	70
bt	bglm	167	50	0.1	8	2	0.175	0.5	0	0	10	6	161	281	156	125
bt	bglm	167	100	0.1	8	2	0.175	0.5	0	0	4	4	163	333	167	166
bt	bglm	167	25	0.1	2	8	0.175	0.5	0	0	1	1	166	687	151	16
bt	bglm	167	50	0.1	2	8	0.175	0.5	0	0	1	1	166	1180	166	93
bt	bglm	167	100	0.1	2	8	0.175	0.5	0	0	3	3	164	1334	167	165
bt	bglm	167	25	0.1	8	2	0.2	0.5	0	0	8	8	159	240	141	99
bt	bglm	167	50	0.1	8	2	0.2	0.5	0	0	3	3	164	323	166	157
bt	bglm	167	100	0.1	8	2	0.2	0.5	0	0	4	4	163	334	167	167
bt	bglm	167	25	0.1	2	8	0.2	0.5	0	0	1	1	166	952	162	48
bt	bglm	167	50	0.1	2	8	0.2	0.5	0	0	5	4	163	1292	167	141
bt	bglm	167	100	0.1	2	8	0.2	0.5	0	0	2	2	165	1336	167	167
bt	bglm	167	25	0.1	8	2	0.001	0.9	0	0	6	3	164	4	3	1
bt	bglm	167	50	0.1	8	2	0.001	0.9	0	0	14	7	160	6	4	2
bt	bglm	167	100	0.1	8	2	0.001	0.9	0	0	14	6	161	3	2	1
bt	bglm	167	25	0.1	2	8	0.001	0.9	0	0	5	4	163	14	7	0
bt	bglm	167	50	0.1	2	8	0.001	0.9	0	0	4	3	164	27	8	0
bt	bglm	167	100	0.1	2	8	0.001	0.9	0	0	4	3	164	15	5	0
bt	bglm	167	25	0.1	8	2	0.025	0.9	0	0	16	3	164	6	4	2
bt	bglm	167	50	0.1	8	2	0.025	0.9	0	0	21	8	159	7	5	2
bt	bglm	167	100	0.1	8	2	0.025	0.9	0	0	12	6	161	14	9	5
bt	bglm	167	25	0.1	2	8	0.025	0.9	0	0	5	3	164	34	13	2
bt	bglm	167	50	0.1	2	8	0.025	0.9	0	0	5	4	163	36	8	1
bt	bglm	167	100	0.1	2	8	0.025	0.9	0	0	4	3	164	24	10	0
bt	bglm	167	25	0.1	8	2	0.05	0.9	0	0	5	2	165	15	10	5
bt	bglm	167	50	0.1	8	2	0.05	0.9	0	0	34	8	159	15	11	4
bt	bglm	167	100	0.1	8	2	0.05	0.9	0	0	9	5	162	49	32	17
bt	bglm	167	25	0.1	2	8	0.05	0.9	0	0	7	4	163	71	16	3
bt	bglm	167	50	0.1	2	8	0.05	0.9	0	0	3	2	165	111	24	7
bt	bglm	167	100	0.1	2	8	0.05	0.9	0	0	3	3	164	156	36	8
bt	bglm	167	25	0.1	8	2	0.075	0.9	0	0	22	4	163	27	17	10
bt	bglm	167	50	0.1	8	2	0.075	0.9	0	0	24	6	161	54	35	19
bt	bglm	167	100	0.1	8	2	0.075	0.9	0	0	7	2	165	133	74	59
bt	bglm	167	25	0.1	2	8	0.075	0.9	0	0	10	7	160	129	31	7
bt	bglm	167	50	0.1	2	8	0.075	0.9	0	0	4	2	165	199	41	12
bt	bglm	167	100	0.1	2	8	0.075	0.9	0	0	1	1	166	417	78	26
bt	bglm	167	25	0.1	8	2	0.1	0.9	0	0	8	4	163	78	47	31
bt	bglm	167	50	0.1	8	2	0.1	0.9	0	0	23	8	159	121	75	46
bt	bglm	167	100	0.1	8	2	0.1	0.9	0	0	25	7	160	212	115	97
bt	bglm	167	25	0.1	2	8	0.1	0.9	0	0	5	3	164	230	47	11
bt	bglm	167	50	0.1	2	8	0.1	0.9	0	0	8	5	162	407	74	27
bt	bglm	167	100	0.1	2	8	0.1	0.9	0	0	6	3	164	806	127	67
bt	bglm	167	25	0.1	8	2	0.125	0.9	0	0	4	2	165	99	56	43
bt	bglm	167	50	0.1	8	2	0.125	0.9	0	0	7	4	163	177	99	78
bt	bglm	167	100	0.1	8	2	0.125	0.9	0	0	18	7	160	305	159	146
bt	bglm	167	25	0.1	2	8	0.125	0.9	0	0	6	4	163	436	77	27
bt	bglm	167	50	0.1	2	8	0.125	0.9	0	0	1	1	166	733	116	65
bt	bglm	167	100	0.1	2	8	0.125	0.9	0	0	2	2	165	1200	160	133
bt	bglm	167	25	0.1	8	2	0.15	0.9	0	0	19	8	159	176	101	75
bt	bglm	167	50	0.1	8	2	0.15	0.9	0	0	4	3	164	271	146	125
bt	bglm	167	100	0.1	8	2	0.15	0.9	0	0	22	6	161	323	162	161
bt	bglm	167	25	0.1	2	8	0.15	0.9	0	0	5	3	164	586	97	44
bt	bglm	167	50	0.1	2	8	0.15	0.9	0	0	8	6	161	1057	150	103
bt	bglm	167	100	0.1	2	8	0.15	0.9	0	0	3	2	165	1266	164	148
bt	bglm	167	25	0.1	8	2	0.175	0.9	0	0	9	3	164	207	119	88
bt	bglm	167	50	0.1	8	2	0.175	0.9	0	0	14	5	162	302	155	147
bt	bglm	167	100	0.1	8	2	0.175	0.9	0	0	24	6	161	334	167	167
bt	bglm	167	25	0.1	2	8	0.175	0.9	0	0	5	4	163	839	134	72
bt	bglm	167	50	0.1	2	8	0.175	0.9	0	0	3	2	165	1231	163	142
bt	bglm	167	100	0.1	2	8	0.175	0.9	0	0	6	4	163	1336	167	167
bt	bglm	167	25	0.1	8	2	0.2	0.9	0	0	7	2	165	279	147	132
bt	bglm	167	50	0.1	8	2	0.2	0.9	0	0	16	5	162	325	165	160
bt	bglm	167	100	0.1	8	2	0.2	0.9	0	0	9	3	164	334	167	167
bt	bglm	167	25	0.1	2	8	0.2	0.9	0	0	5	3	164	1055	147	114
bt	bglm	167	50	0.1	2	8	0.2	0.9	0	0	2	1	166	1316	167	161
bt	bglm	167	100	0.1	2	8	0.2	0.9	0	0	4	2	165	1335	167	166
bt	bglm	167	25	0.1	8	2	0.001	0	0	0	6	6	161	2	2	0
bt	bglm	167	50	0.1	8	2	0.001	0	0	0	6	6	161	2	2	0
bt	bglm	167	100	0.1	8	2	0.001	0	0	0	6	6	161	0	0	0
bt	bglm	167	25	0.1	2	8	0.001	0	0	0	3	3	164	5	5	0
bt	bglm	167	50	0.1	2	8	0.001	0	0	0	2	2	165	7	7	0
bt	bglm	167	100	0.1	2	8	0.001	0	0	0	1	1	166	6	6	0
bt	bglm	167	25	0.1	8	2	0.025	0	0	0	6	6	161	2	2	0
bt	bglm	167	50	0.1	8	2	0.025	0	0	0	6	6	161	6	5	1
bt	bglm	167	100	0.1	8	2	0.025	0	0	0	5	4	163	4	4	0
bt	bglm	167	25	0.1	2	8	0.025	0	0	0	3	3	164	19	17	0
bt	bglm	167	50	0.1	2	8	0.025	0	0	0	2	2	165	22	20	0
bt	bglm	167	100	0.1	2	8	0.025	0	0	0	1	1	166	14	14	0
bt	bglm	167	25	0.1	8	2	0.05	0	0	0	4	4	163	12	11	1
bt	bglm	167	50	0.1	8	2	0.05	0	0	0	13	11	156	11	10	1
bt	bglm	167	100	0.1	8	2	0.05	0	0	0	6	6	161	28	28	0
bt	bglm	167	25	0.1	2	8	0.05	0	0	0	0	0	167	40	36	0
bt	bglm	167	50	0.1	2	8	0.05	0	0	0	1	1	166	42	38	0
bt	bglm	167	100	0.1	2	8	0.05	0	0	0	1	1	166	78	68	0
bt	bglm	167	25	0.1	8	2	0.075	0	0	0	9	9	158	24	23	1
bt	bglm	167	50	0.1	8	2	0.075	0	0	0	4	4	163	29	29	0
bt	bglm	167	100	0.1	8	2	0.075	0	0	0	8	8	159	84	72	12
bt	bglm	167	25	0.1	2	8	0.075	0	0	0	1	1	166	65	55	0
bt	bglm	167	50	0.1	2	8	0.075	0	0	0	2	2	165	145	99	0
bt	bglm	167	100	0.1	2	8	0.075	0	0	0	1	1	166	286	148	0
bt	bglm	167	25	0.1	8	2	0.1	0	0	0	3	3	164	38	37	1
bt	bglm	167	50	0.1	8	2	0.1	0	0	0	4	4	163	80	74	6
bt	bglm	167	100	0.1	8	2	0.1	0	0	0	3	3	164	183	134	49
bt	bglm	167	25	0.1	2	8	0.1	0	0	0	1	1	166	141	96	0
bt	bglm	167	50	0.1	2	8	0.1	0	0	0	0	0	167	307	137	0
bt	bglm	167	100	0.1	2	8	0.1	0	0	0	3	3	164	697	166	1
bt	bglm	167	25	0.1	8	2	0.125	0	0	0	7	7	160	80	71	9
bt	bglm	167	50	0.1	8	2	0.125	0	0	0	10	10	157	133	111	22
bt	bglm	167	100	0.1	8	2	0.125	0	0	0	8	8	159	266	158	108
bt	bglm	167	25	0.1	2	8	0.125	0	0	0	1	1	166	243	138	0
bt	bglm	167	50	0.1	2	8	0.125	0	0	0	0	0	167	582	166	1
bt	bglm	167	100	0.1	2	8	0.125	0	0	0	2	2	165	1072	167	27
bt	bglm	167	25	0.1	8	2	0.15	0	0	0	7	7	160	128	102	26
bt	bglm	167	50	0.1	8	2	0.15	0	0	0	9	9	158	231	150	81
bt	bglm	167	100	0.1	8	2	0.15	0	0	0	4	4	163	320	166	154
bt	bglm	167	25	0.1	2	8	0.15	0	0	0	0	0	167	445	158	0
bt	bglm	167	50	0.1	2	8	0.15	0	0	0	0	0	167	917	167	7
bt	bglm	167	100	0.1	2	8	0.15	0	0	0	2	2	165	1268	167	112
bt	bglm	167	25	0.1	8	2	0.175	0	0	0	5	5	162	187	132	55
bt	bglm	167	50	0.1	8	2	0.175	0	0	0	5	5	162	296	165	131
bt	bglm	167	100	0.1	8	2	0.175	0	0	0	6	6	161	332	167	165
bt	bglm	167	25	0.1	2	8	0.175	0	0	0	0	0	167	716	167	1
bt	bglm	167	50	0.1	2	8	0.175	0	0	0	1	1	166	1172	167	64
bt	bglm	167	100	0.1	2	8	0.175	0	0	0	3	3	164	1331	167	162
bt	bglm	167	25	0.1	8	2	0.2	0	0	0	8	7	160	248	160	88
bt	bglm	167	50	0.1	8	2	0.2	0	0	0	4	4	163	323	167	156
bt	bglm	167	100	0.1	8	2	0.2	0	0	0	10	10	157	334	167	167
bt	bglm	167	25	0.1	2	8	0.2	0	0	0	1	1	166	896	167	6
bt	bglm	167	50	0.1	2	8	0.2	0	0	0	1	1	166	1284	167	123
bt	bglm	167	100	0.1	2	8	0.2	0	0	0	2	2	165	1336	167	167
bt	bglm	167	25	0.1	8	2	0.001	0.5	0	0	3	3	164	0	0	0
bt	bglm	167	50	0.1	8	2	0.001	0.5	0	0	11	8	159	0	0	0
bt	bglm	167	100	0.1	8	2	0.001	0.5	0	0	17	13	154	1	1	0
bt	bglm	167	25	0.1	2	8	0.001	0.5	0	0	2	2	165	3	3	0
bt	bglm	167	50	0.1	2	8	0.001	0.5	0	0	4	4	163	6	4	0
bt	bglm	167	100	0.1	2	8	0.001	0.5	0	0	6	6	161	4	4	0
bt	bglm	167	25	0.1	8	2	0.025	0.5	0	0	11	11	156	4	4	0
bt	bglm	167	50	0.1	8	2	0.025	0.5	0	0	9	6	161	3	3	0
bt	bglm	167	100	0.1	8	2	0.025	0.5	0	0	14	8	159	7	7	0
bt	bglm	167	25	0.1	2	8	0.025	0.5	0	0	2	2	165	11	8	0
bt	bglm	167	50	0.1	2	8	0.025	0.5	0	0	5	5	162	18	12	0
bt	bglm	167	100	0.1	2	8	0.025	0.5	0	0	0	0	167	16	9	0
bt	bglm	167	25	0.1	8	2	0.05	0.5	0	0	12	11	156	3	3	0
bt	bglm	167	50	0.1	8	2	0.05	0.5	0	0	12	10	157	14	12	2
bt	bglm	167	100	0.1	8	2	0.05	0.5	0	0	10	5	162	33	31	2
bt	bglm	167	25	0.1	2	8	0.05	0.5	0	0	3	3	164	35	22	0
bt	bglm	167	50	0.1	2	8	0.05	0.5	0	0	2	2	165	52	26	0
bt	bglm	167	100	0.1	2	8	0.05	0.5	0	0	2	2	165	113	54	0
bt	bglm	167	25	0.1	8	2	0.075	0.5	0	0	5	5	162	26	22	4
bt	bglm	167	50	0.1	8	2	0.075	0.5	0	0	7	7	160	43	34	9
bt	bglm	167	100	0.1	8	2	0.075	0.5	0	0	10	9	158	69	54	15
bt	bglm	167	25	0.1	2	8	0.075	0.5	0	0	0	0	167	80	43	0
bt	bglm	167	50	0.1	2	8	0.075	0.5	0	0	1	1	166	170	73	1
bt	bglm	167	100	0.1	2	8	0.075	0.5	0	0	2	2	165	321	107	4
bt	bglm	167	25	0.1	8	2	0.1	0.5	0	0	2	2	165	39	35	4
bt	bglm	167	50	0.1	8	2	0.1	0.5	0	0	7	6	161	86	63	23
bt	bglm	167	100	0.1	8	2	0.1	0.5	0	0	6	5	162	180	118	62
bt	bglm	167	25	0.1	2	8	0.1	0.5	0	0	1	1	166	124	60	0
bt	bglm	167	50	0.1	2	8	0.1	0.5	0	0	2	2	165	349	115	4
bt	bglm	167	100	0.1	2	8	0.1	0.5	0	0	1	1	166	730	146	31
bt	bglm	167	25	0.1	8	2	0.125	0.5	0	0	5	5	162	82	67	15
bt	bglm	167	50	0.1	8	2	0.125	0.5	0	0	9	5	162	179	116	63
bt	bglm	167	100	0.1	8	2	0.125	0.5	0	0	6	3	164	281	156	125
bt	bglm	167	25	0.1	2	8	0.125	0.5	0	0	2	2	165	320	105	3
bt	bglm	167	50	0.1	2	8	0.125	0.5	0	0	2	2	165	706	149	22
bt	bglm	167	100	0.1	2	8	0.125	0.5	0	0	1	1	166	1068	165	75
bt	bglm	167	25	0.1	8	2	0.15	0.5	0	0	4	3	164	139	97	42
bt	bglm	167	50	0.1	8	2	0.15	0.5	0	0	9	6	161	242	147	95
bt	bglm	167	100	0.1	8	2	0.15	0.5	0	0	8	5	162	318	164	154
bt	bglm	167	25	0.1	2	8	0.15	0.5	0	0	0	0	167	496	133	10
bt	bglm	167	50	0.1	2	8	0.15	0.5	0	0	1	1	166	925	165	50
bt	bglm	167	100	0.1	2	8	0.15	0.5	0	0	1	1	166	1297	167	142
bt	bglm	167	25	0.1	8	2	0.175	0.5	0	0	6	6	161	178	116	62
bt	bglm	167	50	0.1	8	2	0.175	0.5	0	0	5	4	163	300	162	138
bt	bglm	167	100	0.1	8	2	0.175	0.5	0	0	6	6	161	334	167	167
bt	bglm	167	25	0.1	2	8	0.175	0.5	0	0	1	1	166	652	148	14
bt	bglm	167	50	0.1	2	8	0.175	0.5	0	0	2	2	165	1170	166	99
bt	bglm	167	100	0.1	2	8	0.175	0.5	0	0	0	0	167	1335	167	166
bt	bglm	167	25	0.1	8	2	0.2	0.5	0	0	6	5	162	254	149	105
bt	bglm	167	50	0.1	8	2	0.2	0.5	0	0	4	4	163	324	166	158
bt	bglm	167	100	0.1	8	2	0.2	0.5	0	0	6	4	163	334	167	167
bt	bglm	167	25	0.1	2	8	0.2	0.5	0	0	2	2	165	923	160	46
bt	bglm	167	50	0.1	2	8	0.2	0.5	0	0	1	1	166	1287	167	138
bt	bglm	167	100	0.1	2	8	0.2	0.5	0	0	4	4	163	1335	167	166
bt	bglm	167	25	0.1	8	2	0.001	0.9	0	0	11	5	162	5	5	0
bt	bglm	167	50	0.1	8	2	0.001	0.9	0	0	13	4	163	3	2	1
bt	bglm	167	100	0.1	8	2	0.001	0.9	0	0	12	5	162	11	7	4
bt	bglm	167	25	0.1	2	8	0.001	0.9	0	0	3	2	165	21	8	1
bt	bglm	167	50	0.1	2	8	0.001	0.9	0	0	8	7	160	10	6	0
bt	bglm	167	100	0.1	2	8	0.001	0.9	0	0	2	2	165	24	8	0
bt	bglm	167	25	0.1	8	2	0.025	0.9	0	0	54	12	155	10	6	4
bt	bglm	167	50	0.1	8	2	0.025	0.9	0	0	8	3	164	21	13	8
bt	bglm	167	100	0.1	8	2	0.025	0.9	0	0	36	7	160	14	11	3
bt	bglm	167	25	0.1	2	8	0.025	0.9	0	0	6	4	163	33	8	1
bt	bglm	167	50	0.1	2	8	0.025	0.9	0	0	6	4	163	42	10	1
bt	bglm	167	100	0.1	2	8	0.025	0.9	0	0	4	3	164	44	14	0
bt	bglm	167	25	0.1	8	2	0.05	0.9	0	0	16	5	162	23	15	8
bt	bglm	167	50	0.1	8	2	0.05	0.9	0	0	9	6	161	21	13	8
bt	bglm	167	100	0.1	8	2	0.05	0.9	0	0	2	2	165	46	30	16
bt	bglm	167	25	0.1	2	8	0.05	0.9	0	0	6	4	163	59	12	3
bt	bglm	167	50	0.1	2	8	0.05	0.9	0	0	0	0	167	78	20	6
bt	bglm	167	100	0.1	2	8	0.05	0.9	0	0	1	1	166	153	35	7
bt	bglm	167	25	0.1	8	2	0.075	0.9	0	0	20	9	158	25	15	10
bt	bglm	167	50	0.1	8	2	0.075	0.9	0	0	11	3	164	52	34	18
bt	bglm	167	100	0.1	8	2	0.075	0.9	0	0	55	11	156	116	69	47
bt	bglm	167	25	0.1	2	8	0.075	0.9	0	0	7	4	163	99	22	7
bt	bglm	167	50	0.1	2	8	0.075	0.9	0	0	7	4	163	187	42	11
bt	bglm	167	100	0.1	2	8	0.075	0.9	0	0	4	3	164	515	92	40
bt	bglm	167	25	0.1	8	2	0.1	0.9	0	0	17	7	160	69	44	25
bt	bglm	167	50	0.1	8	2	0.1	0.9	0	0	18	7	160	117	67	50
bt	bglm	167	100	0.1	8	2	0.1	0.9	0	0	17	6	161	202	116	86
bt	bglm	167	25	0.1	2	8	0.1	0.9	0	0	0	0	167	288	58	17
bt	bglm	167	50	0.1	2	8	0.1	0.9	0	0	2	2	165	422	78	26
bt	bglm	167	100	0.1	2	8	0.1	0.9	0	0	4	3	164	799	131	65
bt	bglm	167	25	0.1	8	2	0.125	0.9	0	0	11	4	163	120	69	51
bt	bglm	167	50	0.1	8	2	0.125	0.9	0	0	24	7	160	187	104	83
bt	bglm	167	100	0.1	8	2	0.125	0.9	0	0	9	3	164	284	150	134
bt	bglm	167	25	0.1	2	8	0.125	0.9	0	0	1	1	166	446	84	26
bt	bglm	167	50	0.1	2	8	0.125	0.9	0	0	4	3	164	847	137	69
bt	bglm	167	100	0.1	2	8	0.125	0.9	0	0	3	3	164	1163	157	119
bt	bglm	167	25	0.1	8	2	0.15	0.9	0	0	8	4	163	153	89	64
bt	bglm	167	50	0.1	8	2	0.15	0.9	0	0	14	4	163	279	146	133
bt	bglm	167	100	0.1	8	2	0.15	0.9	0	0	15	5	162	325	164	161
bt	bglm	167	25	0.1	2	8	0.15	0.9	0	0	7	5	162	601	103	48
bt	bglm	167	50	0.1	2	8	0.15	0.9	0	0	1	1	166	1048	144	108
bt	bglm	167	100	0.1	2	8	0.15	0.9	0	0	6	5	162	1294	167	156
bt	bglm	167	25	0.1	8	2	0.175	0.9	0	0	9	4	163	220	120	100
bt	bglm	167	50	0.1	8	2	0.175	0.9	0	0	37	9	158	310	158	152
bt	bglm	167	100	0.1	8	2	0.175	0.9	0	0	7	4	163	334	167	167
bt	bglm	167	25	0.1	2	8	0.175	0.9	0	0	0	0	167	826	128	73
bt	bglm	167	50	0.1	2	8	0.175	0.9	0	0	4	3	164	1257	162	149
bt	bglm	167	100	0.1	2	8	0.175	0.9	0	0	4	2	165	1331	167	165
bt	bglm	167	25	0.1	8	2	0.2	0.9	0	0	22	5	162	286	150	136
bt	bglm	167	50	0.1	8	2	0.2	0.9	0	0	1	1	166	332	166	166
bt	bglm	167	100	0.1	8	2	0.2	0.9	0	0	15	3	164	334	167	167
bt	bglm	167	25	0.1	2	8	0.2	0.9	0	0	1	1	166	969	142	94
bt	bglm	167	50	0.1	2	8	0.2	0.9	0	0	4	3	164	1306	166	155
bt	bglm	167	100	0.1	2	8	0.2	0.9	0	0	0	0	167	1336	167	167
bt	bglm	167	25	0.1	8	2	0.001	0	0	0	5	5	162	5	5	0
bt	bglm	167	50	0.1	8	2	0.001	0	0	0	7	7	160	1	1	0
bt	bglm	167	100	0.1	8	2	0.001	0	0	0	6	6	161	1	1	0
bt	bglm	167	25	0.1	2	8	0.001	0	0	0	3	3	164	4	4	0
bt	bglm	167	50	0.1	2	8	0.001	0	0	0	3	3	164	6	6	0
bt	bglm	167	100	0.1	2	8	0.001	0	0	0	2	2	165	9	9	0
bt	bglm	167	25	0.1	8	2	0.025	0	0	0	3	3	164	4	4	0
bt	bglm	167	50	0.1	8	2	0.025	0	0	0	6	6	161	0	0	0
bt	bglm	167	100	0.1	8	2	0.025	0	0	0	6	6	161	5	5	0
bt	bglm	167	25	0.1	2	8	0.025	0	0	0	3	3	164	12	11	0
bt	bglm	167	50	0.1	2	8	0.025	0	0	0	1	1	166	17	15	0
bt	bglm	167	100	0.1	2	8	0.025	0	0	0	3	3	164	26	24	0
bt	bglm	167	25	0.1	8	2	0.05	0	0	0	3	3	164	5	5	0
bt	bglm	167	50	0.1	8	2	0.05	0	0	0	0	0	167	16	16	0
bt	bglm	167	100	0.1	8	2	0.05	0	0	0	9	9	158	27	27	0
bt	bglm	167	25	0.1	2	8	0.05	0	0	0	1	1	166	35	35	0
bt	bglm	167	50	0.1	2	8	0.05	0	0	0	1	1	166	56	50	0
bt	bglm	167	100	0.1	2	8	0.05	0	0	0	1	1	166	101	78	0
bt	bglm	167	25	0.1	8	2	0.075	0	0	0	5	5	162	21	21	0
bt	bglm	167	50	0.1	8	2	0.075	0	0	0	9	9	158	30	28	2
bt	bglm	167	100	0.1	8	2	0.075	0	0	0	6	6	161	91	78	13
bt	bglm	167	25	0.1	2	8	0.075	0	0	0	2	1	166	60	47	0
bt	bglm	167	50	0.1	2	8	0.075	0	0	0	3	3	164	138	100	0
bt	bglm	167	100	0.1	2	8	0.075	0	0	0	3	3	164	273	137	0
bt	bglm	167	25	0.1	8	2	0.1	0	0	0	5	4	163	41	37	4
bt	bglm	167	50	0.1	8	2	0.1	0	0	0	6	6	161	69	62	7
bt	bglm	167	100	0.1	8	2	0.1	0	0	0	6	6	161	184	133	51
bt	bglm	167	25	0.1	2	8	0.1	0	0	0	0	0	167	123	86	0
bt	bglm	167	50	0.1	2	8	0.1	0	0	0	4	4	163	318	148	0
bt	bglm	167	100	0.1	2	8	0.1	0	0	0	3	3	164	650	165	0
bt	bglm	167	25	0.1	8	2	0.125	0	0	0	7	7	160	59	57	2
bt	bglm	167	50	0.1	8	2	0.125	0	0	0	10	10	157	165	117	48
bt	bglm	167	100	0.1	8	2	0.125	0	0	0	5	5	162	269	164	105
bt	bglm	167	25	0.1	2	8	0.125	0	0	0	1	1	166	254	134	0
bt	bglm	167	50	0.1	2	8	0.125	0	0	0	1	1	166	593	166	0
bt	bglm	167	100	0.1	2	8	0.125	0	0	0	1	1	166	1069	167	28
bt	bglm	167	25	0.1	8	2	0.15	0	0	0	7	7	160	126	104	22
bt	bglm	167	50	0.1	8	2	0.15	0	0	0	6	6	161	230	147	83
bt	bglm	167	100	0.1	8	2	0.15	0	0	0	7	7	160	318	166	152
bt	bglm	167	25	0.1	2	8	0.15	0	0	0	0	0	167	473	157	0
bt	bglm	167	50	0.1	2	8	0.15	0	0	0	0	0	167	892	167	3
bt	bglm	167	100	0.1	2	8	0.15	0	0	0	4	4	163	1272	167	118
bt	bglm	167	25	0.1	8	2	0.175	0	0	0	7	7	160	197	140	57
bt	bglm	167	50	0.1	8	2	0.175	0	0	0	3	3	164	294	165	129
bt	bglm	167	100	0.1	8	2	0.175	0	0	0	8	8	159	334	167	167
bt	bglm	167	25	0.1	2	8	0.175	0	0	0	2	2	165	667	167	2
bt	bglm	167	50	0.1	2	8	0.175	0	0	0	1	1	166	1146	167	47
bt	bglm	167	100	0.1	2	8	0.175	0	0	0	1	1	166	1328	167	159
bt	bglm	167	25	0.1	8	2	0.2	0	0	0	3	3	164	243	156	87
bt	bglm	167	50	0.1	8	2	0.2	0	0	0	3	3	164	323	166	157
bt	bglm	167	100	0.1	8	2	0.2	0	0	0	4	4	163	334	167	167
bt	bglm	167	25	0.1	2	8	0.2	0	0	0	0	0	167	909	167	7
bt	bglm	167	50	0.1	2	8	0.2	0	0	0	1	1	166	1283	167	122
bt	bglm	167	100	0.1	2	8	0.2	0	0	0	2	2	165	1335	167	166
bt	bglm	167	25	0.1	8	2	0.001	0.5	0	0	13	10	157	4	3	1
bt	bglm	167	50	0.1	8	2	0.001	0.5	0	0	8	7	160	2	2	0
bt	bglm	167	100	0.1	8	2	0.001	0.5	0	0	15	9	158	0	0	0
bt	bglm	167	25	0.1	2	8	0.001	0.5	0	0	0	0	167	18	12	0
bt	bglm	167	50	0.1	2	8	0.001	0.5	0	0	4	4	163	13	9	0
bt	bglm	167	100	0.1	2	8	0.001	0.5	0	0	2	2	165	7	7	0
bt	bglm	167	25	0.1	8	2	0.025	0.5	0	0	11	7	160	1	1	0
bt	bglm	167	50	0.1	8	2	0.025	0.5	0	0	14	8	159	3	3	0
bt	bglm	167	100	0.1	8	2	0.025	0.5	0	0	8	5	162	8	8	0
bt	bglm	167	25	0.1	2	8	0.025	0.5	0	0	0	0	167	10	9	0
bt	bglm	167	50	0.1	2	8	0.025	0.5	0	0	1	1	166	20	15	0
bt	bglm	167	100	0.1	2	8	0.025	0.5	0	0	2	2	165	34	22	0
bt	bglm	167	25	0.1	8	2	0.05	0.5	0	0	8	7	160	17	16	1
bt	bglm	167	50	0.1	8	2	0.05	0.5	0	0	11	8	159	25	22	3
bt	bglm	167	100	0.1	8	2	0.05	0.5	0	0	6	5	162	26	25	1
bt	bglm	167	25	0.1	2	8	0.05	0.5	0	0	2	2	165	26	16	0
bt	bglm	167	50	0.1	2	8	0.05	0.5	0	0	4	4	163	49	24	0
bt	bglm	167	100	0.1	2	8	0.05	0.5	0	0	3	3	164	96	48	1
bt	bglm	167	25	0.1	8	2	0.075	0.5	0	0	8	7	160	21	18	3
bt	bglm	167	50	0.1	8	2	0.075	0.5	0	0	10	6	161	34	29	5
bt	bglm	167	100	0.1	8	2	0.075	0.5	0	0	5	5	162	73	59	14
bt	bglm	167	25	0.1	2	8	0.075	0.5	0	0	0	0	167	66	36	0
bt	bglm	167	50	0.1	2	8	0.075	0.5	0	0	3	3	164	146	67	0
bt	bglm	167	100	0.1	2	8	0.075	0.5	0	0	2	2	165	364	111	3
bt	bglm	167	25	0.1	8	2	0.1	0.5	0	0	13	10	157	44	36	8
bt	bglm	167	50	0.1	8	2	0.1	0.5	0	0	9	8	159	96	72	24
bt	bglm	167	100	0.1	8	2	0.1	0.5	0	0	10	7	160	198	129	69
bt	bglm	167	25	0.1	2	8	0.1	0.5	0	0	2	2	165	135	70	0
bt	bglm	167	50	0.1	2	8	0.1	0.5	0	0	3	3	164	279	93	3
bt	bglm	167	100	0.1	2	8	0.1	0.5	0	0	1	1	166	731	153	25
bt	bglm	167	25	0.1	8	2	0.125	0.5	0	0	3	3	164	87	67	20
bt	bglm	167	50	0.1	8	2	0.125	0.5	0	0	8	7	160	146	105	41
bt	bglm	167	100	0.1	8	2	0.125	0.5	0	0	12	7	160	263	150	113
bt	bglm	167	25	0.1	2	8	0.125	0.5	0	0	3	3	164	273	100	2
bt	bglm	167	50	0.1	2	8	0.125	0.5	0	0	1	1	166	603	143	14
bt	bglm	167	100	0.1	2	8	0.125	0.5	0	0	2	2	165	1146	167	88
bt	bglm	167	25	0.1	8	2	0.15	0.5	0	0	8	5	162	134	92	42
bt	bglm	167	50	0.1	8	2	0.15	0.5	0	0	4	4	163	241	149	92
bt	bglm	167	100	0.1	8	2	0.15	0.5	0	0	8	7	160	322	165	157
bt	bglm	167	25	0.1	2	8	0.15	0.5	0	0	0	0	167	484	135	6
bt	bglm	167	50	0.1	2	8	0.15	0.5	0	0	3	3	164	905	160	52
bt	bglm	167	100	0.1	2	8	0.15	0.5	0	0	3	2	165	1289	166	139
bt	bglm	167	25	0.1	8	2	0.175	0.5	0	0	9	5	162	200	125	75
bt	bglm	167	50	0.1	8	2	0.175	0.5	0	0	7	4	163	299	161	138
bt	bglm	167	100	0.1	8	2	0.175	0.5	0	0	9	6	161	334	167	167
bt	bglm	167	25	0.1	2	8	0.175	0.5	0	0	1	1	166	724	151	19
bt	bglm	167	50	0.1	2	8	0.175	0.5	0	0	1	1	166	1186	166	97
bt	bglm	167	100	0.1	2	8	0.175	0.5	0	0	1	1	166	1336	167	167
bt	bglm	167	25	0.1	8	2	0.2	0.5	0	0	6	6	161	237	142	95
bt	bglm	167	50	0.1	8	2	0.2	0.5	0	0	11	8	159	327	167	160
bt	bglm	167	100	0.1	8	2	0.2	0.5	0	0	14	9	158	334	167	167
bt	bglm	167	25	0.1	2	8	0.2	0.5	0	0	0	0	167	987	164	55
bt	bglm	167	50	0.1	2	8	0.2	0.5	0	0	2	2	165	1292	167	145
bt	bglm	167	100	0.1	2	8	0.2	0.5	0	0	2	2	165	1336	167	167
bt	bglm	167	25	0.1	8	2	0.001	0.9	0	0	6	4	163	4	3	1
bt	bglm	167	50	0.1	8	2	0.001	0.9	0	0	18	5	162	3	2	1
bt	bglm	167	100	0.1	8	2	0.001	0.9	0	0	11	5	162	1	1	0
bt	bglm	167	25	0.1	2	8	0.001	0.9	0	0	3	2	165	13	6	1
bt	bglm	167	50	0.1	2	8	0.001	0.9	0	0	8	6	161	17	9	0
bt	bglm	167	100	0.1	2	8	0.001	0.9	0	0	5	3	164	24	9	1
bt	bglm	167	25	0.1	8	2	0.025	0.9	0	0	18	7	160	3	2	1
bt	bglm	167	50	0.1	8	2	0.025	0.9	0	0	1	1	166	14	11	3
bt	bglm	167	100	0.1	8	2	0.025	0.9	0	0	16	7	160	15	9	6
bt	bglm	167	25	0.1	2	8	0.025	0.9	0	0	13	9	158	26	8	2
bt	bglm	167	50	0.1	2	8	0.025	0.9	0	0	2	2	165	28	10	0
bt	bglm	167	100	0.1	2	8	0.025	0.9	0	0	7	5	162	52	15	1
bt	bglm	167	25	0.1	8	2	0.05	0.9	0	0	11	4	163	9	7	2
bt	bglm	167	50	0.1	8	2	0.05	0.9	0	0	11	6	161	29	18	11
bt	bglm	167	100	0.1	8	2	0.05	0.9	0	0	16	3	164	34	23	11
bt	bglm	167	25	0.1	2	8	0.05	0.9	0	0	4	3	164	67	18	3
bt	bglm	167	50	0.1	2	8	0.05	0.9	0	0	4	2	165	84	21	2
bt	bglm	167	100	0.1	2	8	0.05	0.9	0	0	2	2	165	137	33	6
bt	bglm	167	25	0.1	8	2	0.075	0.9	0	0	11	7	160	23	15	8
bt	bglm	167	50	0.1	8	2	0.075	0.9	0	0	8	3	164	45	29	16
bt	bglm	167	100	0.1	8	2	0.075	0.9	0	0	16	6	161	109	69	40
bt	bglm	167	25	0.1	2	8	0.075	0.9	0	0	8	5	162	151	35	8
bt	bglm	167	50	0.1	2	8	0.075	0.9	0	0	4	3	164	202	44	11
bt	bglm	167	100	0.1	2	8	0.075	0.9	0	0	6	4	163	387	77	24
bt	bglm	167	25	0.1	8	2	0.1	0.9	0	0	0	0	167	66	44	22
bt	bglm	167	50	0.1	8	2	0.1	0.9	0	0	8	1	166	97	61	36
bt	bglm	167	100	0.1	8	2	0.1	0.9	0	0	13	6	161	196	112	84
bt	bglm	167	25	0.1	2	8	0.1	0.9	0	0	2	2	165	199	41	12
bt	bglm	167	50	0.1	2	8	0.1	0.9	0	0	3	2	165	367	71	22
bt	bglm	167	100	0.1	2	8	0.1	0.9	0	0	5	3	164	858	137	74
bt	bglm	167	25	0.1	8	2	0.125	0.9	0	0	15	8	159	112	66	46
bt	bglm	167	50	0.1	8	2	0.125	0.9	0	0	14	4	163	195	109	86
bt	bglm	167	100	0.1	8	2	0.125	0.9	0	0	19	6	161	296	154	142
bt	bglm	167	25	0.1	2	8	0.125	0.9	0	0	0	0	167	382	76	25
bt	bglm	167	50	0.1	2	8	0.125	0.9	0	0	2	2	165	787	128	64
bt	bglm	167	100	0.1	2	8	0.125	0.9	0	0	5	3	164	1232	163	134
bt	bglm	167	25	0.1	8	2	0.15	0.9	0	0	14	9	158	187	107	80
bt	bglm	167	50	0.1	8	2	0.15	0.9	0	0	23	7	160	258	143	115
bt	bglm	167	100	0.1	8	2	0.15	0.9	0	0	30	9	158	324	163	161
bt	bglm	167	25	0.1	2	8	0.15	0.9	0	0	2	1	166	643	109	47
bt	bglm	167	50	0.1	2	8	0.15	0.9	0	0	2	2	165	1037	147	111
bt	bglm	167	100	0.1	2	8	0.15	0.9	0	0	2	2	165	1301	164	156
bt	bglm	167	25	0.1	8	2	0.175	0.9	0	0	12	4	163	235	124	111
bt	bglm	167	50	0.1	8	2	0.175	0.9	0	0	0	0	167	302	155	147
bt	bglm	167	100	0.1	8	2	0.175	0.9	0	0	3	2	165	333	167	166
bt	bglm	167	25	0.1	2	8	0.175	0.9	0	0	1	1	166	844	132	76
bt	bglm	167	50	0.1	2	8	0.175	0.9	0	0	8	5	162	1179	160	129
bt	bglm	167	100	0.1	2	8	0.175	0.9	0	0	2	2	165	1336	167	167
bt	bglm	167	25	0.1	8	2	0.2	0.9	0	0	25	8	159	270	142	128
bt	bglm	167	50	0.1	8	2	0.2	0.9	0	0	12	4	163	327	165	162
bt	bglm	167	100	0.1	8	2	0.2	0.9	0	0	21	6	161	334	167	167
bt	bglm	167	25	0.1	2	8	0.2	0.9	0	0	1	1	166	1024	150	99
bt	bglm	167	50	0.1	2	8	0.2	0.9	0	0	6	5	162	1294	165	153
bt	bglm	167	100	0.1	2	8	0.2	0.9	0	0	6	5	162	1336	167	167
bt	bglm	167	25	0.1	8	2	0.001	0	0	0	2	2	165	4	4	0
bt	bglm	167	50	0.1	8	2	0.001	0	0	0	5	5	162	2	2	0
bt	bglm	167	100	0.1	8	2	0.001	0	0	0	3	3	164	0	0	0
bt	bglm	167	25	0.1	2	8	0.001	0	0	0	0	0	167	6	6	0
bt	bglm	167	50	0.1	2	8	0.001	0	0	0	2	2	165	4	3	0
bt	bglm	167	100	0.1	2	8	0.001	0	0	0	1	1	166	5	5	0
bt	bglm	167	25	0.1	8	2	0.025	0	0	0	4	4	163	5	5	0
bt	bglm	167	50	0.1	8	2	0.025	0	0	0	7	7	160	5	5	0
bt	bglm	167	100	0.1	8	2	0.025	0	0	0	5	5	162	3	3	0
bt	bglm	167	25	0.1	2	8	0.025	0	0	0	3	3	164	10	10	0
bt	bglm	167	50	0.1	2	8	0.025	0	0	0	1	1	166	18	18	0
bt	bglm	167	100	0.1	2	8	0.025	0	0	0	1	1	166	20	17	0
bt	bglm	167	25	0.1	8	2	0.05	0	0	0	5	5	162	4	4	0
bt	bglm	167	50	0.1	8	2	0.05	0	0	0	10	10	157	15	14	1
bt	bglm	167	100	0.1	8	2	0.05	0	0	0	8	7	160	27	27	0
bt	bglm	167	25	0.1	2	8	0.05	0	0	0	0	0	167	42	37	0
bt	bglm	167	50	0.1	2	8	0.05	0	0	0	1	1	166	55	50	0
bt	bglm	167	100	0.1	2	8	0.05	0	0	0	1	1	166	117	86	0
bt	bglm	167	25	0.1	8	2	0.075	0	0	0	9	9	158	20	20	0
bt	bglm	167	50	0.1	8	2	0.075	0	0	0	1	1	166	29	27	2
bt	bglm	167	100	0.1	8	2	0.075	0	0	0	2	2	165	66	60	6
bt	bglm	167	25	0.1	2	8	0.075	0	0	0	2	2	165	61	52	0
bt	bglm	167	50	0.1	2	8	0.075	0	0	0	1	1	166	149	105	0
bt	bglm	167	100	0.1	2	8	0.075	0	0	0	3	3	164	287	137	0
bt	bglm	167	25	0.1	8	2	0.1	0	0	0	4	4	163	41	38	3
bt	bglm	167	50	0.1	8	2	0.1	0	0	0	5	5	162	67	55	12
bt	bglm	167	100	0.1	8	2	0.1	0	0	0	8	8	159	177	131	46
bt	bglm	167	25	0.1	2	8	0.1	0	0	0	1	1	166	155	103	0
bt	bglm	167	50	0.1	2	8	0.1	0	0	0	2	2	165	295	140	0
bt	bglm	167	100	0.1	2	8	0.1	0	0	0	0	0	167	631	165	2
bt	bglm	167	25	0.1	8	2	0.125	0	0	0	5	5	162	69	59	10
bt	bglm	167	50	0.1	8	2	0.125	0	0	0	9	9	158	153	118	35
bt	bglm	167	100	0.1	8	2	0.125	0	0	0	7	7	160	259	160	99
bt	bglm	167	25	0.1	2	8	0.125	0	0	0	0	0	167	263	140	0
bt	bglm	167	50	0.1	2	8	0.125	0	0	0	0	0	167	570	166	0
bt	bglm	167	100	0.1	2	8	0.125	0	0	0	1	1	166	1099	167	41
bt	bglm	167	25	0.1	8	2	0.15	0	0	0	5	5	162	117	95	22
bt	bglm	167	50	0.1	8	2	0.15	0	0	0	8	8	159	232	153	79
bt	bglm	167	100	0.1	8	2	0.15	0	0	0	4	4	163	320	166	154
bt	bglm	167	25	0.1	2	8	0.15	0	0	0	0	0	167	482	165	0
bt	bglm	167	50	0.1	2	8	0.15	0	0	0	0	0	167	910	167	9
bt	bglm	167	100	0.1	2	8	0.15	0	0	0	5	5	162	1275	167	113
bt	bglm	167	25	0.1	8	2	0.175	0	0	0	6	6	161	190	134	56
bt	bglm	167	50	0.1	8	2	0.175	0	0	0	2	2	165	298	165	133
bt	bglm	167	100	0.1	8	2	0.175	0	0	0	8	7	160	332	167	165
bt	bglm	167	25	0.1	2	8	0.175	0	0	0	0	0	167	674	166	0
bt	bglm	167	50	0.1	2	8	0.175	0	0	0	4	4	163	1138	167	42
bt	bglm	167	100	0.1	2	8	0.175	0	0	0	0	0	167	1332	167	163
bt	bglm	167	25	0.1	8	2	0.2	0	0	0	3	3	164	244	153	91
bt	bglm	167	50	0.1	8	2	0.2	0	0	0	6	6	161	326	167	159
bt	bglm	167	100	0.1	8	2	0.2	0	0	0	8	7	160	334	167	167
bt	bglm	167	25	0.1	2	8	0.2	0	0	0	2	2	165	960	167	8
bt	bglm	167	50	0.1	2	8	0.2	0	0	0	2	2	165	1284	167	121
bt	bglm	167	100	0.1	2	8	0.2	0	0	0	2	2	165	1335	167	166
bt	bglm	167	25	0.1	8	2	0.001	0.5	0	0	12	9	158	5	5	0
bt	bglm	167	50	0.1	8	2	0.001	0.5	0	0	11	7	160	0	0	0
bt	bglm	167	100	0.1	8	2	0.001	0.5	0	0	7	6	161	4	3	1
bt	bglm	167	25	0.1	2	8	0.001	0.5	0	0	2	2	165	6	6	0
bt	bglm	167	50	0.1	2	8	0.001	0.5	0	0	1	1	166	4	3	0
bt	bglm	167	100	0.1	2	8	0.001	0.5	0	0	1	1	166	15	12	0
bt	bglm	167	25	0.1	8	2	0.025	0.5	0	0	8	6	161	5	5	0
bt	bglm	167	50	0.1	8	2	0.025	0.5	0	0	7	6	161	6	6	0
bt	bglm	167	100	0.1	8	2	0.025	0.5	0	0	11	8	159	5	5	0
bt	bglm	167	25	0.1	2	8	0.025	0.5	0	0	6	5	162	13	12	0
bt	bglm	167	50	0.1	2	8	0.025	0.5	0	0	1	1	166	23	15	0
bt	bglm	167	100	0.1	2	8	0.025	0.5	0	0	2	2	165	26	17	0
bt	bglm	167	25	0.1	8	2	0.05	0.5	0	0	4	4	163	11	9	2
bt	bglm	167	50	0.1	8	2	0.05	0.5	0	0	5	5	162	18	16	2
bt	bglm	167	100	0.1	8	2	0.05	0.5	0	0	3	3	164	17	15	2
bt	bglm	167	25	0.1	2	8	0.05	0.5	0	0	4	3	164	52	31	0
bt	bglm	167	50	0.1	2	8	0.05	0.5	0	0	2	2	165	57	34	0
bt	bglm	167	100	0.1	2	8	0.05	0.5	0	0	1	1	166	134	63	0
bt	bglm	167	25	0.1	8	2	0.075	0.5	0	0	8	7	160	16	16	0
bt	bglm	167	50	0.1	8	2	0.075	0.5	0	0	12	10	157	39	31	8
bt	bglm	167	100	0.1	8	2	0.075	0.5	0	0	5	5	162	103	73	30
bt	bglm	167	25	0.1	2	8	0.075	0.5	0	0	1	1	166	96	52	0
bt	bglm	167	50	0.1	2	8	0.075	0.5	0	0	1	1	166	96	56	0
bt	bglm	167	100	0.1	2	8	0.075	0.5	0	0	2	2	165	319	104	3
bt	bglm	167	25	0.1	8	2	0.1	0.5	0	0	8	7	160	40	35	5
bt	bglm	167	50	0.1	8	2	0.1	0.5	0	0	2	2	165	78	64	14
bt	bglm	167	100	0.1	8	2	0.1	0.5	0	0	15	11	156	199	125	74
bt	bglm	167	25	0.1	2	8	0.1	0.5	0	0	1	1	166	132	56	1
bt	bglm	167	50	0.1	2	8	0.1	0.5	0	0	0	0	167	332	108	4
bt	bglm	167	100	0.1	2	8	0.1	0.5	0	0	0	0	167	709	146	33
bt	bglm	167	25	0.1	8	2	0.125	0.5	0	0	16	9	158	65	52	13
bt	bglm	167	50	0.1	8	2	0.125	0.5	0	0	8	8	159	160	107	53
bt	bglm	167	100	0.1	8	2	0.125	0.5	0	0	5	4	163	277	153	124
bt	bglm	167	25	0.1	2	8	0.125	0.5	0	0	3	3	164	297	104	2
bt	bglm	167	50	0.1	2	8	0.125	0.5	0	0	2	2	165	669	144	25
bt	bglm	167	100	0.1	2	8	0.125	0.5	0	0	2	2	165	1061	164	71
bt	bglm	167	25	0.1	8	2	0.15	0.5	0	0	5	5	162	143	99	44
bt	bglm	167	50	0.1	8	2	0.15	0.5	0	0	12	9	158	253	148	105
bt	bglm	167	100	0.1	8	2	0.15	0.5	0	0	8	5	162	325	166	159
bt	bglm	167	25	0.1	2	8	0.15	0.5	0	0	2	2	165	469	131	5
bt	bglm	167	50	0.1	2	8	0.15	0.5	0	0	1	1	166	949	161	44
bt	bglm	167	100	0.1	2	8	0.15	0.5	0	0	0	0	167	1283	167	137
bt	bglm	167	25	0.1	8	2	0.175	0.5	0	0	20	12	155	187	121	66
bt	bglm	167	50	0.1	8	2	0.175	0.5	0	0	14	8	159	304	164	140
bt	bglm	167	100	0.1	8	2	0.175	0.5	0	0	9	7	160	333	167	166
bt	bglm	167	25	0.1	2	8	0.175	0.5	0	0	1	1	166	732	156	16
bt	bglm	167	50	0.1	2	8	0.175	0.5	0	0	2	2	165	1173	165	99
bt	bglm	167	100	0.1	2	8	0.175	0.5	0	0	2	2	165	1323	167	163
bt	bglm	167	25	0.1	8	2	0.2	0.5	0	0	9	9	158	240	145	95
bt	bglm	167	50	0.1	8	2	0.2	0.5	0	0	5	4	163	317	165	152
bt	bglm	167	100	0.1	8	2	0.2	0.5	0	0	8	6	161	334	167	167
bt	bglm	167	25	0.1	2	8	0.2	0.5	0	0	0	0	167	976	164	52
bt	bglm	167	50	0.1	2	8	0.2	0.5	0	0	3	3	164	1296	167	143
bt	bglm	167	100	0.1	2	8	0.2	0.5	0	0	4	4	163	1335	167	166
bt	bglm	167	25	0.1	8	2	0.001	0.9	0	0	20	4	163	4	3	1
bt	bglm	167	50	0.1	8	2	0.001	0.9	0	0	22	5	162	4	3	1
bt	bglm	167	100	0.1	8	2	0.001	0.9	0	0	19	6	161	0	0	0
bt	bglm	167	25	0.1	2	8	0.001	0.9	0	0	7	4	163	13	9	0
bt	bglm	167	50	0.1	2	8	0.001	0.9	0	0	4	3	164	31	8	1
bt	bglm	167	100	0.1	2	8	0.001	0.9	0	0	2	2	165	11	6	0
bt	bglm	167	25	0.1	8	2	0.025	0.9	0	0	7	3	164	8	5	3
bt	bglm	167	50	0.1	8	2	0.025	0.9	0	0	48	12	155	11	8	3
bt	bglm	167	100	0.1	8	2	0.025	0.9	0	0	13	3	164	12	8	4
bt	bglm	167	25	0.1	2	8	0.025	0.9	0	0	0	0	167	30	11	1
bt	bglm	167	50	0.1	2	8	0.025	0.9	0	0	2	2	165	40	7	2
bt	bglm	167	100	0.1	2	8	0.025	0.9	0	0	1	1	166	61	16	3
bt	bglm	167	25	0.1	8	2	0.05	0.9	0	0	23	6	161	17	10	7
bt	bglm	167	50	0.1	8	2	0.05	0.9	0	0	28	7	160	25	17	8
bt	bglm	167	100	0.1	8	2	0.05	0.9	0	0	14	5	162	35	23	12
bt	bglm	167	25	0.1	2	8	0.05	0.9	0	0	7	4	163	64	17	4
bt	bglm	167	50	0.1	2	8	0.05	0.9	0	0	2	2	165	106	27	4
bt	bglm	167	100	0.1	2	8	0.05	0.9	0	0	1	1	166	124	32	1
bt	bglm	167	25	0.1	8	2	0.075	0.9	0	0	35	8	159	36	24	12
bt	bglm	167	50	0.1	8	2	0.075	0.9	0	0	36	10	157	58	35	23
bt	bglm	167	100	0.1	8	2	0.075	0.9	0	0	15	5	162	96	59	37
bt	bglm	167	25	0.1	2	8	0.075	0.9	0	0	4	3	164	163	35	4
bt	bglm	167	50	0.1	2	8	0.075	0.9	0	0	6	4	163	224	57	12
bt	bglm	167	100	0.1	2	8	0.075	0.9	0	0	2	1	166	433	82	29
bt	bglm	167	25	0.1	8	2	0.1	0.9	0	0	9	2	165	58	39	19
bt	bglm	167	50	0.1	8	2	0.1	0.9	0	0	26	7	160	101	60	41
bt	bglm	167	100	0.1	8	2	0.1	0.9	0	0	33	7	160	224	124	100
bt	bglm	167	25	0.1	2	8	0.1	0.9	0	0	4	3	164	272	55	13
bt	bglm	167	50	0.1	2	8	0.1	0.9	0	0	8	6	161	412	84	26
bt	bglm	167	100	0.1	2	8	0.1	0.9	0	0	4	3	164	814	128	72
bt	bglm	167	25	0.1	8	2	0.125	0.9	0	0	11	3	164	88	57	31
bt	bglm	167	50	0.1	8	2	0.125	0.9	0	0	4	4	163	183	102	81
bt	bglm	167	100	0.1	8	2	0.125	0.9	0	0	13	5	162	296	156	140
bt	bglm	167	25	0.1	2	8	0.125	0.9	0	0	0	0	167	441	78	32
bt	bglm	167	50	0.1	2	8	0.125	0.9	0	0	2	1	166	687	117	58
bt	bglm	167	100	0.1	2	8	0.125	0.9	0	0	8	5	162	1201	160	131
bt	bglm	167	25	0.1	8	2	0.15	0.9	0	0	9	5	162	153	89	64
bt	bglm	167	50	0.1	8	2	0.15	0.9	0	0	15	4	163	268	141	127
bt	bglm	167	100	0.1	8	2	0.15	0.9	0	0	10	3	164	329	165	164
bt	bglm	167	25	0.1	2	8	0.15	0.9	0	0	9	6	161	572	95	46
bt	bglm	167	50	0.1	2	8	0.15	0.9	0	0	3	2	165	1013	145	102
bt	bglm	167	100	0.1	2	8	0.15	0.9	0	0	4	4	163	1316	167	160
bt	bglm	167	25	0.1	8	2	0.175	0.9	0	0	25	6	161	202	111	91
bt	bglm	167	50	0.1	8	2	0.175	0.9	0	0	10	4	163	310	159	151
bt	bglm	167	100	0.1	8	2	0.175	0.9	0	0	27	10	157	333	167	166
bt	bglm	167	25	0.1	2	8	0.175	0.9	0	0	0	0	167	816	129	72
bt	bglm	167	50	0.1	2	8	0.175	0.9	0	0	8	7	160	1228	163	139
bt	bglm	167	100	0.1	2	8	0.175	0.9	0	0	3	2	165	1335	167	166
bt	bglm	167	25	0.1	8	2	0.2	0.9	0	0	19	6	161	268	139	129
bt	bglm	167	50	0.1	8	2	0.2	0.9	0	0	32	9	158	327	165	162
bt	bglm	167	100	0.1	8	2	0.2	0.9	0	0	10	7	160	334	167	167
bt	bglm	167	25	0.1	2	8	0.2	0.9	0	0	3	2	165	1072	153	106
bt	bglm	167	50	0.1	2	8	0.2	0.9	0	0	3	2	165	1309	166	159
bt	bglm	167	100	0.1	2	8	0.2	0.9	0	0	4	3	164	1336	167	167
bt	bglm	167	25	0.1	8	2	0.001	0	0	0	8	8	159	1	1	0
bt	bglm	167	50	0.1	8	2	0.001	0	0	0	5	5	162	1	1	0
bt	bglm	167	100	0.1	8	2	0.001	0	0	0	6	6	161	4	4	0
bt	bglm	167	25	0.1	2	8	0.001	0	0	0	1	1	166	5	5	0
bt	bglm	167	50	0.1	2	8	0.001	0	0	0	1	1	166	11	11	0
bt	bglm	167	100	0.1	2	8	0.001	0	0	0	2	2	165	8	8	0
bt	bglm	167	25	0.1	8	2	0.025	0	0	0	3	3	164	2	2	0
bt	bglm	167	50	0.1	8	2	0.025	0	0	0	7	7	160	6	6	0
bt	bglm	167	100	0.1	8	2	0.025	0	0	0	8	8	159	9	9	0
bt	bglm	167	25	0.1	2	8	0.025	0	0	0	0	0	167	19	19	0
bt	bglm	167	50	0.1	2	8	0.025	0	0	0	1	1	166	15	14	0
bt	bglm	167	100	0.1	2	8	0.025	0	0	0	1	1	166	27	23	0
bt	bglm	167	25	0.1	8	2	0.05	0	0	0	14	14	153	11	11	0
bt	bglm	167	50	0.1	8	2	0.05	0	0	0	5	5	162	13	13	0
bt	bglm	167	100	0.1	8	2	0.05	0	0	0	9	9	158	21	21	0
bt	bglm	167	25	0.1	2	8	0.05	0	0	0	2	2	165	50	44	0
bt	bglm	167	50	0.1	2	8	0.05	0	0	0	1	1	166	51	48	0
bt	bglm	167	100	0.1	2	8	0.05	0	0	0	0	0	167	97	76	0
bt	bglm	167	25	0.1	8	2	0.075	0	0	0	6	6	161	26	25	1
bt	bglm	167	50	0.1	8	2	0.075	0	0	0	9	9	158	29	29	0
bt	bglm	167	100	0.1	8	2	0.075	0	0	0	3	3	164	78	67	11
bt	bglm	167	25	0.1	2	8	0.075	0	0	0	1	1	166	65	56	0
bt	bglm	167	50	0.1	2	8	0.075	0	0	0	1	1	166	126	91	0
bt	bglm	167	100	0.1	2	8	0.075	0	0	0	1	1	166	272	141	0
bt	bglm	167	25	0.1	8	2	0.1	0	0	0	10	9	158	47	42	5
bt	bglm	167	50	0.1	8	2	0.1	0	0	0	5	4	163	86	82	4
bt	bglm	167	100	0.1	8	2	0.1	0	0	0	6	5	162	155	122	33
bt	bglm	167	25	0.1	2	8	0.1	0	0	0	0	0	167	153	104	0
bt	bglm	167	50	0.1	2	8	0.1	0	0	0	1	1	166	308	144	0
bt	bglm	167	100	0.1	2	8	0.1	0	0	0	2	2	165	676	167	1
bt	bglm	167	25	0.1	8	2	0.125	0	0	0	9	8	159	70	61	9
bt	bglm	167	50	0.1	8	2	0.125	0	0	0	4	4	163	147	115	32
bt	bglm	167	100	0.1	8	2	0.125	0	0	0	9	9	158	273	160	113
bt	bglm	167	25	0.1	2	8	0.125	0	0	0	1	1	166	266	138	0
bt	bglm	167	50	0.1	2	8	0.125	0	0	0	3	3	164	584	165	0
bt	bglm	167	100	0.1	2	8	0.125	0	0	0	1	1	166	1067	167	25
bt	bglm	167	25	0.1	8	2	0.15	0	0	0	8	8	159	126	106	20
bt	bglm	167	50	0.1	8	2	0.15	0	0	0	6	6	161	242	157	85
bt	bglm	167	100	0.1	8	2	0.15	0	0	0	12	11	156	321	167	154
bt	bglm	167	25	0.1	2	8	0.15	0	0	0	2	2	165	439	162	0
bt	bglm	167	50	0.1	2	8	0.15	0	0	0	4	4	163	879	167	3
bt	bglm	167	100	0.1	2	8	0.15	0	0	0	3	3	164	1272	167	113
bt	bglm	167	25	0.1	8	2	0.175	0	0	0	13	12	155	191	135	56
bt	bglm	167	50	0.1	8	2	0.175	0	0	0	5	5	162	290	164	126
bt	bglm	167	100	0.1	8	2	0.175	0	0	0	16	16	151	332	167	165
bt	bglm	167	25	0.1	2	8	0.175	0	0	0	2	2	165	670	166	1
bt	bglm	167	50	0.1	2	8	0.175	0	0	0	1	1	166	1153	167	51
bt	bglm	167	100	0.1	2	8	0.175	0	0	0	0	0	167	1330	167	162
bt	bglm	167	25	0.1	8	2	0.2	0	0	0	9	8	159	241	153	88
bt	bglm	167	50	0.1	8	2	0.2	0	0	0	11	10	157	329	167	162
bt	bglm	167	100	0.1	8	2	0.2	0	0	0	3	3	164	334	167	167
bt	bglm	167	25	0.1	2	8	0.2	0	0	0	1	1	166	922	167	5
bt	bglm	167	50	0.1	2	8	0.2	0	0	0	3	3	164	1290	167	123
bt	bglm	167	100	0.1	2	8	0.2	0	0	0	2	2	165	1336	167	167
bt	bglm	167	25	0.1	8	2	0.001	0.5	0	0	10	7	160	4	4	0
bt	bglm	167	50	0.1	8	2	0.001	0.5	0	0	7	6	161	4	3	1
bt	bglm	167	100	0.1	8	2	0.001	0.5	0	0	10	9	158	2	2	0
bt	bglm	167	25	0.1	2	8	0.001	0.5	0	0	1	1	166	8	6	0
bt	bglm	167	50	0.1	2	8	0.001	0.5	0	0	0	0	167	3	3	0
bt	bglm	167	100	0.1	2	8	0.001	0.5	0	0	1	1	166	7	6	0
bt	bglm	167	25	0.1	8	2	0.025	0.5	0	0	4	4	163	5	4	1
bt	bglm	167	50	0.1	8	2	0.025	0.5	0	0	10	7	160	6	5	1
bt	bglm	167	100	0.1	8	2	0.025	0.5	0	0	10	7	160	8	7	1
bt	bglm	167	25	0.1	2	8	0.025	0.5	0	0	3	3	164	18	13	0
bt	bglm	167	50	0.1	2	8	0.025	0.5	0	0	0	0	167	20	13	0
bt	bglm	167	100	0.1	2	8	0.025	0.5	0	0	2	2	165	26	18	0
bt	bglm	167	25	0.1	8	2	0.05	0.5	0	0	12	9	158	11	9	2
bt	bglm	167	50	0.1	8	2	0.05	0.5	0	0	16	14	153	15	13	2
bt	bglm	167	100	0.1	8	2	0.05	0.5	0	0	5	4	163	29	25	4
bt	bglm	167	25	0.1	2	8	0.05	0.5	0	0	3	3	164	42	23	0
bt	bglm	167	50	0.1	2	8	0.05	0.5	0	0	3	3	164	49	28	0
bt	bglm	167	100	0.1	2	8	0.05	0.5	0	0	2	2	165	95	53	0
bt	bglm	167	25	0.1	8	2	0.075	0.5	0	0	7	6	161	20	18	2
bt	bglm	167	50	0.1	8	2	0.075	0.5	0	0	11	8	159	42	38	4
bt	bglm	167	100	0.1	8	2	0.075	0.5	0	0	5	5	162	74	55	19
bt	bglm	167	25	0.1	2	8	0.075	0.5	0	0	3	3	164	66	40	0
bt	bglm	167	50	0.1	2	8	0.075	0.5	0	0	3	3	164	169	61	1
bt	bglm	167	100	0.1	2	8	0.075	0.5	0	0	0	0	167	304	105	1
bt	bglm	167	25	0.1	8	2	0.1	0.5	0	0	7	6	161	47	39	8
bt	bglm	167	50	0.1	8	2	0.1	0.5	0	0	8	5	162	76	61	15
bt	bglm	167	100	0.1	8	2	0.1	0.5	0	0	15	13	154	177	123	54
bt	bglm	167	25	0.1	2	8	0.1	0.5	0	0	1	1	166	129	57	0
bt	bglm	167	50	0.1	2	8	0.1	0.5	0	0	0	0	167	341	117	1
bt	bglm	167	100	0.1	2	8	0.1	0.5	0	0	0	0	167	676	148	27
bt	bglm	167	25	0.1	8	2	0.125	0.5	0	0	4	4	163	82	64	18
bt	bglm	167	50	0.1	8	2	0.125	0.5	0	0	7	7	160	179	114	65
bt	bglm	167	100	0.1	8	2	0.125	0.5	0	0	9	6	161	277	155	122
bt	bglm	167	25	0.1	2	8	0.125	0.5	0	0	4	4	163	360	116	2
bt	bglm	167	50	0.1	2	8	0.125	0.5	0	0	3	3	164	588	142	13
bt	bglm	167	100	0.1	2	8	0.125	0.5	0	0	6	5	162	1046	164	74
bt	bglm	167	25	0.1	8	2	0.15	0.5	0	0	11	10	157	133	90	43
bt	bglm	167	50	0.1	8	2	0.15	0.5	0	0	5	5	162	241	141	100
bt	bglm	167	100	0.1	8	2	0.15	0.5	0	0	6	5	162	318	166	152
bt	bglm	167	25	0.1	2	8	0.15	0.5	0	0	2	2	165	461	128	5
bt	bglm	167	50	0.1	2	8	0.15	0.5	0	0	3	3	164	974	162	53
bt	bglm	167	100	0.1	2	8	0.15	0.5	0	0	1	1	166	1311	167	146
bt	bglm	167	25	0.1	8	2	0.175	0.5	0	0	8	8	159	176	121	55
bt	bglm	167	50	0.1	8	2	0.175	0.5	0	0	6	5	162	296	163	133
bt	bglm	167	100	0.1	8	2	0.175	0.5	0	0	4	3	164	334	167	167
bt	bglm	167	25	0.1	2	8	0.175	0.5	0	0	1	1	166	724	150	22
bt	bglm	167	50	0.1	2	8	0.175	0.5	0	0	1	1	166	1183	167	101
bt	bglm	167	100	0.1	2	8	0.175	0.5	0	0	0	0	167	1332	167	163
bt	bglm	167	25	0.1	8	2	0.2	0.5	0	0	15	9	158	266	157	109
bt	bglm	167	50	0.1	8	2	0.2	0.5	0	0	6	6	161	325	166	159
bt	bglm	167	100	0.1	8	2	0.2	0.5	0	0	6	5	162	334	167	167
bt	bglm	167	25	0.1	2	8	0.2	0.5	0	0	2	2	165	957	164	50
bt	bglm	167	50	0.1	2	8	0.2	0.5	0	0	3	2	165	1289	167	141
bt	bglm	167	100	0.1	2	8	0.2	0.5	0	0	0	0	167	1336	167	167
bt	bglm	167	25	0.1	8	2	0.001	0.9	0	0	22	7	160	3	2	1
bt	bglm	167	50	0.1	8	2	0.001	0.9	0	0	5	4	163	10	6	4
bt	bglm	167	100	0.1	8	2	0.001	0.9	0	0	17	6	161	7	4	3
bt	bglm	167	25	0.1	2	8	0.001	0.9	0	0	8	5	162	23	7	1
bt	bglm	167	50	0.1	2	8	0.001	0.9	0	0	2	2	165	23	8	0
bt	bglm	167	100	0.1	2	8	0.001	0.9	0	0	2	1	166	27	7	2
bt	bglm	167	25	0.1	8	2	0.025	0.9	0	0	49	11	156	2	1	1
bt	bglm	167	50	0.1	8	2	0.025	0.9	0	0	20	7	160	10	5	5
bt	bglm	167	100	0.1	8	2	0.025	0.9	0	0	4	3	164	11	6	5
bt	bglm	167	25	0.1	2	8	0.025	0.9	0	0	4	2	165	24	8	1
bt	bglm	167	50	0.1	2	8	0.025	0.9	0	0	5	3	164	32	8	1
bt	bglm	167	100	0.1	2	8	0.025	0.9	0	0	5	3	164	34	15	0
bt	bglm	167	25	0.1	8	2	0.05	0.9	0	0	25	6	161	18	13	5
bt	bglm	167	50	0.1	8	2	0.05	0.9	0	0	11	3	164	34	20	14
bt	bglm	167	100	0.1	8	2	0.05	0.9	0	0	26	7	160	35	24	11
bt	bglm	167	25	0.1	2	8	0.05	0.9	0	0	0	0	167	40	21	0
bt	bglm	167	50	0.1	2	8	0.05	0.9	0	0	1	1	166	66	13	2
bt	bglm	167	100	0.1	2	8	0.05	0.9	0	0	5	4	163	173	40	7
bt	bglm	167	25	0.1	8	2	0.075	0.9	0	0	19	7	160	22	16	6
bt	bglm	167	50	0.1	8	2	0.075	0.9	0	0	19	8	159	55	36	19
bt	bglm	167	100	0.1	8	2	0.075	0.9	0	0	15	4	163	128	74	54
bt	bglm	167	25	0.1	2	8	0.075	0.9	0	0	6	5	162	133	33	8
bt	bglm	167	50	0.1	2	8	0.075	0.9	0	0	7	5	162	194	43	9
bt	bglm	167	100	0.1	2	8	0.075	0.9	0	0	4	3	164	534	91	35
bt	bglm	167	25	0.1	8	2	0.1	0.9	0	0	28	7	160	72	42	30
bt	bglm	167	50	0.1	8	2	0.1	0.9	0	0	26	6	161	126	74	52
bt	bglm	167	100	0.1	8	2	0.1	0.9	0	0	13	6	161	201	109	92
bt	bglm	167	25	0.1	2	8	0.1	0.9	0	0	5	3	164	188	48	3
bt	bglm	167	50	0.1	2	8	0.1	0.9	0	0	9	5	162	404	76	25
bt	bglm	167	100	0.1	2	8	0.1	0.9	0	0	2	2	165	783	126	70
bt	bglm	167	25	0.1	8	2	0.125	0.9	0	0	17	7	160	92	53	39
bt	bglm	167	50	0.1	8	2	0.125	0.9	0	0	4	3	164	201	110	91
bt	bglm	167	100	0.1	8	2	0.125	0.9	0	0	10	4	163	272	143	129
bt	bglm	167	25	0.1	2	8	0.125	0.9	0	0	2	1	166	408	74	27
bt	bglm	167	50	0.1	2	8	0.125	0.9	0	0	1	1	166	751	127	63
bt	bglm	167	100	0.1	2	8	0.125	0.9	0	0	4	2	165	1186	158	131
bt	bglm	167	25	0.1	8	2	0.15	0.9	0	0	18	4	163	143	86	57
bt	bglm	167	50	0.1	8	2	0.15	0.9	0	0	17	4	163	272	146	126
bt	bglm	167	100	0.1	8	2	0.15	0.9	0	0	10	5	162	324	165	159
bt	bglm	167	25	0.1	2	8	0.15	0.9	0	0	6	4	163	716	113	63
bt	bglm	167	50	0.1	2	8	0.15	0.9	0	0	2	1	166	1001	145	99
bt	bglm	167	100	0.1	2	8	0.15	0.9	0	0	3	2	165	1313	165	164
bt	bglm	167	25	0.1	8	2	0.175	0.9	0	0	21	6	161	198	110	88
bt	bglm	167	50	0.1	8	2	0.175	0.9	0	0	16	7	160	310	158	152
bt	bglm	167	100	0.1	8	2	0.175	0.9	0	0	23	8	159	333	167	166
bt	bglm	167	25	0.1	2	8	0.175	0.9	0	0	2	1	166	811	131	76
bt	bglm	167	50	0.1	2	8	0.175	0.9	0	0	2	2	165	1252	161	143
bt	bglm	167	100	0.1	2	8	0.175	0.9	0	0	1	1	166	1336	167	167
bt	bglm	167	25	0.1	8	2	0.2	0.9	0	0	18	5	162	257	140	117
bt	bglm	167	50	0.1	8	2	0.2	0.9	0	0	6	3	164	327	165	162
bt	bglm	167	100	0.1	8	2	0.2	0.9	0	0	22	7	160	334	167	167
bt	bglm	167	25	0.1	2	8	0.2	0.9	0	0	4	3	164	994	147	103
bt	bglm	167	50	0.1	2	8	0.2	0.9	0	0	3	2	165	1312	165	158
bt	bglm	167	100	0.1	2	8	0.2	0.9	0	0	3	2	165	1336	167	167
bt	bglm	167	25	0.1	8	2	0.001	0	0	0	9	9	158	2	2	0
bt	bglm	167	50	0.1	8	2	0.001	0	0	0	5	5	162	2	2	0
bt	bglm	167	100	0.1	8	2	0.001	0	0	0	5	5	162	4	4	0
bt	bglm	167	25	0.1	2	8	0.001	0	0	0	4	4	163	10	10	0
bt	bglm	167	50	0.1	2	8	0.001	0	0	0	2	2	165	1	1	0
bt	bglm	167	100	0.1	2	8	0.001	0	0	0	1	1	166	15	14	0
bt	bglm	167	25	0.1	8	2	0.025	0	0	0	8	8	159	4	4	0
bt	bglm	167	50	0.1	8	2	0.025	0	0	0	9	8	159	6	6	0
bt	bglm	167	100	0.1	8	2	0.025	0	0	0	8	7	160	5	5	0
bt	bglm	167	25	0.1	2	8	0.025	0	0	0	0	0	167	21	20	0
bt	bglm	167	50	0.1	2	8	0.025	0	0	0	0	0	167	7	7	0
bt	bglm	167	100	0.1	2	8	0.025	0	0	0	2	2	165	20	20	0
bt	bglm	167	25	0.1	8	2	0.05	0	0	0	6	6	161	10	10	0
bt	bglm	167	50	0.1	8	2	0.05	0	0	0	3	3	164	12	12	0
bt	bglm	167	100	0.1	8	2	0.05	0	0	0	10	10	157	27	25	2
bt	bglm	167	25	0.1	2	8	0.05	0	0	0	2	2	165	30	27	0
bt	bglm	167	50	0.1	2	8	0.05	0	0	0	3	3	164	50	48	0
bt	bglm	167	100	0.1	2	8	0.05	0	0	0	0	0	167	89	69	0
bt	bglm	167	25	0.1	8	2	0.075	0	0	0	9	9	158	13	12	1
bt	bglm	167	50	0.1	8	2	0.075	0	0	0	14	14	153	37	35	2
bt	bglm	167	100	0.1	8	2	0.075	0	0	0	10	9	158	68	63	5
bt	bglm	167	25	0.1	2	8	0.075	0	0	0	0	0	167	57	50	0
bt	bglm	167	50	0.1	2	8	0.075	0	0	0	2	2	165	133	96	0
bt	bglm	167	100	0.1	2	8	0.075	0	0	0	1	1	166	329	146	0
bt	bglm	167	25	0.1	8	2	0.1	0	0	0	8	8	159	37	34	3
bt	bglm	167	50	0.1	8	2	0.1	0	0	0	9	9	158	70	63	7
bt	bglm	167	100	0.1	8	2	0.1	0	0	0	6	6	161	184	137	47
bt	bglm	167	25	0.1	2	8	0.1	0	0	0	0	0	167	137	99	0
bt	bglm	167	50	0.1	2	8	0.1	0	0	0	0	0	167	275	144	0
bt	bglm	167	100	0.1	2	8	0.1	0	0	0	3	3	164	701	167	0
bt	bglm	167	25	0.1	8	2	0.125	0	0	0	8	8	159	72	63	9
bt	bglm	167	50	0.1	8	2	0.125	0	0	0	8	8	159	159	123	36
bt	bglm	167	100	0.1	8	2	0.125	0	0	0	5	5	162	269	162	107
bt	bglm	167	25	0.1	2	8	0.125	0	0	0	1	1	166	268	138	0
bt	bglm	167	50	0.1	2	8	0.125	0	0	0	2	2	165	604	163	1
bt	bglm	167	100	0.1	2	8	0.125	0	0	0	3	3	164	1076	167	23
bt	bglm	167	25	0.1	8	2	0.15	0	0	0	4	4	163	111	93	18
bt	bglm	167	50	0.1	8	2	0.15	0	0	0	6	6	161	221	148	73
bt	bglm	167	100	0.1	8	2	0.15	0	0	0	11	11	156	317	167	150
bt	bglm	167	25	0.1	2	8	0.15	0	0	0	1	1	166	450	161	0
bt	bglm	167	50	0.1	2	8	0.15	0	0	0	0	0	167	916	167	8
bt	bglm	167	100	0.1	2	8	0.15	0	0	0	0	0	167	1272	167	115
bt	bglm	167	25	0.1	8	2	0.175	0	0	0	4	4	163	192	132	60
bt	bglm	167	50	0.1	8	2	0.175	0	0	0	4	4	163	289	165	124
bt	bglm	167	100	0.1	8	2	0.175	0	0	0	15	15	152	333	167	166
bt	bglm	167	25	0.1	2	8	0.175	0	0	0	2	2	165	693	165	1
bt	bglm	167	50	0.1	2	8	0.175	0	0	0	3	3	164	1135	167	50
bt	bglm	167	100	0.1	2	8	0.175	0	0	0	5	5	162	1331	167	162
bt	bglm	167	25	0.1	8	2	0.2	0	0	0	5	5	162	223	151	72
bt	bglm	167	50	0.1	8	2	0.2	0	0	0	5	5	162	328	167	161
bt	bglm	167	100	0.1	8	2	0.2	0	0	0	6	6	161	334	167	167
bt	bglm	167	25	0.1	2	8	0.2	0	0	0	0	0	167	924	167	4
bt	bglm	167	50	0.1	2	8	0.2	0	0	0	1	1	166	1277	167	119
bt	bglm	167	100	0.1	2	8	0.2	0	0	0	1	1	166	1335	167	166
bt	bglm	167	25	0.1	8	2	0.001	0.5	0	0	7	6	161	2	2	0
bt	bglm	167	50	0.1	8	2	0.001	0.5	0	0	8	8	159	0	0	0
bt	bglm	167	100	0.1	8	2	0.001	0.5	0	0	9	9	158	1	1	0
bt	bglm	167	25	0.1	2	8	0.001	0.5	0	0	2	2	165	6	5	0
bt	bglm	167	50	0.1	2	8	0.001	0.5	0	0	2	2	165	5	5	0
bt	bglm	167	100	0.1	2	8	0.001	0.5	0	0	2	2	165	7	5	0
bt	bglm	167	25	0.1	8	2	0.025	0.5	0	0	13	9	158	7	6	1
bt	bglm	167	50	0.1	8	2	0.025	0.5	0	0	10	6	161	6	6	0
bt	bglm	167	100	0.1	8	2	0.025	0.5	0	0	7	5	162	7	5	2
bt	bglm	167	25	0.1	2	8	0.025	0.5	0	0	1	1	166	19	13	0
bt	bglm	167	50	0.1	2	8	0.025	0.5	0	0	3	3	164	9	7	0
bt	bglm	167	100	0.1	2	8	0.025	0.5	0	0	0	0	167	30	19	0
bt	bglm	167	25	0.1	8	2	0.05	0.5	0	0	9	8	159	10	9	1
bt	bglm	167	50	0.1	8	2	0.05	0.5	0	0	12	9	158	16	13	3
bt	bglm	167	100	0.1	8	2	0.05	0.5	0	0	8	5	162	30	28	2
bt	bglm	167	25	0.1	2	8	0.05	0.5	0	0	1	1	166	36	19	0
bt	bglm	167	50	0.1	2	8	0.05	0.5	0	0	0	0	167	50	31	0
bt	bglm	167	100	0.1	2	8	0.05	0.5	0	0	0	0	167	134	55	0
bt	bglm	167	25	0.1	8	2	0.075	0.5	0	0	3	3	164	26	24	2
bt	bglm	167	50	0.1	8	2	0.075	0.5	0	0	6	6	161	37	31	6
bt	bglm	167	100	0.1	8	2	0.075	0.5	0	0	6	6	161	90	64	26
bt	bglm	167	25	0.1	2	8	0.075	0.5	0	0	1	1	166	79	48	0
bt	bglm	167	50	0.1	2	8	0.075	0.5	0	0	1	1	166	153	72	2
bt	bglm	167	100	0.1	2	8	0.075	0.5	0	0	1	1	166	330	98	3
bt	bglm	167	25	0.1	8	2	0.1	0.5	0	0	19	12	155	46	41	5
bt	bglm	167	50	0.1	8	2	0.1	0.5	0	0	17	14	153	82	61	21
bt	bglm	167	100	0.1	8	2	0.1	0.5	0	0	4	4	163	185	120	65
bt	bglm	167	25	0.1	2	8	0.1	0.5	0	0	0	0	167	152	67	0
bt	bglm	167	50	0.1	2	8	0.1	0.5	0	0	0	0	167	350	108	2
bt	bglm	167	100	0.1	2	8	0.1	0.5	0	0	4	4	163	758	156	25
bt	bglm	167	25	0.1	8	2	0.125	0.5	0	0	10	8	159	73	55	18
bt	bglm	167	50	0.1	8	2	0.125	0.5	0	0	5	5	162	172	113	59
bt	bglm	167	100	0.1	8	2	0.125	0.5	0	0	3	3	164	282	157	125
bt	bglm	167	25	0.1	2	8	0.125	0.5	0	0	0	0	167	269	102	1
bt	bglm	167	50	0.1	2	8	0.125	0.5	0	0	3	3	164	643	147	18
bt	bglm	167	100	0.1	2	8	0.125	0.5	0	0	1	1	166	1086	164	74
bt	bglm	167	25	0.1	8	2	0.15	0.5	0	0	7	7	160	134	97	37
bt	bglm	167	50	0.1	8	2	0.15	0.5	0	0	4	4	163	229	139	90
bt	bglm	167	100	0.1	8	2	0.15	0.5	0	0	10	4	163	318	165	153
bt	bglm	167	25	0.1	2	8	0.15	0.5	0	0	0	0	167	579	134	12
bt	bglm	167	50	0.1	2	8	0.15	0.5	0	0	1	1	166	957	158	45
bt	bglm	167	100	0.1	2	8	0.15	0.5	0	0	2	2	165	1284	167	138
bt	bglm	167	25	0.1	8	2	0.175	0.5	0	0	10	6	161	189	125	64
bt	bglm	167	50	0.1	8	2	0.175	0.5	0	0	9	5	162	294	164	130
bt	bglm	167	100	0.1	8	2	0.175	0.5	0	0	8	7	160	333	167	166
bt	bglm	167	25	0.1	2	8	0.175	0.5	0	0	2	2	165	717	151	24
bt	bglm	167	50	0.1	2	8	0.175	0.5	0	0	2	2	165	1177	167	101
bt	bglm	167	100	0.1	2	8	0.175	0.5	0	0	0	0	167	1335	167	166
bt	bglm	167	25	0.1	8	2	0.2	0.5	0	0	7	6	161	253	146	107
bt	bglm	167	50	0.1	8	2	0.2	0.5	0	0	2	2	165	325	167	158
bt	bglm	167	100	0.1	8	2	0.2	0.5	0	0	12	9	158	334	167	167
bt	bglm	167	25	0.1	2	8	0.2	0.5	0	0	1	1	166	978	162	55
bt	bglm	167	50	0.1	2	8	0.2	0.5	0	0	2	2	165	1288	167	135
bt	bglm	167	100	0.1	2	8	0.2	0.5	0	0	2	2	165	1336	167	167
bt	bglm	167	25	0.1	8	2	0.001	0.9	0	0	22	5	162	4	2	2
bt	bglm	167	50	0.1	8	2	0.001	0.9	0	0	19	6	161	4	3	1
bt	bglm	167	100	0.1	8	2	0.001	0.9	0	0	32	9	158	4	3	1
bt	bglm	167	25	0.1	2	8	0.001	0.9	0	0	4	3	164	30	7	2
bt	bglm	167	50	0.1	2	8	0.001	0.9	0	0	5	3	164	22	6	0
bt	bglm	167	100	0.1	2	8	0.001	0.9	0	0	6	5	162	43	10	2
bt	bglm	167	25	0.1	8	2	0.025	0.9	0	0	17	6	161	10	7	3
bt	bglm	167	50	0.1	8	2	0.025	0.9	0	0	11	4	163	4	4	0
bt	bglm	167	100	0.1	8	2	0.025	0.9	0	0	20	6	161	9	6	3
bt	bglm	167	25	0.1	2	8	0.025	0.9	0	0	4	4	163	13	9	0
bt	bglm	167	50	0.1	2	8	0.025	0.9	0	0	9	6	161	30	10	1
bt	bglm	167	100	0.1	2	8	0.025	0.9	0	0	5	5	162	57	18	1
bt	bglm	167	25	0.1	8	2	0.05	0.9	0	0	32	11	156	22	15	7
bt	bglm	167	50	0.1	8	2	0.05	0.9	0	0	12	4	163	16	10	6
bt	bglm	167	100	0.1	8	2	0.05	0.9	0	0	10	4	163	34	24	10
bt	bglm	167	25	0.1	2	8	0.05	0.9	0	0	3	3	164	62	18	2
bt	bglm	167	50	0.1	2	8	0.05	0.9	0	0	1	1	166	94	26	3
bt	bglm	167	100	0.1	2	8	0.05	0.9	0	0	6	4	163	167	39	9
bt	bglm	167	25	0.1	8	2	0.075	0.9	0	0	12	3	164	33	18	15
bt	bglm	167	50	0.1	8	2	0.075	0.9	0	0	18	7	160	56	35	21
bt	bglm	167	100	0.1	8	2	0.075	0.9	0	0	7	4	163	116	69	47
bt	bglm	167	25	0.1	2	8	0.075	0.9	0	0	1	1	166	122	29	5
bt	bglm	167	50	0.1	2	8	0.075	0.9	0	0	3	2	165	211	50	13
bt	bglm	167	100	0.1	2	8	0.075	0.9	0	0	2	2	165	449	80	32
bt	bglm	167	25	0.1	8	2	0.1	0.9	0	0	24	5	162	48	32	16
bt	bglm	167	50	0.1	8	2	0.1	0.9	0	0	5	4	163	87	54	33
bt	bglm	167	100	0.1	8	2	0.1	0.9	0	0	9	5	162	213	119	94
bt	bglm	167	25	0.1	2	8	0.1	0.9	0	0	4	3	164	188	43	9
bt	bglm	167	50	0.1	2	8	0.1	0.9	0	0	3	2	165	363	72	26
bt	bglm	167	100	0.1	2	8	0.1	0.9	0	0	7	4	163	836	130	82
bt	bglm	167	25	0.1	8	2	0.125	0.9	0	0	30	7	160	103	60	43
bt	bglm	167	50	0.1	8	2	0.125	0.9	0	0	22	7	160	194	111	83
bt	bglm	167	100	0.1	8	2	0.125	0.9	0	0	6	2	165	283	147	136
bt	bglm	167	25	0.1	2	8	0.125	0.9	0	0	10	6	161	316	63	21
bt	bglm	167	50	0.1	2	8	0.125	0.9	0	0	1	1	166	760	121	69
bt	bglm	167	100	0.1	2	8	0.125	0.9	0	0	9	6	161	1097	154	115
bt	bglm	167	25	0.1	8	2	0.15	0.9	0	0	4	2	165	149	87	62
bt	bglm	167	50	0.1	8	2	0.15	0.9	0	0	23	9	158	274	146	128
bt	bglm	167	100	0.1	8	2	0.15	0.9	0	0	37	10	157	330	166	164
bt	bglm	167	25	0.1	2	8	0.15	0.9	0	0	9	6	161	594	99	41
bt	bglm	167	50	0.1	2	8	0.15	0.9	0	0	7	5	162	1029	148	100
bt	bglm	167	100	0.1	2	8	0.15	0.9	0	0	3	2	165	1275	163	155
bt	bglm	167	25	0.1	8	2	0.175	0.9	0	0	2	1	166	226	124	102
bt	bglm	167	50	0.1	8	2	0.175	0.9	0	0	16	6	161	299	154	145
bt	bglm	167	100	0.1	8	2	0.175	0.9	0	0	2	1	166	334	167	167
bt	bglm	167	25	0.1	2	8	0.175	0.9	0	0	2	2	165	888	135	90
bt	bglm	167	50	0.1	2	8	0.175	0.9	0	0	7	6	161	1264	166	146
bt	bglm	167	100	0.1	2	8	0.175	0.9	0	0	0	0	167	1330	167	165
bt	bglm	167	25	0.1	8	2	0.2	0.9	0	0	9	3	164	281	148	133
bt	bglm	167	50	0.1	8	2	0.2	0.9	0	0	15	5	162	331	167	164
bt	bglm	167	100	0.1	8	2	0.2	0.9	0	0	12	3	164	334	167	167
bt	bglm	167	25	0.1	2	8	0.2	0.9	0	0	4	4	163	1062	152	109
bt	bglm	167	50	0.1	2	8	0.2	0.9	0	0	2	2	165	1293	164	156
bt	bglm	167	100	0.1	2	8	0.2	0.9	0	0	9	5	162	1336	167	167
bt	bglm	167	25	0.1	8	2	0.001	0	0	0	2	2	165	1	1	0
bt	bglm	167	50	0.1	8	2	0.001	0	0	0	3	3	164	2	2	0
bt	bglm	167	100	0.1	8	2	0.001	0	0	0	8	8	159	3	3	0
bt	bglm	167	25	0.1	2	8	0.001	0	0	0	2	2	165	5	4	0
bt	bglm	167	50	0.1	2	8	0.001	0	0	0	1	1	166	6	5	0
bt	bglm	167	100	0.1	2	8	0.001	0	0	0	1	1	166	7	7	0
bt	bglm	167	25	0.1	8	2	0.025	0	0	0	9	9	158	3	3	0
bt	bglm	167	50	0.1	8	2	0.025	0	0	0	3	2	165	4	4	0
bt	bglm	167	100	0.1	8	2	0.025	0	0	0	6	6	161	4	4	0
bt	bglm	167	25	0.1	2	8	0.025	0	0	0	1	1	166	12	12	0
bt	bglm	167	50	0.1	2	8	0.025	0	0	0	4	4	163	10	10	0
bt	bglm	167	100	0.1	2	8	0.025	0	0	0	1	1	166	31	30	0
bt	bglm	167	25	0.1	8	2	0.05	0	0	0	3	3	164	9	9	0
bt	bglm	167	50	0.1	8	2	0.05	0	0	0	9	9	158	12	11	1
bt	bglm	167	100	0.1	8	2	0.05	0	0	0	9	9	158	26	24	2
bt	bglm	167	25	0.1	2	8	0.05	0	0	0	2	2	165	35	33	0
bt	bglm	167	50	0.1	2	8	0.05	0	0	0	2	2	165	52	44	0
bt	bglm	167	100	0.1	2	8	0.05	0	0	0	0	0	167	106	84	0
bt	bglm	167	25	0.1	8	2	0.075	0	0	0	7	6	161	18	18	0
bt	bglm	167	50	0.1	8	2	0.075	0	0	0	8	8	159	44	44	0
bt	bglm	167	100	0.1	8	2	0.075	0	0	0	9	8	159	77	67	10
bt	bglm	167	25	0.1	2	8	0.075	0	0	0	3	3	164	60	54	0
bt	bglm	167	50	0.1	2	8	0.075	0	0	0	1	1	166	121	86	0
bt	bglm	167	100	0.1	2	8	0.075	0	0	0	1	1	166	297	148	0
bt	bglm	167	25	0.1	8	2	0.1	0	0	0	8	8	159	48	44	4
bt	bglm	167	50	0.1	8	2	0.1	0	0	0	3	3	164	79	74	5
bt	bglm	167	100	0.1	8	2	0.1	0	0	0	9	9	158	147	121	26
bt	bglm	167	25	0.1	2	8	0.1	0	0	0	4	4	163	141	91	0
bt	bglm	167	50	0.1	2	8	0.1	0	0	0	1	1	166	322	149	0
bt	bglm	167	100	0.1	2	8	0.1	0	0	0	1	1	166	664	166	2
bt	bglm	167	25	0.1	8	2	0.125	0	0	0	4	4	163	79	72	7
bt	bglm	167	50	0.1	8	2	0.125	0	0	0	8	8	159	161	120	41
bt	bglm	167	100	0.1	8	2	0.125	0	0	0	2	2	165	263	158	105
bt	bglm	167	25	0.1	2	8	0.125	0	0	0	0	0	167	270	140	0
bt	bglm	167	50	0.1	2	8	0.125	0	0	0	1	1	166	573	164	0
bt	bglm	167	100	0.1	2	8	0.125	0	0	0	3	3	164	1088	167	35
bt	bglm	167	25	0.1	8	2	0.15	0	0	0	7	7	160	132	101	31
bt	bglm	167	50	0.1	8	2	0.15	0	0	0	6	6	161	248	159	89
bt	bglm	167	100	0.1	8	2	0.15	0	0	0	2	2	165	317	166	151
bt	bglm	167	25	0.1	2	8	0.15	0	0	0	2	2	165	454	160	1
bt	bglm	167	50	0.1	2	8	0.15	0	0	0	1	1	166	890	167	8
bt	bglm	167	100	0.1	2	8	0.15	0	0	0	2	2	165	1281	167	120
bt	bglm	167	25	0.1	8	2	0.175	0	0	0	10	10	157	183	132	51
bt	bglm	167	50	0.1	8	2	0.175	0	0	0	6	5	162	289	165	124
bt	bglm	167	100	0.1	8	2	0.175	0	0	0	7	7	160	332	167	165
bt	bglm	167	25	0.1	2	8	0.175	0	0	0	1	1	166	690	166	1
bt	bglm	167	50	0.1	2	8	0.175	0	0	0	1	1	166	1142	167	51
bt	bglm	167	100	0.1	2	8	0.175	0	0	0	1	1	166	1333	167	164
bt	bglm	167	25	0.1	8	2	0.2	0	0	0	5	5	162	237	151	86
bt	bglm	167	50	0.1	8	2	0.2	0	0	0	5	5	162	321	167	154
bt	bglm	167	100	0.1	8	2	0.2	0	0	0	7	7	160	334	167	167
bt	bglm	167	25	0.1	2	8	0.2	0	0	0	4	3	164	930	167	7
bt	bglm	167	50	0.1	2	8	0.2	0	0	0	1	1	166	1299	167	131
bt	bglm	167	100	0.1	2	8	0.2	0	0	0	3	3	164	1336	167	167
bt	bglm	167	25	0.1	8	2	0.001	0.5	0	0	9	8	159	1	1	0
[truncated: 7,721 more rows]
