# Supplementary material for: Simultaneous Inference of Multiple Binary Endpoints in Biomedical Research: Small Sample Properties of Multiple Marginal Models and a Resampling Approach
Source: Biom J. 2024 Jul 2;66(5):e202300197. doi: 10.1002/bimj.202300197 (PMC12859538; doi:10.1002/bimj.202300197)
Supplement: Supplementary file 1 — Data S1 [file BIMJ-66-e202300197-s001.zip › Code_and_Data/Simulations/Sim_Regression/intermediate_results/bin_reg_POWER_bt_glm_1.csv]

method	model	nsim	ntrt	pi0	nep_h0	nep_ha	slope	corr	nfail	nerror	nrej	nreji	nrejcor	npow	npowi	npowcor
bt	glm	167	25	0.1	8	2	0.001	0	0	0	3	3	164	1	1	0
bt	glm	167	50	0.1	8	2	0.001	0	0	0	8	8	159	3	3	0
bt	glm	167	100	0.1	8	2	0.001	0	0	0	7	7	160	1	1	0
bt	glm	167	25	0.1	2	8	0.001	0	0	0	2	2	165	4	4	0
bt	glm	167	50	0.1	2	8	0.001	0	0	0	5	5	162	6	6	0
bt	glm	167	100	0.1	2	8	0.001	0	0	0	3	3	164	3	3	0
bt	glm	167	25	0.1	8	2	0.025	0	0	0	5	5	162	9	9	0
bt	glm	167	50	0.1	8	2	0.025	0	0	0	4	4	163	3	3	0
bt	glm	167	100	0.1	8	2	0.025	0	0	0	5	5	162	9	9	0
bt	glm	167	25	0.1	2	8	0.025	0	0	0	4	4	163	16	16	0
bt	glm	167	50	0.1	2	8	0.025	0	0	0	1	1	166	19	18	0
bt	glm	167	100	0.1	2	8	0.025	0	0	0	2	2	165	21	20	0
bt	glm	167	25	0.1	8	2	0.05	0	0	0	6	6	161	7	7	0
bt	glm	167	50	0.1	8	2	0.05	0	0	0	7	6	161	17	17	0
bt	glm	167	100	0.1	8	2	0.05	0	0	0	10	9	158	25	24	1
bt	glm	167	25	0.1	2	8	0.05	0	0	0	1	1	166	29	27	0
bt	glm	167	50	0.1	2	8	0.05	0	0	0	1	1	166	53	49	0
bt	glm	167	100	0.1	2	8	0.05	0	0	0	2	2	165	104	81	0
bt	glm	167	25	0.1	8	2	0.075	0	0	0	6	6	161	17	17	0
bt	glm	167	50	0.1	8	2	0.075	0	0	0	6	6	161	39	39	0
bt	glm	167	100	0.1	8	2	0.075	0	0	0	9	9	158	90	76	14
bt	glm	167	25	0.1	2	8	0.075	0	0	0	3	3	164	71	61	0
bt	glm	167	50	0.1	2	8	0.075	0	0	0	1	1	166	141	88	0
bt	glm	167	100	0.1	2	8	0.075	0	0	0	2	2	165	271	145	0
bt	glm	167	25	0.1	8	2	0.1	0	0	0	11	10	157	39	35	4
bt	glm	167	50	0.1	8	2	0.1	0	0	0	3	3	164	91	78	13
bt	glm	167	100	0.1	8	2	0.1	0	0	0	9	9	158	154	118	36
bt	glm	167	25	0.1	2	8	0.1	0	0	0	2	2	165	137	95	0
bt	glm	167	50	0.1	2	8	0.1	0	0	0	1	1	166	310	140	0
bt	glm	167	100	0.1	2	8	0.1	0	0	0	2	2	165	690	166	1
bt	glm	167	25	0.1	8	2	0.125	0	0	0	5	5	162	87	77	10
bt	glm	167	50	0.1	8	2	0.125	0	0	0	8	8	159	152	113	39
bt	glm	167	100	0.1	8	2	0.125	0	0	0	9	9	158	279	165	114
bt	glm	167	25	0.1	2	8	0.125	0	0	0	1	1	166	267	139	0
bt	glm	167	50	0.1	2	8	0.125	0	0	0	1	1	166	563	164	0
bt	glm	167	100	0.1	2	8	0.125	0	0	0	3	3	164	1063	167	20
bt	glm	167	25	0.1	8	2	0.15	0	0	0	6	6	161	129	105	24
bt	glm	167	50	0.1	8	2	0.15	0	0	0	7	6	161	223	149	74
bt	glm	167	100	0.1	8	2	0.15	0	0	0	4	4	163	327	167	160
bt	glm	167	25	0.1	2	8	0.15	0	0	0	0	0	167	455	164	0
bt	glm	167	50	0.1	2	8	0.15	0	0	0	1	1	166	919	167	8
bt	glm	167	100	0.1	2	8	0.15	0	0	0	1	1	166	1291	167	128
bt	glm	167	25	0.1	8	2	0.175	0	0	0	3	3	164	197	138	59
bt	glm	167	50	0.1	8	2	0.175	0	0	0	8	8	159	289	161	128
bt	glm	167	100	0.1	8	2	0.175	0	0	0	4	4	163	332	167	165
bt	glm	167	25	0.1	2	8	0.175	0	0	0	1	1	166	699	167	1
bt	glm	167	50	0.1	2	8	0.175	0	0	0	0	0	167	1155	167	56
bt	glm	167	100	0.1	2	8	0.175	0	0	0	4	4	163	1329	167	160
bt	glm	167	25	0.1	8	2	0.2	0	0	0	9	9	158	237	153	84
bt	glm	167	50	0.1	8	2	0.2	0	0	0	10	10	157	323	167	156
bt	glm	167	100	0.1	8	2	0.2	0	0	0	5	5	162	334	167	167
bt	glm	167	25	0.1	2	8	0.2	0	0	0	1	1	166	951	167	9
bt	glm	167	50	0.1	2	8	0.2	0	0	0	4	4	163	1280	167	116
bt	glm	167	100	0.1	2	8	0.2	0	0	0	4	4	163	1336	167	167
bt	glm	167	25	0.1	8	2	0.001	0.5	0	0	16	12	155	2	2	0
bt	glm	167	50	0.1	8	2	0.001	0.5	0	0	18	13	154	5	4	1
bt	glm	167	100	0.1	8	2	0.001	0.5	0	0	7	7	160	3	3	0
bt	glm	167	25	0.1	2	8	0.001	0.5	0	0	1	1	166	15	11	0
bt	glm	167	50	0.1	2	8	0.001	0.5	0	0	1	1	166	11	9	0
bt	glm	167	100	0.1	2	8	0.001	0.5	0	0	1	1	166	8	6	0
bt	glm	167	25	0.1	8	2	0.025	0.5	0	0	11	6	161	2	2	0
bt	glm	167	50	0.1	8	2	0.025	0.5	0	0	2	2	165	10	8	2
bt	glm	167	100	0.1	8	2	0.025	0.5	0	0	6	6	161	7	7	0
bt	glm	167	25	0.1	2	8	0.025	0.5	0	0	0	0	167	13	10	0
bt	glm	167	50	0.1	2	8	0.025	0.5	0	0	1	1	166	21	16	0
bt	glm	167	100	0.1	2	8	0.025	0.5	0	0	4	3	164	25	23	0
bt	glm	167	25	0.1	8	2	0.05	0.5	0	0	13	6	161	7	7	0
bt	glm	167	50	0.1	8	2	0.05	0.5	0	0	4	4	163	21	18	3
bt	glm	167	100	0.1	8	2	0.05	0.5	0	0	7	5	162	42	35	7
bt	glm	167	25	0.1	2	8	0.05	0.5	0	0	2	2	165	55	32	0
bt	glm	167	50	0.1	2	8	0.05	0.5	0	0	2	2	165	64	34	0
bt	glm	167	100	0.1	2	8	0.05	0.5	0	0	2	2	165	119	63	0
bt	glm	167	25	0.1	8	2	0.075	0.5	0	0	4	4	163	30	25	5
bt	glm	167	50	0.1	8	2	0.075	0.5	0	0	8	6	161	47	43	4
bt	glm	167	100	0.1	8	2	0.075	0.5	0	0	9	7	160	79	59	20
bt	glm	167	25	0.1	2	8	0.075	0.5	0	0	2	2	165	68	40	0
bt	glm	167	50	0.1	2	8	0.075	0.5	0	0	1	1	166	141	66	2
bt	glm	167	100	0.1	2	8	0.075	0.5	0	0	0	0	167	346	111	5
bt	glm	167	25	0.1	8	2	0.1	0.5	0	0	14	9	158	39	36	3
bt	glm	167	50	0.1	8	2	0.1	0.5	0	0	7	6	161	97	76	21
bt	glm	167	100	0.1	8	2	0.1	0.5	0	0	11	9	158	182	119	63
bt	glm	167	25	0.1	2	8	0.1	0.5	0	0	6	5	162	163	73	0
bt	glm	167	50	0.1	2	8	0.1	0.5	0	0	1	1	166	338	111	3
bt	glm	167	100	0.1	2	8	0.1	0.5	0	0	3	3	164	675	152	19
bt	glm	167	25	0.1	8	2	0.125	0.5	0	0	6	4	163	90	70	20
bt	glm	167	50	0.1	8	2	0.125	0.5	0	0	2	2	165	159	105	54
bt	glm	167	100	0.1	8	2	0.125	0.5	0	0	8	7	160	271	153	118
bt	glm	167	25	0.1	2	8	0.125	0.5	0	0	3	3	164	364	106	3
bt	glm	167	50	0.1	2	8	0.125	0.5	0	0	0	0	167	560	134	9
bt	glm	167	100	0.1	2	8	0.125	0.5	0	0	5	5	162	1067	166	70
bt	glm	167	25	0.1	8	2	0.15	0.5	0	0	10	6	161	137	93	44
bt	glm	167	50	0.1	8	2	0.15	0.5	0	0	9	8	159	245	144	101
bt	glm	167	100	0.1	8	2	0.15	0.5	0	0	9	6	161	318	164	154
bt	glm	167	25	0.1	2	8	0.15	0.5	0	0	2	2	165	480	130	5
bt	glm	167	50	0.1	2	8	0.15	0.5	0	0	2	2	165	953	166	46
bt	glm	167	100	0.1	2	8	0.15	0.5	0	0	2	2	165	1292	167	141
bt	glm	167	25	0.1	8	2	0.175	0.5	0	0	9	6	161	191	123	68
bt	glm	167	50	0.1	8	2	0.175	0.5	0	0	3	3	164	300	162	138
bt	glm	167	100	0.1	8	2	0.175	0.5	0	0	14	10	157	328	166	162
bt	glm	167	25	0.1	2	8	0.175	0.5	0	0	1	1	166	749	159	26
bt	glm	167	50	0.1	2	8	0.175	0.5	0	0	1	1	166	1195	167	93
bt	glm	167	100	0.1	2	8	0.175	0.5	0	0	2	2	165	1336	167	167
bt	glm	167	25	0.1	8	2	0.2	0.5	0	0	4	3	164	249	146	103
bt	glm	167	50	0.1	8	2	0.2	0.5	0	0	13	10	157	328	166	162
bt	glm	167	100	0.1	8	2	0.2	0.5	0	0	6	4	163	334	167	167
bt	glm	167	25	0.1	2	8	0.2	0.5	0	0	2	1	166	944	161	47
bt	glm	167	50	0.1	2	8	0.2	0.5	0	0	7	6	161	1308	167	150
bt	glm	167	100	0.1	2	8	0.2	0.5	0	0	2	2	165	1336	167	167
bt	glm	167	25	0.1	8	2	0.001	0.9	0	0	24	7	160	6	5	1
bt	glm	167	50	0.1	8	2	0.001	0.9	0	0	27	7	160	5	4	1
bt	glm	167	100	0.1	8	2	0.001	0.9	0	0	18	4	163	2	2	0
bt	glm	167	25	0.1	2	8	0.001	0.9	0	0	3	2	165	22	8	0
bt	glm	167	50	0.1	2	8	0.001	0.9	0	0	2	1	166	12	4	0
bt	glm	167	100	0.1	2	8	0.001	0.9	0	0	0	0	167	24	9	0
bt	glm	167	25	0.1	8	2	0.025	0.9	0	0	25	7	160	8	6	2
bt	glm	167	50	0.1	8	2	0.025	0.9	0	0	20	7	160	7	4	3
bt	glm	167	100	0.1	8	2	0.025	0.9	0	0	27	6	161	11	9	2
bt	glm	167	25	0.1	2	8	0.025	0.9	0	0	4	3	164	33	9	0
bt	glm	167	50	0.1	2	8	0.025	0.9	0	0	1	1	166	32	7	2
bt	glm	167	100	0.1	2	8	0.025	0.9	0	0	0	0	167	30	9	1
bt	glm	167	25	0.1	8	2	0.05	0.9	0	0	6	2	165	19	13	6
bt	glm	167	50	0.1	8	2	0.05	0.9	0	0	6	5	162	14	9	5
bt	glm	167	100	0.1	8	2	0.05	0.9	0	0	8	4	163	31	19	12
bt	glm	167	25	0.1	2	8	0.05	0.9	0	0	2	2	165	54	16	2
bt	glm	167	50	0.1	2	8	0.05	0.9	0	0	4	2	165	127	29	4
bt	glm	167	100	0.1	2	8	0.05	0.9	0	0	5	4	163	230	44	17
bt	glm	167	25	0.1	8	2	0.075	0.9	0	0	28	7	160	38	25	13
bt	glm	167	50	0.1	8	2	0.075	0.9	0	0	4	3	164	52	34	18
bt	glm	167	100	0.1	8	2	0.075	0.9	0	0	6	4	163	96	61	35
bt	glm	167	25	0.1	2	8	0.075	0.9	0	0	2	1	166	124	31	9
bt	glm	167	50	0.1	2	8	0.075	0.9	0	0	3	3	164	223	51	10
bt	glm	167	100	0.1	2	8	0.075	0.9	0	0	3	2	165	466	81	29
bt	glm	167	25	0.1	8	2	0.1	0.9	0	0	28	8	159	77	49	28
bt	glm	167	50	0.1	8	2	0.1	0.9	0	0	10	6	161	114	70	44
bt	glm	167	100	0.1	8	2	0.1	0.9	0	0	26	9	158	197	107	90
bt	glm	167	25	0.1	2	8	0.1	0.9	0	0	3	2	165	284	53	20
bt	glm	167	50	0.1	2	8	0.1	0.9	0	0	7	4	163	368	71	25
bt	glm	167	100	0.1	2	8	0.1	0.9	0	0	4	3	164	824	135	71
bt	glm	167	25	0.1	8	2	0.125	0.9	0	0	2	2	165	117	67	50
bt	glm	167	50	0.1	8	2	0.125	0.9	0	0	24	5	162	180	103	77
bt	glm	167	100	0.1	8	2	0.125	0.9	0	0	15	5	162	289	150	139
bt	glm	167	25	0.1	2	8	0.125	0.9	0	0	4	4	163	510	93	37
bt	glm	167	50	0.1	2	8	0.125	0.9	0	0	1	1	166	746	119	61
bt	glm	167	100	0.1	2	8	0.125	0.9	0	0	3	2	165	1148	156	124
bt	glm	167	25	0.1	8	2	0.15	0.9	0	0	18	8	159	156	88	68
bt	glm	167	50	0.1	8	2	0.15	0.9	0	0	19	5	162	266	141	125
bt	glm	167	100	0.1	8	2	0.15	0.9	0	0	10	7	160	325	163	162
bt	glm	167	25	0.1	2	8	0.15	0.9	0	0	3	3	164	648	118	47
bt	glm	167	50	0.1	2	8	0.15	0.9	0	0	3	2	165	982	139	98
bt	glm	167	100	0.1	2	8	0.15	0.9	0	0	5	3	164	1295	166	154
bt	glm	167	25	0.1	8	2	0.175	0.9	0	0	7	3	164	232	124	108
bt	glm	167	50	0.1	8	2	0.175	0.9	0	0	18	7	160	315	162	153
bt	glm	167	100	0.1	8	2	0.175	0.9	0	0	17	5	162	334	167	167
bt	glm	167	25	0.1	2	8	0.175	0.9	0	0	4	2	165	876	132	81
bt	glm	167	50	0.1	2	8	0.175	0.9	0	0	7	5	162	1198	161	132
bt	glm	167	100	0.1	2	8	0.175	0.9	0	0	6	5	162	1334	167	166
bt	glm	167	25	0.1	8	2	0.2	0.9	0	0	18	5	162	262	138	124
bt	glm	167	50	0.1	8	2	0.2	0.9	0	0	19	7	160	328	167	161
bt	glm	167	100	0.1	8	2	0.2	0.9	0	0	19	8	159	334	167	167
bt	glm	167	25	0.1	2	8	0.2	0.9	0	0	5	3	164	1053	150	105
bt	glm	167	50	0.1	2	8	0.2	0.9	0	0	1	1	166	1316	167	159
bt	glm	167	100	0.1	2	8	0.2	0.9	0	0	4	2	165	1336	167	167
bt	glm	167	25	0.1	8	2	0.001	0	0	0	8	8	159	1	1	0
bt	glm	167	50	0.1	8	2	0.001	0	0	0	8	8	159	1	1	0
bt	glm	167	100	0.1	8	2	0.001	0	0	0	8	8	159	2	2	0
bt	glm	167	25	0.1	2	8	0.001	0	0	0	3	3	164	7	7	0
bt	glm	167	50	0.1	2	8	0.001	0	0	0	1	1	166	8	8	0
bt	glm	167	100	0.1	2	8	0.001	0	0	0	1	1	166	8	7	0
bt	glm	167	25	0.1	8	2	0.025	0	0	0	6	6	161	2	2	0
bt	glm	167	50	0.1	8	2	0.025	0	0	0	7	6	161	2	2	0
bt	glm	167	100	0.1	8	2	0.025	0	0	0	6	6	161	7	7	0
bt	glm	167	25	0.1	2	8	0.025	0	0	0	2	2	165	17	17	0
bt	glm	167	50	0.1	2	8	0.025	0	0	0	2	2	165	15	14	0
bt	glm	167	100	0.1	2	8	0.025	0	0	0	4	4	163	24	23	0
bt	glm	167	25	0.1	8	2	0.05	0	0	0	9	9	158	11	11	0
bt	glm	167	50	0.1	8	2	0.05	0	0	0	7	7	160	11	11	0
bt	glm	167	100	0.1	8	2	0.05	0	0	0	6	6	161	23	22	1
bt	glm	167	25	0.1	2	8	0.05	0	0	0	2	2	165	35	32	0
bt	glm	167	50	0.1	2	8	0.05	0	0	0	3	3	164	63	56	0
bt	glm	167	100	0.1	2	8	0.05	0	0	0	0	0	167	97	78	0
bt	glm	167	25	0.1	8	2	0.075	0	0	0	9	9	158	27	26	1
bt	glm	167	50	0.1	8	2	0.075	0	0	0	3	3	164	28	27	1
bt	glm	167	100	0.1	8	2	0.075	0	0	0	9	9	158	92	78	14
bt	glm	167	25	0.1	2	8	0.075	0	0	0	2	2	165	57	46	0
bt	glm	167	50	0.1	2	8	0.075	0	0	0	0	0	167	141	102	0
bt	glm	167	100	0.1	2	8	0.075	0	0	0	1	1	166	319	147	0
bt	glm	167	25	0.1	8	2	0.1	0	0	0	8	8	159	31	29	2
bt	glm	167	50	0.1	8	2	0.1	0	0	0	11	10	157	94	83	11
bt	glm	167	100	0.1	8	2	0.1	0	0	0	2	2	165	186	128	58
bt	glm	167	25	0.1	2	8	0.1	0	0	0	1	1	166	149	102	0
bt	glm	167	50	0.1	2	8	0.1	0	0	0	0	0	167	292	141	0
bt	glm	167	100	0.1	2	8	0.1	0	0	0	1	1	166	701	167	0
bt	glm	167	25	0.1	8	2	0.125	0	0	0	4	4	163	80	74	6
bt	glm	167	50	0.1	8	2	0.125	0	0	0	8	7	160	138	110	28
bt	glm	167	100	0.1	8	2	0.125	0	0	0	3	3	164	270	165	105
bt	glm	167	25	0.1	2	8	0.125	0	0	0	0	0	167	289	147	0
bt	glm	167	50	0.1	2	8	0.125	0	0	0	1	1	166	595	164	0
bt	glm	167	100	0.1	2	8	0.125	0	0	0	2	2	165	1065	167	31
bt	glm	167	25	0.1	8	2	0.15	0	0	0	4	4	163	140	113	27
bt	glm	167	50	0.1	8	2	0.15	0	0	0	9	9	158	229	145	84
bt	glm	167	100	0.1	8	2	0.15	0	0	0	4	4	163	316	166	150
bt	glm	167	25	0.1	2	8	0.15	0	0	0	2	2	165	479	163	0
bt	glm	167	50	0.1	2	8	0.15	0	0	0	0	0	167	914	167	10
bt	glm	167	100	0.1	2	8	0.15	0	0	0	1	1	166	1284	167	122
bt	glm	167	25	0.1	8	2	0.175	0	0	0	4	4	163	192	141	51
bt	glm	167	50	0.1	8	2	0.175	0	0	0	6	6	161	298	164	134
bt	glm	167	100	0.1	8	2	0.175	0	0	0	5	5	162	333	167	166
bt	glm	167	25	0.1	2	8	0.175	0	0	0	2	2	165	689	165	1
bt	glm	167	50	0.1	2	8	0.175	0	0	0	1	1	166	1143	167	44
bt	glm	167	100	0.1	2	8	0.175	0	0	0	1	1	166	1329	167	160
bt	glm	167	25	0.1	8	2	0.2	0	0	0	6	6	161	253	159	94
bt	glm	167	50	0.1	8	2	0.2	0	0	0	7	7	160	328	167	161
bt	glm	167	100	0.1	8	2	0.2	0	0	0	3	3	164	334	167	167
bt	glm	167	25	0.1	2	8	0.2	0	0	0	1	1	166	925	167	4
bt	glm	167	50	0.1	2	8	0.2	0	0	0	2	2	165	1274	167	118
bt	glm	167	100	0.1	2	8	0.2	0	0	0	0	0	167	1336	167	167
bt	glm	167	25	0.1	8	2	0.001	0.5	0	0	7	3	164	3	3	0
bt	glm	167	50	0.1	8	2	0.001	0.5	0	0	7	5	162	1	1	0
bt	glm	167	100	0.1	8	2	0.001	0.5	0	0	8	7	160	5	4	1
bt	glm	167	25	0.1	2	8	0.001	0.5	0	0	0	0	167	5	5	0
bt	glm	167	50	0.1	2	8	0.001	0.5	0	0	1	1	166	8	7	0
bt	glm	167	100	0.1	2	8	0.001	0.5	0	0	1	1	166	6	4	0
bt	glm	167	25	0.1	8	2	0.025	0.5	0	0	5	5	162	7	7	0
bt	glm	167	50	0.1	8	2	0.025	0.5	0	0	10	6	161	1	1	0
bt	glm	167	100	0.1	8	2	0.025	0.5	0	0	14	10	157	11	9	2
bt	glm	167	25	0.1	2	8	0.025	0.5	0	0	4	4	163	22	13	0
bt	glm	167	50	0.1	2	8	0.025	0.5	0	0	0	0	167	33	18	0
bt	glm	167	100	0.1	2	8	0.025	0.5	0	0	2	2	165	15	13	0
bt	glm	167	25	0.1	8	2	0.05	0.5	0	0	9	7	160	7	7	0
bt	glm	167	50	0.1	8	2	0.05	0.5	0	0	5	4	163	13	12	1
bt	glm	167	100	0.1	8	2	0.05	0.5	0	0	7	7	160	17	13	4
bt	glm	167	25	0.1	2	8	0.05	0.5	0	0	1	1	166	32	26	0
bt	glm	167	50	0.1	2	8	0.05	0.5	0	0	5	5	162	70	37	0
bt	glm	167	100	0.1	2	8	0.05	0.5	0	0	1	1	166	114	52	0
bt	glm	167	25	0.1	8	2	0.075	0.5	0	0	11	9	158	32	26	6
bt	glm	167	50	0.1	8	2	0.075	0.5	0	0	11	6	161	30	25	5
bt	glm	167	100	0.1	8	2	0.075	0.5	0	0	11	9	158	82	63	19
bt	glm	167	25	0.1	2	8	0.075	0.5	0	0	2	2	165	92	40	0
bt	glm	167	50	0.1	2	8	0.075	0.5	0	0	5	5	162	137	59	0
bt	glm	167	100	0.1	2	8	0.075	0.5	0	0	1	1	166	336	109	2
bt	glm	167	25	0.1	8	2	0.1	0.5	0	0	4	4	163	62	47	15
bt	glm	167	50	0.1	8	2	0.1	0.5	0	0	9	6	161	108	75	33
bt	glm	167	100	0.1	8	2	0.1	0.5	0	0	9	8	159	185	121	64
bt	glm	167	25	0.1	2	8	0.1	0.5	0	0	3	3	164	165	69	0
bt	glm	167	50	0.1	2	8	0.1	0.5	0	0	3	2	165	377	118	2
bt	glm	167	100	0.1	2	8	0.1	0.5	0	0	0	0	167	688	145	21
bt	glm	167	25	0.1	8	2	0.125	0.5	0	0	10	8	159	78	61	17
bt	glm	167	50	0.1	8	2	0.125	0.5	0	0	12	8	159	167	112	55
bt	glm	167	100	0.1	8	2	0.125	0.5	0	0	8	6	161	262	152	110
bt	glm	167	25	0.1	2	8	0.125	0.5	0	0	1	1	166	299	106	3
bt	glm	167	50	0.1	2	8	0.125	0.5	0	0	4	3	164	616	145	17
bt	glm	167	100	0.1	2	8	0.125	0.5	0	0	0	0	167	1100	166	76
bt	glm	167	25	0.1	8	2	0.15	0.5	0	0	6	6	161	133	99	34
bt	glm	167	50	0.1	8	2	0.15	0.5	0	0	12	9	158	244	145	99
bt	glm	167	100	0.1	8	2	0.15	0.5	0	0	13	10	157	326	167	159
bt	glm	167	25	0.1	2	8	0.15	0.5	0	0	1	1	166	468	130	8
bt	glm	167	50	0.1	2	8	0.15	0.5	0	0	1	1	166	938	163	48
bt	glm	167	100	0.1	2	8	0.15	0.5	0	0	2	2	165	1283	167	136
bt	glm	167	25	0.1	8	2	0.175	0.5	0	0	6	5	162	190	123	67
bt	glm	167	50	0.1	8	2	0.175	0.5	0	0	5	5	162	294	161	133
bt	glm	167	100	0.1	8	2	0.175	0.5	0	0	7	6	161	334	167	167
bt	glm	167	25	0.1	2	8	0.175	0.5	0	0	1	1	166	731	151	20
bt	glm	167	50	0.1	2	8	0.175	0.5	0	0	6	5	162	1187	166	105
bt	glm	167	100	0.1	2	8	0.175	0.5	0	0	1	1	166	1331	167	164
bt	glm	167	25	0.1	8	2	0.2	0.5	0	0	5	5	162	248	144	104
bt	glm	167	50	0.1	8	2	0.2	0.5	0	0	9	8	159	326	167	159
bt	glm	167	100	0.1	8	2	0.2	0.5	0	0	9	7	160	334	167	167
bt	glm	167	25	0.1	2	8	0.2	0.5	0	0	1	1	166	1033	163	65
bt	glm	167	50	0.1	2	8	0.2	0.5	0	0	0	0	167	1275	167	135
bt	glm	167	100	0.1	2	8	0.2	0.5	0	0	1	1	166	1336	167	167
bt	glm	167	25	0.1	8	2	0.001	0.9	0	0	5	4	163	5	3	2
bt	glm	167	50	0.1	8	2	0.001	0.9	0	0	10	3	164	1	1	0
bt	glm	167	100	0.1	8	2	0.001	0.9	0	0	22	11	156	8	5	3
bt	glm	167	25	0.1	2	8	0.001	0.9	0	0	4	3	164	15	8	0
bt	glm	167	50	0.1	2	8	0.001	0.9	0	0	4	2	165	40	12	2
bt	glm	167	100	0.1	2	8	0.001	0.9	0	0	5	4	163	12	5	0
bt	glm	167	25	0.1	8	2	0.025	0.9	0	0	30	7	160	1	1	0
bt	glm	167	50	0.1	8	2	0.025	0.9	0	0	16	3	164	8	7	1
bt	glm	167	100	0.1	8	2	0.025	0.9	0	0	13	7	160	17	10	7
bt	glm	167	25	0.1	2	8	0.025	0.9	0	0	3	2	165	44	13	0
bt	glm	167	50	0.1	2	8	0.025	0.9	0	0	3	3	164	44	14	2
bt	glm	167	100	0.1	2	8	0.025	0.9	0	0	1	1	166	43	13	2
bt	glm	167	25	0.1	8	2	0.05	0.9	0	0	14	4	163	16	11	5
bt	glm	167	50	0.1	8	2	0.05	0.9	0	0	10	3	164	25	17	8
bt	glm	167	100	0.1	8	2	0.05	0.9	0	0	24	10	157	28	19	9
bt	glm	167	25	0.1	2	8	0.05	0.9	0	0	4	4	163	72	18	2
bt	glm	167	50	0.1	2	8	0.05	0.9	0	0	3	2	165	81	21	3
bt	glm	167	100	0.1	2	8	0.05	0.9	0	0	1	1	166	172	37	10
bt	glm	167	25	0.1	8	2	0.075	0.9	0	0	10	4	163	34	20	14
bt	glm	167	50	0.1	8	2	0.075	0.9	0	0	13	4	163	55	35	20
bt	glm	167	100	0.1	8	2	0.075	0.9	0	0	15	8	159	108	65	43
bt	glm	167	25	0.1	2	8	0.075	0.9	0	0	4	3	164	101	27	4
bt	glm	167	50	0.1	2	8	0.075	0.9	0	0	5	3	164	250	49	14
bt	glm	167	100	0.1	2	8	0.075	0.9	0	0	7	4	163	460	87	28
bt	glm	167	25	0.1	8	2	0.1	0.9	0	0	15	7	160	61	40	21
bt	glm	167	50	0.1	8	2	0.1	0.9	0	0	10	3	164	105	66	39
bt	glm	167	100	0.1	8	2	0.1	0.9	0	0	15	8	159	204	111	93
bt	glm	167	25	0.1	2	8	0.1	0.9	0	0	3	2	165	240	54	15
bt	glm	167	50	0.1	2	8	0.1	0.9	0	0	4	3	164	412	82	23
bt	glm	167	100	0.1	2	8	0.1	0.9	0	0	0	0	167	871	129	78
bt	glm	167	25	0.1	8	2	0.125	0.9	0	0	26	10	157	92	59	33
bt	glm	167	50	0.1	8	2	0.125	0.9	0	0	28	9	158	191	102	89
bt	glm	167	100	0.1	8	2	0.125	0.9	0	0	24	8	159	296	154	142
bt	glm	167	25	0.1	2	8	0.125	0.9	0	0	5	4	163	398	73	25
bt	glm	167	50	0.1	2	8	0.125	0.9	0	0	3	3	164	773	130	61
bt	glm	167	100	0.1	2	8	0.125	0.9	0	0	6	4	163	1168	161	122
bt	glm	167	25	0.1	8	2	0.15	0.9	0	0	18	5	162	168	92	76
bt	glm	167	50	0.1	8	2	0.15	0.9	0	0	10	6	161	253	138	115
bt	glm	167	100	0.1	8	2	0.15	0.9	0	0	18	6	161	328	166	162
bt	glm	167	25	0.1	2	8	0.15	0.9	0	0	1	1	166	620	109	51
bt	glm	167	50	0.1	2	8	0.15	0.9	0	0	2	2	165	1016	144	105
bt	glm	167	100	0.1	2	8	0.15	0.9	0	0	7	6	161	1317	167	159
bt	glm	167	25	0.1	8	2	0.175	0.9	0	0	8	7	160	203	114	89
bt	glm	167	50	0.1	8	2	0.175	0.9	0	0	14	3	164	316	163	153
bt	glm	167	100	0.1	8	2	0.175	0.9	0	0	16	5	162	334	167	167
bt	glm	167	25	0.1	2	8	0.175	0.9	0	0	3	3	164	864	132	75
bt	glm	167	50	0.1	2	8	0.175	0.9	0	0	12	6	161	1173	157	132
bt	glm	167	100	0.1	2	8	0.175	0.9	0	0	6	5	162	1334	167	166
bt	glm	167	25	0.1	8	2	0.2	0.9	0	0	19	7	160	279	146	133
bt	glm	167	50	0.1	8	2	0.2	0.9	0	0	8	5	162	330	165	165
bt	glm	167	100	0.1	8	2	0.2	0.9	0	0	30	7	160	333	167	166
bt	glm	167	25	0.1	2	8	0.2	0.9	0	0	4	2	165	1059	152	104
bt	glm	167	50	0.1	2	8	0.2	0.9	0	0	0	0	167	1323	167	162
bt	glm	167	100	0.1	2	8	0.2	0.9	0	0	5	4	163	1336	167	167
bt	glm	167	25	0.1	8	2	0.001	0	0	0	10	10	157	3	3	0
bt	glm	167	50	0.1	8	2	0.001	0	0	0	3	3	164	3	3	0
bt	glm	167	100	0.1	8	2	0.001	0	0	0	11	9	158	0	0	0
bt	glm	167	25	0.1	2	8	0.001	0	0	0	0	0	167	8	8	0
bt	glm	167	50	0.1	2	8	0.001	0	0	0	3	3	164	4	4	0
bt	glm	167	100	0.1	2	8	0.001	0	0	0	2	2	165	3	3	0
bt	glm	167	25	0.1	8	2	0.025	0	0	0	9	9	158	4	4	0
bt	glm	167	50	0.1	8	2	0.025	0	0	0	5	5	162	5	5	0
bt	glm	167	100	0.1	8	2	0.025	0	0	0	3	3	164	6	6	0
bt	glm	167	25	0.1	2	8	0.025	0	0	0	1	1	166	18	17	0
bt	glm	167	50	0.1	2	8	0.025	0	0	0	1	1	166	15	14	0
bt	glm	167	100	0.1	2	8	0.025	0	0	0	1	1	166	24	24	0
bt	glm	167	25	0.1	8	2	0.05	0	0	0	8	8	159	7	7	0
bt	glm	167	50	0.1	8	2	0.05	0	0	0	10	9	158	15	15	0
bt	glm	167	100	0.1	8	2	0.05	0	0	0	3	3	164	30	30	0
bt	glm	167	25	0.1	2	8	0.05	0	0	0	2	2	165	40	35	0
bt	glm	167	50	0.1	2	8	0.05	0	0	0	2	2	165	45	37	0
bt	glm	167	100	0.1	2	8	0.05	0	0	0	2	2	165	83	68	0
bt	glm	167	25	0.1	8	2	0.075	0	0	0	6	6	161	15	15	0
bt	glm	167	50	0.1	8	2	0.075	0	0	0	4	4	163	44	40	4
bt	glm	167	100	0.1	8	2	0.075	0	0	0	6	5	162	82	75	7
bt	glm	167	25	0.1	2	8	0.075	0	0	0	1	1	166	67	60	0
bt	glm	167	50	0.1	2	8	0.075	0	0	0	2	2	165	124	89	0
bt	glm	167	100	0.1	2	8	0.075	0	0	0	3	3	164	310	148	0
bt	glm	167	25	0.1	8	2	0.1	0	0	0	3	3	164	45	41	4
bt	glm	167	50	0.1	8	2	0.1	0	0	0	15	13	154	75	66	9
bt	glm	167	100	0.1	8	2	0.1	0	0	0	10	10	157	168	126	42
bt	glm	167	25	0.1	2	8	0.1	0	0	0	2	2	165	136	95	0
bt	glm	167	50	0.1	2	8	0.1	0	0	0	1	1	166	294	145	0
bt	glm	167	100	0.1	2	8	0.1	0	0	0	0	0	167	683	166	1
bt	glm	167	25	0.1	8	2	0.125	0	0	0	3	3	164	89	78	11
bt	glm	167	50	0.1	8	2	0.125	0	0	0	6	5	162	164	116	48
bt	glm	167	100	0.1	8	2	0.125	0	0	0	11	11	156	275	158	117
bt	glm	167	25	0.1	2	8	0.125	0	0	0	1	1	166	269	142	0
bt	glm	167	50	0.1	2	8	0.125	0	0	0	1	1	166	589	165	0
bt	glm	167	100	0.1	2	8	0.125	0	0	0	0	0	167	1075	167	27
bt	glm	167	25	0.1	8	2	0.15	0	0	0	3	3	164	122	100	22
bt	glm	167	50	0.1	8	2	0.15	0	0	0	7	7	160	229	152	77
bt	glm	167	100	0.1	8	2	0.15	0	0	0	7	7	160	320	167	153
bt	glm	167	25	0.1	2	8	0.15	0	0	0	1	1	166	464	162	0
bt	glm	167	50	0.1	2	8	0.15	0	0	0	0	0	167	891	167	4
bt	glm	167	100	0.1	2	8	0.15	0	0	0	2	2	165	1276	167	113
bt	glm	167	25	0.1	8	2	0.175	0	0	0	8	8	159	192	142	50
bt	glm	167	50	0.1	8	2	0.175	0	0	0	10	9	158	286	164	122
bt	glm	167	100	0.1	8	2	0.175	0	0	0	9	9	158	332	167	165
bt	glm	167	25	0.1	2	8	0.175	0	0	0	0	0	167	683	167	0
bt	glm	167	50	0.1	2	8	0.175	0	0	0	2	2	165	1151	167	42
bt	glm	167	100	0.1	2	8	0.175	0	0	0	1	1	166	1331	167	162
bt	glm	167	25	0.1	8	2	0.2	0	0	0	8	8	159	240	158	82
bt	glm	167	50	0.1	8	2	0.2	0	0	0	7	7	160	325	167	158
bt	glm	167	100	0.1	8	2	0.2	0	0	0	6	6	161	334	167	167
bt	glm	167	25	0.1	2	8	0.2	0	0	0	1	1	166	912	167	8
bt	glm	167	50	0.1	2	8	0.2	0	0	0	0	0	167	1301	167	136
bt	glm	167	100	0.1	2	8	0.2	0	0	0	2	2	165	1336	167	167
bt	glm	167	25	0.1	8	2	0.001	0.5	0	0	10	8	159	1	1	0
bt	glm	167	50	0.1	8	2	0.001	0.5	0	0	8	8	159	1	1	0
bt	glm	167	100	0.1	8	2	0.001	0.5	0	0	6	6	161	2	2	0
bt	glm	167	25	0.1	2	8	0.001	0.5	0	0	3	2	165	9	9	0
bt	glm	167	50	0.1	2	8	0.001	0.5	0	0	2	2	165	5	4	0
bt	glm	167	100	0.1	2	8	0.001	0.5	0	0	3	3	164	9	5	0
bt	glm	167	25	0.1	8	2	0.025	0.5	0	0	9	5	162	3	3	0
bt	glm	167	50	0.1	8	2	0.025	0.5	0	0	5	3	164	2	2	0
bt	glm	167	100	0.1	8	2	0.025	0.5	0	0	6	6	161	2	2	0
bt	glm	167	25	0.1	2	8	0.025	0.5	0	0	3	3	164	18	13	0
bt	glm	167	50	0.1	2	8	0.025	0.5	0	0	1	1	166	26	17	0
bt	glm	167	100	0.1	2	8	0.025	0.5	0	0	2	2	165	28	20	0
bt	glm	167	25	0.1	8	2	0.05	0.5	0	0	10	6	161	13	11	2
bt	glm	167	50	0.1	8	2	0.05	0.5	0	0	7	6	161	11	10	1
bt	glm	167	100	0.1	8	2	0.05	0.5	0	0	7	7	160	29	23	6
bt	glm	167	25	0.1	2	8	0.05	0.5	0	0	1	1	166	43	29	0
bt	glm	167	50	0.1	2	8	0.05	0.5	0	0	1	1	166	55	33	0
bt	glm	167	100	0.1	2	8	0.05	0.5	0	0	2	2	165	107	51	1
bt	glm	167	25	0.1	8	2	0.075	0.5	0	0	3	3	164	29	26	3
bt	glm	167	50	0.1	8	2	0.075	0.5	0	0	1	1	166	38	32	6
bt	glm	167	100	0.1	8	2	0.075	0.5	0	0	5	5	162	81	61	20
bt	glm	167	25	0.1	2	8	0.075	0.5	0	0	2	2	165	79	38	1
bt	glm	167	50	0.1	2	8	0.075	0.5	0	0	0	0	167	139	50	2
bt	glm	167	100	0.1	2	8	0.075	0.5	0	0	4	4	163	308	106	2
bt	glm	167	25	0.1	8	2	0.1	0.5	0	0	5	4	163	56	45	11
bt	glm	167	50	0.1	8	2	0.1	0.5	0	0	8	5	162	75	57	18
bt	glm	167	100	0.1	8	2	0.1	0.5	0	0	7	6	161	189	126	63
bt	glm	167	25	0.1	2	8	0.1	0.5	0	0	3	3	164	135	66	0
bt	glm	167	50	0.1	2	8	0.1	0.5	0	0	1	1	166	370	113	2
bt	glm	167	100	0.1	2	8	0.1	0.5	0	0	1	1	166	737	157	17
bt	glm	167	25	0.1	8	2	0.125	0.5	0	0	15	10	157	90	67	23
bt	glm	167	50	0.1	8	2	0.125	0.5	0	0	12	11	156	165	107	58
bt	glm	167	100	0.1	8	2	0.125	0.5	0	0	12	10	157	276	151	125
bt	glm	167	25	0.1	2	8	0.125	0.5	0	0	3	3	164	292	102	0
bt	glm	167	50	0.1	2	8	0.125	0.5	0	0	3	3	164	579	141	16
bt	glm	167	100	0.1	2	8	0.125	0.5	0	0	5	5	162	1078	165	84
bt	glm	167	25	0.1	8	2	0.15	0.5	0	0	5	5	162	154	102	52
bt	glm	167	50	0.1	8	2	0.15	0.5	0	0	15	11	156	242	145	97
bt	glm	167	100	0.1	8	2	0.15	0.5	0	0	8	6	161	326	166	160
bt	glm	167	25	0.1	2	8	0.15	0.5	0	0	1	1	166	443	127	9
bt	glm	167	50	0.1	2	8	0.15	0.5	0	0	3	3	164	904	161	41
bt	glm	167	100	0.1	2	8	0.15	0.5	0	0	4	4	163	1278	167	134
bt	glm	167	25	0.1	8	2	0.175	0.5	0	0	5	5	162	184	118	66
bt	glm	167	50	0.1	8	2	0.175	0.5	0	0	4	4	163	294	161	133
bt	glm	167	100	0.1	8	2	0.175	0.5	0	0	3	3	164	332	167	165
bt	glm	167	25	0.1	2	8	0.175	0.5	0	0	0	0	167	735	151	22
bt	glm	167	50	0.1	2	8	0.175	0.5	0	0	2	2	165	1160	165	96
bt	glm	167	100	0.1	2	8	0.175	0.5	0	0	3	3	164	1326	167	161
bt	glm	167	25	0.1	8	2	0.2	0.5	0	0	3	3	164	257	145	112
bt	glm	167	50	0.1	8	2	0.2	0.5	0	0	4	3	164	322	165	157
bt	glm	167	100	0.1	8	2	0.2	0.5	0	0	3	3	164	334	167	167
bt	glm	167	25	0.1	2	8	0.2	0.5	0	0	2	2	165	1033	163	55
bt	glm	167	50	0.1	2	8	0.2	0.5	0	0	0	0	167	1290	167	141
bt	glm	167	100	0.1	2	8	0.2	0.5	0	0	2	2	165	1336	167	167
bt	glm	167	25	0.1	8	2	0.001	0.9	0	0	24	7	160	8	4	4
bt	glm	167	50	0.1	8	2	0.001	0.9	0	0	28	7	160	4	4	0
bt	glm	167	100	0.1	8	2	0.001	0.9	0	0	13	6	161	5	3	2
bt	glm	167	25	0.1	2	8	0.001	0.9	0	0	5	3	164	34	10	1
bt	glm	167	50	0.1	2	8	0.001	0.9	0	0	6	5	162	5	2	0
bt	glm	167	100	0.1	2	8	0.001	0.9	0	0	3	3	164	18	6	1
bt	glm	167	25	0.1	8	2	0.025	0.9	0	0	13	4	163	5	4	1
bt	glm	167	50	0.1	8	2	0.025	0.9	0	0	13	9	158	14	10	4
bt	glm	167	100	0.1	8	2	0.025	0.9	0	0	24	8	159	23	14	9
bt	glm	167	25	0.1	2	8	0.025	0.9	0	0	4	2	165	27	8	1
bt	glm	167	50	0.1	2	8	0.025	0.9	0	0	4	3	164	33	8	1
bt	glm	167	100	0.1	2	8	0.025	0.9	0	0	5	4	163	31	10	2
bt	glm	167	25	0.1	8	2	0.05	0.9	0	0	23	7	160	16	12	4
bt	glm	167	50	0.1	8	2	0.05	0.9	0	0	32	9	158	16	11	5
bt	glm	167	100	0.1	8	2	0.05	0.9	0	0	23	9	158	50	32	18
bt	glm	167	25	0.1	2	8	0.05	0.9	0	0	5	4	163	80	16	6
bt	glm	167	50	0.1	2	8	0.05	0.9	0	0	0	0	167	56	20	0
bt	glm	167	100	0.1	2	8	0.05	0.9	0	0	7	5	162	171	39	8
bt	glm	167	25	0.1	8	2	0.075	0.9	0	0	13	4	163	46	30	16
bt	glm	167	50	0.1	8	2	0.075	0.9	0	0	30	8	159	58	39	19
bt	glm	167	100	0.1	8	2	0.075	0.9	0	0	24	5	162	99	60	39
bt	glm	167	25	0.1	2	8	0.075	0.9	0	0	6	5	162	169	38	9
bt	glm	167	50	0.1	2	8	0.075	0.9	0	0	2	2	165	232	52	15
bt	glm	167	100	0.1	2	8	0.075	0.9	0	0	3	3	164	421	80	32
bt	glm	167	25	0.1	8	2	0.1	0.9	0	0	32	8	159	68	43	25
bt	glm	167	50	0.1	8	2	0.1	0.9	0	0	24	6	161	103	60	43
bt	glm	167	100	0.1	8	2	0.1	0.9	0	0	20	6	161	203	115	88
bt	glm	167	25	0.1	2	8	0.1	0.9	0	0	7	5	162	312	64	16
bt	glm	167	50	0.1	2	8	0.1	0.9	0	0	3	2	165	401	83	21
bt	glm	167	100	0.1	2	8	0.1	0.9	0	0	3	3	164	871	136	78
bt	glm	167	25	0.1	8	2	0.125	0.9	0	0	14	3	164	114	67	47
bt	glm	167	50	0.1	8	2	0.125	0.9	0	0	19	8	159	188	104	84
bt	glm	167	100	0.1	8	2	0.125	0.9	0	0	12	5	162	282	148	134
bt	glm	167	25	0.1	2	8	0.125	0.9	0	0	4	3	164	404	74	25
bt	glm	167	50	0.1	2	8	0.125	0.9	0	0	4	3	164	772	126	65
bt	glm	167	100	0.1	2	8	0.125	0.9	0	0	5	4	163	1185	161	126
bt	glm	167	25	0.1	8	2	0.15	0.9	0	0	3	1	166	176	101	75
bt	glm	167	50	0.1	8	2	0.15	0.9	0	0	12	4	163	257	139	118
bt	glm	167	100	0.1	8	2	0.15	0.9	0	0	32	7	160	325	165	160
bt	glm	167	25	0.1	2	8	0.15	0.9	0	0	3	2	165	605	103	42
bt	glm	167	50	0.1	2	8	0.15	0.9	0	0	8	5	162	1053	147	106
bt	glm	167	100	0.1	2	8	0.15	0.9	0	0	6	4	163	1277	164	152
bt	glm	167	25	0.1	8	2	0.175	0.9	0	0	1	1	166	219	121	98
bt	glm	167	50	0.1	8	2	0.175	0.9	0	0	5	4	163	303	156	147
bt	glm	167	100	0.1	8	2	0.175	0.9	0	0	14	5	162	333	167	166
bt	glm	167	25	0.1	2	8	0.175	0.9	0	0	7	5	162	821	129	73
bt	glm	167	50	0.1	2	8	0.175	0.9	0	0	6	4	163	1209	160	132
bt	glm	167	100	0.1	2	8	0.175	0.9	0	0	7	5	162	1333	167	165
bt	glm	167	25	0.1	8	2	0.2	0.9	0	0	14	4	163	265	140	125
bt	glm	167	50	0.1	8	2	0.2	0.9	0	0	29	8	159	325	165	160
bt	glm	167	100	0.1	8	2	0.2	0.9	0	0	14	8	159	334	167	167
bt	glm	167	25	0.1	2	8	0.2	0.9	0	0	1	1	166	1064	148	104
bt	glm	167	50	0.1	2	8	0.2	0.9	0	0	4	3	164	1293	166	155
bt	glm	167	100	0.1	2	8	0.2	0.9	0	0	3	2	165	1336	167	167
bt	glm	167	25	0.1	8	2	0.001	0	0	0	6	6	161	0	0	0
bt	glm	167	50	0.1	8	2	0.001	0	0	0	7	7	160	2	2	0
bt	glm	167	100	0.1	8	2	0.001	0	0	0	9	9	158	3	3	0
bt	glm	167	25	0.1	2	8	0.001	0	0	0	1	1	166	12	12	0
bt	glm	167	50	0.1	2	8	0.001	0	0	0	1	1	166	6	5	0
bt	glm	167	100	0.1	2	8	0.001	0	0	0	5	5	162	7	7	0
bt	glm	167	25	0.1	8	2	0.025	0	0	0	11	10	157	7	7	0
bt	glm	167	50	0.1	8	2	0.025	0	0	0	4	4	163	3	3	0
bt	glm	167	100	0.1	8	2	0.025	0	0	0	7	7	160	6	6	0
bt	glm	167	25	0.1	2	8	0.025	0	0	0	0	0	167	14	14	0
bt	glm	167	50	0.1	2	8	0.025	0	0	0	0	0	167	19	18	0
bt	glm	167	100	0.1	2	8	0.025	0	0	0	3	3	164	19	16	0
bt	glm	167	25	0.1	8	2	0.05	0	0	0	8	8	159	10	10	0
bt	glm	167	50	0.1	8	2	0.05	0	0	0	8	8	159	18	18	0
bt	glm	167	100	0.1	8	2	0.05	0	0	0	7	7	160	20	19	1
bt	glm	167	25	0.1	2	8	0.05	0	0	0	1	1	166	45	38	0
bt	glm	167	50	0.1	2	8	0.05	0	0	0	1	1	166	48	44	0
bt	glm	167	100	0.1	2	8	0.05	0	0	0	3	3	164	86	69	0
bt	glm	167	25	0.1	8	2	0.075	0	0	0	6	6	161	21	21	0
bt	glm	167	50	0.1	8	2	0.075	0	0	0	4	4	163	39	37	2
bt	glm	167	100	0.1	8	2	0.075	0	0	0	5	5	162	73	66	7
bt	glm	167	25	0.1	2	8	0.075	0	0	0	1	1	166	63	52	0
bt	glm	167	50	0.1	2	8	0.075	0	0	0	0	0	167	126	97	0
bt	glm	167	100	0.1	2	8	0.075	0	0	0	2	2	165	288	143	0
bt	glm	167	25	0.1	8	2	0.1	0	0	0	8	8	159	36	36	0
bt	glm	167	50	0.1	8	2	0.1	0	0	0	7	7	160	80	68	12
bt	glm	167	100	0.1	8	2	0.1	0	0	0	12	12	155	165	124	41
bt	glm	167	25	0.1	2	8	0.1	0	0	0	0	0	167	142	97	0
bt	glm	167	50	0.1	2	8	0.1	0	0	0	1	1	166	291	145	0
bt	glm	167	100	0.1	2	8	0.1	0	0	0	3	3	164	666	167	0
bt	glm	167	25	0.1	8	2	0.125	0	0	0	4	4	163	77	69	8
bt	glm	167	50	0.1	8	2	0.125	0	0	0	9	9	158	142	109	33
bt	glm	167	100	0.1	8	2	0.125	0	0	0	7	7	160	280	164	116
bt	glm	167	25	0.1	2	8	0.125	0	0	0	1	1	166	253	139	0
bt	glm	167	50	0.1	2	8	0.125	0	0	0	0	0	167	577	167	0
bt	glm	167	100	0.1	2	8	0.125	0	0	0	1	1	166	1055	167	31
bt	glm	167	25	0.1	8	2	0.15	0	0	0	9	9	158	135	108	27
bt	glm	167	50	0.1	8	2	0.15	0	0	0	8	8	159	223	147	76
bt	glm	167	100	0.1	8	2	0.15	0	0	0	11	10	157	325	167	158
bt	glm	167	25	0.1	2	8	0.15	0	0	0	0	0	167	485	164	0
bt	glm	167	50	0.1	2	8	0.15	0	0	0	1	1	166	876	167	7
bt	glm	167	100	0.1	2	8	0.15	0	0	0	2	2	165	1279	167	120
bt	glm	167	25	0.1	8	2	0.175	0	0	0	4	4	163	184	127	57
bt	glm	167	50	0.1	8	2	0.175	0	0	0	10	10	157	298	167	131
bt	glm	167	100	0.1	8	2	0.175	0	0	0	5	5	162	330	167	163
bt	glm	167	25	0.1	2	8	0.175	0	0	0	1	1	166	697	167	0
bt	glm	167	50	0.1	2	8	0.175	0	0	0	1	1	166	1148	167	48
bt	glm	167	100	0.1	2	8	0.175	0	0	0	4	4	163	1329	167	161
bt	glm	167	25	0.1	8	2	0.2	0	0	0	8	8	159	247	154	93
bt	glm	167	50	0.1	8	2	0.2	0	0	0	4	4	163	324	167	157
bt	glm	167	100	0.1	8	2	0.2	0	0	0	6	6	161	334	167	167
bt	glm	167	25	0.1	2	8	0.2	0	0	0	2	2	165	944	167	9
bt	glm	167	50	0.1	2	8	0.2	0	0	0	0	0	167	1296	167	130
bt	glm	167	100	0.1	2	8	0.2	0	0	0	3	3	164	1336	167	167
bt	glm	167	25	0.1	8	2	0.001	0.5	0	0	12	9	158	3	3	0
bt	glm	167	50	0.1	8	2	0.001	0.5	0	0	6	5	162	4	4	0
bt	glm	167	100	0.1	8	2	0.001	0.5	0	0	7	6	161	3	3	0
bt	glm	167	25	0.1	2	8	0.001	0.5	0	0	4	3	164	6	5	0
bt	glm	167	50	0.1	2	8	0.001	0.5	0	0	1	1	166	7	5	0
bt	glm	167	100	0.1	2	8	0.001	0.5	0	0	1	1	166	7	7	0
bt	glm	167	25	0.1	8	2	0.025	0.5	0	0	5	5	162	6	6	0
bt	glm	167	50	0.1	8	2	0.025	0.5	0	0	10	8	159	3	3	0
bt	glm	167	100	0.1	8	2	0.025	0.5	0	0	10	7	160	10	9	1
bt	glm	167	25	0.1	2	8	0.025	0.5	0	0	0	0	167	20	10	0
bt	glm	167	50	0.1	2	8	0.025	0.5	0	0	4	4	163	9	8	0
bt	glm	167	100	0.1	2	8	0.025	0.5	0	0	4	3	164	39	22	0
bt	glm	167	25	0.1	8	2	0.05	0.5	0	0	6	6	161	14	13	1
bt	glm	167	50	0.1	8	2	0.05	0.5	0	0	5	5	162	16	14	2
bt	glm	167	100	0.1	8	2	0.05	0.5	0	0	7	6	161	41	32	9
bt	glm	167	25	0.1	2	8	0.05	0.5	0	0	1	1	166	36	22	0
bt	glm	167	50	0.1	2	8	0.05	0.5	0	0	7	6	161	39	24	0
bt	glm	167	100	0.1	2	8	0.05	0.5	0	0	3	3	164	148	62	0
bt	glm	167	25	0.1	8	2	0.075	0.5	0	0	16	9	158	24	22	2
bt	glm	167	50	0.1	8	2	0.075	0.5	0	0	9	8	159	51	42	9
bt	glm	167	100	0.1	8	2	0.075	0.5	0	0	5	4	163	74	55	19
bt	glm	167	25	0.1	2	8	0.075	0.5	0	0	2	2	165	84	43	0
bt	glm	167	50	0.1	2	8	0.075	0.5	0	0	3	3	164	162	71	1
bt	glm	167	100	0.1	2	8	0.075	0.5	0	0	0	0	167	269	96	2
bt	glm	167	25	0.1	8	2	0.1	0.5	0	0	8	6	161	52	39	13
bt	glm	167	50	0.1	8	2	0.1	0.5	0	0	9	8	159	77	62	15
bt	glm	167	100	0.1	8	2	0.1	0.5	0	0	9	6	161	167	110	57
bt	glm	167	25	0.1	2	8	0.1	0.5	0	0	3	3	164	203	78	1
bt	glm	167	50	0.1	2	8	0.1	0.5	0	0	2	2	165	340	109	3
bt	glm	167	100	0.1	2	8	0.1	0.5	0	0	1	1	166	760	156	20
bt	glm	167	25	0.1	8	2	0.125	0.5	0	0	4	4	163	75	59	16
bt	glm	167	50	0.1	8	2	0.125	0.5	0	0	14	9	158	162	105	57
bt	glm	167	100	0.1	8	2	0.125	0.5	0	0	7	6	161	287	157	130
bt	glm	167	25	0.1	2	8	0.125	0.5	0	0	1	1	166	289	99	4
bt	glm	167	50	0.1	2	8	0.125	0.5	0	0	0	0	167	601	144	16
bt	glm	167	100	0.1	2	8	0.125	0.5	0	0	2	2	165	1089	165	68
bt	glm	167	25	0.1	8	2	0.15	0.5	0	0	3	3	164	146	96	50
bt	glm	167	50	0.1	8	2	0.15	0.5	0	0	11	9	158	239	139	100
bt	glm	167	100	0.1	8	2	0.15	0.5	0	0	12	10	157	317	166	151
bt	glm	167	25	0.1	2	8	0.15	0.5	0	0	2	2	165	504	131	9
bt	glm	167	50	0.1	2	8	0.15	0.5	0	0	3	3	164	975	158	56
bt	glm	167	100	0.1	2	8	0.15	0.5	0	0	1	1	166	1283	167	132
bt	glm	167	25	0.1	8	2	0.175	0.5	0	0	7	6	161	194	121	73
bt	glm	167	50	0.1	8	2	0.175	0.5	0	0	5	5	162	300	161	139
bt	glm	167	100	0.1	8	2	0.175	0.5	0	0	6	5	162	334	167	167
bt	glm	167	25	0.1	2	8	0.175	0.5	0	0	1	1	166	760	151	30
bt	glm	167	50	0.1	2	8	0.175	0.5	0	0	2	2	165	1203	166	109
bt	glm	167	100	0.1	2	8	0.175	0.5	0	0	1	1	166	1335	167	166
bt	glm	167	25	0.1	8	2	0.2	0.5	0	0	6	5	162	253	144	109
bt	glm	167	50	0.1	8	2	0.2	0.5	0	0	8	7	160	321	165	156
bt	glm	167	100	0.1	8	2	0.2	0.5	0	0	5	4	163	334	167	167
bt	glm	167	25	0.1	2	8	0.2	0.5	0	0	2	2	165	947	160	49
bt	glm	167	50	0.1	2	8	0.2	0.5	0	0	2	2	165	1284	167	136
bt	glm	167	100	0.1	2	8	0.2	0.5	0	0	4	3	164	1336	167	167
bt	glm	167	25	0.1	8	2	0.001	0.9	0	0	14	7	160	5	5	0
bt	glm	167	50	0.1	8	2	0.001	0.9	0	0	16	7	160	7	5	2
bt	glm	167	100	0.1	8	2	0.001	0.9	0	0	10	5	162	2	1	1
bt	glm	167	25	0.1	2	8	0.001	0.9	0	0	8	5	162	16	5	0
bt	glm	167	50	0.1	2	8	0.001	0.9	0	0	2	2	165	15	4	0
bt	glm	167	100	0.1	2	8	0.001	0.9	0	0	6	4	163	8	4	0
bt	glm	167	25	0.1	8	2	0.025	0.9	0	0	10	6	161	2	2	0
bt	glm	167	50	0.1	8	2	0.025	0.9	0	0	23	7	160	8	5	3
bt	glm	167	100	0.1	8	2	0.025	0.9	0	0	35	8	159	18	11	7
bt	glm	167	25	0.1	2	8	0.025	0.9	0	0	3	2	165	53	14	1
bt	glm	167	50	0.1	2	8	0.025	0.9	0	0	3	2	165	27	11	1
bt	glm	167	100	0.1	2	8	0.025	0.9	0	0	4	2	165	30	10	1
bt	glm	167	25	0.1	8	2	0.05	0.9	0	0	24	9	158	17	11	6
bt	glm	167	50	0.1	8	2	0.05	0.9	0	0	23	5	162	22	15	7
bt	glm	167	100	0.1	8	2	0.05	0.9	0	0	14	5	162	35	23	12
bt	glm	167	25	0.1	2	8	0.05	0.9	0	0	0	0	167	83	21	3
bt	glm	167	50	0.1	2	8	0.05	0.9	0	0	9	6	161	88	26	3
bt	glm	167	100	0.1	2	8	0.05	0.9	0	0	5	4	163	134	34	3
bt	glm	167	25	0.1	8	2	0.075	0.9	0	0	10	4	163	36	22	14
bt	glm	167	50	0.1	8	2	0.075	0.9	0	0	14	6	161	46	30	16
bt	glm	167	100	0.1	8	2	0.075	0.9	0	0	23	7	160	103	64	39
bt	glm	167	25	0.1	2	8	0.075	0.9	0	0	5	3	164	138	27	9
bt	glm	167	50	0.1	2	8	0.075	0.9	0	0	3	2	165	208	47	11
bt	glm	167	100	0.1	2	8	0.075	0.9	0	0	4	4	163	456	83	29
bt	glm	167	25	0.1	8	2	0.1	0.9	0	0	29	6	161	69	42	27
bt	glm	167	50	0.1	8	2	0.1	0.9	0	0	24	5	162	96	58	38
bt	glm	167	100	0.1	8	2	0.1	0.9	0	0	19	6	161	217	121	96
bt	glm	167	25	0.1	2	8	0.1	0.9	0	0	3	2	165	288	60	13
bt	glm	167	50	0.1	2	8	0.1	0.9	0	0	6	4	163	459	87	30
bt	glm	167	100	0.1	2	8	0.1	0.9	0	0	0	0	167	818	132	73
bt	glm	167	25	0.1	8	2	0.125	0.9	0	0	10	6	161	85	53	32
bt	glm	167	50	0.1	8	2	0.125	0.9	0	0	15	7	160	172	102	70
bt	glm	167	100	0.1	8	2	0.125	0.9	0	0	6	3	164	294	155	139
bt	glm	167	25	0.1	2	8	0.125	0.9	0	0	2	2	165	351	65	22
bt	glm	167	50	0.1	2	8	0.125	0.9	0	0	2	1	166	700	120	52
bt	glm	167	100	0.1	2	8	0.125	0.9	0	0	7	5	162	1165	157	123
bt	glm	167	25	0.1	8	2	0.15	0.9	0	0	20	5	162	185	104	81
bt	glm	167	50	0.1	8	2	0.15	0.9	0	0	8	4	163	249	134	115
bt	glm	167	100	0.1	8	2	0.15	0.9	0	0	16	6	161	325	165	160
bt	glm	167	25	0.1	2	8	0.15	0.9	0	0	5	4	163	674	108	54
bt	glm	167	50	0.1	2	8	0.15	0.9	0	0	5	3	164	980	147	94
bt	glm	167	100	0.1	2	8	0.15	0.9	0	0	1	1	166	1301	166	160
bt	glm	167	25	0.1	8	2	0.175	0.9	0	0	40	9	158	233	130	103
bt	glm	167	50	0.1	8	2	0.175	0.9	0	0	11	6	161	313	159	154
bt	glm	167	100	0.1	8	2	0.175	0.9	0	0	6	5	162	334	167	167
bt	glm	167	25	0.1	2	8	0.175	0.9	0	0	4	3	164	845	129	77
bt	glm	167	50	0.1	2	8	0.175	0.9	0	0	4	3	164	1240	165	143
bt	glm	167	100	0.1	2	8	0.175	0.9	0	0	8	5	162	1334	167	166
bt	glm	167	25	0.1	8	2	0.2	0.9	0	0	9	2	165	259	140	119
bt	glm	167	50	0.1	8	2	0.2	0.9	0	0	31	7	160	325	164	161
bt	glm	167	100	0.1	8	2	0.2	0.9	0	0	19	6	161	334	167	167
bt	glm	167	25	0.1	2	8	0.2	0.9	0	0	2	1	166	1035	146	106
bt	glm	167	50	0.1	2	8	0.2	0.9	0	0	1	1	166	1321	167	159
bt	glm	167	100	0.1	2	8	0.2	0.9	0	0	2	2	165	1336	167	167
bt	glm	167	25	0.1	8	2	0.001	0	0	0	7	7	160	2	2	0
bt	glm	167	50	0.1	8	2	0.001	0	0	0	11	10	157	2	2	0
bt	glm	167	100	0.1	8	2	0.001	0	0	0	3	3	164	4	4	0
bt	glm	167	25	0.1	2	8	0.001	0	0	0	2	2	165	12	12	0
bt	glm	167	50	0.1	2	8	0.001	0	0	0	6	6	161	9	8	0
bt	glm	167	100	0.1	2	8	0.001	0	0	0	0	0	167	7	7	0
bt	glm	167	25	0.1	8	2	0.025	0	0	0	8	8	159	3	3	0
bt	glm	167	50	0.1	8	2	0.025	0	0	0	5	5	162	4	4	0
bt	glm	167	100	0.1	8	2	0.025	0	0	0	10	10	157	5	5	0
bt	glm	167	25	0.1	2	8	0.025	0	0	0	1	1	166	17	17	0
bt	glm	167	50	0.1	2	8	0.025	0	0	0	3	3	164	17	17	0
bt	glm	167	100	0.1	2	8	0.025	0	0	0	2	2	165	28	24	0
bt	glm	167	25	0.1	8	2	0.05	0	0	0	5	5	162	9	9	0
bt	glm	167	50	0.1	8	2	0.05	0	0	0	3	3	164	16	15	1
bt	glm	167	100	0.1	8	2	0.05	0	0	0	8	8	159	26	25	1
bt	glm	167	25	0.1	2	8	0.05	0	0	0	2	2	165	38	34	0
bt	glm	167	50	0.1	2	8	0.05	0	0	0	1	1	166	55	50	0
bt	glm	167	100	0.1	2	8	0.05	0	0	0	2	2	165	105	83	0
bt	glm	167	25	0.1	8	2	0.075	0	0	0	3	3	164	20	19	1
bt	glm	167	50	0.1	8	2	0.075	0	0	0	6	6	161	37	36	1
bt	glm	167	100	0.1	8	2	0.075	0	0	0	8	8	159	66	62	4
bt	glm	167	25	0.1	2	8	0.075	0	0	0	1	1	166	84	62	0
bt	glm	167	50	0.1	2	8	0.075	0	0	0	1	1	166	151	106	0
bt	glm	167	100	0.1	2	8	0.075	0	0	0	1	1	166	300	152	0
bt	glm	167	25	0.1	8	2	0.1	0	0	0	3	3	164	36	36	0
bt	glm	167	50	0.1	8	2	0.1	0	0	0	4	4	163	81	77	4
bt	glm	167	100	0.1	8	2	0.1	0	0	0	8	8	159	170	130	40
bt	glm	167	25	0.1	2	8	0.1	0	0	0	1	1	166	141	102	0
bt	glm	167	50	0.1	2	8	0.1	0	0	0	4	4	163	322	148	0
bt	glm	167	100	0.1	2	8	0.1	0	0	0	2	2	165	682	167	0
bt	glm	167	25	0.1	8	2	0.125	0	0	0	5	5	162	75	66	9
bt	glm	167	50	0.1	8	2	0.125	0	0	0	8	8	159	166	127	39
bt	glm	167	100	0.1	8	2	0.125	0	0	0	4	4	163	277	162	115
bt	glm	167	25	0.1	2	8	0.125	0	0	0	1	1	166	254	138	0
bt	glm	167	50	0.1	2	8	0.125	0	0	0	0	0	167	573	164	1
bt	glm	167	100	0.1	2	8	0.125	0	0	0	2	2	165	1077	167	28
bt	glm	167	25	0.1	8	2	0.15	0	0	0	4	3	164	141	112	29
bt	glm	167	50	0.1	8	2	0.15	0	0	0	6	5	162	223	148	75
bt	glm	167	100	0.1	8	2	0.15	0	0	0	7	7	160	318	167	151
bt	glm	167	25	0.1	2	8	0.15	0	0	0	0	0	167	442	162	0
bt	glm	167	50	0.1	2	8	0.15	0	0	0	1	1	166	902	167	10
bt	glm	167	100	0.1	2	8	0.15	0	0	0	1	1	166	1281	167	118
bt	glm	167	25	0.1	8	2	0.175	0	0	0	6	6	161	198	138	60
bt	glm	167	50	0.1	8	2	0.175	0	0	0	6	6	161	291	167	124
bt	glm	167	100	0.1	8	2	0.175	0	0	0	10	9	158	333	167	166
bt	glm	167	25	0.1	2	8	0.175	0	0	0	3	3	164	698	166	0
bt	glm	167	50	0.1	2	8	0.175	0	0	0	1	1	166	1148	167	51
bt	glm	167	100	0.1	2	8	0.175	0	0	0	2	2	165	1334	167	165
bt	glm	167	25	0.1	8	2	0.2	0	0	0	5	5	162	257	156	101
bt	glm	167	50	0.1	8	2	0.2	0	0	0	2	2	165	321	167	154
bt	glm	167	100	0.1	8	2	0.2	0	0	0	6	6	161	334	167	167
bt	glm	167	25	0.1	2	8	0.2	0	0	0	1	1	166	917	167	13
bt	glm	167	50	0.1	2	8	0.2	0	0	0	3	2	165	1291	167	125
bt	glm	167	100	0.1	2	8	0.2	0	0	0	1	1	166	1336	167	167
bt	glm	167	25	0.1	8	2	0.001	0.5	0	0	11	7	160	0	0	0
bt	glm	167	50	0.1	8	2	0.001	0.5	0	0	8	6	161	1	1	0
bt	glm	167	100	0.1	8	2	0.001	0.5	0	0	7	7	160	2	2	0
bt	glm	167	25	0.1	2	8	0.001	0.5	0	0	2	2	165	5	5	0
bt	glm	167	50	0.1	2	8	0.001	0.5	0	0	2	1	166	13	9	0
bt	glm	167	100	0.1	2	8	0.001	0.5	0	0	3	3	164	8	7	0
bt	glm	167	25	0.1	8	2	0.025	0.5	0	0	6	4	163	4	4	0
bt	glm	167	50	0.1	8	2	0.025	0.5	0	0	10	6	161	8	8	0
bt	glm	167	100	0.1	8	2	0.025	0.5	0	0	5	3	164	4	3	1
bt	glm	167	25	0.1	2	8	0.025	0.5	0	0	1	1	166	10	10	0
bt	glm	167	50	0.1	2	8	0.025	0.5	0	0	2	2	165	23	16	0
bt	glm	167	100	0.1	2	8	0.025	0.5	0	0	1	1	166	28	22	0
bt	glm	167	25	0.1	8	2	0.05	0.5	0	0	5	5	162	7	7	0
bt	glm	167	50	0.1	8	2	0.05	0.5	0	0	7	4	163	24	19	5
bt	glm	167	100	0.1	8	2	0.05	0.5	0	0	4	3	164	23	22	1
bt	glm	167	25	0.1	2	8	0.05	0.5	0	0	1	1	166	51	32	0
bt	glm	167	50	0.1	2	8	0.05	0.5	0	0	2	2	165	70	33	1
bt	glm	167	100	0.1	2	8	0.05	0.5	0	0	0	0	167	82	49	0
bt	glm	167	25	0.1	8	2	0.075	0.5	0	0	7	5	162	28	24	4
bt	glm	167	50	0.1	8	2	0.075	0.5	0	0	8	5	162	38	30	8
bt	glm	167	100	0.1	8	2	0.075	0.5	0	0	12	5	162	80	61	19
bt	glm	167	25	0.1	2	8	0.075	0.5	0	0	0	0	167	62	39	0
bt	glm	167	50	0.1	2	8	0.075	0.5	0	0	4	4	163	174	67	0
bt	glm	167	100	0.1	2	8	0.075	0.5	0	0	0	0	167	352	108	7
bt	glm	167	25	0.1	8	2	0.1	0.5	0	0	4	4	163	56	47	9
bt	glm	167	50	0.1	8	2	0.1	0.5	0	0	13	13	154	92	70	22
bt	glm	167	100	0.1	8	2	0.1	0.5	0	0	13	7	160	180	122	58
bt	glm	167	25	0.1	2	8	0.1	0.5	0	0	2	2	165	116	58	0
bt	glm	167	50	0.1	2	8	0.1	0.5	0	0	0	0	167	333	103	2
bt	glm	167	100	0.1	2	8	0.1	0.5	0	0	0	0	167	661	154	16
bt	glm	167	25	0.1	8	2	0.125	0.5	0	0	2	2	165	81	63	18
bt	glm	167	50	0.1	8	2	0.125	0.5	0	0	8	7	160	154	100	54
bt	glm	167	100	0.1	8	2	0.125	0.5	0	0	6	6	161	288	158	130
bt	glm	167	25	0.1	2	8	0.125	0.5	0	0	3	3	164	293	104	2
bt	glm	167	50	0.1	2	8	0.125	0.5	0	0	2	2	165	614	145	18
bt	glm	167	100	0.1	2	8	0.125	0.5	0	0	3	3	164	1066	166	69
bt	glm	167	25	0.1	8	2	0.15	0.5	0	0	6	6	161	142	95	47
bt	glm	167	50	0.1	8	2	0.15	0.5	0	0	8	7	160	234	145	89
bt	glm	167	100	0.1	8	2	0.15	0.5	0	0	8	5	162	317	165	152
bt	glm	167	25	0.1	2	8	0.15	0.5	0	0	0	0	167	559	133	9
bt	glm	167	50	0.1	2	8	0.15	0.5	0	0	3	2	165	861	159	38
bt	glm	167	100	0.1	2	8	0.15	0.5	0	0	2	2	165	1282	167	136
bt	glm	167	25	0.1	8	2	0.175	0.5	0	0	7	5	162	202	123	79
bt	glm	167	50	0.1	8	2	0.175	0.5	0	0	12	11	156	295	158	137
bt	glm	167	100	0.1	8	2	0.175	0.5	0	0	6	4	163	334	167	167
bt	glm	167	25	0.1	2	8	0.175	0.5	0	0	0	0	167	714	149	23
bt	glm	167	50	0.1	2	8	0.175	0.5	0	0	1	1	166	1177	167	101
bt	glm	167	100	0.1	2	8	0.175	0.5	0	0	0	0	167	1331	167	163
bt	glm	167	25	0.1	8	2	0.2	0.5	0	0	8	6	161	255	147	108
bt	glm	167	50	0.1	8	2	0.2	0.5	0	0	3	3	164	329	167	162
bt	glm	167	100	0.1	8	2	0.2	0.5	0	0	6	4	163	334	167	167
bt	glm	167	25	0.1	2	8	0.2	0.5	0	0	0	0	167	991	167	48
bt	glm	167	50	0.1	2	8	0.2	0.5	0	0	3	3	164	1283	167	136
bt	glm	167	100	0.1	2	8	0.2	0.5	0	0	3	3	164	1336	167	167
bt	glm	167	25	0.1	8	2	0.001	0.9	0	0	7	2	165	3	2	1
bt	glm	167	50	0.1	8	2	0.001	0.9	0	0	18	6	161	3	2	1
bt	glm	167	100	0.1	8	2	0.001	0.9	0	0	18	5	162	6	4	2
bt	glm	167	25	0.1	2	8	0.001	0.9	0	0	4	3	164	12	6	0
bt	glm	167	50	0.1	2	8	0.001	0.9	0	0	2	2	165	31	9	1
bt	glm	167	100	0.1	2	8	0.001	0.9	0	0	2	1	166	21	7	0
bt	glm	167	25	0.1	8	2	0.025	0.9	0	0	12	5	162	5	5	0
bt	glm	167	50	0.1	8	2	0.025	0.9	0	0	31	9	158	9	7	2
bt	glm	167	100	0.1	8	2	0.025	0.9	0	0	10	3	164	15	13	2
bt	glm	167	25	0.1	2	8	0.025	0.9	0	0	3	2	165	19	6	0
bt	glm	167	50	0.1	2	8	0.025	0.9	0	0	6	5	162	34	12	1
bt	glm	167	100	0.1	2	8	0.025	0.9	0	0	3	2	165	48	15	1
bt	glm	167	25	0.1	8	2	0.05	0.9	0	0	47	8	159	16	12	4
bt	glm	167	50	0.1	8	2	0.05	0.9	0	0	19	6	161	18	12	6
bt	glm	167	100	0.1	8	2	0.05	0.9	0	0	19	5	162	35	23	12
bt	glm	167	25	0.1	2	8	0.05	0.9	0	0	0	0	167	67	16	5
bt	glm	167	50	0.1	2	8	0.05	0.9	0	0	5	3	164	62	22	3
bt	glm	167	100	0.1	2	8	0.05	0.9	0	0	2	2	165	206	45	12
bt	glm	167	25	0.1	8	2	0.075	0.9	0	0	3	2	165	26	17	9
bt	glm	167	50	0.1	8	2	0.075	0.9	0	0	9	4	163	64	41	23
bt	glm	167	100	0.1	8	2	0.075	0.9	0	0	18	6	161	76	47	29
bt	glm	167	25	0.1	2	8	0.075	0.9	0	0	6	4	163	109	28	5
bt	glm	167	50	0.1	2	8	0.075	0.9	0	0	4	4	163	247	50	15
bt	glm	167	100	0.1	2	8	0.075	0.9	0	0	3	3	164	368	81	18
bt	glm	167	25	0.1	8	2	0.1	0.9	0	0	15	3	164	65	38	27
bt	glm	167	50	0.1	8	2	0.1	0.9	0	0	13	4	163	122	74	48
bt	glm	167	100	0.1	8	2	0.1	0.9	0	0	25	9	158	196	112	84
bt	glm	167	25	0.1	2	8	0.1	0.9	0	0	7	4	163	225	42	14
bt	glm	167	50	0.1	2	8	0.1	0.9	0	0	6	6	161	515	95	32
bt	glm	167	100	0.1	2	8	0.1	0.9	0	0	4	3	164	802	125	71
bt	glm	167	25	0.1	8	2	0.125	0.9	0	0	13	5	162	97	58	39
bt	glm	167	50	0.1	8	2	0.125	0.9	0	0	3	2	165	166	92	74
bt	glm	167	100	0.1	8	2	0.125	0.9	0	0	6	4	163	288	149	139
bt	glm	167	25	0.1	2	8	0.125	0.9	0	0	0	0	167	351	69	22
bt	glm	167	50	0.1	2	8	0.125	0.9	0	0	1	1	166	712	113	60
bt	glm	167	100	0.1	2	8	0.125	0.9	0	0	6	4	163	1184	161	126
bt	glm	167	25	0.1	8	2	0.15	0.9	0	0	15	6	161	149	87	62
bt	glm	167	50	0.1	8	2	0.15	0.9	0	0	22	9	158	251	136	115
bt	glm	167	100	0.1	8	2	0.15	0.9	0	0	17	7	160	321	162	159
bt	glm	167	25	0.1	2	8	0.15	0.9	0	0	6	4	163	589	104	44
bt	glm	167	50	0.1	2	8	0.15	0.9	0	0	2	1	166	1006	145	100
bt	glm	167	100	0.1	2	8	0.15	0.9	0	0	5	3	164	1298	166	157
bt	glm	167	25	0.1	8	2	0.175	0.9	0	0	6	5	162	223	122	101
bt	glm	167	50	0.1	8	2	0.175	0.9	0	0	23	6	161	316	162	154
bt	glm	167	100	0.1	8	2	0.175	0.9	0	0	21	4	163	333	167	166
bt	glm	167	25	0.1	2	8	0.175	0.9	0	0	4	2	165	916	138	75
bt	glm	167	50	0.1	2	8	0.175	0.9	0	0	2	1	166	1246	163	140
bt	glm	167	100	0.1	2	8	0.175	0.9	0	0	5	4	163	1334	167	165
bt	glm	167	25	0.1	8	2	0.2	0.9	0	0	15	4	163	285	149	136
bt	glm	167	50	0.1	8	2	0.2	0.9	0	0	27	8	159	324	164	160
bt	glm	167	100	0.1	8	2	0.2	0.9	0	0	17	12	155	334	167	167
bt	glm	167	25	0.1	2	8	0.2	0.9	0	0	4	2	165	1115	155	118
bt	glm	167	50	0.1	2	8	0.2	0.9	0	0	2	1	166	1302	165	158
bt	glm	167	100	0.1	2	8	0.2	0.9	0	0	3	3	164	1336	167	167
bt	glm	167	25	0.1	8	2	0.001	0	0	0	9	9	158	2	2	0
bt	glm	167	50	0.1	8	2	0.001	0	0	0	7	6	161	4	4	0
bt	glm	167	100	0.1	8	2	0.001	0	0	0	6	6	161	2	2	0
bt	glm	167	25	0.1	2	8	0.001	0	0	0	4	4	163	6	6	0
bt	glm	167	50	0.1	2	8	0.001	0	0	0	3	3	164	10	10	0
bt	glm	167	100	0.1	2	8	0.001	0	0	0	1	1	166	10	10	0
bt	glm	167	25	0.1	8	2	0.025	0	0	0	9	9	158	1	1	0
bt	glm	167	50	0.1	8	2	0.025	0	0	0	10	10	157	7	7	0
bt	glm	167	100	0.1	8	2	0.025	0	0	0	9	9	158	5	5	0
bt	glm	167	25	0.1	2	8	0.025	0	0	0	2	2	165	18	18	0
bt	glm	167	50	0.1	2	8	0.025	0	0	0	1	1	166	12	11	0
bt	glm	167	100	0.1	2	8	0.025	0	0	0	1	1	166	30	30	0
bt	glm	167	25	0.1	8	2	0.05	0	0	0	9	9	158	9	9	0
bt	glm	167	50	0.1	8	2	0.05	0	0	0	5	5	162	13	13	0
bt	glm	167	100	0.1	8	2	0.05	0	0	0	5	5	162	20	19	1
bt	glm	167	25	0.1	2	8	0.05	0	0	0	1	1	166	44	38	0
bt	glm	167	50	0.1	2	8	0.05	0	0	0	1	1	166	49	46	0
bt	glm	167	100	0.1	2	8	0.05	0	0	0	3	3	164	80	66	0
bt	glm	167	25	0.1	8	2	0.075	0	0	0	5	5	162	22	21	1
bt	glm	167	50	0.1	8	2	0.075	0	0	0	7	7	160	40	39	1
bt	glm	167	100	0.1	8	2	0.075	0	0	0	13	13	154	70	64	6
bt	glm	167	25	0.1	2	8	0.075	0	0	0	1	1	166	74	60	0
bt	glm	167	50	0.1	2	8	0.075	0	0	0	7	7	160	136	103	0
bt	glm	167	100	0.1	2	8	0.075	0	0	0	0	0	167	296	146	0
bt	glm	167	25	0.1	8	2	0.1	0	0	0	7	7	160	51	47	4
bt	glm	167	50	0.1	8	2	0.1	0	0	0	5	5	162	77	67	10
bt	glm	167	100	0.1	8	2	0.1	0	0	0	4	4	163	171	125	46
bt	glm	167	25	0.1	2	8	0.1	0	0	0	3	3	164	134	96	0
bt	glm	167	50	0.1	2	8	0.1	0	0	0	0	0	167	306	147	0
bt	glm	167	100	0.1	2	8	0.1	0	0	0	1	1	166	681	167	4
bt	glm	167	25	0.1	8	2	0.125	0	0	0	4	4	163	76	69	7
bt	glm	167	50	0.1	8	2	0.125	0	0	0	5	4	163	145	111	34
bt	glm	167	100	0.1	8	2	0.125	0	0	0	11	11	156	256	158	98
bt	glm	167	25	0.1	2	8	0.125	0	0	0	1	1	166	255	139	0
bt	glm	167	50	0.1	2	8	0.125	0	0	0	1	1	166	611	164	0
bt	glm	167	100	0.1	2	8	0.125	0	0	0	0	0	167	1096	167	27
bt	glm	167	25	0.1	8	2	0.15	0	0	0	4	4	163	131	102	29
bt	glm	167	50	0.1	8	2	0.15	0	0	0	9	9	158	228	147	81
bt	glm	167	100	0.1	8	2	0.15	0	0	0	6	5	162	321	167	154
bt	glm	167	25	0.1	2	8	0.15	0	0	0	1	1	166	449	162	0
bt	glm	167	50	0.1	2	8	0.15	0	0	0	1	1	166	892	167	9
bt	glm	167	100	0.1	2	8	0.15	0	0	0	1	1	166	1276	167	121
bt	glm	167	25	0.1	8	2	0.175	0	0	0	3	3	164	205	140	65
bt	glm	167	50	0.1	8	2	0.175	0	0	0	6	6	161	285	164	121
bt	glm	167	100	0.1	8	2	0.175	0	0	0	3	3	164	334	167	167
bt	glm	167	25	0.1	2	8	0.175	0	0	0	1	1	166	687	167	0
bt	glm	167	50	0.1	2	8	0.175	0	0	0	1	1	166	1145	167	49
bt	glm	167	100	0.1	2	8	0.175	0	0	0	1	1	166	1332	167	163
bt	glm	167	25	0.1	8	2	0.2	0	0	0	5	5	162	250	158	92
bt	glm	167	50	0.1	8	2	0.2	0	0	0	8	8	159	326	167	159
bt	glm	167	100	0.1	8	2	0.2	0	0	0	7	7	160	334	167	167
bt	glm	167	25	0.1	2	8	0.2	0	0	0	0	0	167	918	167	12
bt	glm	167	50	0.1	2	8	0.2	0	0	0	2	2	165	1298	167	133
bt	glm	167	100	0.1	2	8	0.2	0	0	0	0	0	167	1336	167	167
bt	glm	167	25	0.1	8	2	0.001	0.5	0	0	8	6	161	1	1	0
bt	glm	167	50	0.1	8	2	0.001	0.5	0	0	8	8	159	4	4	0
bt	glm	167	100	0.1	8	2	0.001	0.5	0	0	4	4	163	2	2	0
bt	glm	167	25	0.1	2	8	0.001	0.5	0	0	2	1	166	8	6	0
bt	glm	167	50	0.1	2	8	0.001	0.5	0	0	2	2	165	7	7	0
bt	glm	167	100	0.1	2	8	0.001	0.5	0	0	3	3	164	7	7	0
bt	glm	167	25	0.1	8	2	0.025	0.5	0	0	10	8	159	5	5	0
bt	glm	167	50	0.1	8	2	0.025	0.5	0	0	8	5	162	7	7	0
bt	glm	167	100	0.1	8	2	0.025	0.5	0	0	11	9	158	13	12	1
bt	glm	167	25	0.1	2	8	0.025	0.5	0	0	1	1	166	18	10	0
bt	glm	167	50	0.1	2	8	0.025	0.5	0	0	1	1	166	23	21	0
bt	glm	167	100	0.1	2	8	0.025	0.5	0	0	1	1	166	29	19	0
bt	glm	167	25	0.1	8	2	0.05	0.5	0	0	12	11	156	17	17	0
bt	glm	167	50	0.1	8	2	0.05	0.5	0	0	6	5	162	23	21	2
bt	glm	167	100	0.1	8	2	0.05	0.5	0	0	6	6	161	31	25	6
bt	glm	167	25	0.1	2	8	0.05	0.5	0	0	0	0	167	40	20	0
bt	glm	167	50	0.1	2	8	0.05	0.5	0	0	5	5	162	58	33	0
bt	glm	167	100	0.1	2	8	0.05	0.5	0	0	1	1	166	94	49	0
bt	glm	167	25	0.1	8	2	0.075	0.5	0	0	9	7	160	19	17	2
bt	glm	167	50	0.1	8	2	0.075	0.5	0	0	6	5	162	51	42	9
bt	glm	167	100	0.1	8	2	0.075	0.5	0	0	5	5	162	87	67	20
bt	glm	167	25	0.1	2	8	0.075	0.5	0	0	0	0	167	87	39	0
bt	glm	167	50	0.1	2	8	0.075	0.5	0	0	2	2	165	128	56	0
bt	glm	167	100	0.1	2	8	0.075	0.5	0	0	1	1	166	378	112	3
bt	glm	167	25	0.1	8	2	0.1	0.5	0	0	10	8	159	51	42	9
bt	glm	167	50	0.1	8	2	0.1	0.5	0	0	4	3	164	98	74	24
bt	glm	167	100	0.1	8	2	0.1	0.5	0	0	9	8	159	208	127	81
bt	glm	167	25	0.1	2	8	0.1	0.5	0	0	2	2	165	223	79	1
bt	glm	167	50	0.1	2	8	0.1	0.5	0	0	1	1	166	332	101	4
bt	glm	167	100	0.1	2	8	0.1	0.5	0	0	0	0	167	696	154	21
bt	glm	167	25	0.1	8	2	0.125	0.5	0	0	6	5	162	86	68	18
bt	glm	167	50	0.1	8	2	0.125	0.5	0	0	6	5	162	171	110	61
bt	glm	167	100	0.1	8	2	0.125	0.5	0	0	10	7	160	284	156	128
bt	glm	167	25	0.1	2	8	0.125	0.5	0	0	4	3	164	304	106	2
bt	glm	167	50	0.1	2	8	0.125	0.5	0	0	0	0	167	562	142	9
bt	glm	167	100	0.1	2	8	0.125	0.5	0	0	3	2	165	1121	166	79
bt	glm	167	25	0.1	8	2	0.15	0.5	0	0	6	6	161	143	96	47
bt	glm	167	50	0.1	8	2	0.15	0.5	0	0	3	3	164	238	143	95
bt	glm	167	100	0.1	8	2	0.15	0.5	0	0	10	8	159	320	165	155
bt	glm	167	25	0.1	2	8	0.15	0.5	0	0	0	0	167	465	122	9
bt	glm	167	50	0.1	2	8	0.15	0.5	0	0	4	3	164	880	161	35
bt	glm	167	100	0.1	2	8	0.15	0.5	0	0	3	3	164	1297	167	142
bt	glm	167	25	0.1	8	2	0.175	0.5	0	0	3	3	164	197	127	70
bt	glm	167	50	0.1	8	2	0.175	0.5	0	0	6	6	161	303	164	139
bt	glm	167	100	0.1	8	2	0.175	0.5	0	0	12	5	162	333	167	166
bt	glm	167	25	0.1	2	8	0.175	0.5	0	0	0	0	167	763	150	25
bt	glm	167	50	0.1	2	8	0.175	0.5	0	0	2	2	165	1194	167	98
bt	glm	167	100	0.1	2	8	0.175	0.5	0	0	1	1	166	1328	167	160
bt	glm	167	25	0.1	8	2	0.2	0.5	0	0	9	5	162	257	148	109
bt	glm	167	50	0.1	8	2	0.2	0.5	0	0	11	8	159	322	164	158
bt	glm	167	100	0.1	8	2	0.2	0.5	0	0	10	8	159	334	167	167
bt	glm	167	25	0.1	2	8	0.2	0.5	0	0	1	1	166	971	162	54
bt	glm	167	50	0.1	2	8	0.2	0.5	0	0	1	1	166	1303	167	145
bt	glm	167	100	0.1	2	8	0.2	0.5	0	0	0	0	167	1335	167	166
bt	glm	167	25	0.1	8	2	0.001	0.9	0	0	3	2	165	10	6	4
bt	glm	167	50	0.1	8	2	0.001	0.9	0	0	23	7	160	2	2	0
bt	glm	167	100	0.1	8	2	0.001	0.9	0	0	6	2	165	4	3	1
bt	glm	167	25	0.1	2	8	0.001	0.9	0	0	3	2	165	18	6	0
bt	glm	167	50	0.1	2	8	0.001	0.9	0	0	5	4	163	32	12	0
bt	glm	167	100	0.1	2	8	0.001	0.9	0	0	7	4	163	17	7	0
bt	glm	167	25	0.1	8	2	0.025	0.9	0	0	19	5	162	15	9	6
bt	glm	167	50	0.1	8	2	0.025	0.9	0	0	10	5	162	5	4	1
bt	glm	167	100	0.1	8	2	0.025	0.9	0	0	24	7	160	10	6	4
bt	glm	167	25	0.1	2	8	0.025	0.9	0	0	8	5	162	29	10	1
bt	glm	167	50	0.1	2	8	0.025	0.9	0	0	5	3	164	26	10	0
bt	glm	167	100	0.1	2	8	0.025	0.9	0	0	4	2	165	40	11	1
bt	glm	167	25	0.1	8	2	0.05	0.9	0	0	4	3	164	14	9	5
bt	glm	167	50	0.1	8	2	0.05	0.9	0	0	4	4	163	24	17	7
bt	glm	167	100	0.1	8	2	0.05	0.9	0	0	12	3	164	37	25	12
bt	glm	167	25	0.1	2	8	0.05	0.9	0	0	5	4	163	65	18	2
bt	glm	167	50	0.1	2	8	0.05	0.9	0	0	1	1	166	62	18	2
bt	glm	167	100	0.1	2	8	0.05	0.9	0	0	4	3	164	154	38	10
bt	glm	167	25	0.1	8	2	0.075	0.9	0	0	13	3	164	28	19	9
bt	glm	167	50	0.1	8	2	0.075	0.9	0	0	19	6	161	46	28	18
bt	glm	167	100	0.1	8	2	0.075	0.9	0	0	13	4	163	118	72	46
bt	glm	167	25	0.1	2	8	0.075	0.9	0	0	3	3	164	131	33	5
bt	glm	167	50	0.1	2	8	0.075	0.9	0	0	10	6	161	185	48	8
bt	glm	167	100	0.1	2	8	0.075	0.9	0	0	3	2	165	452	90	28
bt	glm	167	25	0.1	8	2	0.1	0.9	0	0	34	9	158	61	38	23
bt	glm	167	50	0.1	8	2	0.1	0.9	0	0	33	8	159	114	66	48
bt	glm	167	100	0.1	8	2	0.1	0.9	0	0	3	2	165	223	123	100
bt	glm	167	25	0.1	2	8	0.1	0.9	0	0	5	3	164	249	56	13
bt	glm	167	50	0.1	2	8	0.1	0.9	0	0	3	2	165	447	83	35
bt	glm	167	100	0.1	2	8	0.1	0.9	0	0	1	1	166	897	136	81
bt	glm	167	25	0.1	8	2	0.125	0.9	0	0	8	3	164	93	58	35
bt	glm	167	50	0.1	8	2	0.125	0.9	0	0	2	2	165	149	83	66
bt	glm	167	100	0.1	8	2	0.125	0.9	0	0	12	6	161	303	157	146
bt	glm	167	25	0.1	2	8	0.125	0.9	0	0	4	4	163	430	78	25
bt	glm	167	50	0.1	2	8	0.125	0.9	0	0	7	4	163	756	122	62
bt	glm	167	100	0.1	2	8	0.125	0.9	0	0	2	1	166	1145	158	128
bt	glm	167	25	0.1	8	2	0.15	0.9	0	0	8	4	163	171	97	74
bt	glm	167	50	0.1	8	2	0.15	0.9	0	0	1	1	166	250	134	116
bt	glm	167	100	0.1	8	2	0.15	0.9	0	0	12	5	162	322	163	159
bt	glm	167	25	0.1	2	8	0.15	0.9	0	0	3	3	164	662	113	46
bt	glm	167	50	0.1	2	8	0.15	0.9	0	0	4	3	164	1015	149	102
bt	glm	167	100	0.1	2	8	0.15	0.9	0	0	4	4	163	1312	166	161
bt	glm	167	25	0.1	8	2	0.175	0.9	0	0	21	4	163	238	129	109
bt	glm	167	50	0.1	8	2	0.175	0.9	0	0	8	5	162	305	159	146
bt	glm	167	100	0.1	8	2	0.175	0.9	0	0	22	5	162	334	167	167
bt	glm	167	25	0.1	2	8	0.175	0.9	0	0	0	0	167	911	137	87
bt	glm	167	50	0.1	2	8	0.175	0.9	0	0	2	2	165	1261	164	144
bt	glm	167	100	0.1	2	8	0.175	0.9	0	0	6	4	163	1336	167	167
bt	glm	167	25	0.1	8	2	0.2	0.9	0	0	17	6	161	280	146	134
bt	glm	167	50	0.1	8	2	0.2	0.9	0	0	15	6	161	331	167	164
bt	glm	167	100	0.1	8	2	0.2	0.9	0	0	13	8	159	334	167	167
bt	glm	167	25	0.1	2	8	0.2	0.9	0	0	4	3	164	1055	147	116
bt	glm	167	50	0.1	2	8	0.2	0.9	0	0	2	2	165	1308	166	158
bt	glm	167	100	0.1	2	8	0.2	0.9	0	0	2	2	165	1336	167	167
bt	glm	167	25	0.1	8	2	0.001	0	0	0	5	5	162	2	2	0
bt	glm	167	50	0.1	8	2	0.001	0	0	0	8	8	159	2	2	0
bt	glm	167	100	0.1	8	2	0.001	0	0	0	3	3	164	2	2	0
bt	glm	167	25	0.1	2	8	0.001	0	0	0	1	1	166	8	8	0
bt	glm	167	50	0.1	2	8	0.001	0	0	0	1	1	166	11	11	0
bt	glm	167	100	0.1	2	8	0.001	0	0	0	1	1	166	14	13	0
bt	glm	167	25	0.1	8	2	0.025	0	0	0	9	9	158	2	2	0
bt	glm	167	50	0.1	8	2	0.025	0	0	0	6	6	161	6	6	0
bt	glm	167	100	0.1	8	2	0.025	0	0	0	7	7	160	4	4	0
bt	glm	167	25	0.1	2	8	0.025	0	0	0	1	1	166	14	14	0
bt	glm	167	50	0.1	2	8	0.025	0	0	0	2	2	165	21	20	0
bt	glm	167	100	0.1	2	8	0.025	0	0	0	2	2	165	24	22	0
bt	glm	167	25	0.1	8	2	0.05	0	0	0	8	8	159	5	5	0
bt	glm	167	50	0.1	8	2	0.05	0	0	0	6	6	161	13	13	0
bt	glm	167	100	0.1	8	2	0.05	0	0	0	8	7	160	23	23	0
bt	glm	167	25	0.1	2	8	0.05	0	0	0	3	3	164	44	39	0
bt	glm	167	50	0.1	2	8	0.05	0	0	0	2	2	165	44	37	0
bt	glm	167	100	0.1	2	8	0.05	0	0	0	2	2	165	106	80	0
bt	glm	167	25	0.1	8	2	0.075	0	0	0	12	12	155	20	20	0
bt	glm	167	50	0.1	8	2	0.075	0	0	0	6	6	161	44	43	1
bt	glm	167	100	0.1	8	2	0.075	0	0	0	8	8	159	77	69	8
bt	glm	167	25	0.1	2	8	0.075	0	0	0	1	1	166	78	62	0
bt	glm	167	50	0.1	2	8	0.075	0	0	0	1	1	166	140	101	0
bt	glm	167	100	0.1	2	8	0.075	0	0	0	2	2	165	277	136	0
bt	glm	167	25	0.1	8	2	0.1	0	0	0	7	7	160	50	45	5
bt	glm	167	50	0.1	8	2	0.1	0	0	0	8	8	159	90	78	12
bt	glm	167	100	0.1	8	2	0.1	0	0	0	4	4	163	170	127	43
bt	glm	167	25	0.1	2	8	0.1	0	0	0	1	1	166	151	100	0
bt	glm	167	50	0.1	2	8	0.1	0	0	0	2	2	165	294	147	0
bt	glm	167	100	0.1	2	8	0.1	0	0	0	0	0	167	681	167	0
bt	glm	167	25	0.1	8	2	0.125	0	0	0	6	6	161	88	71	17
bt	glm	167	50	0.1	8	2	0.125	0	0	0	11	10	157	151	119	32
bt	glm	167	100	0.1	8	2	0.125	0	0	0	6	6	161	270	162	108
bt	glm	167	25	0.1	2	8	0.125	0	0	0	0	0	167	282	141	0
bt	glm	167	50	0.1	2	8	0.125	0	0	0	3	3	164	582	166	1
bt	glm	167	100	0.1	2	8	0.125	0	0	0	1	1	166	1075	167	28
bt	glm	167	25	0.1	8	2	0.15	0	0	0	3	3	164	119	96	23
bt	glm	167	50	0.1	8	2	0.15	0	0	0	15	15	152	242	152	90
bt	glm	167	100	0.1	8	2	0.15	0	0	0	7	7	160	322	167	155
bt	glm	167	25	0.1	2	8	0.15	0	0	0	0	0	167	461	164	0
bt	glm	167	50	0.1	2	8	0.15	0	0	0	0	0	167	890	167	8
bt	glm	167	100	0.1	2	8	0.15	0	0	0	0	0	167	1281	167	121
bt	glm	167	25	0.1	8	2	0.175	0	0	0	6	6	161	193	142	51
bt	glm	167	50	0.1	8	2	0.175	0	0	0	11	11	156	296	166	130
bt	glm	167	100	0.1	8	2	0.175	0	0	0	4	4	163	334	167	167
bt	glm	167	25	0.1	2	8	0.175	0	0	0	0	0	167	675	166	1
bt	glm	167	50	0.1	2	8	0.175	0	0	0	1	1	166	1161	167	55
bt	glm	167	100	0.1	2	8	0.175	0	0	0	2	2	165	1331	167	162
bt	glm	167	25	0.1	8	2	0.2	0	0	0	3	3	164	234	154	80
bt	glm	167	50	0.1	8	2	0.2	0	0	0	6	6	161	327	167	160
bt	glm	167	100	0.1	8	2	0.2	0	0	0	9	9	158	334	167	167
bt	glm	167	25	0.1	2	8	0.2	0	0	0	1	1	166	929	167	10
bt	glm	167	50	0.1	2	8	0.2	0	0	0	2	2	165	1292	167	128
bt	glm	167	100	0.1	2	8	0.2	0	0	0	1	1	166	1336	167	167
bt	glm	167	25	0.1	8	2	0.001	0.5	0	0	7	4	163	2	2	0
bt	glm	167	50	0.1	8	2	0.001	0.5	0	0	11	9	158	2	2	0
bt	glm	167	100	0.1	8	2	0.001	0.5	0	0	9	9	158	3	3	0
bt	glm	167	25	0.1	2	8	0.001	0.5	0	0	2	2	165	8	6	0
bt	glm	167	50	0.1	2	8	0.001	0.5	0	0	0	0	167	10	6	0
bt	glm	167	100	0.1	2	8	0.001	0.5	0	0	1	1	166	7	6	0
bt	glm	167	25	0.1	8	2	0.025	0.5	0	0	5	5	162	3	3	0
bt	glm	167	50	0.1	8	2	0.025	0.5	0	0	5	5	162	6	6	0
bt	glm	167	100	0.1	8	2	0.025	0.5	0	0	2	2	165	7	7	0
bt	glm	167	25	0.1	2	8	0.025	0.5	0	0	2	2	165	19	13	0
bt	glm	167	50	0.1	2	8	0.025	0.5	0	0	3	2	165	35	22	0
bt	glm	167	100	0.1	2	8	0.025	0.5	0	0	3	2	165	23	16	0
bt	glm	167	25	0.1	8	2	0.05	0.5	0	0	10	6	161	13	11	2
bt	glm	167	50	0.1	8	2	0.05	0.5	0	0	9	8	159	17	17	0
bt	glm	167	100	0.1	8	2	0.05	0.5	0	0	6	5	162	29	25	4
bt	glm	167	25	0.1	2	8	0.05	0.5	0	0	1	1	166	41	26	0
bt	glm	167	50	0.1	2	8	0.05	0.5	0	0	3	3	164	78	36	0
bt	glm	167	100	0.1	2	8	0.05	0.5	0	0	5	5	162	82	47	0
bt	glm	167	25	0.1	8	2	0.075	0.5	0	0	7	6	161	27	23	4
bt	glm	167	50	0.1	8	2	0.075	0.5	0	0	6	4	163	42	35	7
bt	glm	167	100	0.1	8	2	0.075	0.5	0	0	3	2	165	86	69	17
bt	glm	167	25	0.1	2	8	0.075	0.5	0	0	2	2	165	74	38	0
bt	glm	167	50	0.1	2	8	0.075	0.5	0	0	1	1	166	184	81	2
bt	glm	167	100	0.1	2	8	0.075	0.5	0	0	4	4	163	354	110	4
bt	glm	167	25	0.1	8	2	0.1	0.5	0	0	14	13	154	57	46	11
bt	glm	167	50	0.1	8	2	0.1	0.5	0	0	7	5	162	91	72	19
bt	glm	167	100	0.1	8	2	0.1	0.5	0	0	7	5	162	188	127	61
bt	glm	167	25	0.1	2	8	0.1	0.5	0	0	3	2	165	140	72	0
bt	glm	167	50	0.1	2	8	0.1	0.5	0	0	0	0	167	326	109	3
bt	glm	167	100	0.1	2	8	0.1	0.5	0	0	1	1	166	720	158	19
bt	glm	167	25	0.1	8	2	0.125	0.5	0	0	6	4	163	83	67	16
bt	glm	167	50	0.1	8	2	0.125	0.5	0	0	10	7	160	167	109	58
bt	glm	167	100	0.1	8	2	0.125	0.5	0	0	9	8	159	288	158	130
bt	glm	167	25	0.1	2	8	0.125	0.5	0	0	2	2	165	351	109	9
bt	glm	167	50	0.1	2	8	0.125	0.5	0	0	4	4	163	619	139	21
bt	glm	167	100	0.1	2	8	0.125	0.5	0	0	2	2	165	1129	167	77
bt	glm	167	25	0.1	8	2	0.15	0.5	0	0	7	5	162	128	89	39
bt	glm	167	50	0.1	8	2	0.15	0.5	0	0	7	6	161	232	134	98
bt	glm	167	100	0.1	8	2	0.15	0.5	0	0	15	10	157	321	167	154
bt	glm	167	25	0.1	2	8	0.15	0.5	0	0	2	2	165	499	131	4
bt	glm	167	50	0.1	2	8	0.15	0.5	0	0	2	2	165	915	162	40
bt	glm	167	100	0.1	2	8	0.15	0.5	0	0	1	1	166	1280	166	136
bt	glm	167	25	0.1	8	2	0.175	0.5	0	0	1	1	166	210	132	78
bt	glm	167	50	0.1	8	2	0.175	0.5	0	0	6	5	162	306	162	144
bt	glm	167	100	0.1	8	2	0.175	0.5	0	0	7	5	162	334	167	167
bt	glm	167	25	0.1	2	8	0.175	0.5	0	0	0	0	167	727	155	21
bt	glm	167	50	0.1	2	8	0.175	0.5	0	0	3	3	164	1177	167	97
bt	glm	167	100	0.1	2	8	0.175	0.5	0	0	1	1	166	1333	167	165
bt	glm	167	25	0.1	8	2	0.2	0.5	0	0	12	7	160	223	137	86
bt	glm	167	50	0.1	8	2	0.2	0.5	0	0	11	9	158	324	166	158
bt	glm	167	100	0.1	8	2	0.2	0.5	0	0	10	6	161	334	167	167
bt	glm	167	25	0.1	2	8	0.2	0.5	0	0	0	0	167	920	162	43
bt	glm	167	50	0.1	2	8	0.2	0.5	0	0	3	2	165	1292	167	139
bt	glm	167	100	0.1	2	8	0.2	0.5	0	0	0	0	167	1336	167	167
bt	glm	167	25	0.1	8	2	0.001	0.9	0	0	17	3	164	7	5	2
bt	glm	167	50	0.1	8	2	0.001	0.9	0	0	1	1	166	6	3	3
bt	glm	167	100	0.1	8	2	0.001	0.9	0	0	21	8	159	1	1	0
bt	glm	167	25	0.1	2	8	0.001	0.9	0	0	4	3	164	24	7	2
bt	glm	167	50	0.1	2	8	0.001	0.9	0	0	2	2	165	11	3	0
bt	glm	167	100	0.1	2	8	0.001	0.9	0	0	2	1	166	24	9	1
bt	glm	167	25	0.1	8	2	0.025	0.9	0	0	23	4	163	4	3	1
bt	glm	167	50	0.1	8	2	0.025	0.9	0	0	6	2	165	2	1	1
bt	glm	167	100	0.1	8	2	0.025	0.9	0	0	11	6	161	14	8	6
bt	glm	167	25	0.1	2	8	0.025	0.9	0	0	4	2	165	70	11	5
bt	glm	167	50	0.1	2	8	0.025	0.9	0	0	4	3	164	54	15	3
bt	glm	167	100	0.1	2	8	0.025	0.9	0	0	4	4	163	61	14	4
bt	glm	167	25	0.1	8	2	0.05	0.9	0	0	15	5	162	12	8	4
bt	glm	167	50	0.1	8	2	0.05	0.9	0	0	18	7	160	21	15	6
bt	glm	167	100	0.1	8	2	0.05	0.9	0	0	16	6	161	28	19	9
bt	glm	167	25	0.1	2	8	0.05	0.9	0	0	10	6	161	54	12	3
bt	glm	167	50	0.1	2	8	0.05	0.9	0	0	4	3	164	101	23	4
bt	glm	167	100	0.1	2	8	0.05	0.9	0	0	7	4	163	149	33	9
bt	glm	167	25	0.1	8	2	0.075	0.9	0	0	6	1	166	27	17	10
bt	glm	167	50	0.1	8	2	0.075	0.9	0	0	13	5	162	61	38	23
bt	glm	167	100	0.1	8	2	0.075	0.9	0	0	13	5	162	104	65	39
bt	glm	167	25	0.1	2	8	0.075	0.9	0	0	3	2	165	81	25	1
bt	glm	167	50	0.1	2	8	0.075	0.9	0	0	4	2	165	157	37	6
bt	glm	167	100	0.1	2	8	0.075	0.9	0	0	5	3	164	482	85	32
bt	glm	167	25	0.1	8	2	0.1	0.9	0	0	15	5	162	65	42	23
bt	glm	167	50	0.1	8	2	0.1	0.9	0	0	15	6	161	119	72	47
bt	glm	167	100	0.1	8	2	0.1	0.9	0	0	10	5	162	218	119	99
bt	glm	167	25	0.1	2	8	0.1	0.9	0	0	4	3	164	188	42	11
bt	glm	167	50	0.1	2	8	0.1	0.9	0	0	5	4	163	401	73	27
bt	glm	167	100	0.1	2	8	0.1	0.9	0	0	3	3	164	862	138	71
bt	glm	167	25	0.1	8	2	0.125	0.9	0	0	17	4	163	127	72	55
bt	glm	167	50	0.1	8	2	0.125	0.9	0	0	30	8	159	200	109	91
bt	glm	167	100	0.1	8	2	0.125	0.9	0	0	21	8	159	290	150	140
bt	glm	167	25	0.1	2	8	0.125	0.9	0	0	0	0	167	386	72	24
bt	glm	167	50	0.1	2	8	0.125	0.9	0	0	3	2	165	740	122	65
bt	glm	167	100	0.1	2	8	0.125	0.9	0	0	6	4	163	1193	160	129
bt	glm	167	25	0.1	8	2	0.15	0.9	0	0	15	4	163	166	94	72
bt	glm	167	50	0.1	8	2	0.15	0.9	0	0	6	2	165	266	141	125
bt	glm	167	100	0.1	8	2	0.15	0.9	0	0	8	3	164	322	163	159
bt	glm	167	25	0.1	2	8	0.15	0.9	0	0	2	1	166	676	112	54
bt	glm	167	50	0.1	2	8	0.15	0.9	0	0	3	2	165	1099	157	111
bt	glm	167	100	0.1	2	8	0.15	0.9	0	0	5	5	162	1281	165	155
bt	glm	167	25	0.1	8	2	0.175	0.9	0	0	26	5	162	212	122	90
bt	glm	167	50	0.1	8	2	0.175	0.9	0	0	20	6	161	304	157	147
bt	glm	167	100	0.1	8	2	0.175	0.9	0	0	18	6	161	334	167	167
bt	glm	167	25	0.1	2	8	0.175	0.9	0	0	5	5	162	788	121	71
bt	glm	167	50	0.1	2	8	0.175	0.9	0	0	4	3	164	1210	160	137
bt	glm	167	100	0.1	2	8	0.175	0.9	0	0	4	3	164	1336	167	167
bt	glm	167	25	0.1	8	2	0.2	0.9	0	0	16	5	162	271	141	130
bt	glm	167	50	0.1	8	2	0.2	0.9	0	0	17	5	162	331	166	165
bt	glm	167	100	0.1	8	2	0.2	0.9	0	0	22	5	162	334	167	167
bt	glm	167	25	0.1	2	8	0.2	0.9	0	0	6	5	162	1123	154	114
bt	glm	167	50	0.1	2	8	0.2	0.9	0	0	6	4	163	1292	165	156
bt	glm	167	100	0.1	2	8	0.2	0.9	0	0	7	5	162	1336	167	167
bt	glm	167	25	0.1	8	2	0.001	0	0	0	10	10	157	1	1	0
bt	glm	167	50	0.1	8	2	0.001	0	0	0	3	3	164	2	2	0
bt	glm	167	100	0.1	8	2	0.001	0	0	0	7	7	160	3	3	0
bt	glm	167	25	0.1	2	8	0.001	0	0	0	2	2	165	8	8	0
bt	glm	167	50	0.1	2	8	0.001	0	0	0	0	0	167	5	5	0
bt	glm	167	100	0.1	2	8	0.001	0	0	0	2	2	165	8	7	0
bt	glm	167	25	0.1	8	2	0.025	0	0	0	5	5	162	1	1	0
bt	glm	167	50	0.1	8	2	0.025	0	0	0	4	4	163	5	5	0
bt	glm	167	100	0.1	8	2	0.025	0	0	0	8	8	159	7	7	0
bt	glm	167	25	0.1	2	8	0.025	0	0	0	0	0	167	12	12	0
bt	glm	167	50	0.1	2	8	0.025	0	0	0	2	2	165	9	9	0
bt	glm	167	100	0.1	2	8	0.025	0	0	0	0	0	167	29	26	0
bt	glm	167	25	0.1	8	2	0.05	0	0	0	8	8	159	7	7	0
bt	glm	167	50	0.1	8	2	0.05	0	0	0	6	6	161	13	13	0
bt	glm	167	100	0.1	8	2	0.05	0	0	0	7	7	160	23	23	0
bt	glm	167	25	0.1	2	8	0.05	0	0	0	0	0	167	37	34	0
bt	glm	167	50	0.1	2	8	0.05	0	0	0	3	3	164	55	46	0
bt	glm	167	100	0.1	2	8	0.05	0	0	0	1	1	166	102	81	0
bt	glm	167	25	0.1	8	2	0.075	0	0	0	5	5	162	28	28	0
bt	glm	167	50	0.1	8	2	0.075	0	0	0	6	6	161	36	33	3
bt	glm	167	100	0.1	8	2	0.075	0	0	0	5	5	162	82	72	10
bt	glm	167	25	0.1	2	8	0.075	0	0	0	2	2	165	73	59	0
bt	glm	167	50	0.1	2	8	0.075	0	0	0	2	2	165	141	102	0
bt	glm	167	100	0.1	2	8	0.075	0	0	0	4	4	163	305	146	0
bt	glm	167	25	0.1	8	2	0.1	0	0	0	5	5	162	37	34	3
bt	glm	167	50	0.1	8	2	0.1	0	0	0	7	7	160	95	82	13
bt	glm	167	100	0.1	8	2	0.1	0	0	0	10	10	157	189	139	50
bt	glm	167	25	0.1	2	8	0.1	0	0	0	1	1	166	153	100	0
bt	glm	167	50	0.1	2	8	0.1	0	0	0	1	1	166	302	145	0
bt	glm	167	100	0.1	2	8	0.1	0	0	0	1	1	166	690	167	2
bt	glm	167	25	0.1	8	2	0.125	0	0	0	10	10	157	76	70	6
bt	glm	167	50	0.1	8	2	0.125	0	0	0	6	6	161	169	126	43
bt	glm	167	100	0.1	8	2	0.125	0	0	0	8	8	159	286	163	123
bt	glm	167	25	0.1	2	8	0.125	0	0	0	0	0	167	283	137	0
bt	glm	167	50	0.1	2	8	0.125	0	0	0	0	0	167	591	165	0
bt	glm	167	100	0.1	2	8	0.125	0	0	0	1	1	166	1083	167	39
bt	glm	167	25	0.1	8	2	0.15	0	0	0	6	6	161	136	105	31
bt	glm	167	50	0.1	8	2	0.15	0	0	0	10	10	157	234	156	78
bt	glm	167	100	0.1	8	2	0.15	0	0	0	3	3	164	324	167	157
bt	glm	167	25	0.1	2	8	0.15	0	0	0	0	0	167	459	162	0
bt	glm	167	50	0.1	2	8	0.15	0	0	0	1	1	166	920	167	11
bt	glm	167	100	0.1	2	8	0.15	0	0	0	2	2	165	1282	167	120
bt	glm	167	25	0.1	8	2	0.175	0	0	0	4	4	163	188	133	55
bt	glm	167	50	0.1	8	2	0.175	0	0	0	6	6	161	300	165	135
bt	glm	167	100	0.1	8	2	0.175	0	0	0	6	6	161	334	167	167
bt	glm	167	25	0.1	2	8	0.175	0	0	0	0	0	167	679	167	0
bt	glm	167	50	0.1	2	8	0.175	0	0	0	0	0	167	1130	167	36
bt	glm	167	100	0.1	2	8	0.175	0	0	0	3	3	164	1327	167	158
bt	glm	167	25	0.1	8	2	0.2	0	0	0	6	6	161	260	159	101
bt	glm	167	50	0.1	8	2	0.2	0	0	0	7	7	160	317	167	150
bt	glm	167	100	0.1	8	2	0.2	0	0	0	10	10	157	334	167	167
bt	glm	167	25	0.1	2	8	0.2	0	0	0	0	0	167	931	167	7
bt	glm	167	50	0.1	2	8	0.2	0	0	0	2	2	165	1288	167	126
bt	glm	167	100	0.1	2	8	0.2	0	0	0	2	2	165	1336	167	167
bt	glm	167	25	0.1	8	2	0.001	0.5	0	0	11	9	158	1	1	0
bt	glm	167	50	0.1	8	2	0.001	0.5	0	0	11	6	161	1	1	0
bt	glm	167	100	0.1	8	2	0.001	0.5	0	0	10	9	158	0	0	0
bt	glm	167	25	0.1	2	8	0.001	0.5	0	0	0	0	167	8	6	0
bt	glm	167	50	0.1	2	8	0.001	0.5	0	0	1	1	166	9	7	0
bt	glm	167	100	0.1	2	8	0.001	0.5	0	0	2	2	165	10	8	0
bt	glm	167	25	0.1	8	2	0.025	0.5	0	0	6	5	162	5	4	1
bt	glm	167	50	0.1	8	2	0.025	0.5	0	0	6	6	161	9	9	0
bt	glm	167	100	0.1	8	2	0.025	0.5	0	0	2	2	165	6	5	1
bt	glm	167	25	0.1	2	8	0.025	0.5	0	0	3	3	164	28	18	0
bt	glm	167	50	0.1	2	8	0.025	0.5	0	0	1	1	166	13	11	0
bt	glm	167	100	0.1	2	8	0.025	0.5	0	0	1	1	166	23	14	0
bt	glm	167	25	0.1	8	2	0.05	0.5	0	0	3	3	164	12	12	0
bt	glm	167	50	0.1	8	2	0.05	0.5	0	0	8	6	161	17	16	1
bt	glm	167	100	0.1	8	2	0.05	0.5	0	0	4	4	163	23	19	4
bt	glm	167	25	0.1	2	8	0.05	0.5	0	0	0	0	167	50	29	0
bt	glm	167	50	0.1	2	8	0.05	0.5	0	0	4	4	163	61	36	0
bt	glm	167	100	0.1	2	8	0.05	0.5	0	0	1	1	166	99	52	0
bt	glm	167	25	0.1	8	2	0.075	0.5	0	0	11	6	161	27	22	5
bt	glm	167	50	0.1	8	2	0.075	0.5	0	0	10	7	160	52	41	11
bt	glm	167	100	0.1	8	2	0.075	0.5	0	0	5	3	164	76	58	18
bt	glm	167	25	0.1	2	8	0.075	0.5	0	0	2	2	165	109	49	0
bt	glm	167	50	0.1	2	8	0.075	0.5	0	0	1	1	166	139	69	1
bt	glm	167	100	0.1	2	8	0.075	0.5	0	0	6	6	161	289	98	3
bt	glm	167	25	0.1	8	2	0.1	0.5	0	0	11	9	158	57	47	10
bt	glm	167	50	0.1	8	2	0.1	0.5	0	0	9	6	161	85	64	21
bt	glm	167	100	0.1	8	2	0.1	0.5	0	0	4	4	163	187	120	67
bt	glm	167	25	0.1	2	8	0.1	0.5	0	0	0	0	167	143	62	0
bt	glm	167	50	0.1	2	8	0.1	0.5	0	0	3	3	164	334	110	3
bt	glm	167	100	0.1	2	8	0.1	0.5	0	0	2	2	165	709	148	19
bt	glm	167	25	0.1	8	2	0.125	0.5	0	0	9	7	160	80	61	19
bt	glm	167	50	0.1	8	2	0.125	0.5	0	0	4	4	163	172	111	61
bt	glm	167	100	0.1	8	2	0.125	0.5	0	0	5	4	163	270	150	120
bt	glm	167	25	0.1	2	8	0.125	0.5	0	0	4	4	163	294	102	3
bt	glm	167	50	0.1	2	8	0.125	0.5	0	0	1	1	166	524	136	7
bt	glm	167	100	0.1	2	8	0.125	0.5	0	0	0	0	167	1083	165	74
bt	glm	167	25	0.1	8	2	0.15	0.5	0	0	4	4	163	128	94	34
bt	glm	167	50	0.1	8	2	0.15	0.5	0	0	5	5	162	229	143	86
bt	glm	167	100	0.1	8	2	0.15	0.5	0	0	9	7	160	326	167	159
bt	glm	167	25	0.1	2	8	0.15	0.5	0	0	2	1	166	479	130	5
bt	glm	167	50	0.1	2	8	0.15	0.5	0	0	2	2	165	922	162	44
bt	glm	167	100	0.1	2	8	0.15	0.5	0	0	0	0	167	1294	167	144
bt	glm	167	25	0.1	8	2	0.175	0.5	0	0	6	5	162	207	132	75
bt	glm	167	50	0.1	8	2	0.175	0.5	0	0	11	8	159	300	164	136
bt	glm	167	100	0.1	8	2	0.175	0.5	0	0	6	6	161	333	167	166
bt	glm	167	25	0.1	2	8	0.175	0.5	0	0	0	0	167	761	155	29
bt	glm	167	50	0.1	2	8	0.175	0.5	0	0	2	2	165	1149	167	86
bt	glm	167	100	0.1	2	8	0.175	0.5	0	0	3	3	164	1336	167	167
bt	glm	167	25	0.1	8	2	0.2	0.5	0	0	14	9	158	258	150	108
bt	glm	167	50	0.1	8	2	0.2	0.5	0	0	10	8	159	320	166	154
bt	glm	167	100	0.1	8	2	0.2	0.5	0	0	4	3	164	334	167	167
bt	glm	167	25	0.1	2	8	0.2	0.5	0	0	3	3	164	1026	162	66
bt	glm	167	50	0.1	2	8	0.2	0.5	0	0	2	2	165	1305	167	143
bt	glm	167	100	0.1	2	8	0.2	0.5	0	0	5	5	162	1336	167	167
bt	glm	167	25	0.1	8	2	0.001	0.9	0	0	13	5	162	3	2	1
bt	glm	167	50	0.1	8	2	0.001	0.9	0	0	12	4	163	3	2	1
bt	glm	167	100	0.1	8	2	0.001	0.9	0	0	20	10	157	0	0	0
bt	glm	167	25	0.1	2	8	0.001	0.9	0	0	11	8	159	41	9	1
bt	glm	167	50	0.1	2	8	0.001	0.9	0	0	6	4	163	30	6	1
bt	glm	167	100	0.1	2	8	0.001	0.9	0	0	1	1	166	27	9	0
bt	glm	167	25	0.1	8	2	0.025	0.9	0	0	22	6	161	10	6	4
bt	glm	167	50	0.1	8	2	0.025	0.9	0	0	6	3	164	12	9	3
bt	glm	167	100	0.1	8	2	0.025	0.9	0	0	10	5	162	15	12	3
bt	glm	167	25	0.1	2	8	0.025	0.9	0	0	0	0	167	61	15	3
bt	glm	167	50	0.1	2	8	0.025	0.9	0	0	0	0	167	19	5	1
bt	glm	167	100	0.1	2	8	0.025	0.9	0	0	7	6	161	50	12	4
bt	glm	167	25	0.1	8	2	0.05	0.9	0	0	15	7	160	17	11	6
bt	glm	167	50	0.1	8	2	0.05	0.9	0	0	17	7	160	32	20	12
bt	glm	167	100	0.1	8	2	0.05	0.9	0	0	5	3	164	43	27	16
bt	glm	167	25	0.1	2	8	0.05	0.9	0	0	5	4	163	81	19	2
bt	glm	167	50	0.1	2	8	0.05	0.9	0	0	5	3	164	67	21	3
bt	glm	167	100	0.1	2	8	0.05	0.9	0	0	7	5	162	140	29	6
bt	glm	167	25	0.1	8	2	0.075	0.9	0	0	26	5	162	38	23	15
bt	glm	167	50	0.1	8	2	0.075	0.9	0	0	8	3	164	42	26	16
bt	glm	167	100	0.1	8	2	0.075	0.9	0	0	20	5	162	104	66	38
bt	glm	167	25	0.1	2	8	0.075	0.9	0	0	8	6	161	129	30	5
bt	glm	167	50	0.1	2	8	0.075	0.9	0	0	2	1	166	244	50	15
bt	glm	167	100	0.1	2	8	0.075	0.9	0	0	4	3	164	379	72	25
bt	glm	167	25	0.1	8	2	0.1	0.9	0	0	3	2	165	71	43	28
bt	glm	167	50	0.1	8	2	0.1	0.9	0	0	7	6	161	99	57	42
bt	glm	167	100	0.1	8	2	0.1	0.9	0	0	22	7	160	199	114	85
bt	glm	167	25	0.1	2	8	0.1	0.9	0	0	1	1	166	263	52	16
bt	glm	167	50	0.1	2	8	0.1	0.9	0	0	5	3	164	442	83	32
bt	glm	167	100	0.1	2	8	0.1	0.9	0	0	5	4	163	849	128	69
bt	glm	167	25	0.1	8	2	0.125	0.9	0	0	11	4	163	110	64	46
bt	glm	167	50	0.1	8	2	0.125	0.9	0	0	13	7	160	185	108	77
bt	glm	167	100	0.1	8	2	0.125	0.9	0	0	19	6	161	285	149	136
bt	glm	167	25	0.1	2	8	0.125	0.9	0	0	3	3	164	412	81	24
bt	glm	167	50	0.1	2	8	0.125	0.9	0	0	4	3	164	725	119	61
bt	glm	167	100	0.1	2	8	0.125	0.9	0	0	2	1	166	1173	157	128
bt	glm	167	25	0.1	8	2	0.15	0.9	0	0	13	6	161	165	94	71
bt	glm	167	50	0.1	8	2	0.15	0.9	0	0	23	6	161	272	142	130
bt	glm	167	100	0.1	8	2	0.15	0.9	0	0	10	2	165	323	165	158
bt	glm	167	25	0.1	2	8	0.15	0.9	0	0	2	1	166	641	113	48
bt	glm	167	50	0.1	2	8	0.15	0.9	0	0	0	0	167	1055	149	99
bt	glm	167	100	0.1	2	8	0.15	0.9	0	0	2	2	165	1324	166	163
bt	glm	167	25	0.1	8	2	0.175	0.9	0	0	5	2	165	218	121	97
bt	glm	167	50	0.1	8	2	0.175	0.9	0	0	10	4	163	320	164	156
bt	glm	167	100	0.1	8	2	0.175	0.9	0	0	10	3	164	334	167	167
bt	glm	167	25	0.1	2	8	0.175	0.9	0	0	0	0	167	827	133	70
bt	glm	167	50	0.1	2	8	0.175	0.9	0	0	5	3	164	1231	162	141
bt	glm	167	100	0.1	2	8	0.175	0.9	0	0	0	0	167	1334	167	166
bt	glm	167	25	0.1	8	2	0.2	0.9	0	0	19	6	161	253	134	119
bt	glm	167	50	0.1	8	2	0.2	0.9	0	0	6	4	163	322	164	158
bt	glm	167	100	0.1	8	2	0.2	0.9	0	0	4	3	164	332	166	166
bt	glm	167	25	0.1	2	8	0.2	0.9	0	0	3	3	164	1095	154	106
bt	glm	167	50	0.1	2	8	0.2	0.9	0	0	2	2	165	1304	166	157
bt	glm	167	100	0.1	2	8	0.2	0.9	0	0	3	2	165	1336	167	167
bt	glm	167	25	0.1	8	2	0.001	0	0	0	6	6	161	2	2	0
bt	glm	167	50	0.1	8	2	0.001	0	0	0	8	8	159	1	1	0
bt	glm	167	100	0.1	8	2	0.001	0	0	0	8	8	159	1	1	0
bt	glm	167	25	0.1	2	8	0.001	0	0	0	0	0	167	4	4	0
bt	glm	167	50	0.1	2	8	0.001	0	0	0	2	2	165	6	6	0
bt	glm	167	100	0.1	2	8	0.001	0	0	0	3	3	164	8	7	0
bt	glm	167	25	0.1	8	2	0.025	0	0	0	5	4	163	3	3	0
bt	glm	167	50	0.1	8	2	0.025	0	0	0	11	11	156	2	2	0
bt	glm	167	100	0.1	8	2	0.025	0	0	0	9	9	158	3	3	0
bt	glm	167	25	0.1	2	8	0.025	0	0	0	1	1	166	13	12	0
bt	glm	167	50	0.1	2	8	0.025	0	0	0	1	1	166	25	25	0
bt	glm	167	100	0.1	2	8	0.025	0	0	0	1	1	166	16	16	0
bt	glm	167	25	0.1	8	2	0.05	0	0	0	8	6	161	11	11	0
bt	glm	167	50	0.1	8	2	0.05	0	0	0	6	6	161	13	12	1
bt	glm	167	100	0.1	8	2	0.05	0	0	0	3	3	164	19	17	2
bt	glm	167	25	0.1	2	8	0.05	0	0	0	2	2	165	37	34	0
bt	glm	167	50	0.1	2	8	0.05	0	0	0	1	1	166	63	51	0
bt	glm	167	100	0.1	2	8	0.05	0	0	0	1	1	166	101	85	0
bt	glm	167	25	0.1	8	2	0.075	0	0	0	6	6	161	20	19	1
bt	glm	167	50	0.1	8	2	0.075	0	0	0	4	4	163	35	32	3
bt	glm	167	100	0.1	8	2	0.075	0	0	0	6	6	161	87	74	13
bt	glm	167	25	0.1	2	8	0.075	0	0	0	2	2	165	61	57	0
bt	glm	167	50	0.1	2	8	0.075	0	0	0	3	3	164	141	99	0
bt	glm	167	100	0.1	2	8	0.075	0	0	0	2	2	165	312	150	0
bt	glm	167	25	0.1	8	2	0.1	0	0	0	4	4	163	40	37	3
bt	glm	167	50	0.1	8	2	0.1	0	0	0	6	6	161	77	67	10
bt	glm	167	100	0.1	8	2	0.1	0	0	0	4	4	163	173	128	45
bt	glm	167	25	0.1	2	8	0.1	0	0	0	4	4	163	140	100	0
bt	glm	167	50	0.1	2	8	0.1	0	0	0	1	1	166	301	144	0
bt	glm	167	100	0.1	2	8	0.1	0	0	0	3	3	164	668	167	0
bt	glm	167	25	0.1	8	2	0.125	0	0	0	9	9	158	83	70	13
bt	glm	167	50	0.1	8	2	0.125	0	0	0	10	10	157	149	115	34
bt	glm	167	100	0.1	8	2	0.125	0	0	0	13	13	154	272	162	110
bt	glm	167	25	0.1	2	8	0.125	0	0	0	1	1	166	268	141	0
bt	glm	167	50	0.1	2	8	0.125	0	0	0	1	1	166	614	166	0
bt	glm	167	100	0.1	2	8	0.125	0	0	0	0	0	167	1081	167	33
bt	glm	167	25	0.1	8	2	0.15	0	0	0	9	9	158	128	102	26
bt	glm	167	50	0.1	8	2	0.15	0	0	0	5	5	162	241	155	86
bt	glm	167	100	0.1	8	2	0.15	0	0	0	3	3	164	319	166	153
bt	glm	167	25	0.1	2	8	0.15	0	0	0	0	0	167	461	164	1
bt	glm	167	50	0.1	2	8	0.15	0	0	0	1	1	166	908	167	12
bt	glm	167	100	0.1	2	8	0.15	0	0	0	1	1	166	1287	167	125
bt	glm	167	25	0.1	8	2	0.175	0	0	0	3	3	164	194	134	60
bt	glm	167	50	0.1	8	2	0.175	0	0	0	2	2	165	291	165	126
bt	glm	167	100	0.1	8	2	0.175	0	0	0	9	9	158	334	167	167
bt	glm	167	25	0.1	2	8	0.175	0	0	0	0	0	167	661	167	1
bt	glm	167	50	0.1	2	8	0.175	0	0	0	1	1	166	1166	167	52
bt	glm	167	100	0.1	2	8	0.175	0	0	0	0	0	167	1330	167	161
bt	glm	167	25	0.1	8	2	0.2	0	0	0	3	3	164	260	158	102
bt	glm	167	50	0.1	8	2	0.2	0	0	0	8	8	159	328	167	161
bt	glm	167	100	0.1	8	2	0.2	0	0	0	11	11	156	334	167	167
bt	glm	167	25	0.1	2	8	0.2	0	0	0	4	4	163	912	167	8
bt	glm	167	50	0.1	2	8	0.2	0	0	0	2	2	165	1278	167	117
bt	glm	167	100	0.1	2	8	0.2	0	0	0	1	1	166	1336	167	167
bt	glm	167	25	0.1	8	2	0.001	0.5	0	0	13	12	155	6	6	0
bt	glm	167	50	0.1	8	2	0.001	0.5	0	0	12	10	157	7	5	2
bt	glm	167	100	0.1	8	2	0.001	0.5	0	0	4	4	163	2	2	0
bt	glm	167	25	0.1	2	8	0.001	0.5	0	0	2	2	165	7	7	0
bt	glm	167	50	0.1	2	8	0.001	0.5	0	0	1	1	166	9	5	0
bt	glm	167	100	0.1	2	8	0.001	0.5	0	0	3	3	164	6	6	0
bt	glm	167	25	0.1	8	2	0.025	0.5	0	0	10	10	157	1	1	0
bt	glm	167	50	0.1	8	2	0.025	0.5	0	0	6	6	161	2	2	0
bt	glm	167	100	0.1	8	2	0.025	0.5	0	0	8	5	162	6	6	0
bt	glm	167	25	0.1	2	8	0.025	0.5	0	0	1	1	166	20	8	0
bt	glm	167	50	0.1	2	8	0.025	0.5	0	0	1	1	166	23	15	0
bt	glm	167	100	0.1	2	8	0.025	0.5	0	0	3	3	164	29	15	0
bt	glm	167	25	0.1	8	2	0.05	0.5	0	0	10	8	159	13	13	0
bt	glm	167	50	0.1	8	2	0.05	0.5	0	0	7	7	160	5	5	0
bt	glm	167	100	0.1	8	2	0.05	0.5	0	0	8	6	161	27	22	5
bt	glm	167	25	0.1	2	8	0.05	0.5	0	0	2	1	166	44	24	0
bt	glm	167	50	0.1	2	8	0.05	0.5	0	0	0	0	167	54	32	0
bt	glm	167	100	0.1	2	8	0.05	0.5	0	0	0	0	167	124	60	0
bt	glm	167	25	0.1	8	2	0.075	0.5	0	0	7	6	161	31	27	4
bt	glm	167	50	0.1	8	2	0.075	0.5	0	0	5	4	163	39	32	7
bt	glm	167	100	0.1	8	2	0.075	0.5	0	0	7	5	162	71	53	18
bt	glm	167	25	0.1	2	8	0.075	0.5	0	0	1	1	166	84	44	0
bt	glm	167	50	0.1	2	8	0.075	0.5	0	0	2	2	165	149	65	1
bt	glm	167	100	0.1	2	8	0.075	0.5	0	0	2	2	165	316	113	1
bt	glm	167	25	0.1	8	2	0.1	0.5	0	0	8	7	160	38	31	7
bt	glm	167	50	0.1	8	2	0.1	0.5	0	0	11	10	157	108	76	32
bt	glm	167	100	0.1	8	2	0.1	0.5	0	0	13	9	158	190	121	69
bt	glm	167	25	0.1	2	8	0.1	0.5	0	0	0	0	167	190	72	2
bt	glm	167	50	0.1	2	8	0.1	0.5	0	0	2	2	165	297	91	3
bt	glm	167	100	0.1	2	8	0.1	0.5	0	0	0	0	167	655	152	11
bt	glm	167	25	0.1	8	2	0.125	0.5	0	0	9	6	161	97	72	25
bt	glm	167	50	0.1	8	2	0.125	0.5	0	0	6	5	162	153	102	51
bt	glm	167	100	0.1	8	2	0.125	0.5	0	0	11	9	158	279	154	125
bt	glm	167	25	0.1	2	8	0.125	0.5	0	0	4	3	164	348	107	3
bt	glm	167	50	0.1	2	8	0.125	0.5	0	0	1	1	166	594	137	6
bt	glm	167	100	0.1	2	8	0.125	0.5	0	0	3	3	164	1141	167	85
bt	glm	167	25	0.1	8	2	0.15	0.5	0	0	7	6	161	122	82	40
bt	glm	167	50	0.1	8	2	0.15	0.5	0	0	7	6	161	246	146	100
bt	glm	167	100	0.1	8	2	0.15	0.5	0	0	10	9	158	318	165	153
bt	glm	167	25	0.1	2	8	0.15	0.5	0	0	0	0	167	497	126	9
bt	glm	167	50	0.1	2	8	0.15	0.5	0	0	3	2	165	869	161	38
bt	glm	167	100	0.1	2	8	0.15	0.5	0	0	4	4	163	1268	167	131
bt	glm	167	25	0.1	8	2	0.175	0.5	0	0	6	2	165	214	134	80
bt	glm	167	50	0.1	8	2	0.175	0.5	0	0	8	5	162	293	159	134
bt	glm	167	100	0.1	8	2	0.175	0.5	0	0	3	3	164	334	167	167
bt	glm	167	25	0.1	2	8	0.175	0.5	0	0	0	0	167	731	149	18
bt	glm	167	50	0.1	2	8	0.175	0.5	0	0	3	3	164	1202	167	109
bt	glm	167	100	0.1	2	8	0.175	0.5	0	0	4	4	163	1334	167	165
bt	glm	167	25	0.1	8	2	0.2	0.5	0	0	9	6	161	261	151	110
bt	glm	167	50	0.1	8	2	0.2	0.5	0	0	12	9	158	323	164	159
bt	glm	167	100	0.1	8	2	0.2	0.5	0	0	7	6	161	334	167	167
bt	glm	167	25	0.1	2	8	0.2	0.5	0	0	3	3	164	960	163	57
bt	glm	167	50	0.1	2	8	0.2	0.5	0	0	3	3	164	1295	167	144
bt	glm	167	100	0.1	2	8	0.2	0.5	0	0	2	2	165	1336	167	167
bt	glm	167	25	0.1	8	2	0.001	0.9	0	0	11	5	162	1	1	0
bt	glm	167	50	0.1	8	2	0.001	0.9	0	0	8	1	166	6	4	2
bt	glm	167	100	0.1	8	2	0.001	0.9	0	0	19	6	161	6	4	2
bt	glm	167	25	0.1	2	8	0.001	0.9	0	0	4	3	164	26	7	1
bt	glm	167	50	0.1	2	8	0.001	0.9	0	0	4	3	164	3	3	0
bt	glm	167	100	0.1	2	8	0.001	0.9	0	0	6	5	162	32	9	1
bt	glm	167	25	0.1	8	2	0.025	0.9	0	0	28	8	159	6	4	2
bt	glm	167	50	0.1	8	2	0.025	0.9	0	0	3	3	164	3	2	1
bt	glm	167	100	0.1	8	2	0.025	0.9	0	0	8	7	160	11	10	1
bt	glm	167	25	0.1	2	8	0.025	0.9	0	0	4	2	165	19	7	0
bt	glm	167	50	0.1	2	8	0.025	0.9	0	0	1	1	166	28	10	0
bt	glm	167	100	0.1	2	8	0.025	0.9	0	0	3	3	164	51	13	1
bt	glm	167	25	0.1	8	2	0.05	0.9	0	0	13	5	162	14	11	3
bt	glm	167	50	0.1	8	2	0.05	0.9	0	0	21	4	163	21	11	10
bt	glm	167	100	0.1	8	2	0.05	0.9	0	0	29	6	161	50	31	19
bt	glm	167	25	0.1	2	8	0.05	0.9	0	0	3	3	164	49	13	4
bt	glm	167	50	0.1	2	8	0.05	0.9	0	0	4	3	164	58	15	2
bt	glm	167	100	0.1	2	8	0.05	0.9	0	0	2	2	165	173	38	11
bt	glm	167	25	0.1	8	2	0.075	0.9	0	0	22	7	160	36	22	14
bt	glm	167	50	0.1	8	2	0.075	0.9	0	0	27	11	156	66	41	25
bt	glm	167	100	0.1	8	2	0.075	0.9	0	0	19	6	161	117	70	47
bt	glm	167	25	0.1	2	8	0.075	0.9	0	0	0	0	167	117	28	4
bt	glm	167	50	0.1	2	8	0.075	0.9	0	0	3	2	165	199	48	11
bt	glm	167	100	0.1	2	8	0.075	0.9	0	0	5	4	163	353	67	20
bt	glm	167	25	0.1	8	2	0.1	0.9	0	0	26	9	158	65	43	22
bt	glm	167	50	0.1	8	2	0.1	0.9	0	0	9	5	162	102	61	41
bt	glm	167	100	0.1	8	2	0.1	0.9	0	0	24	7	160	208	116	92
bt	glm	167	25	0.1	2	8	0.1	0.9	0	0	0	0	167	221	49	10
bt	glm	167	50	0.1	2	8	0.1	0.9	0	0	3	2	165	459	84	31
bt	glm	167	100	0.1	2	8	0.1	0.9	0	0	1	1	166	834	133	73
bt	glm	167	25	0.1	8	2	0.125	0.9	0	0	26	9	158	99	62	37
bt	glm	167	50	0.1	8	2	0.125	0.9	0	0	6	3	164	193	105	88
bt	glm	167	100	0.1	8	2	0.125	0.9	0	0	36	9	158	291	153	138
bt	glm	167	25	0.1	2	8	0.125	0.9	0	0	2	2	165	420	76	31
bt	glm	167	50	0.1	2	8	0.125	0.9	0	0	2	1	166	719	117	54
bt	glm	167	100	0.1	2	8	0.125	0.9	0	0	3	2	165	1137	152	127
bt	glm	167	25	0.1	8	2	0.15	0.9	0	0	11	3	164	177	100	77
bt	glm	167	50	0.1	8	2	0.15	0.9	0	0	17	9	158	252	137	115
bt	glm	167	100	0.1	8	2	0.15	0.9	0	0	6	4	163	321	162	159
bt	glm	167	25	0.1	2	8	0.15	0.9	0	0	4	3	164	641	100	51
bt	glm	167	50	0.1	2	8	0.15	0.9	0	0	6	4	163	1035	145	106
bt	glm	167	100	0.1	2	8	0.15	0.9	0	0	1	1	166	1303	165	156
bt	glm	167	25	0.1	8	2	0.175	0.9	0	0	12	3	164	207	112	95
bt	glm	167	50	0.1	8	2	0.175	0.9	0	0	23	7	160	304	157	147
bt	glm	167	100	0.1	8	2	0.175	0.9	0	0	23	6	161	334	167	167
bt	glm	167	25	0.1	2	8	0.175	0.9	0	0	3	2	165	886	131	82
bt	glm	167	50	0.1	2	8	0.175	0.9	0	0	6	4	163	1204	161	133
bt	glm	167	100	0.1	2	8	0.175	0.9	0	0	13	7	160	1329	167	166
bt	glm	167	25	0.1	8	2	0.2	0.9	0	0	15	3	164	261	136	125
bt	glm	167	50	0.1	8	2	0.2	0.9	0	0	14	5	162	327	165	162
bt	glm	167	100	0.1	8	2	0.2	0.9	0	0	27	11	156	334	167	167
bt	glm	167	25	0.1	2	8	0.2	0.9	0	0	5	3	164	1014	146	100
bt	glm	167	50	0.1	2	8	0.2	0.9	0	0	1	1	166	1291	166	152
bt	glm	167	100	0.1	2	8	0.2	0.9	0	0	3	3	164	1336	167	167
bt	glm	167	25	0.1	8	2	0.001	0	0	0	9	9	158	0	0	0
bt	glm	167	50	0.1	8	2	0.001	0	0	0	7	7	160	1	1	0
bt	glm	167	100	0.1	8	2	0.001	0	0	0	7	7	160	2	2	0
bt	glm	167	25	0.1	2	8	0.001	0	0	0	4	4	163	12	12	0
bt	glm	167	50	0.1	2	8	0.001	0	0	0	2	2	165	7	6	0
bt	glm	167	100	0.1	2	8	0.001	0	0	0	1	1	166	5	4	0
bt	glm	167	25	0.1	8	2	0.025	0	0	0	4	4	163	3	3	0
bt	glm	167	50	0.1	8	2	0.025	0	0	0	7	7	160	2	2	0
bt	glm	167	100	0.1	8	2	0.025	0	0	0	9	9	158	5	5	0
bt	glm	167	25	0.1	2	8	0.025	0	0	0	2	2	165	8	8	0
bt	glm	167	50	0.1	2	8	0.025	0	0	0	0	0	167	11	10	0
bt	glm	167	100	0.1	2	8	0.025	0	0	0	0	0	167	22	20	0
bt	glm	167	25	0.1	8	2	0.05	0	0	0	5	5	162	11	11	0
bt	glm	167	50	0.1	8	2	0.05	0	0	0	2	2	165	12	12	0
bt	glm	167	100	0.1	8	2	0.05	0	0	0	5	5	162	27	27	0
bt	glm	167	25	0.1	2	8	0.05	0	0	0	3	3	164	29	28	0
bt	glm	167	50	0.1	2	8	0.05	0	0	0	2	2	165	36	33	0
bt	glm	167	100	0.1	2	8	0.05	0	0	0	0	0	167	117	90	0
bt	glm	167	25	0.1	8	2	0.075	0	0	0	5	5	162	26	25	1
bt	glm	167	50	0.1	8	2	0.075	0	0	0	8	8	159	41	36	5
bt	glm	167	100	0.1	8	2	0.075	0	0	0	4	4	163	78	70	8
bt	glm	167	25	0.1	2	8	0.075	0	0	0	0	0	167	70	59	0
bt	glm	167	50	0.1	2	8	0.075	0	0	0	1	1	166	131	88	0
bt	glm	167	100	0.1	2	8	0.075	0	0	0	1	1	166	283	144	0
bt	glm	167	25	0.1	8	2	0.1	0	0	0	11	10	157	48	43	5
bt	glm	167	50	0.1	8	2	0.1	0	0	0	3	3	164	81	75	6
bt	glm	167	100	0.1	8	2	0.1	0	0	0	8	8	159	157	120	37
bt	glm	167	25	0.1	2	8	0.1	0	0	0	2	2	165	149	102	0
bt	glm	167	50	0.1	2	8	0.1	0	0	0	2	2	165	323	152	0
bt	glm	167	100	0.1	2	8	0.1	0	0	0	3	3	164	662	167	0
bt	glm	167	25	0.1	8	2	0.125	0	0	0	10	10	157	70	64	6
bt	glm	167	50	0.1	8	2	0.125	0	0	0	2	2	165	150	115	35
bt	glm	167	100	0.1	8	2	0.125	0	0	0	5	5	162	265	164	101
bt	glm	167	25	0.1	2	8	0.125	0	0	0	1	1	166	299	140	0
bt	glm	167	50	0.1	2	8	0.125	0	0	0	3	2	165	595	165	0
bt	glm	167	100	0.1	2	8	0.125	0	0	0	1	1	166	1083	167	32
bt	glm	167	25	0.1	8	2	0.15	0	0	0	9	9	158	147	115	32
bt	glm	167	50	0.1	8	2	0.15	0	0	0	6	6	161	226	149	77
bt	glm	167	100	0.1	8	2	0.15	0	0	0	6	6	161	322	166	156
bt	glm	167	25	0.1	2	8	0.15	0	0	0	2	2	165	455	158	0
bt	glm	167	50	0.1	2	8	0.15	0	0	0	1	1	166	884	166	5
bt	glm	167	100	0.1	2	8	0.15	0	0	0	4	4	163	1269	167	110
bt	glm	167	25	0.1	8	2	0.175	0	0	0	9	9	158	202	144	58
bt	glm	167	50	0.1	8	2	0.175	0	0	0	7	7	160	292	166	126
bt	glm	167	100	0.1	8	2	0.175	0	0	0	9	9	158	334	167	167
bt	glm	167	25	0.1	2	8	0.175	0	0	0	0	0	167	689	165	0
bt	glm	167	50	0.1	2	8	0.175	0	0	0	1	1	166	1170	167	59
bt	glm	167	100	0.1	2	8	0.175	0	0	0	3	3	164	1333	167	164
bt	glm	167	25	0.1	8	2	0.2	0	0	0	9	9	158	250	158	92
bt	glm	167	50	0.1	8	2	0.2	0	0	0	4	4	163	327	167	160
bt	glm	167	100	0.1	8	2	0.2	0	0	0	7	7	160	334	167	167
bt	glm	167	25	0.1	2	8	0.2	0	0	0	1	1	166	920	167	7
bt	glm	167	50	0.1	2	8	0.2	0	0	0	3	3	164	1286	167	123
bt	glm	167	100	0.1	2	8	0.2	0	0	0	3	3	164	1335	167	166
bt	glm	167	25	0.1	8	2	0.001	0.5	0	0	7	6	161	1	1	0
bt	glm	167	50	0.1	8	2	0.001	0.5	0	0	9	8	159	2	2	0
bt	glm	167	100	0.1	8	2	0.001	0.5	0	0	13	8	159	4	4	0
bt	glm	167	25	0.1	2	8	0.001	0.5	0	0	2	2	165	9	7	0
bt	glm	167	50	0.1	2	8	0.001	0.5	0	0	1	1	166	4	4	0
bt	glm	167	100	0.1	2	8	0.001	0.5	0	0	4	4	163	2	2	0
bt	glm	167	25	0.1	8	2	0.025	0.5	0	0	6	4	163	4	4	0
bt	glm	167	50	0.1	8	2	0.025	0.5	0	0	6	6	161	7	6	1
bt	glm	167	100	0.1	8	2	0.025	0.5	0	0	6	6	161	4	3	1
bt	glm	167	25	0.1	2	8	0.025	0.5	0	0	2	2	165	25	18	0
bt	glm	167	50	0.1	2	8	0.025	0.5	0	0	1	1	166	25	14	0
bt	glm	167	100	0.1	2	8	0.025	0.5	0	0	2	2	165	18	14	0
bt	glm	167	25	0.1	8	2	0.05	0.5	0	0	8	6	161	7	6	1
bt	glm	167	50	0.1	8	2	0.05	0.5	0	0	7	6	161	13	10	3
bt	glm	167	100	0.1	8	2	0.05	0.5	0	0	6	5	162	22	19	3
bt	glm	167	25	0.1	2	8	0.05	0.5	0	0	1	1	166	40	24	0
bt	glm	167	50	0.1	2	8	0.05	0.5	0	0	1	1	166	58	33	0
bt	glm	167	100	0.1	2	8	0.05	0.5	0	0	2	2	165	89	40	0
bt	glm	167	25	0.1	8	2	0.075	0.5	0	0	5	5	162	24	24	0
bt	glm	167	50	0.1	8	2	0.075	0.5	0	0	5	4	163	45	37	8
bt	glm	167	100	0.1	8	2	0.075	0.5	0	0	7	5	162	83	68	15
bt	glm	167	25	0.1	2	8	0.075	0.5	0	0	2	2	165	110	53	0
bt	glm	167	50	0.1	2	8	0.075	0.5	0	0	3	3	164	168	66	0
bt	glm	167	100	0.1	2	8	0.075	0.5	0	0	4	3	164	281	102	2
bt	glm	167	25	0.1	8	2	0.1	0.5	0	0	7	4	163	41	32	9
bt	glm	167	50	0.1	8	2	0.1	0.5	0	0	7	6	161	80	59	21
bt	glm	167	100	0.1	8	2	0.1	0.5	0	0	3	3	164	178	116	62
bt	glm	167	25	0.1	2	8	0.1	0.5	0	0	1	1	166	156	67	1
bt	glm	167	50	0.1	2	8	0.1	0.5	0	0	0	0	167	366	116	4
bt	glm	167	100	0.1	2	8	0.1	0.5	0	0	2	2	165	740	151	19
bt	glm	167	25	0.1	8	2	0.125	0.5	0	0	7	4	163	77	60	17
bt	glm	167	50	0.1	8	2	0.125	0.5	0	0	14	11	156	164	109	55
bt	glm	167	100	0.1	8	2	0.125	0.5	0	0	2	2	165	267	149	118
bt	glm	167	25	0.1	2	8	0.125	0.5	0	0	1	1	166	342	106	2
bt	glm	167	50	0.1	2	8	0.125	0.5	0	0	3	3	164	628	144	16
bt	glm	167	100	0.1	2	8	0.125	0.5	0	0	2	2	165	1060	167	67
bt	glm	167	25	0.1	8	2	0.15	0.5	0	0	6	6	161	131	96	35
bt	glm	167	50	0.1	8	2	0.15	0.5	0	0	13	11	156	229	142	87
bt	glm	167	100	0.1	8	2	0.15	0.5	0	0	6	3	164	324	166	158
bt	glm	167	25	0.1	2	8	0.15	0.5	0	0	0	0	167	464	131	8
bt	glm	167	50	0.1	2	8	0.15	0.5	0	0	1	1	166	915	159	47
bt	glm	167	100	0.1	2	8	0.15	0.5	0	0	2	2	165	1303	167	145
bt	glm	167	25	0.1	8	2	0.175	0.5	0	0	9	4	163	205	127	78
bt	glm	167	50	0.1	8	2	0.175	0.5	0	0	6	5	162	302	161	141
bt	glm	167	100	0.1	8	2	0.175	0.5	0	0	6	4	163	333	167	166
bt	glm	167	25	0.1	2	8	0.175	0.5	0	0	2	2	165	714	150	18
bt	glm	167	50	0.1	2	8	0.175	0.5	0	0	4	4	163	1169	167	97
bt	glm	167	100	0.1	2	8	0.175	0.5	0	0	2	2	165	1331	167	163
bt	glm	167	25	0.1	8	2	0.2	0.5	0	0	12	10	157	260	149	111
bt	glm	167	50	0.1	8	2	0.2	0.5	0	0	11	10	157	325	167	158
bt	glm	167	100	0.1	8	2	0.2	0.5	0	0	5	5	162	334	167	167
bt	glm	167	25	0.1	2	8	0.2	0.5	0	0	0	0	167	957	164	61
bt	glm	167	50	0.1	2	8	0.2	0.5	0	0	2	2	165	1274	167	133
bt	glm	167	100	0.1	2	8	0.2	0.5	0	0	2	2	165	1336	167	167
bt	glm	167	25	0.1	8	2	0.001	0.9	0	0	24	8	159	8	5	3
bt	glm	167	50	0.1	8	2	0.001	0.9	0	0	14	6	161	3	3	0
bt	glm	167	100	0.1	8	2	0.001	0.9	0	0	29	11	156	7	5	2
bt	glm	167	25	0.1	2	8	0.001	0.9	0	0	3	2	165	19	9	0
bt	glm	167	50	0.1	2	8	0.001	0.9	0	0	1	1	166	13	6	0
bt	glm	167	100	0.1	2	8	0.001	0.9	0	0	0	0	167	11	4	0
bt	glm	167	25	0.1	8	2	0.025	0.9	0	0	31	6	161	11	6	5
bt	glm	167	50	0.1	8	2	0.025	0.9	0	0	4	2	165	6	5	1
bt	glm	167	100	0.1	8	2	0.025	0.9	0	0	20	7	160	19	12	7
bt	glm	167	25	0.1	2	8	0.025	0.9	0	0	6	4	163	50	13	2
bt	glm	167	50	0.1	2	8	0.025	0.9	0	0	5	4	163	48	16	1
bt	glm	167	100	0.1	2	8	0.025	0.9	0	0	3	3	164	49	16	1
bt	glm	167	25	0.1	8	2	0.05	0.9	0	0	10	3	164	17	13	4
bt	glm	167	50	0.1	8	2	0.05	0.9	0	0	20	7	160	21	12	9
bt	glm	167	100	0.1	8	2	0.05	0.9	0	0	28	8	159	32	24	8
bt	glm	167	25	0.1	2	8	0.05	0.9	0	0	6	5	162	84	20	5
bt	glm	167	50	0.1	2	8	0.05	0.9	0	0	1	1	166	97	23	1
bt	glm	167	100	0.1	2	8	0.05	0.9	0	0	1	1	166	146	32	8
bt	glm	167	25	0.1	8	2	0.075	0.9	0	0	16	5	162	41	23	18
bt	glm	167	50	0.1	8	2	0.075	0.9	0	0	22	7	160	49	32	17
bt	glm	167	100	0.1	8	2	0.075	0.9	0	0	24	8	159	92	57	35
bt	glm	167	25	0.1	2	8	0.075	0.9	0	0	2	2	165	118	28	4
bt	glm	167	50	0.1	2	8	0.075	0.9	0	0	3	3	164	199	50	9
bt	glm	167	100	0.1	2	8	0.075	0.9	0	0	7	6	161	457	86	31
bt	glm	167	25	0.1	8	2	0.1	0.9	0	0	24	5	162	60	38	22
bt	glm	167	50	0.1	8	2	0.1	0.9	0	0	13	5	162	113	69	44
bt	glm	167	100	0.1	8	2	0.1	0.9	0	0	25	10	157	206	114	92
bt	glm	167	25	0.1	2	8	0.1	0.9	0	0	6	4	163	264	55	15
bt	glm	167	50	0.1	2	8	0.1	0.9	0	0	4	3	164	380	73	24
bt	glm	167	100	0.1	2	8	0.1	0.9	0	0	6	5	162	812	130	67
bt	glm	167	25	0.1	8	2	0.125	0.9	0	0	32	7	160	93	57	36
bt	glm	167	50	0.1	8	2	0.125	0.9	0	0	22	5	162	177	101	76
bt	glm	167	100	0.1	8	2	0.125	0.9	0	0	13	7	160	289	149	140
bt	glm	167	25	0.1	2	8	0.125	0.9	0	0	6	4	163	431	85	26
bt	glm	167	50	0.1	2	8	0.125	0.9	0	0	8	5	162	735	113	62
bt	glm	167	100	0.1	2	8	0.125	0.9	0	0	2	2	165	1152	159	126
bt	glm	167	25	0.1	8	2	0.15	0.9	0	0	11	6	161	174	99	75
bt	glm	167	50	0.1	8	2	0.15	0.9	0	0	10	5	162	268	141	127
bt	glm	167	100	0.1	8	2	0.15	0.9	0	0	22	6	161	330	166	164
bt	glm	167	25	0.1	2	8	0.15	0.9	0	0	3	2	165	503	89	41
bt	glm	167	50	0.1	2	8	0.15	0.9	0	0	9	6	161	1039	150	98
bt	glm	167	100	0.1	2	8	0.15	0.9	0	0	7	4	163	1319	167	159
bt	glm	167	25	0.1	8	2	0.175	0.9	0	0	21	5	162	218	124	94
bt	glm	167	50	0.1	8	2	0.175	0.9	0	0	7	3	164	306	158	148
bt	glm	167	100	0.1	8	2	0.175	0.9	0	0	13	2	165	333	167	166
bt	glm	167	25	0.1	2	8	0.175	0.9	0	0	1	1	166	874	134	74
bt	glm	167	50	0.1	2	8	0.175	0.9	0	0	4	3	164	1247	163	142
bt	glm	167	100	0.1	2	8	0.175	0.9	0	0	5	4	163	1331	167	165
bt	glm	167	25	0.1	8	2	0.2	0.9	0	0	9	4	163	284	148	136
bt	glm	167	50	0.1	8	2	0.2	0.9	0	0	17	4	163	321	162	159
bt	glm	167	100	0.1	8	2	0.2	0.9	0	0	21	5	162	334	167	167
bt	glm	167	25	0.1	2	8	0.2	0.9	0	0	4	4	163	1042	149	109
bt	glm	167	50	0.1	2	8	0.2	0.9	0	0	6	4	163	1295	165	153
bt	glm	167	100	0.1	2	8	0.2	0.9	0	0	2	2	165	1336	167	167
bt	glm	167	25	0.1	8	2	0.001	0	0	0	8	8	159	4	4	0
bt	glm	167	50	0.1	8	2	0.001	0	0	0	9	9	158	1	1	0
bt	glm	167	100	0.1	8	2	0.001	0	0	0	12	11	156	2	2	0
bt	glm	167	25	0.1	2	8	0.001	0	0	0	0	0	167	6	6	0
bt	glm	167	50	0.1	2	8	0.001	0	0	0	0	0	167	8	8	0
bt	glm	167	100	0.1	2	8	0.001	0	0	0	2	2	165	12	12	0
bt	glm	167	25	0.1	8	2	0.025	0	0	0	10	10	157	4	4	0
bt	glm	167	50	0.1	8	2	0.025	0	0	0	6	6	161	4	4	0
bt	glm	167	100	0.1	8	2	0.025	0	0	0	1	1	166	6	6	0
bt	glm	167	25	0.1	2	8	0.025	0	0	0	3	3	164	12	12	0
bt	glm	167	50	0.1	2	8	0.025	0	0	0	2	2	165	22	22	0
bt	glm	167	100	0.1	2	8	0.025	0	0	0	3	3	164	21	21	0
bt	glm	167	25	0.1	8	2	0.05	0	0	0	7	7	160	11	11	0
bt	glm	167	50	0.1	8	2	0.05	0	0	0	11	10	157	13	12	1
bt	glm	167	100	0.1	8	2	0.05	0	0	0	7	7	160	21	19	2
bt	glm	167	25	0.1	2	8	0.05	0	0	0	0	0	167	35	33	0
bt	glm	167	50	0.1	2	8	0.05	0	0	0	1	1	166	50	41	0
bt	glm	167	100	0.1	2	8	0.05	0	0	0	2	2	165	110	88	0
bt	glm	167	25	0.1	8	2	0.075	0	0	0	5	5	162	18	18	0
bt	glm	167	50	0.1	8	2	0.075	0	0	0	6	6	161	43	41	2
bt	glm	167	100	0.1	8	2	0.075	0	0	0	8	8	159	81	71	10
bt	glm	167	25	0.1	2	8	0.075	0	0	0	1	1	166	57	51	0
bt	glm	167	50	0.1	2	8	0.075	0	0	0	1	1	166	128	93	0
bt	glm	167	100	0.1	2	8	0.075	0	0	0	2	2	165	305	143	0
bt	glm	167	25	0.1	8	2	0.1	0	0	0	5	5	162	46	40	6
bt	glm	167	50	0.1	8	2	0.1	0	0	0	4	4	163	89	81	8
bt	glm	167	100	0.1	8	2	0.1	0	0	0	9	9	158	186	129	57
bt	glm	167	25	0.1	2	8	0.1	0	0	0	1	1	166	157	104	0
bt	glm	167	50	0.1	2	8	0.1	0	0	0	0	0	167	280	138	0
bt	glm	167	100	0.1	2	8	0.1	0	0	0	3	3	164	647	167	0
bt	glm	167	25	0.1	8	2	0.125	0	0	0	9	9	158	95	84	11
bt	glm	167	50	0.1	8	2	0.125	0	0	0	6	6	161	144	117	27
bt	glm	167	100	0.1	8	2	0.125	0	0	0	14	14	153	273	160	113
bt	glm	167	25	0.1	2	8	0.125	0	0	0	1	1	166	247	135	0
bt	glm	167	50	0.1	2	8	0.125	0	0	0	0	0	167	577	164	0
bt	glm	167	100	0.1	2	8	0.125	0	0	0	6	6	161	1070	167	28
bt	glm	167	25	0.1	8	2	0.15	0	0	0	8	8	159	121	103	18
bt	glm	167	50	0.1	8	2	0.15	0	0	0	5	5	162	229	152	77
bt	glm	167	100	0.1	8	2	0.15	0	0	0	8	8	159	327	167	160
bt	glm	167	25	0.1	2	8	0.15	0	0	0	1	1	166	468	162	0
bt	glm	167	50	0.1	2	8	0.15	0	0	0	1	1	166	892	167	2
bt	glm	167	100	0.1	2	8	0.15	0	0	0	4	4	163	1278	167	120
bt	glm	167	25	0.1	8	2	0.175	0	0	0	8	8	159	198	137	61
bt	glm	167	50	0.1	8	2	0.175	0	0	0	3	3	164	299	166	133
bt	glm	167	100	0.1	8	2	0.175	0	0	0	5	5	162	334	167	167
bt	glm	167	25	0.1	2	8	0.175	0	0	0	1	1	166	649	165	0
bt	glm	167	50	0.1	2	8	0.175	0	0	0	2	2	165	1161	167	51
bt	glm	167	100	0.1	2	8	0.175	0	0	0	4	4	163	1333	167	164
bt	glm	167	25	0.1	8	2	0.2	0	0	0	6	5	162	244	155	89
bt	glm	167	50	0.1	8	2	0.2	0	0	0	9	8	159	325	167	158
bt	glm	167	100	0.1	8	2	0.2	0	0	0	3	3	164	334	167	167
bt	glm	167	25	0.1	2	8	0.2	0	0	0	0	0	167	953	167	13
bt	glm	167	50	0.1	2	8	0.2	0	0	0	0	0	167	1295	167	131
bt	glm	167	100	0.1	2	8	0.2	0	0	0	2	2	165	1334	167	165
bt	glm	167	25	0.1	8	2	0.001	0.5	0	0	8	5	162	2	2	0
bt	glm	167	50	0.1	8	2	0.001	0.5	0	0	8	7	160	2	2	0
bt	glm	167	100	0.1	8	2	0.001	0.5	0	0	10	8	159	2	2	0
bt	glm	167	25	0.1	2	8	0.001	0.5	0	0	2	2	165	7	7	0
bt	glm	167	50	0.1	2	8	0.001	0.5	0	0	3	3	164	2	2	0
bt	glm	167	100	0.1	2	8	0.001	0.5	0	0	1	1	166	8	7	0
bt	glm	167	25	0.1	8	2	0.025	0.5	0	0	4	4	163	10	8	2
bt	glm	167	50	0.1	8	2	0.025	0.5	0	0	26	17	150	7	6	1
bt	glm	167	100	0.1	8	2	0.025	0.5	0	0	4	3	164	4	3	1
bt	glm	167	25	0.1	2	8	0.025	0.5	0	0	2	2	165	19	11	0
bt	glm	167	50	0.1	2	8	0.025	0.5	0	0	4	4	163	28	15	0
bt	glm	167	100	0.1	2	8	0.025	0.5	0	0	1	1	166	18	16	0
bt	glm	167	25	0.1	8	2	0.05	0.5	0	0	5	4	163	7	7	0
bt	glm	167	50	0.1	8	2	0.05	0.5	0	0	5	3	164	19	17	2
bt	glm	167	100	0.1	8	2	0.05	0.5	0	0	8	7	160	18	17	1
bt	glm	167	25	0.1	2	8	0.05	0.5	0	0	1	1	166	46	28	0
bt	glm	167	50	0.1	2	8	0.05	0.5	0	0	3	2	165	45	29	0
bt	glm	167	100	0.1	2	8	0.05	0.5	0	0	3	3	164	106	55	0
bt	glm	167	25	0.1	8	2	0.075	0.5	0	0	7	6	161	24	22	2
bt	glm	167	50	0.1	8	2	0.075	0.5	0	0	11	11	156	24	22	2
bt	glm	167	100	0.1	8	2	0.075	0.5	0	0	6	6	161	71	54	17
bt	glm	167	25	0.1	2	8	0.075	0.5	0	0	2	2	165	74	44	0
bt	glm	167	50	0.1	2	8	0.075	0.5	0	0	2	2	165	170	64	0
bt	glm	167	100	0.1	2	8	0.075	0.5	0	0	1	1	166	334	108	3
bt	glm	167	25	0.1	8	2	0.1	0.5	0	0	7	5	162	40	37	3
bt	glm	167	50	0.1	8	2	0.1	0.5	0	0	5	4	163	94	67	27
bt	glm	167	100	0.1	8	2	0.1	0.5	0	0	10	7	160	191	128	63
bt	glm	167	25	0.1	2	8	0.1	0.5	0	0	1	1	166	149	66	0
bt	glm	167	50	0.1	2	8	0.1	0.5	0	0	2	2	165	318	106	4
bt	glm	167	100	0.1	2	8	0.1	0.5	0	0	1	1	166	677	148	18
bt	glm	167	25	0.1	8	2	0.125	0.5	0	0	8	6	161	85	67	18
bt	glm	167	50	0.1	8	2	0.125	0.5	0	0	7	5	162	160	113	47
bt	glm	167	100	0.1	8	2	0.125	0.5	0	0	8	6	161	267	157	110
bt	glm	167	25	0.1	2	8	0.125	0.5	0	0	1	1	166	325	107	2
bt	glm	167	50	0.1	2	8	0.125	0.5	0	0	1	1	166	571	143	11
bt	glm	167	100	0.1	2	8	0.125	0.5	0	0	2	2	165	1104	167	72
bt	glm	167	25	0.1	8	2	0.15	0.5	0	0	5	5	162	145	99	46
bt	glm	167	50	0.1	8	2	0.15	0.5	0	0	6	4	163	245	142	103
bt	glm	167	100	0.1	8	2	0.15	0.5	0	0	11	8	159	326	167	159
bt	glm	167	25	0.1	2	8	0.15	0.5	0	0	0	0	167	516	138	8
bt	glm	167	50	0.1	2	8	0.15	0.5	0	0	1	1	166	959	161	54
bt	glm	167	100	0.1	2	8	0.15	0.5	0	0	2	2	165	1272	167	129
bt	glm	167	25	0.1	8	2	0.175	0.5	0	0	7	6	161	206	127	79
bt	glm	167	50	0.1	8	2	0.175	0.5	0	0	6	5	162	297	160	137
bt	glm	167	100	0.1	8	2	0.175	0.5	0	0	14	11	156	333	167	166
bt	glm	167	25	0.1	2	8	0.175	0.5	0	0	0	0	167	711	153	23
bt	glm	167	50	0.1	2	8	0.175	0.5	0	0	4	3	164	1160	165	99
bt	glm	167	100	0.1	2	8	0.175	0.5	0	0	2	2	165	1336	167	167
bt	glm	167	25	0.1	8	2	0.2	0.5	0	0	6	6	161	249	145	104
bt	glm	167	50	0.1	8	2	0.2	0.5	0	0	5	4	163	324	167	157
bt	glm	167	100	0.1	8	2	0.2	0.5	0	0	8	5	162	334	167	167
bt	glm	167	25	0.1	2	8	0.2	0.5	0	0	3	2	165	994	161	57
bt	glm	167	50	0.1	2	8	0.2	0.5	0	0	3	3	164	1304	167	146
bt	glm	167	100	0.1	2	8	0.2	0.5	0	0	3	2	165	1335	167	166
bt	glm	167	25	0.1	8	2	0.001	0.9	0	0	23	6	161	2	1	1
bt	glm	167	50	0.1	8	2	0.001	0.9	0	0	27	7	160	3	3	0
bt	glm	167	100	0.1	8	2	0.001	0.9	0	0	18	9	158	1	1	0
bt	glm	167	25	0.1	2	8	0.001	0.9	0	0	5	3	164	16	7	0
bt	glm	167	50	0.1	2	8	0.001	0.9	0	0	9	6	161	11	5	0
bt	glm	167	100	0.1	2	8	0.001	0.9	0	0	6	5	162	16	6	0
bt	glm	167	25	0.1	8	2	0.025	0.9	0	0	1	1	166	11	7	4
bt	glm	167	50	0.1	8	2	0.025	0.9	0	0	6	5	162	4	3	1
bt	glm	167	100	0.1	8	2	0.025	0.9	0	0	20	7	160	8	7	1
bt	glm	167	25	0.1	2	8	0.025	0.9	0	0	1	1	166	43	10	2
bt	glm	167	50	0.1	2	8	0.025	0.9	0	0	11	7	160	13	7	0
bt	glm	167	100	0.1	2	8	0.025	0.9	0	0	3	2	165	44	8	4
bt	glm	167	25	0.1	8	2	0.05	0.9	0	0	11	5	162	18	14	4
bt	glm	167	50	0.1	8	2	0.05	0.9	0	0	8	3	164	19	14	5
bt	glm	167	100	0.1	8	2	0.05	0.9	0	0	7	4	163	43	30	13
bt	glm	167	25	0.1	2	8	0.05	0.9	0	0	5	4	163	107	24	5
bt	glm	167	50	0.1	2	8	0.05	0.9	0	0	6	5	162	114	28	5
bt	glm	167	100	0.1	2	8	0.05	0.9	0	0	3	2	165	132	31	8
bt	glm	167	25	0.1	8	2	0.075	0.9	0	0	3	3	164	36	20	16
bt	glm	167	50	0.1	8	2	0.075	0.9	0	0	25	8	159	51	30	21
bt	glm	167	100	0.1	8	2	0.075	0.9	0	0	17	6	161	114	70	44
bt	glm	167	25	0.1	2	8	0.075	0.9	0	0	6	4	163	145	31	5
bt	glm	167	50	0.1	2	8	0.075	0.9	0	0	2	2	165	190	45	11
bt	glm	167	100	0.1	2	8	0.075	0.9	0	0	5	4	163	371	75	24
bt	glm	167	25	0.1	8	2	0.1	0.9	0	0	18	5	162	44	26	18
bt	glm	167	50	0.1	8	2	0.1	0.9	0	0	10	5	162	110	66	44
bt	glm	167	100	0.1	8	2	0.1	0.9	0	0	19	5	162	210	115	95
bt	glm	167	25	0.1	2	8	0.1	0.9	0	0	2	2	165	275	60	13
bt	glm	167	50	0.1	2	8	0.1	0.9	0	0	7	6	161	394	75	26
bt	glm	167	100	0.1	2	8	0.1	0.9	0	0	4	3	164	840	125	74
bt	glm	167	25	0.1	8	2	0.125	0.9	0	0	24	9	158	112	65	47
bt	glm	167	50	0.1	8	2	0.125	0.9	0	0	7	5	162	189	104	85
bt	glm	167	100	0.1	8	2	0.125	0.9	0	0	28	9	158	284	148	136
bt	glm	167	25	0.1	2	8	0.125	0.9	0	0	5	3	164	435	85	25
bt	glm	167	50	0.1	2	8	0.125	0.9	0	0	1	1	166	725	121	59
bt	glm	167	100	0.1	2	8	0.125	0.9	0	0	2	1	166	1165	156	132
bt	glm	167	25	0.1	8	2	0.15	0.9	0	0	20	4	163	143	88	55
bt	glm	167	50	0.1	8	2	0.15	0.9	0	0	3	3	164	265	141	124
bt	glm	167	100	0.1	8	2	0.15	0.9	0	0	12	5	162	333	167	166
bt	glm	167	25	0.1	2	8	0.15	0.9	0	0	7	5	162	624	105	51
bt	glm	167	50	0.1	2	8	0.15	0.9	0	0	0	0	167	1052	145	110
bt	glm	167	100	0.1	2	8	0.15	0.9	0	0	4	4	163	1300	166	159
bt	glm	167	25	0.1	8	2	0.175	0.9	0	0	21	5	162	218	119	99
bt	glm	167	50	0.1	8	2	0.175	0.9	0	0	2	2	165	306	159	147
bt	glm	167	100	0.1	8	2	0.175	0.9	0	0	21	8	159	334	167	167
bt	glm	167	25	0.1	2	8	0.175	0.9	0	0	3	2	165	810	124	74
bt	glm	167	50	0.1	2	8	0.175	0.9	0	0	2	1	166	1249	164	144
bt	glm	167	100	0.1	2	8	0.175	0.9	0	0	3	3	164	1332	167	166
bt	glm	167	25	0.1	8	2	0.2	0.9	0	0	13	3	164	251	138	113
bt	glm	167	50	0.1	8	2	0.2	0.9	0	0	4	4	163	322	163	159
bt	glm	167	100	0.1	8	2	0.2	0.9	0	0	10	4	163	334	167	167
bt	glm	167	25	0.1	2	8	0.2	0.9	0	0	5	3	164	1113	154	117
bt	glm	167	50	0.1	2	8	0.2	0.9	0	0	4	2	165	1324	166	163
bt	glm	167	100	0.1	2	8	0.2	0.9	0	0	3	2	165	1336	167	167
bt	glm	167	25	0.1	8	2	0.001	0	0	0	6	6	161	1	1	0
bt	glm	167	50	0.1	8	2	0.001	0	0	0	14	13	154	4	4	0
bt	glm	167	100	0.1	8	2	0.001	0	0	0	5	5	162	2	2	0
bt	glm	167	25	0.1	2	8	0.001	0	0	0	4	4	163	7	7	0
bt	glm	167	50	0.1	2	8	0.001	0	0	0	1	1	166	13	13	0
bt	glm	167	100	0.1	2	8	0.001	0	0	0	1	1	166	1	1	0
bt	glm	167	25	0.1	8	2	0.025	0	0	0	6	5	162	3	3	0
bt	glm	167	50	0.1	8	2	0.025	0	0	0	6	6	161	5	5	0
bt	glm	167	100	0.1	8	2	0.025	0	0	0	7	7	160	6	6	0
bt	glm	167	25	0.1	2	8	0.025	0	0	0	1	1	166	13	12	0
bt	glm	167	50	0.1	2	8	0.025	0	0	0	0	0	167	18	18	0
bt	glm	167	100	0.1	2	8	0.025	0	0	0	1	1	166	25	23	0
bt	glm	167	25	0.1	8	2	0.05	0	0	0	2	2	165	9	9	0
bt	glm	167	50	0.1	8	2	0.05	0	0	0	7	7	160	11	11	0
bt	glm	167	100	0.1	8	2	0.05	0	0	0	6	5	162	17	16	1
bt	glm	167	25	0.1	2	8	0.05	0	0	0	1	1	166	28	26	0
bt	glm	167	50	0.1	2	8	0.05	0	0	0	1	1	166	58	50	0
bt	glm	167	100	0.1	2	8	0.05	0	0	0	2	2	165	99	76	0
bt	glm	167	25	0.1	8	2	0.075	0	0	0	4	4	163	23	23	0
bt	glm	167	50	0.1	8	2	0.075	0	0	0	4	4	163	39	38	1
bt	glm	167	100	0.1	8	2	0.075	0	0	0	6	6	161	71	61	10
bt	glm	167	25	0.1	2	8	0.075	0	0	0	3	3	164	74	62	0
bt	glm	167	50	0.1	2	8	0.075	0	0	0	1	1	166	152	102	0
bt	glm	167	100	0.1	2	8	0.075	0	0	0	2	2	165	326	149	0
bt	glm	167	25	0.1	8	2	0.1	0	0	0	6	6	161	50	46	4
bt	glm	167	50	0.1	8	2	0.1	0	0	0	9	8	159	81	69	12
bt	glm	167	100	0.1	8	2	0.1	0	0	0	5	4	163	176	131	45
bt	glm	167	25	0.1	2	8	0.1	0	0	0	1	1	166	143	99	0
bt	glm	167	50	0.1	2	8	0.1	0	0	0	1	1	166	292	147	0
bt	glm	167	100	0.1	2	8	0.1	0	0	0	1	1	166	677	165	0
bt	glm	167	25	0.1	8	2	0.125	0	0	0	10	10	157	83	74	9
bt	glm	167	50	0.1	8	2	0.125	0	0	0	5	5	162	154	116	38
bt	glm	167	100	0.1	8	2	0.125	0	0	0	7	7	160	261	156	105
bt	glm	167	25	0.1	2	8	0.125	0	0	0	0	0	167	272	141	0
bt	glm	167	50	0.1	2	8	0.125	0	0	0	3	3	164	572	166	1
bt	glm	167	100	0.1	2	8	0.125	0	0	0	2	2	165	1063	167	22
bt	glm	167	25	0.1	8	2	0.15	0	0	0	7	6	161	131	108	23
bt	glm	167	50	0.1	8	2	0.15	0	0	0	5	4	163	229	150	79
bt	glm	167	100	0.1	8	2	0.15	0	0	0	3	3	164	318	166	152
bt	glm	167	25	0.1	2	8	0.15	0	0	0	0	0	167	482	165	0
bt	glm	167	50	0.1	2	8	0.15	0	0	0	2	2	165	919	167	10
bt	glm	167	100	0.1	2	8	0.15	0	0	0	2	2	165	1266	167	108
bt	glm	167	25	0.1	8	2	0.175	0	0	0	5	5	162	194	134	60
bt	glm	167	50	0.1	8	2	0.175	0	0	0	8	8	159	294	166	128
bt	glm	167	100	0.1	8	2	0.175	0	0	0	8	8	159	332	167	165
bt	glm	167	25	0.1	2	8	0.175	0	0	0	4	4	163	705	167	2
bt	glm	167	50	0.1	2	8	0.175	0	0	0	0	0	167	1126	167	48
bt	glm	167	100	0.1	2	8	0.175	0	0	0	2	2	165	1331	167	162
bt	glm	167	25	0.1	8	2	0.2	0	0	0	4	4	163	233	148	85
bt	glm	167	50	0.1	8	2	0.2	0	0	0	6	6	161	327	167	160
bt	glm	167	100	0.1	8	2	0.2	0	0	0	9	9	158	334	167	167
bt	glm	167	25	0.1	2	8	0.2	0	0	0	1	1	166	928	167	9
bt	glm	167	50	0.1	2	8	0.2	0	0	0	1	1	166	1290	167	127
bt	glm	167	100	0.1	2	8	0.2	0	0	0	2	2	165	1336	167	167
bt	glm	167	25	0.1	8	2	0.001	0.5	0	0	12	7	160	1	1	0
bt	glm	167	50	0.1	8	2	0.001	0.5	0	0	8	6	161	2	2	0
bt	glm	167	100	0.1	8	2	0.001	0.5	0	0	15	10	157	1	1	0
bt	glm	167	25	0.1	2	8	0.001	0.5	0	0	2	2	165	11	9	0
bt	glm	167	50	0.1	2	8	0.001	0.5	0	0	3	3	164	12	10	0
bt	glm	167	100	0.1	2	8	0.001	0.5	0	0	2	2	165	11	8	0
bt	glm	167	25	0.1	8	2	0.025	0.5	0	0	5	4	163	5	5	0
bt	glm	167	50	0.1	8	2	0.025	0.5	0	0	8	7	160	7	7	0
bt	glm	167	100	0.1	8	2	0.025	0.5	0	0	5	5	162	12	11	1
bt	glm	167	25	0.1	2	8	0.025	0.5	0	0	1	1	166	16	14	0
bt	glm	167	50	0.1	2	8	0.025	0.5	0	0	1	1	166	19	10	0
bt	glm	167	100	0.1	2	8	0.025	0.5	0	0	2	2	165	18	15	0
bt	glm	167	25	0.1	8	2	0.05	0.5	0	0	14	8	159	14	13	1
bt	glm	167	50	0.1	8	2	0.05	0.5	0	0	9	7	160	17	15	2
bt	glm	167	100	0.1	8	2	0.05	0.5	0	0	9	8	159	25	21	4
bt	glm	167	25	0.1	2	8	0.05	0.5	0	0	2	2	165	30	21	0
bt	glm	167	50	0.1	2	8	0.05	0.5	0	0	3	3	164	56	28	0
bt	glm	167	100	0.1	2	8	0.05	0.5	0	0	2	1	166	116	56	0
bt	glm	167	25	0.1	8	2	0.075	0.5	0	0	3	3	164	25	20	5
bt	glm	167	50	0.1	8	2	0.075	0.5	0	0	8	3	164	31	25	6
bt	glm	167	100	0.1	8	2	0.075	0.5	0	0	3	2	165	91	72	19
bt	glm	167	25	0.1	2	8	0.075	0.5	0	0	0	0	167	100	42	1
bt	glm	167	50	0.1	2	8	0.075	0.5	0	0	0	0	167	164	68	1
bt	glm	167	100	0.1	2	8	0.075	0.5	0	0	2	2	165	326	102	6
bt	glm	167	25	0.1	8	2	0.1	0.5	0	0	4	4	163	53	44	9
bt	glm	167	50	0.1	8	2	0.1	0.5	0	0	13	6	161	83	64	19
bt	glm	167	100	0.1	8	2	0.1	0.5	0	0	4	4	163	180	117	63
bt	glm	167	25	0.1	2	8	0.1	0.5	0	0	1	1	166	186	76	0
bt	glm	167	50	0.1	2	8	0.1	0.5	0	0	0	0	167	307	103	1
bt	glm	167	100	0.1	2	8	0.1	0.5	0	0	3	2	165	730	151	20
bt	glm	167	25	0.1	8	2	0.125	0.5	0	0	2	2	165	76	53	23
bt	glm	167	50	0.1	8	2	0.125	0.5	0	0	3	2	165	150	102	48
bt	glm	167	100	0.1	8	2	0.125	0.5	0	0	16	9	158	278	155	123
bt	glm	167	25	0.1	2	8	0.125	0.5	0	0	2	2	165	304	101	3
bt	glm	167	50	0.1	2	8	0.125	0.5	0	0	0	0	167	595	138	18
bt	glm	167	100	0.1	2	8	0.125	0.5	0	0	2	2	165	1076	165	73
bt	glm	167	25	0.1	8	2	0.15	0.5	0	0	5	4	163	128	90	38
bt	glm	167	50	0.1	8	2	0.15	0.5	0	0	11	7	160	253	146	107
bt	glm	167	100	0.1	8	2	0.15	0.5	0	0	9	7	160	324	165	159
bt	glm	167	25	0.1	2	8	0.15	0.5	0	0	2	2	165	506	127	12
bt	glm	167	50	0.1	2	8	0.15	0.5	0	0	5	4	163	954	163	46
bt	glm	167	100	0.1	2	8	0.15	0.5	0	0	0	0	167	1294	167	138
bt	glm	167	25	0.1	8	2	0.175	0.5	0	0	7	5	162	198	129	69
bt	glm	167	50	0.1	8	2	0.175	0.5	0	0	7	5	162	295	160	135
bt	glm	167	100	0.1	8	2	0.175	0.5	0	0	8	7	160	334	167	167
bt	glm	167	25	0.1	2	8	0.175	0.5	0	0	0	0	167	789	151	32
bt	glm	167	50	0.1	2	8	0.175	0.5	0	0	2	2	165	1169	167	100
bt	glm	167	100	0.1	2	8	0.175	0.5	0	0	6	5	162	1320	167	158
bt	glm	167	25	0.1	8	2	0.2	0.5	0	0	8	6	161	238	145	93
bt	glm	167	50	0.1	8	2	0.2	0.5	0	0	15	10	157	322	166	156
bt	glm	167	100	0.1	8	2	0.2	0.5	0	0	11	9	158	334	167	167
bt	glm	167	25	0.1	2	8	0.2	0.5	0	0	0	0	167	941	157	41
bt	glm	167	50	0.1	2	8	0.2	0.5	0	0	1	1	166	1295	167	143
bt	glm	167	100	0.1	2	8	0.2	0.5	0	0	3	3	164	1336	167	167
bt	glm	167	25	0.1	8	2	0.001	0.9	0	0	17	6	161	5	5	0
bt	glm	167	50	0.1	8	2	0.001	0.9	0	0	19	7	160	4	3	1
bt	glm	167	100	0.1	8	2	0.001	0.9	0	0	2	1	166	4	3	1
bt	glm	167	25	0.1	2	8	0.001	0.9	0	0	2	2	165	17	4	0
bt	glm	167	50	0.1	2	8	0.001	0.9	0	0	4	3	164	28	9	0
bt	glm	167	100	0.1	2	8	0.001	0.9	0	0	3	2	165	4	1	0
bt	glm	167	25	0.1	8	2	0.025	0.9	0	0	9	4	163	8	5	3
bt	glm	167	50	0.1	8	2	0.025	0.9	0	0	13	7	160	9	6	3
bt	glm	167	100	0.1	8	2	0.025	0.9	0	0	20	6	161	20	12	8
bt	glm	167	25	0.1	2	8	0.025	0.9	0	0	1	1	166	26	8	0
bt	glm	167	50	0.1	2	8	0.025	0.9	0	0	4	2	165	45	13	0
bt	glm	167	100	0.1	2	8	0.025	0.9	0	0	3	2	165	78	22	2
bt	glm	167	25	0.1	8	2	0.05	0.9	0	0	14	5	162	27	15	12
bt	glm	167	50	0.1	8	2	0.05	0.9	0	0	31	9	158	25	15	10
bt	glm	167	100	0.1	8	2	0.05	0.9	0	0	8	6	161	51	32	19
bt	glm	167	25	0.1	2	8	0.05	0.9	0	0	2	2	165	71	20	4
bt	glm	167	50	0.1	2	8	0.05	0.9	0	0	4	3	164	97	25	2
bt	glm	167	100	0.1	2	8	0.05	0.9	0	0	1	1	166	165	43	5
bt	glm	167	25	0.1	8	2	0.075	0.9	0	0	23	7	160	35	24	11
bt	glm	167	50	0.1	8	2	0.075	0.9	0	0	4	3	164	47	33	14
bt	glm	167	100	0.1	8	2	0.075	0.9	0	0	28	10	157	111	69	42
bt	glm	167	25	0.1	2	8	0.075	0.9	0	0	5	3	164	107	30	4
bt	glm	167	50	0.1	2	8	0.075	0.9	0	0	7	6	161	240	49	15
bt	glm	167	100	0.1	2	8	0.075	0.9	0	0	6	4	163	436	84	28
bt	glm	167	25	0.1	8	2	0.1	0.9	0	0	13	5	162	68	41	27
bt	glm	167	50	0.1	8	2	0.1	0.9	0	0	21	8	159	115	69	46
bt	glm	167	100	0.1	8	2	0.1	0.9	0	0	16	5	162	205	112	93
bt	glm	167	25	0.1	2	8	0.1	0.9	0	0	7	4	163	218	54	6
bt	glm	167	50	0.1	2	8	0.1	0.9	0	0	0	0	167	513	94	30
bt	glm	167	100	0.1	2	8	0.1	0.9	0	0	4	3	164	836	132	72
bt	glm	167	25	0.1	8	2	0.125	0.9	0	0	23	6	161	110	67	43
bt	glm	167	50	0.1	8	2	0.125	0.9	0	0	10	8	159	182	105	77
bt	glm	167	100	0.1	8	2	0.125	0.9	0	0	20	8	159	309	161	148
bt	glm	167	25	0.1	2	8	0.125	0.9	0	0	2	2	165	361	72	22
bt	glm	167	50	0.1	2	8	0.125	0.9	0	0	4	4	163	773	124	65
bt	glm	167	100	0.1	2	8	0.125	0.9	0	0	2	1	166	1159	157	122
bt	glm	167	25	0.1	8	2	0.15	0.9	0	0	9	2	165	162	91	71
bt	glm	167	50	0.1	8	2	0.15	0.9	0	0	21	4	163	273	147	126
bt	glm	167	100	0.1	8	2	0.15	0.9	0	0	5	3	164	326	164	162
bt	glm	167	25	0.1	2	8	0.15	0.9	0	0	3	2	165	655	118	47
bt	glm	167	50	0.1	2	8	0.15	0.9	0	0	5	4	163	995	142	103
bt	glm	167	100	0.1	2	8	0.15	0.9	0	0	5	3	164	1309	167	158
bt	glm	167	25	0.1	8	2	0.175	0.9	0	0	1	1	166	198	112	86
bt	glm	167	50	0.1	8	2	0.175	0.9	0	0	3	2	165	309	159	150
bt	glm	167	100	0.1	8	2	0.175	0.9	0	0	15	7	160	333	167	166
bt	glm	167	25	0.1	2	8	0.175	0.9	0	0	3	2	165	879	135	77
bt	glm	167	50	0.1	2	8	0.175	0.9	0	0	1	1	166	1234	161	141
bt	glm	167	100	0.1	2	8	0.175	0.9	0	0	1	1	166	1336	167	167
bt	glm	167	25	0.1	8	2	0.2	0.9	0	0	36	8	159	265	141	124
bt	glm	167	50	0.1	8	2	0.2	0.9	0	0	19	6	161	324	164	160
bt	glm	167	100	0.1	8	2	0.2	0.9	0	0	4	1	166	334	167	167
bt	glm	167	25	0.1	2	8	0.2	0.9	0	0	7	4	163	1051	150	106
bt	glm	167	50	0.1	2	8	0.2	0.9	0	0	6	4	163	1304	167	156
bt	glm	167	100	0.1	2	8	0.2	0.9	0	0	4	2	165	1336	167	167
bt	glm	167	25	0.1	8	2	0.001	0	0	0	4	4	163	1	1	0
bt	glm	167	50	0.1	8	2	0.001	0	0	0	8	8	159	1	1	0
bt	glm	167	100	0.1	8	2	0.001	0	0	0	9	9	158	0	0	0
bt	glm	167	25	0.1	2	8	0.001	0	0	0	6	6	161	10	10	0
bt	glm	167	50	0.1	2	8	0.001	0	0	0	0	0	167	5	5	0
bt	glm	167	100	0.1	2	8	0.001	0	0	0	3	3	164	4	4	0
bt	glm	167	25	0.1	8	2	0.025	0	0	0	8	8	159	5	4	1
bt	glm	167	50	0.1	8	2	0.025	0	0	0	3	3	164	7	7	0
bt	glm	167	100	0.1	8	2	0.025	0	0	0	5	5	162	12	12	0
bt	glm	167	25	0.1	2	8	0.025	0	0	0	2	2	165	17	15	0
bt	glm	167	50	0.1	2	8	0.025	0	0	0	0	0	167	25	22	0
bt	glm	167	100	0.1	2	8	0.025	0	0	0	2	2	165	21	21	0
bt	glm	167	25	0.1	8	2	0.05	0	0	0	6	6	161	13	12	1
bt	glm	167	50	0.1	8	2	0.05	0	0	0	8	8	159	16	16	0
bt	glm	167	100	0.1	8	2	0.05	0	0	0	4	4	163	25	24	1
bt	glm	167	25	0.1	2	8	0.05	0	0	0	3	3	164	39	37	0
bt	glm	167	50	0.1	2	8	0.05	0	0	0	0	0	167	51	43	0
bt	glm	167	100	0.1	2	8	0.05	0	0	0	0	0	167	100	80	0
bt	glm	167	25	0.1	8	2	0.075	0	0	0	6	6	161	22	21	1
bt	glm	167	50	0.1	8	2	0.075	0	0	0	4	4	163	44	43	1
bt	glm	167	100	0.1	8	2	0.075	0	0	0	7	7	160	86	76	10
bt	glm	167	25	0.1	2	8	0.075	0	0	0	2	2	165	70	51	0
bt	glm	167	50	0.1	2	8	0.075	0	0	0	3	3	164	147	111	0
bt	glm	167	100	0.1	2	8	0.075	0	0	0	3	3	164	346	158	0
bt	glm	167	25	0.1	8	2	0.1	0	0	0	6	6	161	45	41	4
bt	glm	167	50	0.1	8	2	0.1	0	0	0	6	6	161	74	66	8
bt	glm	167	100	0.1	8	2	0.1	0	0	0	2	2	165	150	118	32
bt	glm	167	25	0.1	2	8	0.1	0	0	0	2	2	165	169	106	0
bt	glm	167	50	0.1	2	8	0.1	0	0	0	4	4	163	310	147	0
bt	glm	167	100	0.1	2	8	0.1	0	0	0	1	1	166	698	165	0
bt	glm	167	25	0.1	8	2	0.125	0	0	0	4	4	163	65	55	10
bt	glm	167	50	0.1	8	2	0.125	0	0	0	2	2	165	161	124	37
bt	glm	167	100	0.1	8	2	0.125	0	0	0	8	7	160	271	162	109
bt	glm	167	25	0.1	2	8	0.125	0	0	0	0	0	167	282	139	0
bt	glm	167	50	0.1	2	8	0.125	0	0	0	1	1	166	581	166	0
bt	glm	167	100	0.1	2	8	0.125	0	0	0	3	3	164	1075	167	25
bt	glm	167	25	0.1	8	2	0.15	0	0	0	3	3	164	124	103	21
bt	glm	167	50	0.1	8	2	0.15	0	0	0	4	4	163	238	154	84
bt	glm	167	100	0.1	8	2	0.15	0	0	0	6	6	161	320	167	153
bt	glm	167	25	0.1	2	8	0.15	0	0	0	0	0	167	464	162	0
bt	glm	167	50	0.1	2	8	0.15	0	0	0	2	2	165	923	167	13
bt	glm	167	100	0.1	2	8	0.15	0	0	0	1	1	166	1286	167	124
bt	glm	167	25	0.1	8	2	0.175	0	0	0	8	8	159	200	139	61
bt	glm	167	50	0.1	8	2	0.175	0	0	0	3	3	164	296	164	132
bt	glm	167	100	0.1	8	2	0.175	0	0	0	10	10	157	331	167	164
bt	glm	167	25	0.1	2	8	0.175	0	0	0	1	1	166	700	167	1
bt	glm	167	50	0.1	2	8	0.175	0	0	0	2	2	165	1135	167	48
bt	glm	167	100	0.1	2	8	0.175	0	0	0	0	0	167	1331	167	162
bt	glm	167	25	0.1	8	2	0.2	0	0	0	2	2	165	254	156	98
bt	glm	167	50	0.1	8	2	0.2	0	0	0	7	7	160	324	167	157
bt	glm	167	100	0.1	8	2	0.2	0	0	0	8	7	160	333	167	166
bt	glm	167	25	0.1	2	8	0.2	0	0	0	1	1	166	883	167	8
bt	glm	167	50	0.1	2	8	0.2	0	0	0	0	0	167	1280	167	117
bt	glm	167	100	0.1	2	8	0.2	0	0	0	1	1	166	1336	167	167
bt	glm	167	25	0.1	8	2	0.001	0.5	0	0	4	4	163	5	4	1
[truncated: 7,721 more rows]
