# Supplementary material for: Simultaneous Inference of Multiple Binary Endpoints in Biomedical Research: Small Sample Properties of Multiple Marginal Models and a Resampling Approach
Source: Biom J. 2024 Jul 2;66(5):e202300197. doi: 10.1002/bimj.202300197 (PMC12859538; doi:10.1002/bimj.202300197)
Supplement: Supplementary file 1 — Data S1 [file BIMJ-66-e202300197-s001.zip › Code_and_Data/Simulations/Sim_Regression/intermediate_results/bin_reg_POWER_mmm_bglm_1.csv]

method	model	nsim	ntrt	pi0	nep_h0	nep_ha	slope	corr	nfail	nerror	nrej	nreji	nrejcor	npow	npowi	npowcor
mmm	bglm	5000	25	0.1	8	2	0.001	0	0	0	46	46	4954	10	10	0
mmm	bglm	5000	50	0.1	8	2	0.001	0	0	0	104	103	4897	24	24	0
mmm	bglm	5000	100	0.1	8	2	0.001	0	0	0	137	134	4866	33	33	0
mmm	bglm	5000	25	0.1	2	8	0.001	0	0	0	10	10	4990	54	54	0
mmm	bglm	5000	50	0.1	2	8	0.001	0	0	0	23	23	4977	103	101	0
mmm	bglm	5000	100	0.1	2	8	0.001	0	0	0	37	37	4963	133	132	0
mmm	bglm	5000	25	0.1	8	2	0.025	0	0	0	48	47	4953	34	34	0
mmm	bglm	5000	50	0.1	8	2	0.025	0	0	0	97	97	4903	60	60	0
mmm	bglm	5000	100	0.1	8	2	0.025	0	0	0	145	142	4858	139	138	1
mmm	bglm	5000	25	0.1	2	8	0.025	0	0	0	8	8	4992	114	114	0
mmm	bglm	5000	50	0.1	2	8	0.025	0	0	0	28	28	4972	253	248	0
mmm	bglm	5000	100	0.1	2	8	0.025	0	0	0	31	31	4969	553	520	0
mmm	bglm	5000	25	0.1	8	2	0.05	0	0	0	45	45	4955	75	75	0
mmm	bglm	5000	50	0.1	8	2	0.05	0	0	0	97	96	4904	224	219	5
mmm	bglm	5000	100	0.1	8	2	0.05	0	0	0	149	145	4855	589	572	17
mmm	bglm	5000	25	0.1	2	8	0.05	0	0	0	6	6	4994	276	271	0
mmm	bglm	5000	50	0.1	2	8	0.05	0	0	0	21	21	4979	878	822	0
mmm	bglm	5000	100	0.1	2	8	0.05	0	0	0	41	41	4959	2189	1821	0
mmm	bglm	5000	25	0.1	8	2	0.075	0	0	0	38	38	4962	240	238	2
mmm	bglm	5000	50	0.1	8	2	0.075	0	0	0	81	79	4921	648	626	22
mmm	bglm	5000	100	0.1	8	2	0.075	0	0	0	142	141	4859	1831	1652	179
mmm	bglm	5000	25	0.1	2	8	0.075	0	0	0	10	10	4990	799	742	0
mmm	bglm	5000	50	0.1	2	8	0.075	0	0	0	28	28	4972	2587	2061	0
mmm	bglm	5000	100	0.1	2	8	0.075	0	0	0	31	31	4969	7603	4046	0
mmm	bglm	5000	25	0.1	8	2	0.1	0	0	0	43	43	4957	541	523	18
mmm	bglm	5000	50	0.1	8	2	0.1	0	0	0	101	100	4900	1606	1462	144
mmm	bglm	5000	100	0.1	8	2	0.1	0	0	0	137	135	4865	4557	3531	1026
mmm	bglm	5000	25	0.1	2	8	0.1	0	0	0	13	13	4987	2111	1769	0
mmm	bglm	5000	50	0.1	2	8	0.1	0	0	0	25	25	4975	6666	3815	0
mmm	bglm	5000	100	0.1	2	8	0.1	0	0	0	30	30	4970	18185	4959	4
mmm	bglm	5000	25	0.1	8	2	0.125	0	0	0	36	35	4965	1118	1072	46
mmm	bglm	5000	50	0.1	8	2	0.125	0	0	0	91	90	4910	3486	2892	594
mmm	bglm	5000	100	0.1	8	2	0.125	0	0	0	152	151	4849	7606	4718	2888
mmm	bglm	5000	25	0.1	2	8	0.125	0	0	0	13	13	4987	4800	3210	0
mmm	bglm	5000	50	0.1	2	8	0.125	0	0	0	28	28	4972	13834	4844	1
mmm	bglm	5000	100	0.1	2	8	0.125	0	0	0	33	33	4967	30341	5000	541
mmm	bglm	5000	25	0.1	8	2	0.15	0	0	0	40	40	4960	2316	2047	269
mmm	bglm	5000	50	0.1	8	2	0.15	0	0	0	88	86	4914	5817	4134	1683
mmm	bglm	5000	100	0.1	8	2	0.15	0	0	0	158	154	4846	9447	4988	4459
mmm	bglm	5000	25	0.1	2	8	0.15	0	0	0	10	10	4990	9237	4367	0
mmm	bglm	5000	50	0.1	2	8	0.15	0	0	0	28	28	4972	23643	4995	79
mmm	bglm	5000	100	0.1	2	8	0.15	0	0	0	44	44	4956	37667	5000	3066
mmm	bglm	5000	25	0.1	8	2	0.175	0	0	0	31	31	4969	3919	3134	785
mmm	bglm	5000	50	0.1	8	2	0.175	0	0	0	75	74	4926	8127	4808	3319
mmm	bglm	5000	100	0.1	8	2	0.175	0	0	0	143	142	4858	9922	5000	4922
mmm	bglm	5000	25	0.1	2	8	0.175	0	0	0	14	14	4986	15452	4893	2
mmm	bglm	5000	50	0.1	2	8	0.175	0	0	0	20	20	4980	32294	5000	884
mmm	bglm	5000	100	0.1	2	8	0.175	0	0	0	23	23	4977	39750	5000	4756
mmm	bglm	5000	25	0.1	8	2	0.2	0	0	0	40	40	4960	5815	4157	1658
mmm	bglm	5000	50	0.1	8	2	0.2	0	0	0	108	108	4892	9399	4986	4413
mmm	bglm	5000	100	0.1	8	2	0.2	0	0	0	137	135	4865	9995	5000	4995
mmm	bglm	5000	25	0.1	2	8	0.2	0	0	0	9	9	4991	23234	4994	61
mmm	bglm	5000	50	0.1	2	8	0.2	0	0	0	21	21	4979	37603	5000	3042
mmm	bglm	5000	100	0.1	2	8	0.2	0	0	0	29	29	4971	39982	5000	4982
mmm	bglm	5000	25	0.1	8	2	0.001	0.5	0	0	54	49	4951	20	19	1
mmm	bglm	5000	50	0.1	8	2	0.001	0.5	0	0	129	108	4892	27	27	0
mmm	bglm	5000	100	0.1	8	2	0.001	0.5	0	0	166	136	4864	42	42	0
mmm	bglm	5000	25	0.1	2	8	0.001	0.5	0	0	13	12	4988	52	45	0
mmm	bglm	5000	50	0.1	2	8	0.001	0.5	0	0	37	35	4965	113	85	0
mmm	bglm	5000	100	0.1	2	8	0.001	0.5	0	0	38	36	4964	163	138	0
mmm	bglm	5000	25	0.1	8	2	0.025	0.5	0	0	51	42	4958	25	22	3
mmm	bglm	5000	50	0.1	8	2	0.025	0.5	0	0	128	105	4895	96	89	7
mmm	bglm	5000	100	0.1	8	2	0.025	0.5	0	0	169	131	4869	143	130	13
mmm	bglm	5000	25	0.1	2	8	0.025	0.5	0	0	23	22	4978	137	106	0
mmm	bglm	5000	50	0.1	2	8	0.025	0.5	0	0	34	32	4968	314	225	0
mmm	bglm	5000	100	0.1	2	8	0.025	0.5	0	0	38	35	4965	532	351	0
mmm	bglm	5000	25	0.1	8	2	0.05	0.5	0	0	44	38	4962	104	95	9
mmm	bglm	5000	50	0.1	8	2	0.05	0.5	0	0	115	90	4910	275	250	25
mmm	bglm	5000	100	0.1	8	2	0.05	0.5	0	0	137	117	4883	644	546	98
mmm	bglm	5000	25	0.1	2	8	0.05	0.5	0	0	8	8	4992	407	279	0
mmm	bglm	5000	50	0.1	2	8	0.05	0.5	0	0	26	25	4975	1003	617	0
mmm	bglm	5000	100	0.1	2	8	0.05	0.5	0	0	36	33	4967	2368	1251	5
mmm	bglm	5000	25	0.1	8	2	0.075	0.5	0	0	55	46	4954	251	229	22
mmm	bglm	5000	50	0.1	8	2	0.075	0.5	0	0	109	89	4911	791	676	115
mmm	bglm	5000	100	0.1	8	2	0.075	0.5	0	0	160	139	4861	2117	1663	454
mmm	bglm	5000	25	0.1	2	8	0.075	0.5	0	0	25	24	4976	943	593	0
mmm	bglm	5000	50	0.1	2	8	0.075	0.5	0	0	26	25	4975	3168	1504	4
mmm	bglm	5000	100	0.1	2	8	0.075	0.5	0	0	46	45	4955	8157	2871	60
mmm	bglm	5000	25	0.1	8	2	0.1	0.5	0	0	52	46	4954	603	536	67
mmm	bglm	5000	50	0.1	8	2	0.1	0.5	0	0	126	101	4899	2011	1555	456
mmm	bglm	5000	100	0.1	8	2	0.1	0.5	0	0	142	113	4887	4737	3220	1517
mmm	bglm	5000	25	0.1	2	8	0.1	0.5	0	0	11	11	4989	2413	1245	2
mmm	bglm	5000	50	0.1	2	8	0.1	0.5	0	0	21	21	4979	7715	2815	48
mmm	bglm	5000	100	0.1	2	8	0.1	0.5	0	0	36	35	4965	19001	4316	473
mmm	bglm	5000	25	0.1	8	2	0.125	0.5	0	0	51	42	4958	1310	1088	222
mmm	bglm	5000	50	0.1	8	2	0.125	0.5	0	0	114	93	4907	3828	2755	1073
mmm	bglm	5000	100	0.1	8	2	0.125	0.5	0	0	181	151	4849	7786	4491	3295
mmm	bglm	5000	25	0.1	2	8	0.125	0.5	0	0	20	20	4980	5114	2155	15
mmm	bglm	5000	50	0.1	2	8	0.125	0.5	0	0	44	43	4957	15334	3975	288
mmm	bglm	5000	100	0.1	2	8	0.125	0.5	0	0	36	36	4964	31082	4922	1907
mmm	bglm	5000	25	0.1	8	2	0.15	0.5	0	0	60	48	4952	2465	1889	576
mmm	bglm	5000	50	0.1	8	2	0.15	0.5	0	0	120	101	4899	6334	3945	2389
mmm	bglm	5000	100	0.1	8	2	0.15	0.5	0	0	162	135	4865	9471	4929	4542
mmm	bglm	5000	25	0.1	2	8	0.15	0.5	0	0	9	9	4991	9613	3150	79
mmm	bglm	5000	50	0.1	2	8	0.15	0.5	0	0	31	29	4971	25208	4756	1020
mmm	bglm	5000	100	0.1	2	8	0.15	0.5	0	0	37	35	4965	37943	4997	3901
mmm	bglm	5000	25	0.1	8	2	0.175	0.5	0	0	43	37	4963	4121	2848	1273
mmm	bglm	5000	50	0.1	8	2	0.175	0.5	0	0	124	103	4897	8353	4654	3699
mmm	bglm	5000	100	0.1	8	2	0.175	0.5	0	0	175	147	4853	9952	4997	4955
mmm	bglm	5000	25	0.1	2	8	0.175	0.5	0	0	8	7	4993	15883	4028	312
mmm	bglm	5000	50	0.1	2	8	0.175	0.5	0	0	31	29	4971	33289	4945	2380
mmm	bglm	5000	100	0.1	2	8	0.175	0.5	0	0	49	46	4954	39765	5000	4817
mmm	bglm	5000	25	0.1	8	2	0.2	0.5	0	0	64	51	4949	6034	3819	2215
mmm	bglm	5000	50	0.1	8	2	0.2	0.5	0	0	114	101	4899	9490	4937	4553
mmm	bglm	5000	100	0.1	8	2	0.2	0.5	0	0	162	129	4871	9996	5000	4996
mmm	bglm	5000	25	0.1	2	8	0.2	0.5	0	0	20	20	4980	23415	4644	800
mmm	bglm	5000	50	0.1	2	8	0.2	0.5	0	0	31	30	4970	37902	4998	3857
mmm	bglm	5000	100	0.1	2	8	0.2	0.5	0	0	50	48	4952	39981	5000	4985
mmm	bglm	5000	25	0.1	8	2	0.001	0.9	0	0	159	62	4938	51	36	15
mmm	bglm	5000	50	0.1	8	2	0.001	0.9	0	0	256	91	4909	80	62	18
mmm	bglm	5000	100	0.1	8	2	0.001	0.9	0	0	337	138	4862	96	72	24
mmm	bglm	5000	25	0.1	2	8	0.001	0.9	0	0	49	33	4967	167	55	2
mmm	bglm	5000	50	0.1	2	8	0.001	0.9	0	0	50	39	4961	295	103	7
mmm	bglm	5000	100	0.1	2	8	0.001	0.9	0	0	95	69	4931	331	120	8
mmm	bglm	5000	25	0.1	8	2	0.025	0.9	0	0	210	66	4934	94	67	27
mmm	bglm	5000	50	0.1	8	2	0.025	0.9	0	0	322	105	4895	155	113	42
mmm	bglm	5000	100	0.1	8	2	0.025	0.9	0	0	402	127	4873	290	196	94
mmm	bglm	5000	25	0.1	2	8	0.025	0.9	0	0	44	35	4965	408	122	10
mmm	bglm	5000	50	0.1	2	8	0.025	0.9	0	0	73	55	4945	701	223	16
mmm	bglm	5000	100	0.1	2	8	0.025	0.9	0	0	83	68	4932	914	296	21
mmm	bglm	5000	25	0.1	8	2	0.05	0.9	0	0	169	55	4945	218	150	68
mmm	bglm	5000	50	0.1	8	2	0.05	0.9	0	0	305	102	4898	406	282	124
mmm	bglm	5000	100	0.1	8	2	0.05	0.9	0	0	380	132	4868	943	621	322
mmm	bglm	5000	25	0.1	2	8	0.05	0.9	0	0	36	26	4974	871	242	32
mmm	bglm	5000	50	0.1	2	8	0.05	0.9	0	0	80	61	4939	1764	463	69
mmm	bglm	5000	100	0.1	2	8	0.05	0.9	0	0	83	55	4945	3863	908	178
mmm	bglm	5000	25	0.1	8	2	0.075	0.9	0	0	192	63	4937	484	326	158
mmm	bglm	5000	50	0.1	8	2	0.075	0.9	0	0	279	93	4907	1130	734	396
mmm	bglm	5000	100	0.1	8	2	0.075	0.9	0	0	418	129	4871	2780	1660	1120
mmm	bglm	5000	25	0.1	2	8	0.075	0.9	0	0	37	28	4972	1807	472	64
mmm	bglm	5000	50	0.1	2	8	0.075	0.9	0	0	88	62	4938	4614	1067	211
mmm	bglm	5000	100	0.1	2	8	0.075	0.9	0	0	113	81	4919	11167	2215	661
mmm	bglm	5000	25	0.1	8	2	0.1	0.9	0	0	196	55	4945	1102	708	394
mmm	bglm	5000	50	0.1	8	2	0.1	0.9	0	0	272	98	4902	2689	1637	1052
mmm	bglm	5000	100	0.1	8	2	0.1	0.9	0	0	310	112	4888	5603	3150	2453
mmm	bglm	5000	25	0.1	2	8	0.1	0.9	0	0	43	33	4967	3988	926	166
mmm	bglm	5000	50	0.1	2	8	0.1	0.9	0	0	80	55	4945	10277	2037	599
mmm	bglm	5000	100	0.1	2	8	0.1	0.9	0	0	91	71	4929	22668	3685	1896
mmm	bglm	5000	25	0.1	8	2	0.125	0.9	0	0	181	61	4939	2015	1254	761
mmm	bglm	5000	50	0.1	8	2	0.125	0.9	0	0	267	100	4900	4650	2696	1954
mmm	bglm	5000	100	0.1	8	2	0.125	0.9	0	0	365	132	4868	8353	4415	3938
mmm	bglm	5000	25	0.1	2	8	0.125	0.9	0	0	32	23	4977	7830	1643	427
mmm	bglm	5000	50	0.1	2	8	0.125	0.9	0	0	58	42	4958	19253	3277	1446
mmm	bglm	5000	100	0.1	2	8	0.125	0.9	0	0	85	61	4939	33481	4640	3506
mmm	bglm	5000	25	0.1	8	2	0.15	0.9	0	0	167	50	4950	3462	2041	1421
mmm	bglm	5000	50	0.1	8	2	0.15	0.9	0	0	288	100	4900	7024	3803	3221
mmm	bglm	5000	100	0.1	8	2	0.15	0.9	0	0	329	121	4879	9657	4889	4768
mmm	bglm	5000	25	0.1	2	8	0.15	0.9	0	0	48	33	4967	13578	2506	931
mmm	bglm	5000	50	0.1	2	8	0.15	0.9	0	0	85	67	4933	28535	4237	2683
mmm	bglm	5000	100	0.1	2	8	0.15	0.9	0	0	79	61	4939	38792	4949	4658
mmm	bglm	5000	25	0.1	8	2	0.175	0.9	0	0	169	62	4938	5174	2925	2249
mmm	bglm	5000	50	0.1	8	2	0.175	0.9	0	0	198	73	4927	8836	4582	4254
mmm	bglm	5000	100	0.1	8	2	0.175	0.9	0	0	442	145	4855	9961	4990	4971
mmm	bglm	5000	25	0.1	2	8	0.175	0.9	0	0	26	22	4978	20710	3433	1630
mmm	bglm	5000	50	0.1	2	8	0.175	0.9	0	0	85	63	4937	35468	4787	3878
mmm	bglm	5000	100	0.1	2	8	0.175	0.9	0	0	93	72	4928	39913	4998	4962
mmm	bglm	5000	25	0.1	8	2	0.2	0.9	0	0	172	54	4946	7110	3850	3260
mmm	bglm	5000	50	0.1	8	2	0.2	0.9	0	0	266	103	4897	9662	4899	4763
mmm	bglm	5000	100	0.1	8	2	0.2	0.9	0	0	408	137	4863	9999	5000	4999
mmm	bglm	5000	25	0.1	2	8	0.2	0.9	0	0	33	25	4975	27963	4171	2615
mmm	bglm	5000	50	0.1	2	8	0.2	0.9	0	0	65	49	4951	38711	4943	4631
mmm	bglm	5000	100	0.1	2	8	0.2	0.9	0	0	78	58	4942	39997	5000	4997
mmm	bglm	5000	25	0.1	8	2	0.001	0	0	0	37	37	4963	8	8	0
mmm	bglm	5000	50	0.1	8	2	0.001	0	0	0	100	99	4901	23	23	0
mmm	bglm	5000	100	0.1	8	2	0.001	0	0	0	147	146	4854	29	29	0
mmm	bglm	5000	25	0.1	2	8	0.001	0	0	0	12	12	4988	45	45	0
mmm	bglm	5000	50	0.1	2	8	0.001	0	0	0	22	22	4978	102	102	0
mmm	bglm	5000	100	0.1	2	8	0.001	0	0	0	46	46	4954	150	150	0
mmm	bglm	5000	25	0.1	8	2	0.025	0	0	0	47	47	4953	26	26	0
mmm	bglm	5000	50	0.1	8	2	0.025	0	0	0	98	97	4903	79	79	0
mmm	bglm	5000	100	0.1	8	2	0.025	0	0	0	152	147	4853	136	134	2
mmm	bglm	5000	25	0.1	2	8	0.025	0	0	0	9	9	4991	109	109	0
mmm	bglm	5000	50	0.1	2	8	0.025	0	0	0	18	18	4982	242	234	0
mmm	bglm	5000	100	0.1	2	8	0.025	0	0	0	39	39	4961	525	503	0
mmm	bglm	5000	25	0.1	8	2	0.05	0	0	0	46	46	4954	80	80	0
mmm	bglm	5000	50	0.1	8	2	0.05	0	0	0	74	74	4926	218	218	0
mmm	bglm	5000	100	0.1	8	2	0.05	0	0	0	143	142	4858	547	533	14
mmm	bglm	5000	25	0.1	2	8	0.05	0	0	0	15	15	4985	293	286	0
mmm	bglm	5000	50	0.1	2	8	0.05	0	0	0	32	32	4968	819	760	0
mmm	bglm	5000	100	0.1	2	8	0.05	0	0	0	40	40	4960	2296	1894	0
mmm	bglm	5000	25	0.1	8	2	0.075	0	0	0	35	35	4965	197	194	3
mmm	bglm	5000	50	0.1	8	2	0.075	0	0	0	94	93	4907	651	625	26
mmm	bglm	5000	100	0.1	8	2	0.075	0	0	0	152	150	4850	1863	1690	173
mmm	bglm	5000	25	0.1	2	8	0.075	0	0	0	7	7	4993	880	827	0
mmm	bglm	5000	50	0.1	2	8	0.075	0	0	0	24	24	4976	2616	2080	0
mmm	bglm	5000	100	0.1	2	8	0.075	0	0	0	38	38	4962	7618	4088	0
mmm	bglm	5000	25	0.1	8	2	0.1	0	0	0	36	36	4964	523	507	16
mmm	bglm	5000	50	0.1	8	2	0.1	0	0	0	82	81	4919	1645	1519	126
mmm	bglm	5000	100	0.1	8	2	0.1	0	0	0	171	170	4830	4486	3474	1012
mmm	bglm	5000	25	0.1	2	8	0.1	0	0	0	16	16	4984	2037	1718	0
mmm	bglm	5000	50	0.1	2	8	0.1	0	0	0	22	22	4978	6547	3818	0
mmm	bglm	5000	100	0.1	2	8	0.1	0	0	0	31	31	4969	17962	4961	9
mmm	bglm	5000	25	0.1	8	2	0.125	0	0	0	42	42	4958	1168	1099	69
mmm	bglm	5000	50	0.1	8	2	0.125	0	0	0	75	74	4926	3516	2920	596
mmm	bglm	5000	100	0.1	8	2	0.125	0	0	0	129	128	4872	7561	4681	2880
mmm	bglm	5000	25	0.1	2	8	0.125	0	0	0	12	12	4988	4654	3136	0
mmm	bglm	5000	50	0.1	2	8	0.125	0	0	0	22	22	4978	13849	4838	0
mmm	bglm	5000	100	0.1	2	8	0.125	0	0	0	19	19	4981	30248	5000	525
mmm	bglm	5000	25	0.1	8	2	0.15	0	0	0	40	40	4960	2261	2004	257
mmm	bglm	5000	50	0.1	8	2	0.15	0	0	0	91	90	4910	5864	4155	1709
mmm	bglm	5000	100	0.1	8	2	0.15	0	0	0	137	135	4865	9373	4979	4394
mmm	bglm	5000	25	0.1	2	8	0.15	0	0	0	13	13	4987	9091	4360	0
mmm	bglm	5000	50	0.1	2	8	0.15	0	0	0	21	21	4979	23617	4995	67
mmm	bglm	5000	100	0.1	2	8	0.15	0	0	0	31	31	4969	37625	5000	3093
mmm	bglm	5000	25	0.1	8	2	0.175	0	0	0	43	43	4957	3847	3102	745
mmm	bglm	5000	50	0.1	8	2	0.175	0	0	0	82	82	4918	8083	4801	3282
mmm	bglm	5000	100	0.1	8	2	0.175	0	0	0	139	137	4863	9941	5000	4941
mmm	bglm	5000	25	0.1	2	8	0.175	0	0	0	11	11	4989	15518	4903	0
mmm	bglm	5000	50	0.1	2	8	0.175	0	0	0	21	21	4979	32587	5000	993
mmm	bglm	5000	100	0.1	2	8	0.175	0	0	0	32	32	4968	39727	5000	4734
mmm	bglm	5000	25	0.1	8	2	0.2	0	0	0	42	41	4959	5786	4100	1686
mmm	bglm	5000	50	0.1	8	2	0.2	0	0	0	85	85	4915	9311	4982	4329
mmm	bglm	5000	100	0.1	8	2	0.2	0	0	0	149	148	4852	9997	5000	4997
mmm	bglm	5000	25	0.1	2	8	0.2	0	0	0	9	9	4991	23386	4997	62
mmm	bglm	5000	50	0.1	2	8	0.2	0	0	0	26	26	4974	37554	5000	3035
mmm	bglm	5000	100	0.1	2	8	0.2	0	0	0	34	34	4966	39983	5000	4983
mmm	bglm	5000	25	0.1	8	2	0.001	0.5	0	0	40	34	4966	14	14	0
mmm	bglm	5000	50	0.1	8	2	0.001	0.5	0	0	114	93	4907	28	27	1
mmm	bglm	5000	100	0.1	8	2	0.001	0.5	0	0	138	114	4886	46	43	3
mmm	bglm	5000	25	0.1	2	8	0.001	0.5	0	0	23	23	4977	54	48	0
mmm	bglm	5000	50	0.1	2	8	0.001	0.5	0	0	28	25	4975	131	107	0
mmm	bglm	5000	100	0.1	2	8	0.001	0.5	0	0	39	39	4961	174	142	0
mmm	bglm	5000	25	0.1	8	2	0.025	0.5	0	0	37	34	4966	25	24	1
mmm	bglm	5000	50	0.1	8	2	0.025	0.5	0	0	100	83	4917	66	64	2
mmm	bglm	5000	100	0.1	8	2	0.025	0.5	0	0	160	127	4873	120	112	8
mmm	bglm	5000	25	0.1	2	8	0.025	0.5	0	0	14	12	4988	151	113	0
mmm	bglm	5000	50	0.1	2	8	0.025	0.5	0	0	28	27	4973	296	217	0
mmm	bglm	5000	100	0.1	2	8	0.025	0.5	0	0	43	40	4960	496	356	0
mmm	bglm	5000	25	0.1	8	2	0.05	0.5	0	0	38	28	4972	101	94	7
mmm	bglm	5000	50	0.1	8	2	0.05	0.5	0	0	119	98	4902	227	204	23
mmm	bglm	5000	100	0.1	8	2	0.05	0.5	0	0	171	125	4875	617	535	82
mmm	bglm	5000	25	0.1	2	8	0.05	0.5	0	0	13	13	4987	422	300	0
mmm	bglm	5000	50	0.1	2	8	0.05	0.5	0	0	27	27	4973	1099	676	0
mmm	bglm	5000	100	0.1	2	8	0.05	0.5	0	0	46	46	4954	2428	1228	5
mmm	bglm	5000	25	0.1	8	2	0.075	0.5	0	0	64	47	4953	243	219	24
mmm	bglm	5000	50	0.1	8	2	0.075	0.5	0	0	115	93	4907	769	667	102
mmm	bglm	5000	100	0.1	8	2	0.075	0.5	0	0	131	116	4884	1991	1558	433
mmm	bglm	5000	25	0.1	2	8	0.075	0.5	0	0	14	14	4986	995	622	0
mmm	bglm	5000	50	0.1	2	8	0.075	0.5	0	0	32	32	4968	3143	1528	6
mmm	bglm	5000	100	0.1	2	8	0.075	0.5	0	0	50	50	4950	8301	2924	71
mmm	bglm	5000	25	0.1	8	2	0.1	0.5	0	0	48	39	4961	596	516	80
mmm	bglm	5000	50	0.1	8	2	0.1	0.5	0	0	107	85	4915	1941	1514	427
mmm	bglm	5000	100	0.1	8	2	0.1	0.5	0	0	171	134	4866	4677	3182	1495
mmm	bglm	5000	25	0.1	2	8	0.1	0.5	0	0	12	12	4988	2535	1271	2
mmm	bglm	5000	50	0.1	2	8	0.1	0.5	0	0	28	27	4973	7674	2817	37
mmm	bglm	5000	100	0.1	2	8	0.1	0.5	0	0	39	38	4962	18997	4351	492
mmm	bglm	5000	25	0.1	8	2	0.125	0.5	0	0	66	57	4943	1269	1040	229
mmm	bglm	5000	50	0.1	8	2	0.125	0.5	0	0	137	111	4889	3898	2745	1153
mmm	bglm	5000	100	0.1	8	2	0.125	0.5	0	0	164	127	4873	7782	4519	3263
mmm	bglm	5000	25	0.1	2	8	0.125	0.5	0	0	14	14	4986	5038	2117	15
mmm	bglm	5000	50	0.1	2	8	0.125	0.5	0	0	30	28	4972	15213	3981	263
mmm	bglm	5000	100	0.1	2	8	0.125	0.5	0	0	37	34	4966	30933	4937	1948
mmm	bglm	5000	25	0.1	8	2	0.15	0.5	0	0	54	39	4961	2457	1861	596
mmm	bglm	5000	50	0.1	8	2	0.15	0.5	0	0	134	115	4885	6314	3953	2361
mmm	bglm	5000	100	0.1	8	2	0.15	0.5	0	0	167	140	4860	9499	4946	4553
mmm	bglm	5000	25	0.1	2	8	0.15	0.5	0	0	14	14	4986	9408	3151	72
mmm	bglm	5000	50	0.1	2	8	0.15	0.5	0	0	36	34	4966	25258	4731	1032
mmm	bglm	5000	100	0.1	2	8	0.15	0.5	0	0	49	48	4952	38026	4998	3898
mmm	bglm	5000	25	0.1	8	2	0.175	0.5	0	0	53	47	4953	4039	2809	1230
mmm	bglm	5000	50	0.1	8	2	0.175	0.5	0	0	112	98	4902	8317	4663	3654
mmm	bglm	5000	100	0.1	8	2	0.175	0.5	0	0	166	144	4856	9942	4999	4943
mmm	bglm	5000	25	0.1	2	8	0.175	0.5	0	0	8	8	4992	16143	4084	284
mmm	bglm	5000	50	0.1	2	8	0.175	0.5	0	0	28	27	4973	33427	4955	2419
mmm	bglm	5000	100	0.1	2	8	0.175	0.5	0	0	50	46	4954	39768	5000	4819
mmm	bglm	5000	25	0.1	8	2	0.2	0.5	0	0	47	43	4957	5965	3791	2174
mmm	bglm	5000	50	0.1	8	2	0.2	0.5	0	0	131	111	4889	9482	4937	4545
mmm	bglm	5000	100	0.1	8	2	0.2	0.5	0	0	155	127	4873	9997	5000	4997
mmm	bglm	5000	25	0.1	2	8	0.2	0.5	0	0	14	13	4987	23206	4616	783
mmm	bglm	5000	50	0.1	2	8	0.2	0.5	0	0	25	24	4976	38049	4999	3869
mmm	bglm	5000	100	0.1	2	8	0.2	0.5	0	0	34	31	4969	39986	5000	4989
mmm	bglm	5000	25	0.1	8	2	0.001	0.9	0	0	189	63	4937	51	37	14
mmm	bglm	5000	50	0.1	8	2	0.001	0.9	0	0	301	103	4897	64	45	19
mmm	bglm	5000	100	0.1	8	2	0.001	0.9	0	0	354	134	4866	102	79	23
mmm	bglm	5000	25	0.1	2	8	0.001	0.9	0	0	36	26	4974	102	38	0
mmm	bglm	5000	50	0.1	2	8	0.001	0.9	0	0	58	47	4953	306	103	8
mmm	bglm	5000	100	0.1	2	8	0.001	0.9	0	0	82	65	4935	316	117	6
mmm	bglm	5000	25	0.1	8	2	0.025	0.9	0	0	166	57	4943	89	66	23
mmm	bglm	5000	50	0.1	8	2	0.025	0.9	0	0	326	107	4893	141	103	38
mmm	bglm	5000	100	0.1	8	2	0.025	0.9	0	0	354	124	4876	276	203	73
mmm	bglm	5000	25	0.1	2	8	0.025	0.9	0	0	47	34	4966	284	90	7
mmm	bglm	5000	50	0.1	2	8	0.025	0.9	0	0	67	52	4948	637	194	13
mmm	bglm	5000	100	0.1	2	8	0.025	0.9	0	0	79	60	4940	1022	314	29
mmm	bglm	5000	25	0.1	8	2	0.05	0.9	0	0	175	55	4945	221	156	65
mmm	bglm	5000	50	0.1	8	2	0.05	0.9	0	0	254	95	4905	444	303	141
mmm	bglm	5000	100	0.1	8	2	0.05	0.9	0	0	355	133	4867	1055	691	364
mmm	bglm	5000	25	0.1	2	8	0.05	0.9	0	0	27	20	4980	817	233	24
mmm	bglm	5000	50	0.1	2	8	0.05	0.9	0	0	67	51	4949	1666	469	61
mmm	bglm	5000	100	0.1	2	8	0.05	0.9	0	0	84	68	4932	4028	939	185
mmm	bglm	5000	25	0.1	8	2	0.075	0.9	0	0	103	34	4966	466	309	157
mmm	bglm	5000	50	0.1	8	2	0.075	0.9	0	0	290	106	4894	1190	774	416
mmm	bglm	5000	100	0.1	8	2	0.075	0.9	0	0	313	120	4880	2719	1656	1063
mmm	bglm	5000	25	0.1	2	8	0.075	0.9	0	0	38	29	4971	1901	488	71
mmm	bglm	5000	50	0.1	2	8	0.075	0.9	0	0	72	55	4945	4433	1065	206
mmm	bglm	5000	100	0.1	2	8	0.075	0.9	0	0	87	67	4933	11456	2228	731
mmm	bglm	5000	25	0.1	8	2	0.1	0.9	0	0	196	60	4940	1024	658	366
mmm	bglm	5000	50	0.1	8	2	0.1	0.9	0	0	251	106	4894	2571	1550	1021
mmm	bglm	5000	100	0.1	8	2	0.1	0.9	0	0	368	115	4885	5698	3206	2492
mmm	bglm	5000	25	0.1	2	8	0.1	0.9	0	0	37	26	4974	3786	892	176
mmm	bglm	5000	50	0.1	2	8	0.1	0.9	0	0	51	39	4961	10245	2041	625
mmm	bglm	5000	100	0.1	2	8	0.1	0.9	0	0	104	74	4926	22663	3701	1914
mmm	bglm	5000	25	0.1	8	2	0.125	0.9	0	0	176	53	4947	1965	1227	738
mmm	bglm	5000	50	0.1	8	2	0.125	0.9	0	0	357	114	4886	4794	2749	2045
mmm	bglm	5000	100	0.1	8	2	0.125	0.9	0	0	366	129	4871	8361	4420	3941
mmm	bglm	5000	25	0.1	2	8	0.125	0.9	0	0	38	29	4971	7964	1665	441
mmm	bglm	5000	50	0.1	2	8	0.125	0.9	0	0	72	53	4947	19354	3276	1492
mmm	bglm	5000	100	0.1	2	8	0.125	0.9	0	0	96	70	4930	33515	4646	3519
mmm	bglm	5000	25	0.1	8	2	0.15	0.9	0	0	246	73	4927	3483	2066	1417
mmm	bglm	5000	50	0.1	8	2	0.15	0.9	0	0	258	93	4907	7086	3836	3250
mmm	bglm	5000	100	0.1	8	2	0.15	0.9	0	0	287	110	4890	9676	4899	4777
mmm	bglm	5000	25	0.1	2	8	0.15	0.9	0	0	38	29	4971	13753	2490	935
mmm	bglm	5000	50	0.1	2	8	0.15	0.9	0	0	75	55	4945	28135	4208	2644
mmm	bglm	5000	100	0.1	2	8	0.15	0.9	0	0	108	78	4922	38656	4950	4619
mmm	bglm	5000	25	0.1	8	2	0.175	0.9	0	0	168	60	4940	5225	2963	2262
mmm	bglm	5000	50	0.1	8	2	0.175	0.9	0	0	263	100	4900	8873	4602	4271
mmm	bglm	5000	100	0.1	8	2	0.175	0.9	0	0	316	109	4891	9972	4995	4977
mmm	bglm	5000	25	0.1	2	8	0.175	0.9	0	0	43	31	4969	20799	3400	1694
mmm	bglm	5000	50	0.1	2	8	0.175	0.9	0	0	64	47	4953	35426	4765	3884
mmm	bglm	5000	100	0.1	2	8	0.175	0.9	0	0	73	51	4949	39871	4996	4958
mmm	bglm	5000	25	0.1	8	2	0.2	0.9	0	0	140	43	4957	7063	3831	3232
mmm	bglm	5000	50	0.1	8	2	0.2	0.9	0	0	300	92	4908	9696	4901	4795
mmm	bglm	5000	100	0.1	8	2	0.2	0.9	0	0	346	132	4868	9996	4999	4997
mmm	bglm	5000	25	0.1	2	8	0.2	0.9	0	0	48	31	4969	27858	4166	2565
mmm	bglm	5000	50	0.1	2	8	0.2	0.9	0	0	73	53	4947	38828	4961	4627
mmm	bglm	5000	100	0.1	2	8	0.2	0.9	0	0	80	58	4942	39995	5000	4997
