# Supplementary material for: Simultaneous Inference of Multiple Binary Endpoints in Biomedical Research: Small Sample Properties of Multiple Marginal Models and a Resampling Approach
Source: Biom J. 2024 Jul 2;66(5):e202300197. doi: 10.1002/bimj.202300197 (PMC12859538; doi:10.1002/bimj.202300197)
Supplement: Supplementary file 1 — Data S1 [file BIMJ-66-e202300197-s001.zip › Code_and_Data/Simulations/Sim_Regression/intermediate_results/bin_reg_POWER_mmm_glm_1.csv]

method	model	nsim	ntrt	pi0	nep_h0	nep_ha	slope	corr	nfail	nerror	nrej	nreji	nrejcor	npow	npowi	npowcor
mmm	glm	10000	25	0.1	8	2	0.001	0	0	18	81	80	9902	20	20	0
mmm	glm	10000	50	0.1	8	2	0.001	0	0	0	205	203	9797	58	58	0
mmm	glm	10000	100	0.1	8	2	0.001	0	0	0	282	279	9721	81	81	0
mmm	glm	10000	25	0.1	2	8	0.001	0	0	13	25	25	9962	88	88	0
mmm	glm	10000	50	0.1	2	8	0.001	0	0	0	75	74	9926	190	187	0
mmm	glm	10000	100	0.1	2	8	0.001	0	0	0	76	76	9924	297	291	0
mmm	glm	10000	25	0.1	8	2	0.025	0	0	16	76	76	9908	55	55	0
mmm	glm	10000	50	0.1	8	2	0.025	0	0	0	212	212	9788	139	139	0
mmm	glm	10000	100	0.1	8	2	0.025	0	0	0	291	286	9714	269	269	0
mmm	glm	10000	25	0.1	2	8	0.025	0	0	11	31	31	9958	219	217	0
mmm	glm	10000	50	0.1	2	8	0.025	0	0	0	70	70	9930	626	612	0
mmm	glm	10000	100	0.1	2	8	0.025	0	0	0	63	63	9937	1080	1024	0
mmm	glm	10000	25	0.1	8	2	0.05	0	0	18	83	83	9899	167	164	3
mmm	glm	10000	50	0.1	8	2	0.05	0	0	0	223	222	9778	497	493	4
mmm	glm	10000	100	0.1	8	2	0.05	0	0	0	301	299	9701	1147	1109	38
mmm	glm	10000	25	0.1	2	8	0.05	0	0	5	23	23	9972	735	711	0
mmm	glm	10000	50	0.1	2	8	0.05	0	0	0	57	57	9943	2064	1884	0
mmm	glm	10000	100	0.1	2	8	0.05	0	0	0	79	79	9921	4651	3785	0
mmm	glm	10000	25	0.1	8	2	0.075	0	0	15	87	87	9898	457	454	3
mmm	glm	10000	50	0.1	8	2	0.075	0	0	0	198	196	9804	1552	1479	73
mmm	glm	10000	100	0.1	8	2	0.075	0	0	0	301	296	9704	3806	3426	380
mmm	glm	10000	25	0.1	2	8	0.075	0	0	3	22	22	9975	1994	1827	0
mmm	glm	10000	50	0.1	2	8	0.075	0	0	0	54	54	9946	5971	4582	0
mmm	glm	10000	100	0.1	2	8	0.075	0	0	0	77	76	9924	15759	8310	0
mmm	glm	10000	25	0.1	8	2	0.1	0	0	13	77	77	9910	1201	1156	45
mmm	glm	10000	50	0.1	8	2	0.1	0	0	0	197	195	9805	3639	3309	330
mmm	glm	10000	100	0.1	8	2	0.1	0	0	0	287	284	9716	9238	7118	2120
mmm	glm	10000	25	0.1	2	8	0.1	0	0	6	26	26	9968	4638	3784	0
mmm	glm	10000	50	0.1	2	8	0.1	0	0	0	58	58	9942	14673	7994	0
mmm	glm	10000	100	0.1	2	8	0.1	0	0	0	70	70	9930	36934	9936	23
mmm	glm	10000	25	0.1	8	2	0.125	0	0	8	78	78	9914	2432	2276	156
mmm	glm	10000	50	0.1	8	2	0.125	0	0	0	203	202	9798	7545	6122	1423
mmm	glm	10000	100	0.1	8	2	0.125	0	0	0	261	259	9741	15280	9439	5841
mmm	glm	10000	25	0.1	2	8	0.125	0	0	0	19	19	9981	9804	6462	0
mmm	glm	10000	50	0.1	2	8	0.125	0	0	0	44	44	9956	29522	9743	3
mmm	glm	10000	100	0.1	2	8	0.125	0	0	0	79	79	9921	61368	10000	1192
mmm	glm	10000	25	0.1	8	2	0.15	0	0	9	71	71	9920	4812	4225	587
mmm	glm	10000	50	0.1	8	2	0.15	0	0	0	224	219	9781	12304	8500	3804
mmm	glm	10000	100	0.1	8	2	0.15	0	0	0	313	310	9690	18901	9968	8933
mmm	glm	10000	25	0.1	2	8	0.15	0	0	2	20	20	9978	18854	8820	0
mmm	glm	10000	50	0.1	2	8	0.15	0	0	0	53	53	9947	49159	9996	187
mmm	glm	10000	100	0.1	2	8	0.15	0	0	0	82	82	9918	75576	10000	6340
mmm	glm	10000	25	0.1	8	2	0.175	0	0	11	78	78	9911	7906	6302	1604
mmm	glm	10000	50	0.1	8	2	0.175	0	0	0	226	225	9775	16616	9711	6905
mmm	glm	10000	100	0.1	8	2	0.175	0	0	0	298	296	9704	19885	10000	9885
mmm	glm	10000	25	0.1	2	8	0.175	0	0	1	19	19	9980	32062	9822	6
mmm	glm	10000	50	0.1	2	8	0.175	0	0	0	52	52	9948	66192	10000	2223
mmm	glm	10000	100	0.1	2	8	0.175	0	0	0	74	74	9926	79484	10000	9501
mmm	glm	10000	25	0.1	8	2	0.2	0	0	13	68	68	9919	11658	8316	3342
mmm	glm	10000	50	0.1	8	2	0.2	0	0	0	225	224	9776	18871	9968	8903
mmm	glm	10000	100	0.1	8	2	0.2	0	0	0	276	274	9726	19997	10000	9997
mmm	glm	10000	25	0.1	2	8	0.2	0	0	2	18	18	9980	46498	9981	148
mmm	glm	10000	50	0.1	2	8	0.2	0	0	0	48	48	9952	75653	10000	6426
mmm	glm	10000	100	0.1	2	8	0.2	0	0	0	79	79	9921	79969	10000	9969
mmm	glm	10000	25	0.1	8	2	0.001	0.5	0	18	135	112	9870	35	34	1
mmm	glm	10000	50	0.1	8	2	0.001	0.5	0	0	263	221	9779	72	69	3
mmm	glm	10000	100	0.1	8	2	0.001	0.5	0	0	372	311	9689	99	92	7
mmm	glm	10000	25	0.1	2	8	0.001	0.5	0	15	22	22	9963	103	84	0
mmm	glm	10000	50	0.1	2	8	0.001	0.5	0	0	69	67	9933	257	218	0
mmm	glm	10000	100	0.1	2	8	0.001	0.5	0	0	104	101	9899	449	363	0
mmm	glm	10000	25	0.1	8	2	0.025	0.5	0	18	105	89	9893	67	66	1
mmm	glm	10000	50	0.1	8	2	0.025	0.5	0	0	277	231	9769	168	159	9
mmm	glm	10000	100	0.1	8	2	0.025	0.5	0	0	399	316	9684	319	301	18
mmm	glm	10000	25	0.1	2	8	0.025	0.5	0	8	25	23	9969	291	224	0
mmm	glm	10000	50	0.1	2	8	0.025	0.5	0	0	66	64	9936	732	525	0
mmm	glm	10000	100	0.1	2	8	0.025	0.5	0	0	108	104	9896	1304	915	1
mmm	glm	10000	25	0.1	8	2	0.05	0.5	0	10	119	95	9895	248	227	21
mmm	glm	10000	50	0.1	8	2	0.05	0.5	0	0	263	222	9778	610	556	54
mmm	glm	10000	100	0.1	8	2	0.05	0.5	0	0	377	312	9688	1290	1131	159
mmm	glm	10000	25	0.1	2	8	0.05	0.5	0	3	34	33	9964	907	628	0
mmm	glm	10000	50	0.1	2	8	0.05	0.5	0	0	71	67	9933	2286	1373	2
mmm	glm	10000	100	0.1	2	8	0.05	0.5	0	0	92	90	9910	5418	2715	10
mmm	glm	10000	25	0.1	8	2	0.075	0.5	0	8	115	94	9898	597	542	55
mmm	glm	10000	50	0.1	8	2	0.075	0.5	0	0	287	226	9774	1626	1385	241
mmm	glm	10000	100	0.1	8	2	0.075	0.5	0	0	416	302	9698	4288	3357	931
mmm	glm	10000	25	0.1	2	8	0.075	0.5	0	6	38	36	9958	2450	1428	6
mmm	glm	10000	50	0.1	2	8	0.075	0.5	0	0	67	62	9938	6456	3040	14
mmm	glm	10000	100	0.1	2	8	0.075	0.5	0	0	89	85	9915	17022	6009	129
mmm	glm	10000	25	0.1	8	2	0.1	0.5	0	5	83	76	9919	1368	1176	192
mmm	glm	10000	50	0.1	8	2	0.1	0.5	0	0	276	222	9778	4008	3104	904
mmm	glm	10000	100	0.1	8	2	0.1	0.5	0	0	369	304	9696	9738	6552	3186
mmm	glm	10000	25	0.1	2	8	0.1	0.5	0	2	26	26	9972	5635	2795	11
mmm	glm	10000	50	0.1	2	8	0.1	0.5	0	0	59	58	9942	15785	5695	116
mmm	glm	10000	100	0.1	2	8	0.1	0.5	0	0	81	75	9925	38883	8736	973
mmm	glm	10000	25	0.1	8	2	0.125	0.5	0	10	120	97	9893	3017	2419	598
mmm	glm	10000	50	0.1	8	2	0.125	0.5	0	0	306	243	9757	7926	5532	2394
mmm	glm	10000	100	0.1	8	2	0.125	0.5	0	0	417	333	9667	15746	9070	6676
mmm	glm	10000	25	0.1	2	8	0.125	0.5	0	2	29	28	9970	11978	4729	56
mmm	glm	10000	50	0.1	2	8	0.125	0.5	0	0	76	73	9927	31720	8048	567
mmm	glm	10000	100	0.1	2	8	0.125	0.5	0	0	102	98	9902	62276	9841	3837
mmm	glm	10000	25	0.1	8	2	0.15	0.5	0	4	98	85	9911	5578	4199	1379
mmm	glm	10000	50	0.1	8	2	0.15	0.5	0	0	295	236	9764	12549	7814	4735
mmm	glm	10000	100	0.1	8	2	0.15	0.5	0	0	376	308	9692	19041	9875	9166
mmm	glm	10000	25	0.1	2	8	0.15	0.5	0	5	34	33	9962	22750	6875	268
mmm	glm	10000	50	0.1	2	8	0.15	0.5	0	0	78	76	9924	50815	9509	2037
mmm	glm	10000	100	0.1	2	8	0.15	0.5	0	0	107	101	9899	76111	9997	7843
mmm	glm	10000	25	0.1	8	2	0.175	0.5	0	16	122	94	9890	9210	6264	2946
mmm	glm	10000	50	0.1	8	2	0.175	0.5	0	0	250	219	9781	16798	9334	7464
mmm	glm	10000	100	0.1	8	2	0.175	0.5	0	0	398	335	9665	19893	9996	9897
mmm	glm	10000	25	0.1	2	8	0.175	0.5	0	4	18	18	9978	36114	8528	760
mmm	glm	10000	50	0.1	2	8	0.175	0.5	0	0	82	80	9920	67215	9919	4919
mmm	glm	10000	100	0.1	2	8	0.175	0.5	0	0	89	85	9915	79592	10000	9682
mmm	glm	10000	25	0.1	8	2	0.2	0.5	0	8	104	88	9904	12713	7887	4826
mmm	glm	10000	50	0.1	8	2	0.2	0.5	0	0	281	225	9775	19042	9894	9148
mmm	glm	10000	100	0.1	8	2	0.2	0.5	0	0	412	329	9671	19996	10000	9996
mmm	glm	10000	25	0.1	2	8	0.2	0.5	0	4	27	27	9969	51496	9495	2106
mmm	glm	10000	50	0.1	2	8	0.2	0.5	0	0	59	58	9942	76065	9998	7843
mmm	glm	10000	100	0.1	2	8	0.2	0.5	0	0	106	102	9898	79977	10000	9979
mmm	glm	10000	25	0.1	8	2	0.001	0.9	0	9	342	112	9879	111	80	31
mmm	glm	10000	50	0.1	8	2	0.001	0.9	0	0	693	241	9759	178	134	44
mmm	glm	10000	100	0.1	8	2	0.001	0.9	0	0	845	305	9695	217	159	58
mmm	glm	10000	25	0.1	2	8	0.001	0.9	0	12	87	61	9927	391	114	10
mmm	glm	10000	50	0.1	2	8	0.001	0.9	0	0	159	116	9884	644	230	15
mmm	glm	10000	100	0.1	2	8	0.001	0.9	0	0	188	143	9857	925	299	19
mmm	glm	10000	25	0.1	8	2	0.025	0.9	0	9	369	109	9882	216	159	57
mmm	glm	10000	50	0.1	8	2	0.025	0.9	0	0	627	221	9779	342	243	99
mmm	glm	10000	100	0.1	8	2	0.025	0.9	0	0	873	282	9718	568	406	162
mmm	glm	10000	25	0.1	2	8	0.025	0.9	0	4	95	71	9925	895	271	21
mmm	glm	10000	50	0.1	2	8	0.025	0.9	0	0	155	114	9886	1404	435	30
mmm	glm	10000	100	0.1	2	8	0.025	0.9	0	0	208	152	9848	2364	672	61
mmm	glm	10000	25	0.1	8	2	0.05	0.9	0	7	387	128	9865	517	352	165
mmm	glm	10000	50	0.1	8	2	0.05	0.9	0	0	697	238	9762	959	647	312
mmm	glm	10000	100	0.1	8	2	0.05	0.9	0	0	905	316	9684	1954	1281	673
mmm	glm	10000	25	0.1	2	8	0.05	0.9	0	6	88	65	9929	1870	530	56
mmm	glm	10000	50	0.1	2	8	0.05	0.9	0	0	178	126	9874	4275	1080	169
mmm	glm	10000	100	0.1	2	8	0.05	0.9	0	0	211	155	9845	8300	1969	365
mmm	glm	10000	25	0.1	8	2	0.075	0.9	0	7	403	131	9862	1127	739	388
mmm	glm	10000	50	0.1	8	2	0.075	0.9	0	0	643	238	9762	2545	1625	920
mmm	glm	10000	100	0.1	8	2	0.075	0.9	0	0	783	298	9702	5618	3419	2199
mmm	glm	10000	25	0.1	2	8	0.075	0.9	0	4	101	68	9928	4664	1169	179
mmm	glm	10000	50	0.1	2	8	0.075	0.9	0	0	150	104	9896	10029	2335	460
mmm	glm	10000	100	0.1	2	8	0.075	0.9	0	0	212	150	9850	23074	4468	1438
mmm	glm	10000	25	0.1	8	2	0.1	0.9	0	4	368	129	9867	2375	1525	850
mmm	glm	10000	50	0.1	8	2	0.1	0.9	0	0	663	228	9772	5682	3433	2249
mmm	glm	10000	100	0.1	8	2	0.1	0.9	0	0	804	295	9705	11579	6494	5085
mmm	glm	10000	25	0.1	2	8	0.1	0.9	0	0	86	62	9938	9604	2174	436
mmm	glm	10000	50	0.1	2	8	0.1	0.9	0	0	158	120	9880	22236	4409	1361
mmm	glm	10000	100	0.1	2	8	0.1	0.9	0	0	195	143	9857	46578	7486	3961
mmm	glm	10000	25	0.1	8	2	0.125	0.9	0	4	368	120	9876	4358	2663	1695
mmm	glm	10000	50	0.1	8	2	0.125	0.9	0	0	679	222	9778	9834	5618	4216
mmm	glm	10000	100	0.1	8	2	0.125	0.9	0	0	751	254	9746	16913	8867	8046
mmm	glm	10000	25	0.1	2	8	0.125	0.9	0	3	72	54	9943	16869	3486	896
mmm	glm	10000	50	0.1	2	8	0.125	0.9	0	0	154	110	9890	39124	6617	3041
mmm	glm	10000	100	0.1	2	8	0.125	0.9	0	0	218	162	9838	67522	9311	7147
mmm	glm	10000	25	0.1	8	2	0.15	0.9	0	9	387	120	9871	7400	4361	3039
mmm	glm	10000	50	0.1	8	2	0.15	0.9	0	0	697	240	9760	14713	7939	6774
mmm	glm	10000	100	0.1	8	2	0.15	0.9	0	0	829	295	9705	19427	9828	9599
mmm	glm	10000	25	0.1	2	8	0.15	0.9	0	3	83	62	9935	28854	5266	1976
mmm	glm	10000	50	0.1	2	8	0.15	0.9	0	0	151	115	9885	57899	8551	5536
mmm	glm	10000	100	0.1	2	8	0.15	0.9	0	0	193	147	9853	77685	9927	9297
mmm	glm	10000	25	0.1	8	2	0.175	0.9	0	12	332	103	9885	10825	6112	4713
mmm	glm	10000	50	0.1	8	2	0.175	0.9	0	0	587	217	9783	17922	9265	8657
mmm	glm	10000	100	0.1	8	2	0.175	0.9	0	0	842	292	9708	19944	9991	9953
mmm	glm	10000	25	0.1	2	8	0.175	0.9	0	2	71	51	9947	43840	7081	3573
mmm	glm	10000	50	0.1	2	8	0.175	0.9	0	0	169	132	9868	71360	9577	7875
mmm	glm	10000	100	0.1	2	8	0.175	0.9	0	0	175	132	9868	79822	9993	9932
mmm	glm	10000	25	0.1	8	2	0.2	0.9	0	7	310	104	9889	14286	7706	6580
mmm	glm	10000	50	0.1	8	2	0.2	0.9	0	0	646	221	9779	19438	9812	9626
mmm	glm	10000	100	0.1	8	2	0.2	0.9	0	0	767	286	9714	19999	10000	9999
mmm	glm	10000	25	0.1	2	8	0.2	0.9	0	0	80	56	9944	57218	8460	5473
mmm	glm	10000	50	0.1	2	8	0.2	0.9	0	0	159	116	9884	77650	9917	9316
mmm	glm	10000	100	0.1	2	8	0.2	0.9	0	0	180	135	9865	79987	10000	9995
